# Supplementary material for: Molecular Signatures of the Primitive Prostate Stem Cell Niche Reveal Novel Mesenchymal-Epithelial Signaling Pathways
Source: PLoS One. 2010 Sep 30;5(9):e13024. doi: 10.1371/journal.pone.0013024 (PMC2948007; doi:10.1371/journal.pone.0013024)
Supplement: Table S1 — Transcripts significantly expressed in the prostate subset. Lists of transcripts that were significantly highly expressed in the UGE compare to the UGM. The relative expression values (LR) compared to the average expression values of UGM samples are presented. (4.81 MB XLS) [file pone.0013024.s001.xls]

## Sheet: UGE v UGM #5631
UGE > UGM
(LR values of UGE relative to UGM average)
Probe Set ID	Gene Title	Gene Symbol	UGE1	UGE2	UGE3	UGE4	UGE5	UGE6	UGM1	UGM2	UGM3	UGM4	UGM5												pvalue([UGE] Vs [UGM])	statvalue([UGE] Vs [UGM])	correctedPvalue([UGE] Vs [UGM])	rank([UGE] Vs [UGM])	FCAbsolute([UGE] Vs [UGM])	regulation([UGE] Vs [UGM])	Average([UGE])([UGE] Vs [UGM])	Average([UGM])([UGE] Vs [UGM])	StdDev([UGE])([UGE] Vs [UGM])	StdDev([UGM])([UGE] Vs [UGM])	pvalue([Epi] Vs [UGM])	statvalue([Epi] Vs [UGM])	correctedPvalue([Epi] Vs [UGM])	rank([Epi] Vs [UGM])	FCAbsolute([Epi] Vs [UGM])	regulation([Epi] Vs [UGM])	Average([Epi])([Epi] Vs [UGM])	Average([UGM])([Epi] Vs [UGM])	StdDev([Epi])([Epi] Vs [UGM])	StdDev([UGM])([Epi] Vs [UGM])	pvalue([Derm] Vs [UGM])	statvalue([Derm] Vs [UGM])	correctedPvalue([Derm] Vs [UGM])	rank([Derm] Vs [UGM])	FCAbsolute([Derm] Vs [UGM])
1438394_x_at	keratin 4	Krt4	7.28243	7.30167	7.2568	7.05853	7.0554	7.17409	-0.499205	1.97964	-0.50856	-0.503249	-0.468631												6.47061e-08	15.9892	1.8304e-06	1204	145.831	up	7.18815	-5.72205e-07	0.110553	1.10676	8.24618e-06	11.5433	7.28772e-05	3856	100.164	up	6.64622	-5.72205e-07	0.292714	1.10676	0.00115577	5.27385	0.0051191	7695	14.3205
1418735_at	keratin 4	Krt4	6.75552	7.04408	7.02598	6.81802	6.79473	7.05122	-0.0115795	1.77953	-0.843442	-0.30499	-0.619519												5.65878e-08	16.2368	1.64757e-06	1169	120.67	up	6.91493	-9.53674e-08	0.139169	1.04344	1.45973e-05	10.5951	0.000113002	4402	62.1799	up	5.95838	-9.53674e-08	0.433812	1.04344	0.00239253	4.63183	0.00871813	9353	8.71895
1422667_at	keratin 15	Krt15	6.98835	6.63513	6.70534	6.8377	6.82716	6.92901	-0.193434	2.63062	-0.918487	-1.27613	-0.242569												1.71298e-06	10.9193	2.32454e-05	2510	113.021	up	6.82045	-1.90735e-07	0.132598	1.54018	9.02761e-05	8.01207	0.000475103	6476	78.6667	up	6.29768	-1.90735e-07	0.201826	1.54018	0.000317028	6.55606	0.00203743	5303	37.3082
1449586_at	plakophilin 1	Pkp1	6.71058	6.55071	6.56667	6.36635	6.52605	6.55588	-0.290177	1.31099	-0.380106	-0.366264	-0.274446												4.27452e-09	21.7804	2.52591e-07	575	93.4446	up	6.54604	-9.53674e-08	0.109825	0.734312	1.63143e-07	20.5315	4.39262e-06	1265	207.218	up	7.69501	-9.53674e-08	0.0969366	0.734312	2.09913e-06	14.1404	6.83411e-05	1046	96.3669
1424096_at	keratin 5	Krt5	6.99435	6.4689	6.49221	6.34417	6.52958	6.23642	-0.160721	2.31491	-1.00755	-1.0178	-0.128831												1.06074e-06	11.5562	1.59425e-05	2267	91.1985	up	6.51094	4.76837e-07	0.260511	1.36494	1.57689e-05	10.4724	0.00011982	4485	155.435	up	7.28017	4.76837e-07	0.147475	1.36494	2.60823e-05	9.7034	0.000361741	2455	114.499
1424794_at	ring finger protein 186	Rnf186	5.88618	6.68952	6.74934	6.59589	5.87034	6.63501	0.0168962	-0.106594	0.14227	0.223657	-0.27623												1.52045e-10	31.6961	3.06672e-08	168	84.7052	up	6.40438	-1.90735e-07	0.410826	0.198881	0.0214943	2.94713	0.0433768	16890	1.2704	up	0.345279	-1.90735e-07	0.135771	0.198881	0.982989	0.0220984	0.987159	33942	1.00164
1416306_at	chloride channel calcium activated 3	Clca3	7.15352	6.06307	6.03188	6.31396	6.18051	6.24218	-0.0685897	1.46117	-0.444705	-0.625885	-0.321988												5.46223e-08	16.3026	1.60509e-06	1159	80.4964	up	6.33085	-1.90735e-07	0.416805	0.841559	0.470396	0.762989	0.560918	28585	1.26216	down	-0.335889	-1.90735e-07	0.246167	0.841559	0.124193	1.74668	0.189845	22298	1.69753
1458070_at	V-set domain containing T cell activation inhibitor 1	Vtcn1	6.30425	6.00587	5.9373	6.11856	6.13296	6.43834	-0.160285	0.406756	-0.141085	-0.0670681	-0.0383196												3.20866e-12	48.7758	3.9062e-09	27	71.3189	up	6.15621	-9.53674e-08	0.186547	0.232923	0.0754065	2.08607	0.124197	20695	1.34493	down	-0.427529	-9.53674e-08	0.381382	0.232923	0.000878989	5.52919	0.00421052	7115	1.82329
1440186_s_at	prosaposin-like 1	Psapl1	5.74203	6.25213	6.40761	5.95347	5.94216	6.21607	-0.111129	0.696906	-0.288242	-0.28115	-0.0163875												2.02604e-10	30.6928	3.64289e-08	188	67.9112	up	6.08558	-4.76837e-07	0.246787	0.406332	5.50184e-09	33.4729	5.54856e-07	337	259.698	up	8.02069	-4.76837e-07	0.278521	0.406332	4.80064e-05	8.83779	0.000552276	2962	51.9993
1455464_x_at	uroplakin 1B	Upk1b	6.3682	5.99254	5.96056	5.97886	5.98253	6.00521	-0.0685144	1.0802	-0.257435	-0.469501	-0.284745												2.41362e-09	23.2322	1.71402e-07	479	66.1644	up	6.04798	9.53674e-08	0.157575	0.620343	2.31781e-06	13.9354	2.7839e-05	2837	32.3232	up	5.0145	9.53674e-08	0.397868	0.620343	0.0388493	2.53673	0.0743416	17812	2.77541
1418488_s_at	receptor-interacting serine-threonine kinase 4	Ripk4	6.0222	6.17381	6.08456	5.92088	6.00741	6.01939	0.0205908	0.966802	-0.703631	-0.749158	0.465394												9.20052e-09	19.97	4.30794e-07	727	65.7101	up	6.03804	-6.67572e-07	0.0846903	0.742977	1.79027e-06	14.4755	2.29504e-05	2658	46.6819	up	5.54479	-6.67572e-07	0.157392	0.742977	0.000153345	7.36958	0.00122242	4275	12.3098
1435831_at	uroplakin 1B	Upk1b	6.34687	5.9723	5.94586	5.93271	5.98133	5.97081	0.0378585	1.06507	-0.217552	-0.511206	-0.374176												2.82488e-09	22.8235	1.87338e-07	513	65.1178	up	6.02498	-2.86102e-07	0.158745	0.629381	2.16802e-06	14.0733	2.63817e-05	2800	31.4694	up	4.97588	-2.86102e-07	0.346475	0.629381	0.0387559	2.53837	0.0741871	17806	2.68971
1427378_at	keratin 75	Krt75	6.53806	5.9977	5.96155	6.07828	5.91747	5.56092	-0.120929	0.0990281	-0.0383506	0.118321	-0.0580716												1.68694e-11	40.5308	9.37068e-09	60	64.4004	up	6.009	-3.8147e-07	0.315038	0.104011	0.647699	0.477289	0.721083	30617	1.03198	up	0.0454119	-3.8147e-07	0.180323	0.104011	0.0330139	2.64849	0.0654003	17206	1.10899
1416271_at	PERP, TP53 apoptosis effector	Perp	6.18797	5.6139	5.65187	6.09678	6.08973	6.26752	-0.0696554	1.18991	-0.517783	-0.40664	-0.195836												1.07938e-08	19.6115	4.84631e-07	758	63.3217	up	5.98463	9.53674e-08	0.280418	0.687851	3.31302e-07	18.5247	7.20242e-06	1566	94.7439	up	6.56596	9.53674e-08	0.143398	0.687851	2.21705e-06	14.027	7.07609e-05	1067	56.9794
1419463_at	chloride channel calcium activated 2	Clca2	6.2771	4.91066	5.02792	6.48241	6.39105	6.55601	-0.446346	0.810122	-0.190346	0.0135388	-0.186969												1.07666e-07	15.0808	2.67693e-06	1369	61.4294	up	5.94086	0	0.759235	0.481377	4.3695e-07	17.7933	8.66421e-06	1718	48.976	up	5.614	0	0.455205	0.481377	0.00101259	5.39621	0.00466118	7404	7.19413
1417957_a_at	tetraspanin 1	Tspan1	5.73501	5.86904	5.9921	5.91765	5.74706	6.06677	-0.22295	0.26586	-0.117509	-0.304606	0.379205												9.72719e-12	43.1	6.50138e-09	50	59.2169	up	5.88794	-9.53674e-08	0.132139	0.304458	0.0277505	2.76859	0.0537492	17598	1.37697	down	-0.461492	-9.53674e-08	0.143102	0.304458	0.00876911	3.59749	0.0233413	12805	1.47471
1429086_at	grainyhead-like 2 (Drosophila)	Grhl2	5.7921	5.42755	5.53857	6.0112	6.0885	6.18508	-0.0342793	1.17078	-0.311686	-0.578426	-0.246389												1.47717e-08	18.9251	6.03022e-07	834	57.3015	up	5.8405	-2.86102e-07	0.307704	0.682702	1.53398e-06	14.808	2.05301e-05	2545	41.9993	up	5.39229	-2.86102e-07	0.257149	0.682702	0.000782596	5.63998	0.00387231	6888	7.28309
1418487_at	receptor-interacting serine-threonine kinase 4	Ripk4	5.58041	6.05938	6.01311	5.70802	5.72104	5.8181	-0.0947719	0.323862	-0.137556	-0.518942	0.427408												1.03884e-10	33.0773	2.40039e-08	146	56.3629	up	5.81668	-9.53674e-08	0.186691	0.382351	3.46173e-08	25.6889	1.64804e-06	715	37.72	up	5.23726	-9.53674e-08	0.143504	0.382351	3.27841e-05	9.37069	0.00042234	2645	10.4729
1418509_at	carbonyl reductase 2	Cbr2	5.49903	5.98793	5.96009	5.63299	5.8653	5.95153	-0.290295	0.879512	-0.499939	-0.309454	0.220177												1.89717e-09	23.8715	1.47096e-07	436	56.3422	up	5.81614	9.53674e-08	0.202524	0.559462	2.46756e-05	9.7856	0.000169922	4949	12.022	up	3.5876	9.53674e-08	0.528785	0.559462	0.000139117	7.48442	0.00113665	4171	6.92031
1460372_at	dual oxidase maturation factor 1	Duoxa1	6.06162	5.81739	5.67058	5.89218	5.71965	5.66083	-0.107772	0.404167	-0.135448	-0.0546474	-0.106298												2.45362e-12	50.2567	3.2168e-09	25	55.8586	up	5.80371	9.53674e-08	0.154751	0.227815	1.57492e-08	28.7753	1.02808e-06	521	12.3576	up	3.62733	9.53674e-08	0.114871	0.227815	0.00190945	4.82545	0.00737869	8820	2.15199
1418158_at	transformation related protein 63	Trp63	6.12102	5.25081	5.36447	5.9158	5.97176	5.97009	0.166014	1.19914	-0.603888	-0.462244	-0.299022												3.60858e-08	17.0942	1.18617e-06	1036	54.4047	up	5.76566	0	0.363075	0.730284	1.92388e-06	14.323	2.41662e-05	2712	74.5143	up	6.21945	0	0.516328	0.730284	3.77675e-06	12.9654	9.99518e-05	1287	33.7017
1424162_at	tripartite motif protein 29	Trim29	6.0195	5.64293	5.61528	5.64401	5.87661	5.78913	-0.34128	0.776658	-0.201438	-0.386207	0.152266												5.0418e-10	27.7089	6.56408e-08	260	54.3639	up	5.76458	-9.53674e-08	0.161096	0.482853	1.36359e-08	29.3782	9.40902e-07	493	175.356	up	7.45414	-9.53674e-08	0.151509	0.482853	6.92678e-06	11.8478	0.000147111	1604	48.8471
1453509_at	Ly6/Plaur domain containing 2	Lypd2	5.3774	6.10684	6.14675	5.64726	5.53804	5.73003	-0.296561	0.833888	-0.351205	-0.171204	-0.0149174												1.82375e-09	23.9779	1.44573e-07	429	54.106	up	5.75772	9.53674e-08	0.309549	0.483786	0.0182934	3.06116	0.0379368	16436	1.74102	down	-0.799936	9.53674e-08	0.204975	0.483786	0.0704351	2.13226	0.119593	20074	1.46704
1419576_at	homeo box B13	Hoxb13	6.07737	5.52238	5.52019	6.25106	5.78218	5.2747	-0.269098	0.307222	0.164933	-0.453451	0.250393												7.51264e-10	26.4948	8.05294e-08	317	53.3708	up	5.73798	0	0.371196	0.339969	0.00191046	4.82498	0.0057979	11231	1.80488	down	-0.851905	0	0.0868128	0.339969	0.0164006	3.13907	0.0377555	14806	1.62278
1424838_at	RIKEN cDNA A330049M08 gene	A330049M08Rik	5.96207	5.75331	5.51636	5.90607	5.53976	5.68382	-0.211524	-0.0338178	-0.0118451	0.0568371	0.20035												9.62076e-13	55.7832	2.04964e-09	15	52.9625	up	5.7269	-9.53674e-08	0.184015	0.149497	0.000675177	5.783	0.00244642	9406	1.5008	up	0.58573	-9.53674e-08	0.152951	0.149497	0.00330083	4.36331	0.0110787	10155	1.37218
1433683_at	RNA binding motif protein 35b	Rbm35b	5.79993	5.69055	5.59036	5.79602	5.69951	5.69234	-0.211829	0.828409	-0.395807	-0.226035	0.00526381												3.64332e-10	28.738	5.33004e-08	232	52.3984	up	5.71145	3.8147e-07	0.0782156	0.484488	3.3298e-08	25.8333	1.60769e-06	705	83.9588	up	6.39161	3.8147e-07	0.0666483	0.484488	9.57986e-05	7.93787	0.000875345	3729	13.528
1418374_at	FXYD domain-containing ion transport regulator 3	Fxyd3	5.40271	5.7242	5.74854	5.6788	5.65848	5.81587	0.153017	0.639322	-0.442622	-0.298166	-0.0515523												1.85476e-10	30.9981	3.45482e-08	182	50.965	up	5.67143	-2.86102e-07	0.142847	0.424153	1.45526e-07	20.8744	4.07269e-06	1217	31.9838	up	4.99927	-2.86102e-07	0.239857	0.424153	0.000102441	7.85478	0.00092013	3794	8.74805
1417156_at	keratin 19	Krt19	5.64654	5.64148	5.66034	5.61453	5.6491	5.69031	-0.252452	1.07417	-0.235147	-0.780608	0.194035												8.36235e-09	20.1874	4.04897e-07	703	50.2268	up	5.65039	-2.86102e-07	0.0247952	0.692796	1.69774e-05	10.3563	0.000127105	4552	16.3228	up	4.02882	-2.86102e-07	0.380477	0.692796	0.12472	1.74378	0.190463	22320	1.96506
1424409_at	claudin 23	Cldn23	5.8344	5.44324	5.53659	5.49799	5.68364	5.89958	0.278763	0.842279	-0.663584	-0.299025	-0.158432												2.94628e-09	22.7153	1.92395e-07	521	50.1868	up	5.64924	1.90735e-07	0.187692	0.579224	5.0903e-07	17.4017	9.62553e-06	1801	49.0685	up	5.61673	1.90735e-07	0.304721	0.579224	0.00149693	5.03974	0.00617522	8262	6.05169
1436932_at	grainyhead-like 3 (Drosophila)	Grhl3	5.60855	5.57539	5.62377	5.693	5.7023	5.68412	-0.0842557	0.614768	-0.217446	-0.303874	-0.00919294												2.91204e-11	38.133	1.19594e-08	82	50.1387	up	5.64785	-1.90735e-07	0.0523323	0.362196	1.59119e-08	28.7328	1.03312e-06	524	45.1801	up	5.49761	-1.90735e-07	0.122113	0.362196	0.000595287	5.90696	0.00317055	6399	6.77553
1418601_at	aldehyde dehydrogenase family 1, subfamily A7	Aldh1a7	5.82249	5.35643	5.40648	5.74448	5.64674	5.88754	-0.3785	1.1779	-0.352566	-0.608816	0.161984												1.8308e-08	18.4688	7.07557e-07	881	50.0059	up	5.64403	3.8147e-07	0.219267	0.716224	4.82224e-06	12.5039	4.80771e-05	3418	25.9719	up	4.69888	3.8147e-07	0.219734	0.716224	0.019013	3.03378	0.0423704	15294	4.22065
1422833_at	forkhead box A2	Foxa2	5.88555	5.72073	5.56214	5.74057	5.62172	5.30833	0.0469246	0.393795	-0.388415	0.0307455	-0.0830488												2.29947e-11	39.1526	1.08864e-08	71	49.861	up	5.63984	2.86102e-07	0.196635	0.281063	0.0373658	2.5634	0.0688146	18508	1.32933	down	-0.410695	2.86102e-07	0.166642	0.281063	0.0408976	2.50158	0.0773884	18013	1.30763
1418496_at	forkhead box A1 /// similar to Hepatocyte nuclear factor 3-alpha (HNF-3A) (Forkhead box protein A1)	Foxa1 /// LOC100047556	5.8535	5.26261	5.29124	5.64905	5.77321	5.92707	0.0808196	1.17291	-0.0993419	-0.554194	-0.600194												2.60458e-08	17.7421	9.23855e-07	960	49.3889	up	5.62612	-2.86102e-07	0.285909	0.717544	0.000431611	6.23201	0.00170009	8652	5.25506	down	-2.39371	-2.86102e-07	0.280154	0.717544	0.000465889	6.15361	0.0026631	5962	4.96413
1421117_at	dystonin	Dst	5.83615	5.15482	5.01215	5.82106	5.97928	5.92422	0.112859	0.655992	-0.176952	-0.436361	-0.155536												3.71144e-09	22.1308	2.2795e-07	554	49.2236	up	5.62128	2.86102e-07	0.422997	0.415023	1.44093e-07	20.9043	4.04923e-06	1212	68.8132	up	6.10461	2.86102e-07	0.461009	0.415023	1.37417e-07	21.0485	1.15759e-05	402	35.5016
1443509_at			5.82196	5.74565	5.84175	5.49977	5.58803	5.1912	0.0426269	0.351424	-0.268993	0.0584569	-0.183516												3.10164e-11	37.8652	1.22462e-08	84	49.0006	up	5.61473	-2.86102e-07	0.246952	0.242265	9.96295e-06	11.2211	8.45424e-05	4016	16.0879	up	4.00791	-2.86102e-07	0.763703	0.242265	0.0163074	3.14314	0.0375944	14785	1.85781
1457065_at	uroplakin 1B	Upk1b	5.82745	5.40243	5.48233	5.61098	5.52218	5.83211	-0.111024	1.03483	-0.124918	-0.474322	-0.324571												3.85832e-09	22.034	2.35275e-07	558	48.9391	up	5.61291	-2.86102e-07	0.180923	0.597733	4.24808e-05	9.00573	0.000260814	5551	18.9681	up	4.2455	-2.86102e-07	0.822175	0.597733	0.020448	2.9823	0.0448585	15537	2.49812
1448261_at	cadherin 1	Cdh1	5.58264	5.51566	5.47368	5.68659	5.65848	5.64513	-0.00922728	0.971052	-0.373117	-0.749621	0.160913												5.3904e-09	21.2166	2.95882e-07	620	48.2914	up	5.5937	9.53674e-08	0.0849575	0.646156	9.25154e-07	15.9476	1.44346e-05	2182	41.0031	up	5.35766	9.53674e-08	0.168933	0.646156	0.000103677	7.83999	0.000927079	3811	11.8639
1449166_at	S100 calcium binding protein A14	S100a14	5.60292	5.13033	5.30625	5.88092	5.66427	5.88725	-0.16083	1.08349	-0.501595	-0.595729	0.174665												2.08404e-08	18.1985	7.79786e-07	910	47.7906	up	5.57866	2.86102e-07	0.306501	0.677645	3.98577e-07	18.033	8.14187e-06	1667	88.748	up	6.47164	2.86102e-07	0.235677	0.677645	0.000165288	7.2821	0.00129052	4364	15.4729
1460732_a_at	periplakin	Ppl	5.92703	5.16185	5.25916	5.58276	5.6131	5.87635	0.190106	1.06507	-0.410031	-0.242063	-0.603077												1.88503e-08	18.4076	7.25225e-07	885	47.5061	up	5.57004	9.53674e-08	0.311944	0.6635	4.02319e-07	18.0085	8.19716e-06	1672	133.186	up	7.0573	9.53674e-08	0.457537	0.6635	5.87286e-05	8.56677	0.000630729	3172	24.5966
1426566_s_at	interleukin 17 receptor E	Il17re	5.72743	5.55259	5.54809	5.4248	5.50842	5.45914	-0.236914	0.791144	-0.1227	-0.361362	-0.0701685												3.26069e-10	29.098	5.00663e-08	221	46.4223	up	5.53674	-9.53674e-08	0.105921	0.456234	4.1127e-06	12.8027	4.27016e-05	3282	9.89136	up	3.30617	-9.53674e-08	0.261255	0.456234	0.00131774	5.15429	0.00563715	7967	3.19441
1419555_at	E74-like factor 5	Elf5	6.0356	5.16258	5.12803	5.46367	5.54056	5.7192	-0.196388	0.902633	-0.19655	-0.270255	-0.239438												4.80525e-09	21.4941	2.71636e-07	602	45.5151	up	5.50827	4.76837e-07	0.343418	0.505548	1.41864e-07	20.9516	4.01305e-06	1204	56.2247	up	5.81313	4.76837e-07	0.241642	0.505548	0.00174664	4.90325	0.00692299	8599	5.65413
1435494_s_at	desmoplakin	Dsp	5.60979	5.22176	5.23968	5.55811	5.64546	5.65833	0.268128	1.19737	-0.722109	-0.717681	-0.0257139												5.18053e-08	16.4018	1.53957e-06	1146	44.9066	up	5.48886	-1.90735e-07	0.203024	0.797303	1.53732e-06	14.8033	2.05661e-05	2547	68.0444	up	6.0884	-1.90735e-07	0.171809	0.797303	1.2707e-05	10.8186	0.00021876	1979	34.8128
1454681_at	RNA binding motif protein 35A	Rbm35a	5.70493	5.29163	5.26004	5.43516	5.46287	5.7167	0.539909	0.967032	-0.561334	-0.673342	-0.272265												2.24298e-08	18.0468	8.22485e-07	928	44.5871	up	5.47856	9.53674e-08	0.196357	0.719247	1.27983e-06	15.2071	1.80644e-05	2414	56.5579	up	5.82166	9.53674e-08	0.264879	0.719247	6.27566e-05	8.47914	0.000656191	3259	14.5696
1436335_at	phospholipase C, eta 2	Plch2	5.43341	5.57676	5.68623	5.51216	5.41714	5.23259	0.0530081	0.258001	-0.418837	-0.411311	0.519139												2.29624e-10	30.2651	3.93326e-08	198	44.52	up	5.47638	0	0.155037	0.413364	1.94147e-07	20.02	4.93503e-06	1340	19.2381	up	4.2659	0	0.0871826	0.413364	0.00035528	6.43499	0.00220711	5486	5.12242
1429844_at	RIKEN cDNA 2310043J07 gene	2310043J07Rik	5.38635	5.43728	5.49286	5.67081	5.49614	5.35303	0.0479102	0.535343	-0.275386	-0.334554	0.0266862												3.92983e-11	36.8768	1.38864e-08	95	44.4079	up	5.47275	-1.90735e-07	0.112459	0.345458	3.48508e-07	18.3888	7.42804e-06	1598	19.5257	up	4.2873	-1.90735e-07	0.350334	0.345458	0.0126699	3.32545	0.0309836	13938	2.58216
1418449_at	ladinin	Lad1	5.63654	5.56929	5.53846	5.40682	5.35643	5.19313	-0.0497007	0.961648	-0.553176	-0.651676	0.292904												1.03374e-08	19.7079	4.72982e-07	744	43.7167	up	5.45011	0	0.163373	0.660249	5.22984e-07	17.3333	9.80581e-06	1817	56.8025	up	5.82788	0	0.0702457	0.660249	0.000473466	6.13715	0.0026929	5991	12.1454
1444740_at	RIKEN cDNA 4930550L11 gene	4930550L11Rik	5.72537	5.08557	5.08355	5.4065	5.50765	5.66901	-0.129936	0.821133	-0.00858211	-0.360794	-0.321819												2.25978e-09	23.4054	1.64592e-07	467	42.6047	up	5.41294	2.86102e-07	0.278518	0.480873	1.01548e-07	21.9908	3.21101e-06	1077	71.5572	up	6.16103	2.86102e-07	0.314128	0.480873	0.00013599	7.51143	0.00112077	4135	11.9023
1458347_s_at	transmembrane protease, serine 2	Tmprss2	5.28806	5.3792	5.39595	5.2906	5.36156	5.45943	0.0212011	0.779518	-0.377459	-0.418502	-0.00475645												5.76062e-10	27.2972	7.11855e-08	274	41.1399	up	5.36247	3.8147e-07	0.0655829	0.481077	0.712767	0.383448	0.776159	31302	1.07474	down	-0.103987	3.8147e-07	0.269739	0.481077	0.00563313	3.93587	0.016658	11526	2.17809
1426808_at	lectin, galactose binding, soluble 3	Lgals3	5.11308	5.45548	5.46488	5.29155	5.07311	5.65084	-0.15687	0.229713	-0.213152	-0.623745	0.764051												2.84204e-09	22.8079	1.8811e-07	514	40.5461	up	5.34149	-5.72205e-07	0.22388	0.523365	4.48928e-08	24.7436	1.93704e-06	789	95.2622	up	6.57383	-5.72205e-07	0.0279671	0.523365	0.000111084	7.75533	0.000973149	3890	23.8665
1422784_at	keratin 6A	Krt6a	5.68125	5.15888	5.34892	5.23998	5.08722	5.52628	-0.294229	0.43306	-0.096097	-0.155085	0.112353												6.59471e-11	34.8028	1.86655e-08	119	40.516	up	5.34042	4.76837e-07	0.227128	0.282852	2.64456e-08	26.7057	1.39308e-06	646	135.558	up	7.08276	4.76837e-07	0.507985	0.282852	5.67357e-05	8.61267	0.000617481	3131	15.842
1455186_a_at	RIKEN cDNA 1190003J15 gene	1190003J15Rik	4.94682	5.2707	5.41135	5.52399	5.28503	5.60004	-0.302854	0.672337	-0.21967	-0.165856	0.0160413												4.50516e-10	28.0613	6.14604e-08	248	40.4945	up	5.33965	-1.90735e-07	0.231939	0.39363	1.16209e-08	30.0618	8.90165e-07	444	114.182	up	6.83519	-1.90735e-07	0.247929	0.39363	0.000117003	7.69213	0.00100893	3952	23.2529
1457026_at	lipase, member H	Liph	5.36942	5.39729	5.21783	5.40974	5.29444	5.34604	-0.0224714	0.373621	-0.175713	-0.192897	0.0174608												1.16228e-12	54.6206	2.2969e-09	16	40.4797	up	5.33913	0	0.0721714	0.228302	1.05806e-08	30.4701	8.40703e-07	428	26.5887	up	4.73274	0	0.235797	0.228302	0.00113606	5.28965	0.00505681	7657	4.56542
1416627_at	serine protease inhibitor, Kunitz type 1	Spint1	5.5443	5.32766	5.361	5.28249	5.17214	5.26389	0.179209	0.799377	-0.349313	-0.633805	0.00453281												2.27995e-09	23.382	1.65707e-07	468	40.0921	up	5.32525	9.53674e-08	0.125144	0.54655	1.2535e-06	15.2535	1.7848e-05	2393	19.7696	up	4.30521	9.53674e-08	0.121536	0.54655	0.00770198	3.69536	0.0211468	12414	3.2307
1423952_a_at	keratin 7	Krt7	5.28028	5.21353	5.2882	5.27457	5.33745	5.45755	0.154854	1.11709	-0.613704	-0.556227	-0.102014												1.73294e-08	18.5846	6.79757e-07	868	39.632	up	5.3086	4.76837e-07	0.0829871	0.701482	4.00769e-05	9.08669	0.000248744	5491	15.0331	up	3.91008	4.76837e-07	0.551373	0.701482	0.128045	1.72573	0.194598	22427	1.82608
1420352_at	protease, serine, 22	Prss22	5.35599	5.15444	5.27313	5.3813	5.40426	5.27633	-0.301016	0.804835	-0.170654	-0.448544	0.115378												8.95678e-10	25.9762	8.79856e-08	346	39.604	up	5.30757	-9.53674e-08	0.0924569	0.495479	0.00151362	5.02985	0.00477995	10793	2.5413	up	1.34557	-9.53674e-08	0.209153	0.495479	0.102841	1.87551	0.162574	21561	1.42611
1451375_at	ets homologous factor	Ehf	5.41802	4.57693	4.72521	5.64734	5.69809	5.68075	0.0856128	1.24334	-0.521643	-0.223048	-0.584266												2.05414e-07	13.9974	4.41206e-06	1586	39.1531	up	5.29106	-9.53674e-08	0.508084	0.744389	0.0228935	2.90283	0.0456731	17085	3.14612	up	1.65357	-9.53674e-08	0.971461	0.744389	0.47034	0.763089	0.559882	28634	1.2655
1439560_x_at	predicted gene, EG432995	EG432995	4.83747	5.27568	5.50544	5.39888	5.19957	5.28069	-0.140871	0.74785	-0.306088	-0.493723	0.192832												2.1074e-09	23.5904	1.57188e-07	456	38.0446	up	5.24962	1.90735e-07	0.228798	0.488304	0.00691795	3.77715	0.0168362	14005	2.00613	up	1.00441	1.90735e-07	0.220762	0.488304	0.861903	0.180464	0.896542	32769	1.0363
1419154_at	transmembrane protease, serine 2	Tmprss2	5.38602	5.16922	5.29746	5.25089	5.16171	5.23019	0.303569	0.656895	-0.504827	-0.355836	-0.0998011												7.07457e-10	26.6743	7.77778e-08	309	38.0348	up	5.24925	0	0.0842191	0.478303	0.307619	1.10024	0.397793	26359	1.21339	down	-0.27904	0	0.168789	0.478303	0.0074215	3.72354	0.0205207	12325	2.15293
1423935_x_at	keratin 14	Krt14	5.54537	5.08083	5.40556	5.28557	4.85067	5.28076	0.0260525	0.916211	-0.487296	-0.349601	-0.105367												5.61912e-09	21.117	3.02676e-07	630	37.83	up	5.24146	9.53674e-08	0.245479	0.550205	2.60105e-08	26.7696	1.3858e-06	637	244.488	up	7.93362	9.53674e-08	0.227594	0.550205	8.80862e-08	22.4479	8.82737e-06	337	165.243
1452732_at	aspartic peptidase, retroviral-like 1	Asprv1	4.84394	5.34202	5.33052	5.30245	5.06241	5.47228	-0.134826	0.503437	-0.291153	-0.376261	0.298803												4.49733e-10	28.0668	6.14604e-08	247	37.4165	up	5.2256	-1.90735e-07	0.229613	0.383162	1.65406e-09	39.7748	2.62858e-07	213	299.422	up	8.22603	-1.90735e-07	0.161346	0.383162	8.7728e-06	11.4369	0.0001717	1740	65.9533
1424966_at	transmembrane protein 40	Tmem40	5.2861	5.25976	5.30262	5.16876	5.05858	5.26298	-0.313306	0.224657	0.131214	-0.259698	0.217134												6.0042e-12	45.4837	4.75965e-09	42	37.3525	up	5.22313	1.90735e-07	0.0930007	0.264782	5.4525e-10	46.6328	1.31815e-07	140	92.6894	up	6.53433	1.90735e-07	0.0912639	0.264782	9.66502e-05	7.92686	0.000880886	3739	16.7861
1424976_at	ras homolog gene family, member V	Rhov	4.84582	5.30486	5.32242	5.31081	5.30001	5.23224	-0.36004	0.0572915	-0.153695	-0.123954	0.580396												1.68705e-10	31.329	3.21266e-08	178	37.255	up	5.21936	-3.8147e-07	0.185742	0.356636	1.91224e-07	20.0641	4.90315e-06	1327	22.6774	up	4.50318	-3.8147e-07	0.30267	0.356636	0.00648986	3.82619	0.0185261	11940	3.45161
1421404_at	chemokine (C-X-C motif) ligand 15	Cxcl15	5.48161	4.43434	4.62756	5.56129	5.64257	5.55461	-0.245646	0.580864	-0.296598	-0.14825	0.109629												1.8506e-08	18.4462	7.14399e-07	882	37.194	up	5.217	-2.86102e-07	0.537334	0.360455	0.000962759	5.44339	0.00328537	9988	2.22565	down	-1.15422	-2.86102e-07	0.244738	0.360455	0.00116733	5.26471	0.00515759	7714	2.08468
1449104_at	uroplakin 3A	Upk3a	4.99428	5.32744	5.38984	5.33868	5.03607	5.15048	-0.403703	0.631171	0.0386567	-0.235136	-0.0309887												2.84455e-10	29.5471	4.55221e-08	212	36.9148	up	5.20613	0	0.169075	0.393413	0.00156153	5.00213	0.00490218	10857	2.05555	down	-1.03953	0	0.132555	0.393413	0.000983455	5.42347	0.00455414	7360	2.35175
1430234_at	ADP-ribosylation factor-like 14	Arl14	4.98559	5.00712	4.83559	5.71348	5.05482	5.62026	-0.28569	0.063725	0.195304	0.0429211	-0.0162611												3.61705e-10	28.7614	5.31441e-08	231	36.83	up	5.20281	-9.53674e-08	0.368043	0.177433	0.0431332	2.46523	0.0777885	18900	1.24729	up	0.318793	-9.53674e-08	0.2115	0.177433	0.823288	0.231849	0.866315	32393	1.02115
1417738_at	RAB25, member RAS oncogene family	Rab25	5.04597	5.243	5.27682	5.28313	5.00595	5.17688	-0.207054	0.94421	-0.6569	-0.35278	0.272525												8.95999e-09	20.0301	4.23605e-07	720	36.0508	up	5.17196	9.53674e-08	0.119881	0.625429	2.16313e-07	19.7084	5.35863e-06	1375	83.8609	up	6.38993	9.53674e-08	0.153377	0.625429	0.000373897	6.38126	0.00228242	5583	15.8521
1420683_at	BCL2/adenovirus E1B 19kD interacting protein like	Bnipl	4.89643	5.13083	5.38725	5.32351	5.19307	5.07683	0.0175343	0.21967	0.127071	-0.284001	-0.0802736												5.2962e-12	46.1247	4.40321e-09	40	35.9517	up	5.16799	9.53674e-08	0.176821	0.194814	1.29842e-10	57.2698	6.0629e-08	72	67.1383	up	6.06906	9.53674e-08	0.087338	0.194814	0.000207923	7.01951	0.00150862	4697	10.3024
1449133_at	small proline-rich protein 1A	Sprr1a	5.2631	5.17221	5.2863	4.95356	5.01886	5.27316	-0.1667	0.5912	0.0112352	-0.477912	0.0421786												2.23744e-10	30.3533	3.8912e-08	195	35.7829	up	5.1612	3.8147e-07	0.142876	0.389747	4.51783e-06	12.6256	4.56971e-05	3369	18.2222	up	4.18763	3.8147e-07	0.606539	0.389747	0.0179614	3.07419	0.0404954	15118	2.3188
1427700_x_at	keratin 6A	Krt6a	5.83713	4.82776	4.88379	4.9686	4.89452	5.33895	-0.103216	1.95628	-0.820509	-0.838868	-0.193682												2.70495e-06	10.341	3.36265e-05	2741	34.8993	up	5.12512	1.90735e-07	0.394213	1.14587	8.49936e-06	11.4912	7.46695e-05	3879	196.334	up	7.61717	1.90735e-07	0.726388	1.14587	0.000960296	5.44579	0.00447731	7310	16.7541
1417797_a_at	RIKEN cDNA 1810019J16 gene	1810019J16Rik	4.72491	5.31894	5.3415	5.23574	5.05991	5.01312	-0.248893	0.736198	-0.729509	-0.397789	0.639992												2.26645e-08	18.0254	8.28931e-07	931	34.6717	up	5.11569	-2.86102e-07	0.233691	0.652676	3.90559e-06	12.9012	4.1255e-05	3226	21.0779	up	4.39766	-2.86102e-07	0.185763	0.652676	0.000454883	6.17806	0.00261963	5918	6.11581
1419549_at	arginase 1, liver	Arg1	5.27715	4.95467	4.72934	5.00269	4.77665	5.9335	-0.205699	1.03333	-0.525191	-0.329319	0.0268741												6.2871e-08	16.042	1.78889e-06	1197	34.5912	up	5.11233	-1.90735e-07	0.446706	0.611369	5.62852e-06	12.2198	5.41059e-05	3545	18.9988	up	4.24783	-1.90735e-07	0.35806	0.611369	0.045361	2.43089	0.0841069	18383	2.00757
1436869_at	sonic hedgehog	Shh	5.4233	4.87339	4.85594	5.08911	5.20561	5.18573	-0.114818	1.49593	-0.655604	-0.827854	0.102348												3.16703e-07	13.3119	6.19361e-06	1742	34.4281	up	5.10551	0	0.216277	0.918779	0.604593	0.542064	0.683518	30150	1.19763	down	-0.26018	0	0.262732	0.918779	0.327601	1.05236	0.417815	26726	1.41095
1456539_at	Transcribed locus		5.33554	5.05942	5.06096	4.89543	5.25034	5.01945	0.0387754	0.305787	-0.256932	-0.110917	0.0232873												5.52758e-12	45.9053	4.48616e-09	41	34.3806	up	5.10352	2.86102e-07	0.160942	0.208487	1.86682e-08	28.0795	1.12661e-06	562	19.0639	up	4.25277	2.86102e-07	0.24695	0.208487	0.00191547	4.82271	0.0073917	8832	3.63108
1437578_at	chloride channel calcium activated 2	Clca2	5.50729	3.91011	3.83973	5.79829	5.78196	5.70147	-0.0201573	0.464657	-0.135748	-0.205015	-0.103738												1.0701e-06	11.5442	1.60312e-05	2274	34.0553	up	5.08981	-3.8147e-07	0.946978	0.26811	1.29022e-07	21.2416	3.75252e-06	1171	29.5027	up	4.88277	-3.8147e-07	0.422065	0.26811	0.00152651	5.02229	0.00625832	8313	4.77973
1423323_at	tumor-associated calcium signal transducer 2	Tacstd2	4.98898	4.79129	4.81685	5.14505	5.26259	5.48122	0.367816	1.03319	-0.5441	-0.792462	-0.0644398												6.60518e-08	15.9515	1.85768e-06	1211	33.8479	up	5.081	-9.53674e-08	0.268113	0.729889	1.28217e-06	15.203	1.809e-05	2415	58.5827	up	5.8724	-9.53674e-08	0.251634	0.729889	0.000583828	5.92626	0.00312957	6358	10.9646
1417942_at	Ly6/Plaur domain containing 3	Lypd3	5.28367	4.89184	4.82084	5.00155	5.13737	5.30603	0.233884	0.237493	-0.306691	-0.211119	0.046433												3.62243e-11	37.214	1.3569e-08	90	33.6737	up	5.07355	0	0.202156	0.250944	3.7484e-10	49.2044	1.09816e-07	115	128.609	up	7.00684	0	0.145548	0.250944	5.3902e-05	8.68119	0.000596236	3080	25.1917
1448227_at	growth factor receptor bound protein 7	Grb7	5.07908	5.26377	5.24099	4.99877	4.94358	4.87536	-0.0284233	1.14121	-0.778435	-0.568328	0.233979												5.89246e-08	16.1617	1.69786e-06	1182	33.5194	up	5.06692	-9.53674e-08	0.158587	0.756119	0.000138152	7.49269	0.000668253	7046	7.68167	up	2.94142	-9.53674e-08	0.191875	0.756119	0.200146	1.41441	0.279685	24392	1.67052
1442955_at			5.12117	4.88587	4.94837	4.99698	5.2437	4.99686	-0.0875449	0.0526166	-0.0447402	0.117356	-0.0376859												6.9329e-14	74.7614	2.6258e-10	8	32.7213	up	5.03216	2.86102e-07	0.129289	0.0831067	1.1816e-07	21.5138	3.53922e-06	1135	12.9115	up	3.69059	2.86102e-07	0.378654	0.0831067	0.00429927	4.14922	0.0135271	10832	2.2002
1426298_at	Iroquois related homeobox 2 (Drosophila) /// similar to iroquois-class homeobox protein IRX2	Irx2 /// LOC100045612	5.58733	4.77176	4.7581	5.00187	4.97832	5.08883	-0.271359	0.339685	-0.00403547	0.0867915	-0.151082												2.2854e-10	30.2812	3.93326e-08	197	32.6959	up	5.03104	0	0.302705	0.234199	4.47072e-10	47.978	1.19954e-07	125	88.2639	up	6.46375	0	0.144847	0.234199	6.04496e-09	33.0232	1.97832e-06	103	45.1574
1417732_at	annexin A8	Anxa8	5.41396	4.83268	4.85282	5.16403	5.06131	4.85578	0.04667	0.64932	-0.209756	-0.184077	-0.302156												6.62387e-10	26.8724	7.62797e-08	295	32.6746	up	5.0301	9.53674e-08	0.231107	0.385024	4.45341e-09	34.5049	4.92868e-07	307	146.046	up	7.19028	9.53674e-08	0.165843	0.385024	1.04278e-05	11.1446	0.000191825	1852	35.5008
1426942_at	absent in melanoma 1	Aim1	5.30372	4.70069	4.83159	5.02675	4.93474	5.26403	0.0652342	0.439542	-0.204318	-0.176517	-0.123941												1.09609e-10	32.8792	2.48385e-08	149	32.2282	up	5.01025	9.53674e-08	0.238431	0.267263	9.76293e-08	22.1163	3.1468e-06	1056	24.3628	up	4.60661	9.53674e-08	0.360163	0.267263	0.000137581	7.4976	0.00112924	4152	5.37456
1444841_at			5.72903	3.8327	4.22065	5.93234	5.08969	5.17144	0.157039	-0.0551338	0.10319	0.147099	-0.352197												3.73328e-07	13.0597	6.98443e-06	1821	31.9109	up	4.99597	-4.76837e-07	0.825599	0.214494	0.424976	0.847051	0.516551	28043	1.07952	down	-0.110384	-4.76837e-07	0.163438	0.214494	0.277467	1.17752	0.364752	25929	1.11565
1427477_at	transmembrane protease, serine 13	Tmprss13	5.14867	5.07855	5.08158	5.02424	4.92467	4.66894	-0.0760617	0.0388389	-0.0866208	0.231829	-0.107988												1.96542e-12	51.515	2.96045e-09	21	31.73	up	4.98777	-6.67572e-07	0.173146	0.141601	8.71588e-11	60.6316	5.03556e-08	58	45.8724	up	5.51955	-6.67572e-07	0.127423	0.141601	8.70294e-05	8.05812	0.000819495	3619	8.95304
1441917_s_at	transmembrane protein 40	Tmem40	5.11309	5.00627	5.10107	4.99097	4.76771	4.94457	-0.123148	0.131171	0.194668	-0.268798	0.0661082												1.8173e-12	51.9668	2.94982e-09	20	31.7191	up	4.98728	1.90735e-07	0.125843	0.191631	1.29807e-10	57.272	6.0629e-08	71	85.0363	up	6.41001	1.90735e-07	0.126449	0.191631	7.3796e-05	8.26826	0.000734823	3421	16.4655
1417047_at	prominin 2	Prom2	4.95772	4.84085	4.90019	5.00087	5.07804	5.13602	0.0425282	0.451455	-0.200328	-0.364213	0.0705585												3.74387e-11	37.0771	1.36139e-08	91	31.6825	up	4.98561	1.90735e-07	0.109934	0.309589	8.57026e-09	31.4074	7.3368e-07	394	31.7313	up	4.98783	1.90735e-07	0.0545981	0.309589	0.00060458	5.89161	0.00320702	6425	5.56689
1451690_a_at	poliovirus receptor-related 4	Pvrl4	5.37467	5.11889	4.70423	4.88389	4.48829	5.31653	0.246255	0.381579	-0.332523	-0.0708847	-0.224425												1.33629e-09	24.8328	1.19242e-07	381	31.5831	up	4.98108	1.90735e-07	0.350818	0.305044	8.97027e-09	31.2021	7.51277e-07	406	76.5324	up	6.258	1.90735e-07	0.290703	0.305044	0.000306236	6.59321	0.0019834	5262	11.6878
1435493_at	desmoplakin	Dsp	5.09319	4.81095	4.82359	4.95861	5.08626	4.97261	0.206738	1.12777	-0.719861	-0.530676	-0.083971												4.72882e-08	16.5739	1.43664e-06	1121	31.0718	up	4.95753	-5.72205e-07	0.122173	0.728263	1.93246e-06	14.3137	2.41998e-05	2721	41.1679	up	5.36345	-5.72205e-07	0.144486	0.728263	5.61608e-06	12.2238	0.000129174	1481	28.5514
1439494_at	solute carrier family 5 (sodium/glucose cotransporter), member 9	Slc5a9	4.74198	4.8439	4.84439	4.85992	4.91639	5.4556	-0.0903134	0.200417	-0.0209241	-0.00757837	-0.0816007												2.15726e-11	39.4328	1.05049e-08	69	30.7752	up	4.9437	0	0.25703	0.117768	4.92145e-07	17.4875	9.41929e-06	1780	8.89146	up	3.15242	0	0.387306	0.117768	0.0176993	3.08466	0.0400289	15071	1.79532
1452109_at	interleukin 17 receptor E	Il17re	5.04199	4.99355	4.95427	4.89387	4.87364	4.86458	-0.12604	0.573529	-0.236201	-0.263973	0.0526838												6.8846e-11	34.6357	1.8774e-08	124	30.6323	up	4.93698	-4.76837e-07	0.0716087	0.3439	4.30356e-06	12.7169	4.41966e-05	3318	7.4481	up	2.89687	-4.76837e-07	0.333732	0.3439	0.00138797	5.10744	0.00583592	8106	2.63672
1460238_at	mesothelin	Msln	4.93123	4.92169	4.95954	4.99771	4.81644	4.95686	0.0241027	0.463218	-0.269639	-0.263202	0.0455217												2.02449e-11	39.7135	1.02998e-08	66	30.4967	up	4.93058	1.90735e-07	0.0618747	0.299668	4.90076e-06	12.474	4.86749e-05	3431	17.7085	up	4.14637	1.90735e-07	0.673188	0.299668	0.0127663	3.31993	0.0311723	13959	2.01182
1456428_at	chemokine (C-X-C motif) ligand 15	Cxcl15	5.53557	4.22315	4.4494	5.19905	4.99918	5.14667	-0.266522	0.250122	0.132793	-0.165521	0.0491266												6.97522e-09	20.6065	3.52636e-07	672	30.3895	up	4.9255	-4.76837e-07	0.494233	0.212744	0.022044	2.92937	0.0442947	16963	1.27603	down	-0.351658	-4.76837e-07	0.119902	0.212744	0.0232643	2.89156	0.0495692	15997	1.27756
1460190_at	adaptor protein complex AP-1, mu 2 subunit	Ap1m2	4.63738	5.17386	5.24243	4.79675	4.7207	4.53519	-0.115293	0.666905	-0.220706	-0.468714	0.137806												3.55834e-09	22.2364	2.21961e-07	545	28.861	up	4.85105	-1.90735e-07	0.290774	0.431697	1.52339e-07	20.7365	4.18751e-06	1239	29.3956	up	4.87753	-1.90735e-07	0.195941	0.431697	0.000432255	6.23048	0.00253079	5821	6.38393
1448612_at	stratifin /// similar to LOC298795 protein /// similar to 14-3-3 protein sigma (Stratifin)	LOC665928 /// LOC675255 /// Sfn	5.31057	4.04086	4.72431	5.25913	4.69163	4.96867	-0.221375	0.666443	-0.362898	-0.212361	0.13019												2.32363e-08	17.9744	8.46212e-07	935	28.4929	up	4.83253	-2.86102e-07	0.466337	0.414396	5.84321e-07	17.0551	1.05586e-05	1885	65.8179	up	6.04041	-2.86102e-07	0.649187	0.414396	0.000114259	7.72098	0.00099229	3924	14.7254
1427046_at	grainyhead-like 2 (Drosophila)	Grhl2	5.1446	4.66803	4.70062	4.84954	4.81433	4.7597	0.0454941	0.740012	-0.350471	-0.436856	0.00182199												1.97136e-09	23.7685	1.50029e-07	446	28.3015	up	4.8228	1.90735e-07	0.171584	0.464587	1.47552e-06	14.8928	1.99271e-05	2523	13.7078	up	3.77693	1.90735e-07	0.213792	0.464587	8.34409e-05	8.11134	0.000796932	3568	4.87849
1453177_at	RIKEN cDNA 4631426E05 gene	4631426E05Rik	4.75212	4.8696	4.92907	4.87624	4.66989	4.8277	-0.28549	0.557348	-0.117884	0.109916	-0.263888												1.1414e-10	32.7305	2.51531e-08	153	28.2615	up	4.82077	2.86102e-07	0.0945708	0.349198	4.11993e-06	12.7994	4.27507e-05	3284	5.92276	up	2.56627	2.86102e-07	0.214145	0.349198	0.0327676	2.65365	0.0650334	17174	1.52504
1451739_at	Kruppel-like factor 5	Klf5	5.35724	4.6685	4.57225	4.94044	4.67657	4.70094	0.502322	0.0656781	0.268928	-0.469575	-0.367354												2.96717e-09	22.6972	1.93388e-07	522	28.2332	up	4.81932	-2.86102e-07	0.290587	0.413646	4.12803e-06	12.7957	4.28087e-05	3286	20.1063	up	4.32958	-2.86102e-07	0.604574	0.413646	0.00030374	6.60201	0.00197174	5250	2.77099
1440519_at	trans-acting transcription factor 8	Sp8	4.84446	4.3312	4.48783	4.97296	5.06301	5.1359	0.319026	0.016099	-0.0220237	-0.187765	-0.125337												3.59531e-10	28.7809	5.30535e-08	230	27.9716	up	4.80589	-2.86102e-07	0.325858	0.195887	0.0033252	4.35728	0.00918674	12337	1.39461	down	-0.47986	-2.86102e-07	0.108282	0.195887	0.00433244	4.14308	0.0136161	10845	1.37002
1435370_a_at	carboxylesterase 3	Ces3	4.91014	4.49256	4.35881	5.22828	5.00875	4.81358	0.25198	-0.0877719	0.0406609	-0.206677	0.00180721												2.76165e-10	29.6453	4.52272e-08	207	27.8967	up	4.80202	-1.90735e-07	0.325104	0.169978	9.20224e-06	11.3554	7.92143e-05	3958	3.91199	up	1.9679	-1.90735e-07	0.342352	0.169978	0.304067	1.10901	0.393124	26364	1.16822
1457135_at	FAT tumor suppressor homolog 2 (Drosophila)	Fat2	4.8518	4.97849	5.0703	4.61398	4.57948	4.65255	-0.111277	0.349034	-0.388967	0.000407696	0.150801												1.08813e-10	32.9061	2.48385e-08	148	27.6863	up	4.7911	-9.53674e-08	0.205961	0.277599	3.43403e-08	25.7187	1.63943e-06	713	17.2733	up	4.11047	-9.53674e-08	0.17234	0.277599	5.10779e-06	12.3975	0.000122072	1425	6.85719
1416916_at	E74-like factor 3	Elf3	4.31576	4.99661	5.0787	4.67	4.63755	5.0211	-0.255299	0.537129	-0.296585	-0.350761	0.365517												3.59771e-09	22.2087	2.23379e-07	548	27.6004	up	4.78662	1.90735e-07	0.297294	0.417817	6.75985e-05	8.38186	0.000376208	6123	3.85807	up	1.94788	1.90735e-07	0.217419	0.417817	0.967438	0.0423017	0.975884	33791	1.01108
1439760_x_at	uroplakin 1B	Upk1b	4.54365	4.87433	4.85128	4.7969	4.74534	4.78852	-0.415236	0.790477	0.16363	-0.534322	-0.00454712												4.34372e-09	21.7409	2.5397e-07	582	27.2214	up	4.76667	4.76837e-07	0.118604	0.526681	4.63359e-06	12.5782	4.66465e-05	3385	14.0879	up	3.81638	4.76837e-07	0.327848	0.526681	0.0275877	2.77267	0.0566516	16598	2.43991
1416967_at	SRY-box containing gene 2	Sox2	4.72221	4.50015	4.48165	5.05752	4.87861	4.94836	0.0776701	0.369928	-0.139368	-0.461648	0.153413												3.85423e-10	28.5571	5.5115e-08	237	27.1853	up	4.76475	-8.58307e-07	0.238479	0.315815	0.0543507	2.30795	0.0944767	19608	1.50117	down	-0.586085	-8.58307e-07	0.448761	0.315815	0.00127394	5.18494	0.0054954	7901	2.25734
1423891_at	glutathione S-transferase, theta 3	Gstt3	5.06361	4.52481	4.58005	4.7668	4.73452	4.8965	0.0408087	0.482677	-0.411903	-0.35723	0.245647												7.46431e-10	26.514	8.05177e-08	315	27.1155	up	4.76105	-9.53674e-08	0.199595	0.384793	1.11454e-06	15.5185	1.64965e-05	2302	8.99564	up	3.16923	-9.53674e-08	0.137244	0.384793	0.0356184	2.59626	0.0694063	17492	1.83634
1424030_at	grainyhead-like 1 (Drosophila) /// similar to Grhl1 protein	Grhl1 /// LOC100043996	5.13289	4.40946	4.46061	4.66382	4.69884	5.19334	0.145982	0.717987	-0.304898	-0.359939	-0.19913												8.01033e-09	20.2861	3.92875e-07	694	27.0926	up	4.75983	4.76837e-07	0.332365	0.446931	6.63139e-08	23.3883	2.47755e-06	911	110.009	up	6.78148	4.76837e-07	0.411826	0.446931	0.000130711	7.55867	0.00109004	4086	16.726
1421752_a_at	serine (or cysteine) peptidase inhibitor, clade B, member 5	Serpinb5	4.98208	4.16138	4.22069	5.00127	4.89792	5.28142	0.0847998	0.219811	-0.297289	0.0369649	-0.0442867												4.67111e-09	21.563	2.66607e-07	596	27.0482	up	4.75746	-9.53674e-08	0.457734	0.191844	2.8386e-10	51.203	9.58012e-08	100	158.515	up	7.30847	-9.53674e-08	0.237839	0.191844	7.437e-07	16.465	3.44436e-05	735	38.4324
1431786_s_at	RIKEN cDNA 1190003J15 gene	1190003J15Rik	4.60161	4.79702	4.90417	4.91323	4.54513	4.75169	-0.332256	0.0520577	-0.124533	0.350197	0.0545316												2.57351e-11	38.6632	1.14991e-08	75	26.9486	up	4.75214	-3.8147e-07	0.152701	0.252103	4.15186e-09	34.854	4.68624e-07	301	84.5568	up	6.40185	-3.8147e-07	0.300318	0.252103	0.000147031	7.41899	0.00118428	4231	17.4767
1424357_at	transmembrane protein 45b	Tmem45b	4.51169	4.69336	4.74833	4.9058	4.39745	5.05598	-0.393342	0.527636	-0.0381532	-0.240535	0.144393												8.93864e-10	25.9821	8.79856e-08	344	26.3324	up	4.71877	-1.90735e-07	0.243449	0.358218	0.0046208	4.09174	0.0120181	13105	1.90959	down	-0.933263	-1.90735e-07	0.31409	0.358218	0.00530556	3.9827	0.0159158	11362	1.81342
1459737_s_at	transthyretin	Ttr	4.91966	5.25345	5.36131	4.79012	3.94306	3.98425	-0.0278711	-0.0626354	0.0143027	0.117607	-0.0414033												3.9867e-08	16.9006	1.27208e-06	1066	26.1482	up	4.70864	0	0.613973	0.0715022	0.00163669	4.96049	0.00510102	10936	1.18139	up	0.24048	0	0.0732776	0.0715022	0.229115	1.31762	0.31224	25011	1.05998
1453264_at	MARVEL (membrane-associating) domain containing 3	Marveld3	4.70173	4.52276	4.66677	4.67327	4.66928	4.98783	0.108551	0.278479	-0.219308	-0.319035	0.151312												3.11289e-11	37.8499	1.22462e-08	85	26.0571	up	4.70361	-1.90735e-07	0.152937	0.255983	5.98714e-07	16.9947	1.07412e-05	1899	9.46371	up	3.24241	-1.90735e-07	0.318394	0.255983	0.0189907	3.03461	0.0423371	15289	1.85998
1429457_at	prosaposin-like 1	Psapl1	4.76275	5.04972	4.90289	4.52533	4.47715	4.47709	-0.129806	0.299474	0.0477414	-0.227517	0.0101094												7.31142e-11	34.4034	1.94707e-08	127	25.9768	up	4.69915	3.8147e-07	0.243828	0.200424	5.11583e-10	47.0605	1.27209e-07	135	133.877	up	7.06477	3.8147e-07	0.251585	0.200424	0.000147867	7.41232	0.00118848	4240	25.5426
1418831_at	plakophilin 3	Pkp3	4.79238	4.89319	4.82252	4.6862	4.5227	4.4452	-0.0807676	0.403993	-0.135903	-0.287487	0.100166												6.05857e-11	35.1344	1.7812e-08	113	25.8788	up	4.6937	1.90735e-07	0.177301	0.264993	7.68811e-10	44.3925	1.65948e-07	156	64.4903	up	6.01101	1.90735e-07	0.0379596	0.264993	1.30969e-05	10.7695	0.000223329	1998	16.1253
1418799_a_at	procollagen, type XVII, alpha 1	Col17a1	4.57776	4.84807	4.86267	4.43108	4.31816	5.0982	-0.169016	0.330389	-0.256744	-0.0516186	0.14699												3.99613e-10	28.4415	5.58263e-08	243	25.8004	up	4.68932	-9.53674e-08	0.296424	0.2387	3.70053e-08	25.443	1.69771e-06	742	81.8602	up	6.35509	-9.53674e-08	0.497521	0.2387	4.8629e-09	34.0717	1.82156e-06	90	39.0495
1423227_at	keratin 17	Krt17	5.23727	4.44597	4.46236	4.85743	4.57206	4.51159	-0.252253	0.654411	-0.245909	-0.313305	0.157054												4.71736e-09	21.539	2.67666e-07	599	25.654	up	4.68111	-2.86102e-07	0.311184	0.410848	1.52069e-07	20.7418	4.18751e-06	1235	44.3865	up	5.47205	-2.86102e-07	0.368546	0.410848	3.7267e-06	12.9911	9.91664e-05	1280	25.6366
1418076_at	suppression of tumorigenicity 14 (colon carcinoma)	St14	4.71756	4.94159	4.9481	4.52915	4.50629	4.43955	0.0490561	0.537173	-0.372032	-0.3662	0.152004												1.12646e-09	25.3148	1.04341e-07	367	25.6409	up	4.68037	9.53674e-08	0.224705	0.382942	7.36129e-07	16.4896	1.24652e-05	2012	10.44	up	3.38405	9.53674e-08	0.151183	0.382942	0.00174424	4.90445	0.0069159	8596	2.90021
1450460_at	aquaporin 3	Aqp3	4.38373	4.70047	4.63557	4.78664	4.64112	4.91665	0.0277224	0.147796	0.135987	-0.185193	-0.126314												5.10707e-12	46.3122	4.35212e-09	39	25.5874	up	4.67736	-3.8147e-07	0.178333	0.151126	1.6579e-11	76.878	2.01832e-08	27	70.5772	up	6.14113	-3.8147e-07	0.0513302	0.151126	2.86115e-05	9.56752	0.00038503	2532	14.3783
1440617_at	carboxypeptidase A6	Cpa6	4.93498	4.10382	4.23154	5.0201	4.8434	4.91718	-0.0595894	0.00697422	-0.160946	-0.118388	0.331949												1.97748e-09	23.7602	1.50125e-07	448	25.5485	up	4.67517	-1.90735e-07	0.399149	0.196029	0.0385226	2.54251	0.0705751	18605	1.44829	up	0.53435	-1.90735e-07	0.421655	0.196029	0.000254985	6.7923	0.00174598	4977	1.64153
1424022_at	oxidative stress induced growth inhibitor 1	Osgin1	4.31418	4.92224	4.8586	4.68851	4.59047	4.66931	0.165673	0.495954	-0.331997	0.00563145	-0.335263												6.08293e-10	27.1308	7.23207e-08	284	25.5258	up	4.67389	-3.8147e-07	0.215583	0.352162	9.09467e-06	11.3754	7.84836e-05	3949	6.92149	up	2.79108	-3.8147e-07	0.383147	0.352162	0.00894025	3.583	0.0236993	12857	1.77482
1448393_at	claudin 7	Cldn7	4.23316	4.9634	4.91983	4.78137	4.56848	4.54126	0.122118	0.670823	-0.425611	-0.6932	0.325868												2.06407e-08	18.2185	7.75324e-07	906	25.4204	up	4.66791	-5.72205e-07	0.275168	0.555152	0.00108047	5.33595	0.00361504	10187	3.3298	down	-1.73544	-5.72205e-07	0.37088	0.555152	0.000125596	7.60654	0.00106075	4035	4.48895
1418320_at	protease, serine, 8 (prostasin)	Prss8	4.13904	5.07086	5.07899	4.63478	4.60062	4.43379	-0.450503	0.464107	-0.088316	-0.27818	0.352891												8.12279e-09	20.254	3.97248e-07	696	25.2757	up	4.65968	-1.90735e-07	0.366357	0.396252	2.55487e-06	13.7367	2.98387e-05	2917	7.82029	up	2.96722	-1.90735e-07	0.180502	0.396252	0.0956656	1.9247	0.153384	21259	1.65707
1453345_at	NIPA-like domain containing 1	Npal1	4.86475	4.26299	4.45544	4.82888	4.69615	4.83054	-0.016118	0.518669	-0.289577	0.0780654	-0.29104												6.91448e-10	26.743	7.76647e-08	300	25.2194	up	4.65646	-2.86102e-07	0.24504	0.333141	3.50592e-08	25.642	1.65536e-06	720	40.4197	up	5.33699	-2.86102e-07	0.276848	0.333141	0.0008075	5.60996	0.00395933	6951	5.05982
1449424_at	pleckstrin 2	Plek2	4.52216	4.77163	4.56507	4.75096	4.57421	4.73833	-0.126255	0.602824	-0.329432	-0.125777	-0.0213594												2.05596e-10	30.6424	3.66919e-08	190	25.1716	up	4.65372	1.90735e-07	0.11136	0.355013	1.27409e-07	21.2803	3.71195e-06	1169	20.4449	up	4.35367	1.90735e-07	0.221323	0.355013	1.55961e-05	10.4898	0.000250884	2118	7.0889
1437813_at	absent in melanoma 1-like	Aim1l	4.61618	5.07683	4.96094	4.59162	4.40344	4.25353	-0.0348678	0.299039	-0.0775995	-0.232571	0.045999												3.9431e-10	28.4842	5.53362e-08	241	25.1141	up	4.65042	9.53674e-08	0.316667	0.195491	8.40375e-10	43.8298	1.71241e-07	166	47.547	up	5.57128	9.53674e-08	0.181172	0.195491	0.000458238	6.17054	0.00263007	5938	7.66426
1427095_at	CUB domain containing protein 1	Cdcp1	4.97085	4.56448	4.44977	4.55387	4.69405	4.6607	-0.0714664	0.656925	-0.260748	-0.295379	-0.0293307												7.45433e-10	26.518	8.05177e-08	314	25.0885	up	4.64895	1.90735e-07	0.179801	0.384953	3.47768e-07	18.3945	7.42755e-06	1595	15.1263	up	3.91898	1.90735e-07	0.194362	0.384953	7.59335e-05	8.23156	0.000748726	3456	4.46279
1424933_at	myosin VC	Myo5c	5.33727	4.19033	3.99547	4.5609	4.85397	4.87459	0.00320625	-0.158871	0.238212	-0.0308213	-0.0517268												8.42558e-09	20.1702	4.0738e-07	704	24.8543	up	4.63542	-1.90735e-07	0.492088	0.146305	0.35214	0.996629	0.444505	27003	1.18312	down	-0.242598	-1.90735e-07	0.527914	0.146305	0.902075	0.127573	0.927488	33152	1.01113
1439492_at	serine palmitoyltransferase, long chain base subunit 3	Sptlc3	4.82813	4.0949	4.10768	4.99588	4.80635	4.97882	-0.327974	0.371395	-0.0572295	-0.301124	0.314931												9.23441e-09	19.9617	4.31788e-07	728	24.852	up	4.63529	-1.90735e-07	0.420687	0.331147	5.70468e-08	23.9024	2.23769e-06	868	53.6732	up	5.74613	-1.90735e-07	0.391729	0.331147	0.000351799	6.44539	0.00219334	5465	9.10505
1460347_at	keratin 14	Krt14	4.86592	4.45135	4.77967	4.72967	4.26265	4.67237	0.00327921	0.658706	-0.213466	-0.239828	-0.20869												1.23492e-09	25.0543	1.11954e-07	375	24.7085	up	4.62694	1.90735e-07	0.226536	0.380966	1.28633e-08	29.6258	9.14839e-07	477	209.224	up	7.7089	1.90735e-07	0.39695	0.380966	8.30994e-08	22.6378	8.54464e-06	330	124.133
1450782_at	wingless-related MMTV integration site 4	Wnt4	4.50979	4.65322	4.63586	4.64603	4.69333	4.61117	-0.378588	0.0587335	-0.000227928	-0.16177	0.481851												6.01428e-11	35.1632	1.7812e-08	112	24.6736	up	4.6249	-2.86102e-07	0.062433	0.318248	1.49976e-07	20.7835	4.15533e-06	1228	11.0382	up	3.46443	-2.86102e-07	0.0950424	0.318248	3.64997e-05	9.21794	0.000456407	2725	4.84658
1424649_a_at	tetraspanin 8	Tspan8	4.76965	4.06154	4.12215	4.83371	4.7857	5.17442	0.121093	0.750579	-0.67545	-0.314255	0.118033												7.27842e-08	15.7749	2.00242e-06	1238	24.6673	up	4.62453	-9.53674e-08	0.438752	0.535479	9.23532e-05	7.98357	0.000483348	6512	5.29724	down	-2.40524	-9.53674e-08	0.297188	0.535479	0.00465808	4.08536	0.0143875	11035	2.4944
1422178_a_at	RAB17, member RAS oncogene family	Rab17	4.42507	4.76812	4.85152	4.48469	4.36627	4.7891	-0.0967932	0.128688	-0.188447	0.0990996	0.0574517												1.28163e-11	41.7935	7.61643e-09	56	24.4901	up	4.61413	-2.86102e-07	0.211951	0.136531	0.000467147	6.15086	0.0018132	8781	1.53318	up	0.616531	-2.86102e-07	0.16505	0.136531	0.292701	1.13766	0.381235	26170	1.07877
1419079_at	sodium channel, nonvoltage-gated 1 gamma	Scnn1g	4.75296	4.675	4.63594	4.65926	4.389	4.54967	0.387427	0.586769	-0.218003	-0.402666	-0.353529												1.84048e-09	23.9533	1.45195e-07	431	24.4254	up	4.61031	-2.86102e-07	0.126682	0.45526	0.957321	0.0554617	0.967912	33713	1.01135	down	-0.0162815	-2.86102e-07	0.412904	0.45526	0.268006	1.20321	0.354971	25735	1.24494
1428942_at	metallothionein 2	Mt2	4.77921	4.35492	4.41113	4.49234	4.82685	4.68588	-0.0149941	0.698592	-0.493466	-0.335648	0.145515												3.8187e-09	22.0597	2.33405e-07	556	24.1127	up	4.59172	-1.90735e-07	0.198931	0.465188	6.58456e-07	16.7604	1.14925e-05	1952	23.8229	up	4.57428	-1.90735e-07	0.31256	0.465188	5.56595e-06	12.2402	0.000128367	1477	13.3674
1416236_a_at	myelin protein zero-like 2	Mpzl2	4.57441	4.38014	4.40954	4.67909	4.66229	4.83147	0.462577	0.82619	-0.684935	-0.315407	-0.288424												3.00334e-08	17.4562	1.02786e-06	995	24.0754	up	4.58949	3.8147e-07	0.17223	0.622168	1.73363e-06	14.5441	2.24182e-05	2635	30.0866	up	4.91105	3.8147e-07	0.274005	0.622168	0.000333492	6.50204	0.00211835	5365	7.74931
1448265_x_at	myelin protein zero-like 2	Mpzl2	4.6422	4.26864	4.35361	4.77188	4.66849	4.82508	0.442846	0.717545	-0.6122	-0.437051	-0.111139												1.99862e-08	18.2854	7.56965e-07	899	24.0558	up	4.58832	-9.53674e-08	0.226433	0.567701	6.87298e-07	16.6558	1.18442e-05	1977	32.9895	up	5.04394	-9.53674e-08	0.214041	0.567701	0.000240515	6.85677	0.00167623	4890	7.39716
1417853_at	chloride channel calcium activated 1	Clca1	5.22484	3.4785	3.45101	5.13403	5.18381	5.00338	-0.241651	0.439226	-0.279121	0.0508161	0.0307293												1.36014e-06	11.2219	1.93664e-05	2393	23.9054	up	4.57926	-1.90735e-07	0.866546	0.288422	3.77628e-07	18.1753	7.85202e-06	1637	15.1149	up	3.9179	-1.90735e-07	0.360586	0.288422	0.000596821	5.9044	0.00317724	6402	4.16698
1416579_a_at	tumor-associated calcium signal transducer 1	Tacstd1	4.26236	4.4338	4.43572	4.86798	4.57862	4.79488	0.0300989	0.935012	-0.60254	-0.601768	0.239199												5.53211e-08	16.2789	1.62004e-06	1163	23.6247	up	4.56223	3.8147e-07	0.23251	0.643729	0.00100705	5.40132	0.00340956	10067	3.72169	up	1.89596	3.8147e-07	0.293881	0.643729	0.212181	1.37279	0.293512	24640	1.39985
1437788_at	trans-acting transcription factor 6	Sp6	4.25577	4.9975	4.88486	4.30383	4.29593	4.5958	-0.0387464	0.260993	-0.521532	-0.129199	0.428484												4.17158e-09	21.8405	2.48688e-07	570	23.5167	up	4.55562	-9.53674e-08	0.324352	0.368071	1.1878e-08	29.9674	8.96337e-07	449	65.8878	up	6.04194	-9.53674e-08	0.173611	0.368071	0.000180162	7.1826	0.00137111	4478	11.9182
1425163_at	expressed sequence AI661453	AI661453	4.49301	4.70792	4.87543	4.3352	4.47383	4.40706	-0.0271535	0.308317	-0.179629	-0.189229	0.0876965												4.14876e-11	36.654	1.41419e-08	99	23.4049	up	4.54874	3.8147e-07	0.203202	0.2071	1.75435e-09	39.4404	2.71742e-07	219	21.9064	up	4.45328	3.8147e-07	0.09444	0.2071	4.17611e-05	9.02941	0.00050283	2830	6.18426
1419133_at	envoplakin	Evpl	4.73194	4.68081	4.62587	4.55183	4.39413	4.25774	-0.279279	0.484172	0.00326347	-0.193306	-0.0148497												1.68133e-10	31.341	3.21266e-08	177	23.2698	up	4.54039	1.90735e-07	0.181731	0.295811	9.47404e-10	43.0832	1.84538e-07	174	92.9587	up	6.53852	1.90735e-07	0.0524968	0.295811	6.56119e-05	8.42079	0.000677523	3300	19.8353
1420435_at	RIKEN cDNA 1700011A15 gene	1700011A15Rik	4.52211	4.71493	4.72981	4.49732	4.54148	4.21019	-0.205258	0.603821	-0.0711169	-0.303777	-0.0236707												5.926e-10	27.2106	7.18859e-08	280	23.1988	up	4.53597	-3.8147e-07	0.188389	0.355186	7.65837e-07	16.3945	1.27308e-05	2049	9.90997	up	3.30888	-3.8147e-07	0.207381	0.355186	1.05524e-05	11.1248	0.000193566	1857	5.92664
1430655_at	RIKEN cDNA 4631405K08 gene	4631405K08Rik	4.55452	4.17786	4.22838	4.68865	4.59795	4.79005	0.0114303	-0.531532	0.197071	0.0272613	0.29577												7.95971e-10	26.3232	8.29733e-08	326	22.7254	up	4.50623	1.90735e-07	0.248839	0.320046	9.0696e-06	11.3801	7.83664e-05	3944	8.53809	up	3.09391	1.90735e-07	0.496672	0.320046	0.0102907	3.47824	0.0264222	13275	1.72559
1457700_at	cytochrome P450, family 4, subfamily f, polypeptide 39	Cyp4f39	4.5468	4.67027	4.79844	4.44464	4.23507	4.32567	-0.185509	0.142111	-0.154412	0.169892	0.0279183												2.53535e-11	38.7278	1.14991e-08	74	22.6821	up	4.50348	-9.53674e-08	0.211574	0.164389	2.13989e-11	74.1228	2.13118e-08	32	90.0169	up	6.49212	-9.53674e-08	0.0612009	0.164389	0.000401443	6.30703	0.00240196	5696	13.9401
1452326_at	ATPase, Ca++ transporting, type 2C, member 2	Atp2c2	4.8667	4.19345	4.75028	4.4688	4.37484	4.36596	0.0537643	0.431586	0.0181503	-0.3778	-0.125701												5.97833e-10	27.1837	7.20082e-08	282	22.6799	up	4.50334	-9.53674e-08	0.255191	0.294966	5.24972e-08	24.191	2.10774e-06	848	16.1503	up	4.01349	-9.53674e-08	0.163461	0.294966	0.0129576	3.3091	0.0315377	14004	3.0592
1416715_at	gap junction membrane channel protein beta 3	Gjb3	4.61252	4.66996	4.61549	4.40235	4.40288	4.28803	0.138871	0.740483	-0.297542	-0.426501	-0.155311												3.20204e-09	22.5029	2.06623e-07	527	22.6045	up	4.49854	9.53674e-08	0.154126	0.464262	1.13233e-07	21.6469	3.44931e-06	1118	38.7435	up	5.27588	9.53674e-08	0.143614	0.464262	0.000868439	5.54064	0.0041776	7085	6.59259
1459581_at	transformation related protein 63	Trp63	5.21274	3.47499	3.66264	4.80808	4.91797	4.91405	-0.126637	0.223639	-0.0302787	0.149286	-0.21601												3.33495e-07	13.2322	6.41525e-06	1771	22.6025	up	4.49841	-9.53674e-08	0.734963	0.184333	3.29099e-07	18.5427	7.16347e-06	1565	23.3366	up	4.54452	-9.53674e-08	0.515897	0.184333	3.25351e-05	9.38161	0.000420723	2635	3.36492
1443736_at	Mus musculus, clone IMAGE:6309403, mRNA		4.56461	4.17232	4.42723	4.57373	4.48873	4.74827	-0.16808	-0.108028	0.148314	0.262279	-0.134485												2.60305e-11	38.6139	1.14991e-08	76	22.5619	up	4.49582	-9.53674e-08	0.191803	0.19287	3.01688e-05	9.49047	0.000198851	5169	3.12254	up	1.64272	-9.53674e-08	0.325198	0.19287	0.513849	0.687577	0.601042	29141	1.13857
1433870_at	ATPase family, AAA domain containing 4	Atad4	3.8402	4.64733	4.59344	4.73608	4.44436	4.63401	-0.137972	0.0594306	0.0800824	0.103207	-0.104747												3.48707e-10	28.8797	5.2363e-08	226	22.3557	up	4.48257	0	0.328858	0.112478	0.000100248	7.88152	0.000516049	6620	1.77226	up	0.82559	0	0.200066	0.112478	0.144533	1.64229	0.214549	22961	1.18576
1429891_at	calcyphosine-like	Capsl	4.7409	3.6443	3.53787	4.93912	4.91422	5.03067	-0.182425	0.387677	-0.128017	-0.0766907	-0.000546455												2.27882e-07	13.8302	4.78609e-06	1622	22.1287	up	4.46785	-4.76837e-07	0.686407	0.22685	8.13451e-05	8.14363	0.000437697	6334	2.40056	up	1.26337	-4.76837e-07	0.237019	0.22685	0.00701192	3.76683	0.0196462	12165	1.38349
1438856_x_at	serine (or cysteine) peptidase inhibitor, clade B, member 5	Serpinb5	5.01393	3.52161	3.72374	4.74549	4.91623	4.86771	0.0483298	0.322943	-0.21088	0.0429788	-0.203372												1.66675e-07	14.3397	3.728e-06	1523	22.0818	up	4.46479	-9.53674e-08	0.661093	0.2204	2.71899e-09	37.0375	3.57604e-07	258	154.315	up	7.26974	-9.53674e-08	0.367418	0.2204	4.08942e-07	17.9657	2.28518e-05	609	37.7286
1454883_at	expressed sequence AI987692 /// hypothetical protein LOC100045250	AI987692 /// LOC100045250	4.93027	4.38726	3.64674	4.97613	4.25821	4.56657	-0.279634	0.346525	0.0150704	0.254475	-0.336438												2.84111e-08	17.5671	9.89152e-07	978	22.0218	up	4.46086	-1.90735e-07	0.49118	0.306777	0.608732	0.535738	0.686854	30209	1.0712	up	0.0992291	-1.90735e-07	0.228914	0.306777	0.320866	1.06823	0.410854	26620	1.12989
1459691_at			5.65057	3.3418	3.5246	5.20433	5.77198	3.25243	0.0821085	-0.273667	-0.0073719	-0.0865326	0.285464												2.01843e-05	8.09278	0.000168633	4079	21.9724	up	4.45762	1.90735e-07	1.20634	0.206559	0.571262	0.593903	0.654234	29763	1.04869	up	0.0685846	1.90735e-07	0.110723	0.206559	0.736277	0.350496	0.796391	31513	1.02774
1457386_at			5.43182	3.50907	4.17065	4.77962	4.3276	4.49616	-0.0562005	0.10665	0.0446973	0.06743	-0.162578												9.93982e-08	15.2201	2.51934e-06	1343	21.8944	up	4.45249	-9.53674e-08	0.640794	0.108983	0.0589765	2.25254	0.101215	19861	1.13341	down	-0.18067	-9.53674e-08	0.132367	0.108983	0.139735	1.6656	0.208746	22817	1.11391
1421040_a_at	glutathione S-transferase, alpha 2 (Yc2)	Gsta2	4.31529	4.09811	4.39785	4.6884	4.35537	4.85634	-0.0807843	0.0204353	-0.224671	0.115589	0.169432												1.39609e-10	32.0005	2.88415e-08	164	21.8853	up	4.45189	0	0.274069	0.157709	1.08066e-11	81.73	2.01832e-08	15	152.848	up	7.25595	0	0.0877821	0.157709	3.23922e-05	9.38793	0.00041999	2628	26.9923
1417275_at	myelin and lymphocyte protein, T-cell differentiation protein	Mal	4.67217	4.2632	4.17505	4.58577	4.19533	4.8	0.0745468	0.407879	-0.074131	-0.471317	0.0630231												1.20211e-09	25.1303	1.0927e-07	374	21.8352	up	4.44859	9.53674e-08	0.270419	0.31762	3.62149e-07	18.2864	7.6154e-06	1620	37.6184	up	5.23337	9.53674e-08	0.538684	0.31762	7.79939e-05	8.19727	0.000760028	3497	5.34179
1431175_at	RIKEN cDNA 1810019D21 gene	1810019D21Rik	5.26899	4.12847	4.18706	4.35224	4.52265	4.20442	-0.0637417	0.203594	0.0928488	-0.0301828	-0.202517												4.13572e-09	21.8618	2.47758e-07	568	21.7655	up	4.44397	2.86102e-07	0.428529	0.154966	2.07693e-09	38.497	3.00197e-07	234	14.7488	up	3.88252	2.86102e-07	0.143946	0.154966	0.000813435	5.60295	0.00397813	6969	3.22496
1420364_at	G protein-coupled receptor 87	Gpr87	4.77696	3.73141	3.86951	4.71576	4.51183	5.00067	-0.0361352	0.124475	-0.053216	-0.10383	0.0687056												1.59649e-08	18.7587	6.39477e-07	850	21.6209	up	4.43436	-1.90735e-07	0.517003	0.0937189	7.95229e-08	22.7823	2.78592e-06	972	81.3449	up	6.34598	-1.90735e-07	0.624984	0.0937189	1.6883e-05	10.365	0.000264837	2172	12.655
1457349_at	Transcribed locus, moderately similar to XP_001087168.1 tetratricopeptide repeat domain 6 [Macaca mulatta]		5.26851	2.90886	3.24651	4.84867	5.02131	5.30224	0.236555	-0.125103	-0.0452213	0.304149	-0.370378												8.85001e-06	8.96059	8.60931e-05	3503	21.5959	up	4.43268	2.86102e-07	1.06802	0.275382	0.000508694	6.06432	0.00194523	8913	1.94541	down	-0.960074	2.86102e-07	0.169843	0.275382	0.000149293	7.40102	0.00119712	4250	2.04742
1437469_at	zinc finger protein 750	Zfp750	4.8467	4.56139	4.50282	4.14332	4.16544	4.33903	-0.0667152	-0.0255499	0.119587	0.0795903	-0.106913												6.35271e-11	34.9486	1.81971e-08	118	21.5028	up	4.42645	-9.53674e-08	0.267052	0.0963972	4.50096e-11	66.6443	3.71475e-08	40	78.9458	up	6.30279	-9.53674e-08	0.184356	0.0963972	0.000306295	6.593	0.00198341	5263	10.8256
1441687_at	wingless-related MMTV integration site 4	Wnt4	4.80366	4.47235	4.53791	4.27965	4.3739	4.08685	0.0495191	0.243753	-0.230032	-0.261728	0.198483												2.18625e-10	30.4321	3.82168e-08	194	21.4919	up	4.42572	-9.53674e-07	0.243495	0.235945	2.61867e-08	26.7435	1.38607e-06	643	14.3691	up	3.84489	-9.53674e-07	0.181518	0.235945	1.26509e-05	10.8258	0.000218565	1972	5.09446
1451021_a_at	Kruppel-like factor 5	Klf5	4.55587	4.37726	4.33339	4.47201	4.50654	4.2384	0.0539331	0.584087	-0.416255	-0.409381	0.18762												1.45817e-09	24.5899	1.26154e-07	393	21.3167	up	4.41391	7.62939e-07	0.118946	0.424302	2.58883e-07	19.2009	6.01948e-06	1465	17.6964	up	4.14538	7.62939e-07	0.0405176	0.424302	0.000375419	6.377	0.00228774	5592	4.91546
1435371_x_at	carboxylesterase 3	Ces3	4.6224	4.06896	4.04297	4.82301	4.54503	4.37575	0.04845	-0.0378094	0.0103021	-0.0702701	0.049325												1.85207e-10	31.0032	3.45482e-08	181	21.3036	up	4.41302	-4.76837e-07	0.311789	0.0530422	1.89322e-06	14.3569	2.39016e-05	2699	3.09936	up	1.63197	-4.76837e-07	0.25149	0.0530422	0.557085	0.616483	0.641446	29603	1.06553
1453239_a_at	ankyrin repeat domain 22	Ankrd22	4.18745	4.11733	4.26713	4.69865	4.41883	4.77909	0.0249295	0.465618	-0.0899343	-0.169444	-0.231169												7.63146e-10	26.4481	8.07868e-08	321	21.2798	up	4.41141	0	0.273938	0.277335	1.96626e-08	27.8705	1.1536e-06	580	21.8606	up	4.45026	0	0.172195	0.277335	3.26898e-05	9.37481	0.000421603	2642	5.01114
1442439_at	expressed sequence W91776	W91776	4.12326	4.64964	4.65304	4.58396	4.56155	3.89366	-0.0299563	0.104322	0.176984	-0.24575	-0.00560093												5.04529e-10	27.7068	6.56408e-08	261	21.2715	up	4.41085	-9.53674e-08	0.32204	0.160879	5.31663e-05	8.69964	0.000310961	5827	5.84205	up	2.54647	-9.53674e-08	0.64012	0.160879	0.0013928	5.10432	0.00585191	8112	1.48103
1433610_at	expressed sequence AA986860	AA986860	4.1835	4.54958	4.57338	4.48015	4.14358	4.50375	-0.0325055	0.395022	0.017437	-0.456252	0.0762958												3.02874e-10	29.3399	4.75582e-08	216	21.1951	up	4.40566	-3.8147e-07	0.190817	0.304709	1.77671e-07	20.2792	4.65584e-06	1298	20.1227	up	4.33075	-3.8147e-07	0.335681	0.304709	0.0040397	4.19917	0.0128972	10675	3.17228
1455383_at	hypothetical protein C730043O17	C730043O17	4.75417	3.97948	4.18022	4.41204	4.50928	4.59521	-0.127106	-0.102153	-0.0352015	0.310801	-0.0463405												2.44162e-10	30.0575	4.09987e-08	202	21.1864	up	4.40507	-9.53674e-08	0.283061	0.177887	0.384311	0.927956	0.476554	27488	1.07648	down	-0.106322	-9.53674e-08	0.160868	0.177887	0.519088	0.678768	0.60613	29191	1.04826
1450119_at	dystonin	Dst	4.74528	3.87272	3.65662	4.61963	4.78261	4.70387	-0.124979	-0.170827	0.542211	0.400686	-0.647091												1.23862e-07	14.8394	2.99652e-06	1408	21.0652	up	4.39679	-9.53674e-08	0.497342	0.47908	1.49837e-06	14.8592	2.01877e-05	2529	32.1974	up	5.00887	-9.53674e-08	0.53213	0.47908	1.99075e-06	14.2512	6.59226e-05	1028	15.6203
1417812_a_at	laminin, beta 3	Lamb3	5.03948	4.23067	4.55218	3.99432	4.25207	4.29864	0.360848	-0.00770712	-0.241918	-0.150888	0.0396662												2.31996e-09	23.3362	1.67551e-07	470	21.0327	up	4.39456	1.90735e-07	0.362578	0.230833	4.98902e-07	17.4528	9.50591e-06	1788	17.1579	up	4.1008	1.90735e-07	0.463921	0.230833	2.8783e-07	18.9075	1.82666e-05	536	9.10597
1421841_at	fibroblast growth factor receptor 3	Fgfr3	4.49027	4.2336	4.25546	4.38184	4.49561	4.4518	-0.30493	0.166827	-0.0653005	0.141884	0.0615182												4.74877e-12	46.6895	4.25977e-09	37	20.8903	up	4.38476	-9.53674e-08	0.116182	0.192998	1.11622e-08	30.2365	8.72671e-07	435	13.9203	up	3.79911	-9.53674e-08	0.179428	0.192998	0.000610015	5.88276	0.00322431	6448	2.93522
1451983_at	Iroquois related homeobox 1 (Drosophila)	Irx1	4.27951	4.42937	4.44765	4.39868	4.24858	4.39696	0.0888453	0.407276	-0.22508	-0.161222	-0.109818												2.01487e-11	39.7347	1.02998e-08	65	20.6317	up	4.36679	9.53674e-08	0.0824299	0.256164	5.77458e-08	23.8604	2.26251e-06	869	20.4878	up	4.3567	9.53674e-08	0.292195	0.256164	1.09096e-09	42.2206	8.62698e-07	42	66.7796
1460259_s_at	chloride channel calcium activated 1 /// chloride channel calcium activated 2	Clca1 /// Clca2	5.01049	3.31119	3.45415	4.76875	4.77134	4.87914	0.063354	0.203408	0.196384	-0.255159	-0.207988												6.67216e-07	12.2033	1.09607e-05	2074	20.6182	up	4.36584	-9.53674e-08	0.76802	0.219272	1.21645e-06	15.3208	1.74884e-05	2370	11.817	up	3.56279	-9.53674e-08	0.465078	0.219272	0.00186397	4.84642	0.00725227	8760	3.104
1418301_at	interferon regulatory factor 6	Irf6	4.46894	3.88589	3.99098	4.65991	4.55395	4.63364	-0.00847626	0.365003	0.0593042	-0.254519	-0.161308												1.71744e-09	24.1408	1.39719e-07	418	20.6139	up	4.36555	5.72205e-07	0.339138	0.238546	1.91417e-07	20.0612	4.90315e-06	1328	14.6028	up	3.86818	5.72205e-07	0.34192	0.238546	0.000267802	6.73854	0.001806	5053	3.43355
1440220_at	expressed sequence AI503564	AI503564	4.37793	4.18742	4.0461	4.60161	4.39446	4.51493	0.0822287	0.605341	-0.0845509	-0.311739	-0.291281												1.49976e-09	24.5121	1.28448e-07	397	20.4459	up	4.35374	-2.86102e-07	0.205897	0.374958	6.79466e-06	11.8819	6.26904e-05	3693	9.22788	up	3.206	-2.86102e-07	0.435943	0.374958	0.123156	1.75243	0.188572	22260	1.77194
1434025_at	Transcribed locus		3.99786	4.39548	4.47406	4.59771	4.34952	4.28368	0.121703	0.48867	-0.315183	-0.350276	0.0550866												8.82166e-10	26.0206	8.74139e-08	343	20.389	up	4.34972	2.86102e-07	0.203577	0.345933	1.01115e-07	22.0044	3.20639e-06	1073	19.9594	up	4.31899	2.86102e-07	0.200505	0.345933	8.30854e-05	8.11675	0.00079404	3565	5.8147
1450131_a_at	B-box and SPRY domain containing	Bspry	4.49275	4.232	4.44984	4.37826	4.12535	4.31388	0.0829501	0.553923	-0.468965	-0.575583	0.407674												8.22439e-09	20.2255	4.01066e-07	698	20.1403	up	4.33201	-9.53674e-08	0.137767	0.507724	5.86808e-07	17.0446	1.05889e-05	1888	21.2899	up	4.4121	-9.53674e-08	0.0610803	0.507724	0.00965654	3.52546	0.0251576	13083	3.47424
1441941_x_at	serine (or cysteine) peptidase inhibitor, clade B, member 5	Serpinb5	4.83346	3.22011	3.61165	4.64201	4.72624	4.91039	-0.227579	0.403372	-0.123097	0.0916018	-0.144298												4.78604e-07	12.6869	8.47929e-06	1923	20.0284	up	4.32398	1.90735e-07	0.720047	0.254395	5.48181e-09	33.4904	5.54476e-07	336	126.884	up	6.98737	1.90735e-07	0.373391	0.254395	4.67255e-07	17.6203	2.49645e-05	637	37.2894
1423691_x_at	keratin 8	Krt8	4.37748	4.37811	4.36739	4.28766	4.36002	4.16254	-0.0375996	1.03977	-0.47	-0.701069	0.168898												7.57779e-08	15.7021	2.05984e-06	1253	20.0038	up	4.3222	-1.90735e-07	0.0852528	0.675178	0.00975814	3.51767	0.0224559	14811	2.46166	up	1.29963	-1.90735e-07	0.31615	0.675178	0.0228542	2.90403	0.0488757	15938	2.46061
1431554_a_at	annexin A9	Anxa9	4.36329	4.24916	4.29153	4.30812	4.28494	4.32412	0.0784502	0.298583	-0.0780067	-0.0495257	-0.249501												2.0844e-12	51.1786	2.96045e-09	23	19.7465	up	4.30353	-9.53674e-08	0.0386325	0.203774	4.9267e-08	24.4138	2.03562e-06	823	13.3777	up	3.74176	-9.53674e-08	0.25775	0.203774	0.00710683	3.75656	0.0198615	12196	2.3117
1421279_at	laminin, gamma 2	Lamc2	4.44441	4.19227	4.36076	4.16943	4.23558	4.38195	0.195348	0.602978	-0.719426	-0.136075	0.0571756												5.34605e-09	21.2364	2.9392e-07	619	19.6629	up	4.2974	9.53674e-08	0.11316	0.485052	3.2127e-05	9.39973	0.000208911	5241	6.33258	up	2.66279	9.53674e-08	0.320015	0.485052	0.000373681	6.38186	0.00228151	5582	3.42551
1428671_at	RIKEN cDNA 2200002D01 gene	2200002D01Rik	3.96595	4.51241	4.48164	4.4536	4.02899	4.33718	0.104524	0.152912	-0.302217	-0.28617	0.330952												5.63532e-10	27.3648	7.04793e-08	271	19.6523	up	4.29663	0	0.240024	0.281542	3.92751e-07	18.0717	8.06488e-06	1659	7.0405	up	2.81568	0	0.142071	0.281542	0.030799	2.6964	0.0617956	16988	1.74264
1419086_at	fibroblast growth factor binding protein 1	Fgfbp1	4.13697	4.05269	4.0074	4.45075	4.13976	4.98222	-0.12758	0.221313	-0.129698	-0.0742683	0.110232												1.81593e-09	23.9896	1.44288e-07	428	19.6297	up	4.29497	-3.8147e-07	0.370681	0.157912	7.5688e-12	85.9995	1.80656e-08	12	143.226	up	7.16215	-3.8147e-07	0.0521062	0.157912	1.13491e-07	21.6397	1.02343e-05	377	36.1445
1425663_at	interleukin 1 receptor antagonist	Il1rn	3.93292	4.20774	4.13443	4.49663	4.14999	4.82823	0.279999	0.447648	-0.368084	-0.167624	-0.19194												5.05141e-09	21.373	2.82738e-07	608	19.5847	up	4.29166	-3.8147e-07	0.319517	0.346126	3.34108e-07	18.502	7.23555e-06	1573	15.8186	up	3.98355	-3.8147e-07	0.283947	0.346126	0.0023561	4.64485	0.00862645	9309	3.25849
1422699_at	arachidonate 12-lipoxygenase	Alox12	4.35087	4.15544	4.32063	4.35258	4.12521	4.3834	-0.219865	-0.359166	0.239325	0.0358815	0.303824												8.228e-11	33.9517	2.08975e-08	133	19.4454	up	4.28135	0	0.111442	0.28645	2.30899e-08	27.2329	1.28816e-06	610	16.9019	up	4.07912	0	0.0832462	0.28645	0.00311494	4.41103	0.010584	10031	3.30523
1450240_a_at	synaptotagmin-like 1	Sytl1	4.52604	4.48526	4.4411	4.14093	4.04599	4.03401	-0.417761	0.31734	0.0290828	-0.223402	0.29474												9.57448e-10	25.7821	9.23358e-08	351	19.4121	up	4.27889	9.53674e-08	0.229444	0.321269	5.20301e-09	33.7425	5.36787e-07	329	54.7234	up	5.77409	9.53674e-08	0.119242	0.321269	0.000225794	6.92699	0.00160111	4805	10.5064
1420647_a_at	keratin 8 /// similar to Keratin 8 /// similar to Keratin, type II cytoskeletal 8 (Cytokeratin-8) (CK-8) (Keratin-8) (K8) (Cytokeratin endo A)	Krt8 /// LOC434261 /// LOC675884	4.317	4.34737	4.35125	4.25026	4.25811	4.13752	-0.0030632	0.826378	-0.410542	-0.63621	0.223439												1.97192e-08	18.3134	7.5019e-07	895	19.3857	up	4.27692	1.90735e-07	0.0807357	0.571433	0.00745086	3.72053	0.0178832	14201	2.31667	up	1.21205	1.90735e-07	0.338994	0.571433	0.011687	3.38449	0.0291621	13659	2.34755
1451407_at	immunoglobulin superfamily, member 5	Igsf5	4.58207	3.92812	4.07838	4.53775	4.17877	4.32016	0.341555	0.281144	-0.469503	-0.103332	-0.0498633												1.66415e-09	24.2266	1.36689e-07	414	19.3046	up	4.27088	9.53674e-08	0.258269	0.327605	0.00178674	4.88336	0.00548	11113	1.88979	down	-0.918226	9.53674e-08	0.200567	0.327605	0.0011101	5.31095	0.00497829	7600	1.94935
1435989_x_at	keratin 8 /// similar to Keratin 8 /// similar to Keratin, type II cytoskeletal 8 (Cytokeratin-8) (CK-8) (Keratin-8) (K8) (Cytokeratin endo A)	Krt8 /// LOC434261 /// LOC675884	4.25847	4.30131	4.31289	4.21492	4.24798	4.10612	-0.0101957	0.96781	-0.417461	-0.780237	0.240086												7.86779e-08	15.6345	2.10841e-06	1271	18.8995	up	4.24028	2.86102e-07	0.0748706	0.666604	0.0126963	3.32393	0.028008	15451	2.35311	up	1.23457	2.86102e-07	0.350463	0.666604	0.0114642	3.39861	0.0287274	13602	2.67584
1446139_at			4.39793	4.27971	4.36744	4.35759	4.32206	3.70193	0.0346847	-0.0279484	-0.110947	-0.0225253	0.126736												8.35095e-11	33.8954	2.09308e-08	135	18.8668	up	4.23778	-9.53674e-08	0.265636	0.087839	0.000195664	7.08831	0.000890303	7490	9.14276	up	3.19263	-9.53674e-08	1.0206	0.087839	0.000915148	5.49108	0.00433002	7202	1.65836
1417520_at	nuclear factor, erythroid derived 2, like 3	Nfe2l3	4.98144	3.0418	3.11414	4.76131	4.63255	4.87422	0.196688	0.272192	-0.275051	-0.183206	-0.010623												3.25863e-06	10.1129	3.89333e-05	2852	18.8206	up	4.23424	0	0.903422	0.23564	1.90225e-06	14.3469	2.3989e-05	2702	9.64837	up	3.27028	0	0.442017	0.23564	0.0260292	2.81312	0.0540597	16411	1.74333
1434815_a_at	mitogen-activated protein kinase-activated protein kinase 3	Mapkapk3	4.3399	4.24965	4.25712	4.13582	4.16569	4.23962	-0.137403	0.373145	-0.174818	-0.341281	0.28036												1.13919e-10	32.7376	2.51531e-08	152	18.7823	up	4.2313	5.72205e-07	0.0725083	0.309739	1.18856e-08	29.9646	8.96337e-07	451	33.6604	up	5.07298	5.72205e-07	0.143879	0.309739	5.08146e-05	8.76064	0.000572411	3025	8.48528
1449152_at	cyclin-dependent kinase inhibitor 2B (p15, inhibits CDK4)	Cdkn2b	4.21974	4.01307	3.99016	4.5177	4.13742	4.44564	0.112575	0.46285	-0.233059	-0.295748	-0.046618												6.98984e-10	26.7104	7.76647e-08	305	18.6438	up	4.22062	-9.53674e-08	0.22	0.304491	1.91509e-08	27.9765	1.13926e-06	572	21.4513	up	4.42299	-9.53674e-08	0.0773393	0.304491	0.00067634	5.78132	0.00347676	6630	4.21891
1450332_s_at	flavin containing monooxygenase 5 /// similar to Flavin containing monooxygenase 5	Fmo5 /// LOC100046051	4.86881	4.09233	3.99852	4.12394	4.04366	4.19523	-0.238574	0.40247	-0.188652	0.0527058	-0.0279508												2.10349e-09	23.5953	1.57188e-07	455	18.6411	up	4.22041	-9.53674e-08	0.324727	0.253992	0.0148779	3.20904	0.0319058	15894	1.55391	up	0.635902	-9.53674e-08	0.342917	0.253992	0.00564851	3.93374	0.0166947	11531	1.51208
1438849_at	keratin 78	Krt78	3.92296	4.00391	4.31736	4.22989	4.3392	4.49669	-0.16158	0.109541	0.207341	-0.0814786	-0.0738239												4.34309e-11	36.4669	1.44718e-08	101	18.6142	up	4.21833	-9.53674e-08	0.216912	0.152632	9.27388e-07	15.942	1.44346e-05	2189	36.4759	up	5.18887	-9.53674e-08	0.719902	0.152632	0.00616731	3.86552	0.0178429	11781	5.06245
1430128_a_at	receptor accessory protein 6	Reep6	4.1051	4.51123	4.52239	4.24091	3.96188	3.9223	-0.272026	0.117563	-0.0614419	-0.114922	0.330827												4.73515e-10	27.9049	6.28043e-08	256	18.5152	up	4.21063	1.90735e-07	0.262533	0.231434	5.48026e-09	33.4918	5.54476e-07	335	21.7292	up	4.44156	1.90735e-07	0.14063	0.231434	0.00309518	4.41628	0.01054	10008	3.7515
1429347_at	Bcl2-like 14 (apoptosis facilitator)	Bcl2l14	4.19291	4.28203	4.147	4.32257	3.89983	4.39647	-0.0382266	0.0618658	-0.341695	-0.0624847	0.38054												1.39036e-10	32.0152	2.88415e-08	163	18.466	up	4.2068	-1.90735e-07	0.174952	0.260173	2.21939e-06	14.0248	2.69321e-05	2808	3.66075	up	1.87214	-1.90735e-07	0.0462776	0.260173	0.419102	0.858379	0.510558	27980	1.13215
1444479_at	Transcribed locus		5.24265	3.0536	2.62809	4.71689	4.83296	4.71757	0.0621519	0.469656	-0.108832	-0.231041	-0.191934												1.4979e-05	8.39858	0.000132414	3855	18.3617	up	4.19863	1.90735e-07	1.07777	0.285702	9.92036e-09	30.7537	8.01316e-07	421	62.2425	up	5.95983	1.90735e-07	0.293083	0.285702	4.76484e-06	12.5262	0.000116932	1388	14.5615
1441429_at	insulin receptor substrate 4	Irs4	4.10301	4.22552	4.183	3.86752	4.21972	4.55471	-0.181275	0.312137	-0.37893	-0.309458	0.557526												4.65857e-09	21.5696	2.66437e-07	595	18.2807	up	4.19225	9.53674e-08	0.222145	0.412455	0.68379	0.424721	0.751688	31007	1.31118	down	-0.390867	9.53674e-08	2.04076	0.412455	0.0613207	2.22612	0.10702	19530	1.43022
1422557_s_at	metallothionein 1	Mt1	4.22241	4.35032	4.36122	4.11162	4.03171	3.97843	-0.0967016	0.301339	-0.224366	-0.390696	0.410423												7.11904e-10	26.6555	7.77778e-08	311	18.0753	up	4.17595	-2.86102e-07	0.161768	0.343361	3.51581e-07	18.3653	7.46223e-06	1605	17.1962	up	4.10402	-2.86102e-07	0.318961	0.343361	3.61263e-06	13.051	9.75009e-05	1262	9.92296
1451798_at	interleukin 1 receptor antagonist	Il1rn	4.44581	3.76885	3.78701	4.41516	3.99186	4.60648	-0.170783	0.275333	-0.0761886	-0.110813	0.0824518												2.48749e-09	23.1534	1.7459e-07	484	17.9909	up	4.16919	9.53674e-08	0.364972	0.180179	3.25798e-09	36.0885	3.93812e-07	281	18.1028	up	4.17814	9.53674e-08	0.161912	0.180179	0.00169302	4.93065	0.00676394	8531	3.30916
1435155_at	cingulin	Cgn	4.37018	4.04536	4.19851	4.13798	4.11855	4.13556	-0.045157	0.133968	-0.102241	-0.396911	0.410338												1.41506e-10	31.9522	2.89563e-08	165	17.9721	up	4.16769	-3.8147e-07	0.110676	0.298478	2.33282e-07	19.4935	5.62645e-06	1412	14.8027	up	3.88779	-3.8147e-07	0.295742	0.298478	0.0593247	2.24855	0.10421	19404	2.05532
1446748_at	RIKEN cDNA 2010007H06 gene	2010007H06Rik	4.82325	3.47811	3.32494	4.34496	4.43852	4.56513	-0.184054	-0.0318079	0.00548887	0.162663	0.0477109												1.26798e-07	14.7994	3.04593e-06	1418	17.9074	up	4.16249	1.90735e-07	0.612875	0.126148	0.00815701	3.65193	0.0193009	14405	1.45812	down	-0.544106	1.90735e-07	0.306407	0.126148	0.00069647	5.75271	0.00354813	6690	1.58264
1418989_at	cathepsin E	Ctse	4.38828	3.75563	3.87761	4.39067	3.9819	4.56217	-0.126877	-0.132766	0.0813174	0.188108	-0.00978613												8.25313e-10	26.2163	8.49923e-08	330	17.8689	up	4.15938	-5.72205e-07	0.329253	0.137675	0.197122	1.42521	0.276287	24319	1.10767	up	0.147525	-5.72205e-07	0.174024	0.137675	0.572688	0.591651	0.655646	29773	1.04223
1460569_x_at	claudin 3	Cldn3	4.30893	4.42755	4.51223	3.73603	3.78171	4.12137	0.155833	0.810204	-0.56074	-0.681535	0.276238												1.75063e-07	14.2586	3.88621e-06	1534	17.7282	up	4.14797	0	0.32903	0.619665	0.000677138	5.78016	0.00245158	9414	4.14967	up	2.053	0	0.37702	0.619665	0.616795	0.523485	0.694546	30270	1.16024
1444262_at	RIKEN cDNA 1110017F19 gene	1110017F19Rik	3.79552	4.21692	4.26512	4.15563	4.24405	4.19303	-0.256361	0.0146809	0.111078	0.150109	-0.0195088												1.64144e-11	40.6547	9.32529e-09	59	17.6923	up	4.14505	-3.8147e-07	0.175482	0.15905	5.58947e-05	8.6326	0.000323697	5885	1.63331	up	0.7078	-3.8147e-07	0.0335951	0.15905	0.0215692	2.94468	0.0467614	15722	1.337
1456317_at	aldehyde dehydrogenase 3 family, member B2	Aldh3b2	4.398	4.0457	4.12044	4.07192	4.16634	3.94639	0.234855	0.150994	-0.149814	-0.259474	0.023438												2.83806e-11	38.2428	1.19594e-08	79	17.4457	up	4.1248	-9.53674e-08	0.153147	0.205108	1.7483e-09	39.46	2.71742e-07	216	30.054	up	4.90948	-9.53674e-08	0.155474	0.205108	0.000258597	6.77685	0.00176296	4999	7.37432
1422721_at	tyrosine kinase, non-receptor, 1	Tnk1	4.14441	4.34083	4.37414	3.98373	3.985	3.8889	0.049541	0.553975	-0.257763	-0.248949	-0.0968046												1.13637e-09	25.2899	1.04974e-07	368	17.3818	up	4.1195	-9.53674e-08	0.202063	0.334339	1.97233e-06	14.2707	2.45559e-05	2736	8.67936	up	3.11759	-9.53674e-08	0.313719	0.334339	6.27475e-05	8.47933	0.000656191	3258	4.09278
1452273_at	expressed sequence AA409316	AA409316	4.15209	4.26034	4.28843	3.71685	4.17364	4.10301	0.0968275	0.430946	-0.282278	-0.353008	0.107512												9.58302e-10	25.7795	9.23358e-08	352	17.3363	up	4.11573	1.90735e-07	0.207211	0.320525	5.0664e-08	24.3154	2.06144e-06	836	23.6198	up	4.56192	1.90735e-07	0.213385	0.320525	0.000186765	7.14136	0.00140319	4535	5.83934
1424623_at	serine (or cysteine) peptidase inhibitor, clade B, member 5	Serpinb5	4.75177	2.97498	3.32014	4.49811	4.41274	4.7244	-0.282328	0.456902	-0.0672331	-0.0205574	-0.0867844												1.26883e-06	11.3144	1.83559e-05	2355	17.3119	up	4.11369	0	0.767295	0.274291	1.7726e-08	28.2897	1.09523e-06	550	107.492	up	6.74808	0	0.441268	0.274291	6.75712e-07	16.6972	3.24408e-05	709	29.5528
1428701_at	poliovirus receptor-related 4	Pvrl4	4.19709	3.87466	3.88016	4.24414	4.13352	4.33904	-0.0352111	0.389065	-0.183826	-0.0419183	-0.128108												1.19572e-10	32.5605	2.59607e-08	156	17.2849	up	4.11144	1.90735e-07	0.19328	0.226149	1.23326e-08	29.8059	9.02412e-07	463	24.4111	up	4.60946	1.90735e-07	0.236263	0.226149	0.00192297	4.81932	0.00740456	8850	4.23447
1455477_s_at	PDZK1 interacting protein 1	Pdzk1ip1	3.63842	4.20704	4.29945	4.18042	3.85194	4.48687	-0.134292	0.225934	0.0784335	-0.250474	0.0804												9.69346e-10	25.7463	9.30764e-08	354	17.2759	up	4.11069	2.86102e-07	0.31025	0.190022	1.48222e-10	56.1947	6.53405e-08	76	58.407	up	5.86807	2.86102e-07	0.0916325	0.190022	0.000517345	6.0473	0.00286604	6152	8.50989
1450947_at	RIKEN cDNA 2610528J11 gene	2610528J11Rik	4.05655	4.16897	4.26203	4.06147	3.9809	4.08454	0.0758152	0.418986	0.0201292	-0.243396	-0.271533												8.76244e-11	33.7135	2.13347e-08	139	17.1771	up	4.10241	2.86102e-07	0.0987663	0.280479	3.00495e-09	36.5097	3.79369e-07	269	45.8858	up	5.51997	2.86102e-07	0.116776	0.280479	0.000340741	6.4792	0.00214958	5401	7.13485
1426914_at	MARVEL (membrane-associating) domain containing 2	Marveld2	4.25876	3.85259	3.90885	4.16267	4.14027	4.25405	0.163741	0.296158	-0.0267434	-0.376754	-0.0563993												1.56341e-10	31.5973	3.11649e-08	170	17.1032	up	4.0962	3.8147e-07	0.17444	0.255128	1.34853e-06	15.0909	1.87163e-05	2455	4.988	up	2.31846	3.8147e-07	0.18868	0.255128	0.150349	1.61498	0.221408	23146	1.32612
1456877_at	dual oxidase 1	Duox1	3.95693	4.22814	4.2881	4.00525	3.93832	4.14084	-0.0643392	0.189945	-0.00985193	-0.0407505	-0.0750051												2.04748e-12	51.2807	2.96045e-09	22	17.0645	up	4.09293	-2.86102e-07	0.147486	0.10909	6.92063e-08	23.2444	2.54756e-06	925	4.38561	up	2.13278	-2.86102e-07	0.166691	0.10909	0.000975678	5.4309	0.00452826	7343	1.49461
1417958_at	tetraspanin 1	Tspan1	3.9388	4.00146	4.29792	3.83516	4.05929	4.39473	0.0254855	0.169016	-0.0362706	0.0277853	-0.186015												3.75422e-11	37.0657	1.36139e-08	93	17.0051	up	4.08789	3.8147e-07	0.215708	0.12836	0.0138697	3.25972	0.0301382	15686	1.29184	up	0.369432	3.8147e-07	0.211261	0.12836	0.00176903	4.89209	0.00698169	8636	1.58089
1457545_at	RIKEN cDNA 9530036O11Rik	9530036O11Rik	4.31422	3.40306	3.40583	4.50042	4.41948	4.48181	0.179141	0.0760269	0.00732231	-0.0797687	-0.182721												4.80556e-08	16.5434	1.45348e-06	1126	17.0001	up	4.08747	1.90735e-07	0.533053	0.139351	0.378466	0.940099	0.47083	27399	1.08542	down	-0.118253	1.90735e-07	0.236964	0.139351	0.281066	1.16794	0.368554	25994	1.08485
1427512_a_at	laminin, alpha 3	Lama3	4.55844	3.55885	3.72751	4.19711	4.24186	4.18539	0.147547	0.409945	-0.261982	-0.264315	-0.031198												8.48575e-09	20.1539	4.09708e-07	705	16.8911	up	4.07819	-5.72205e-07	0.367629	0.286921	1.77247e-07	20.2862	4.65514e-06	1296	13.0355	up	3.70437	-5.72205e-07	0.251265	0.286921	6.58888e-06	11.9365	0.000143054	1569	5.29865
1427537_at	epiplakin 1 /// similar to Epiplakin	Eppk1 /// LOC626152	3.91103	4.54588	4.59961	3.65172	3.94819	3.79706	0.160104	0.44865	-0.646698	-0.222727	0.260672												5.86135e-08	16.1715	1.69319e-06	1179	16.8606	up	4.07558	1.90735e-07	0.399081	0.436662	1.24679e-08	29.7591	9.02412e-07	469	108.612	up	6.76304	1.90735e-07	0.116474	0.436662	2.30303e-05	9.88877	0.000330819	2372	23.9397
1417616_at	ST6 (alpha-N-acetyl-neuraminyl-2,3-beta-galactosyl-1,3)-N-acetylgalactosaminide alpha-2,6-sialyltransferase 2	St6galnac2	3.95227	4.25618	4.44818	4.09876	3.83362	3.85821	0.165281	0.807968	-0.39407	-0.333654	-0.245525												2.6531e-08	17.7048	9.35226e-07	966	16.8484	up	4.07454	9.53674e-08	0.242067	0.501754	0.156654	1.58647	0.228384	23380	1.32519	down	-0.406204	9.53674e-08	0.0652178	0.501754	0.0896103	1.9691	0.145476	20995	1.43167
1425558_at	kinesin light chain 3	Klc3	3.97778	4.4763	4.55663	3.97164	3.87183	3.55759	-0.379899	0.67266	-0.223565	-0.35923	0.290033												6.33866e-08	16.027	1.79876e-06	1200	16.7795	up	4.06863	-1.90735e-07	0.379973	0.463665	1.23043e-07	21.388	3.62818e-06	1155	41.1722	up	5.3636	-1.90735e-07	0.198599	0.463665	0.000684284	5.76992	0.00350176	6660	7.50984
1427492_at	premature ovarian failure 1B	Pof1b	5.2866	2.05822	2.50384	4.88771	4.71197	4.93497	-0.186235	0.584182	-0.201837	-0.160453	-0.035655												0.000143019	6.28794	0.000832209	5857	16.7244	up	4.06388	3.8147e-07	1.40064	0.333056	6.06421e-09	33.0081	5.95708e-07	346	213.517	up	7.73821	3.8147e-07	0.37023	0.333056	1.17631e-05	10.9449	0.000207971	1927	39.9612
1451498_at	leucine rich repeat containing 26	Lrrc26	3.85569	4.28708	4.19133	3.8646	3.51349	4.58177	-0.0839534	0.0424519	0.0576019	-0.0954561	0.0793538												2.42723e-09	23.2175	1.7201e-07	480	16.5527	up	4.04899	-3.8147e-07	0.379191	0.0830319	0.091864	1.95224	0.146497	21374	1.37426	up	0.458651	-3.8147e-07	0.526311	0.0830319	0.00169223	4.93106	0.0067616	8530	1.18929
1427042_at	mal, T-cell differentiation protein 2	Mal2	4.20896	3.30548	3.39334	4.38157	4.12446	4.83959	0.734768	0.923235	-1.10142	-0.439544	-0.117039												6.09779e-06	9.37665	6.37007e-05	3262	16.4753	up	4.04224	3.8147e-07	0.591498	0.838491	0.000264072	6.75388	0.00113712	7915	10.3516	up	3.37178	3.8147e-07	0.59575	0.838491	0.296783	1.12727	0.385564	26237	1.52819
1453568_at	death associated protein-like 1	Dapl1	4.07988	3.4128	3.51564	4.54155	4.27339	4.37611	-0.584116	-0.302571	0.326083	0.0665693	0.494032												1.43643e-07	14.588	3.34719e-06	1461	16.3728	up	4.03323	-3.8147e-07	0.466615	0.443725	0.000418842	6.26302	0.0016582	8609	2.68276	up	1.42372	-3.8147e-07	0.0736302	0.443725	0.0994032	1.89865	0.158172	21421	1.87196
1427010_s_at	laminin, alpha 5	Lama5	4.10351	4.19777	4.26328	3.7161	4.09205	3.79013	0.222293	0.4667	-0.231071	-0.38147	-0.0764546												2.16705e-09	23.5163	1.59621e-07	461	16.3038	up	4.02714	-3.8147e-07	0.222641	0.343504	0.000168717	7.25829	0.00078922	7286	3.29986	up	1.7224	-3.8147e-07	0.366962	0.343504	0.00146985	5.05604	0.006093	8222	1.98767
1423933_a_at	RIKEN cDNA 1600029D21 gene	1600029D21Rik	4.03416	4.16818	4.27945	3.97163	3.56966	4.11817	0.89637	0.677452	-0.285127	-0.691123	-0.597572												4.90239e-07	12.6514	8.64499e-06	1932	16.2632	up	4.02354	-9.53674e-08	0.24665	0.737981	0.00111417	5.30758	0.00370523	10249	5.25478	up	2.39363	-9.53674e-08	0.573096	0.737981	0.267114	1.20567	0.354022	25718	1.46201
1448873_at	occludin	Ocln	3.90022	3.97293	4.0204	4.1833	3.93162	3.98304	0.0399323	0.987503	-0.563338	-0.36904	-0.0950556												5.66479e-08	16.2348	1.64757e-06	1171	15.9843	up	3.99858	1.90735e-07	0.0996528	0.599861	1.43071e-05	10.6272	0.000111267	4382	12.2927	up	3.61973	1.90735e-07	0.348981	0.599861	0.0237772	2.87629	0.0504257	16072	2.40861
1451935_a_at	serine protease inhibitor, Kunitz type 2	Spint2	3.64383	4.08443	4.07425	4.0242	4.03706	4.11887	-0.144701	0.683775	-0.373177	-0.609116	0.443218												3.71216e-08	17.039	1.20626e-06	1048	15.968	up	3.99711	0	0.176374	0.546629	3.63719e-05	9.2229	0.00023002	5389	7.5479	up	2.91608	0	0.346338	0.546629	0.0154287	3.18288	0.0360423	14589	2.41981
1424783_a_at	UDP glucuronosyltransferase 1 family, polypeptide A2 /// UDP glucuronosyltransferase 1 family, polypeptide A6A /// UDP glycosyltransferase 1 family, polypeptide A10 /// UDP glucuronosyltransferase 1 family, polypeptide A7C /// UDP glucuronosyltransferase 1 family, polypeptide A5 /// UDP glucuronosyltransferase 1 family, polypeptide A9 /// UDP glucuronosyltransferase 1 family, polypeptide A6B /// …	Ugt1a1 /// Ugt1a10 /// Ugt1a2 /// Ugt1a5 /// Ugt1a6a /// Ugt1a6b /// Ugt1a7c /// Ugt1a9	4.1384	3.67095	3.87059	3.98061	3.8699	4.3977	0.0322995	0.128981	-0.0302873	-0.258645	0.127653												2.16435e-10	30.4665	3.82168e-08	192	15.8677	up	3.98802	1.90735e-07	0.252501	0.159522	4.98562e-10	47.2346	1.26978e-07	132	31.9617	up	4.99827	1.90735e-07	0.155342	0.159522	2.37814e-06	13.8827	7.44385e-05	1088	9.43676
1438408_at	ankyrin repeat domain 56	Ankrd56	3.79473	4.0473	4.13114	3.83278	3.8698	4.17462	0.542407	0.392224	-0.608815	-0.2821	-0.043716												1.20247e-08	19.3726	5.24824e-07	780	15.7258	up	3.97506	9.53674e-08	0.163245	0.474392	3.53829e-06	13.0913	3.82888e-05	3149	9.97378	up	3.31814	9.53674e-08	0.181791	0.474392	0.0843816	2.00987	0.138618	20749	1.72851
1439476_at	desmoglein 2	Dsg2	4.38415	3.63124	3.55015	4.04607	4.01077	4.16119	0.276881	0.822161	-0.465462	-0.438234	-0.195346												1.10456e-07	15.0365	2.73032e-06	1378	15.6049	up	3.96393	-9.53674e-08	0.318226	0.547603	4.65843e-05	8.87884	0.000280899	5652	7.25884	up	2.85974	-9.53674e-08	0.37159	0.547603	0.00286494	4.48039	0.00994777	9816	2.64163
1417895_a_at	transmembrane protein 54	Tmem54	4.18517	3.78066	4.00435	3.94819	3.86003	3.97609	0.0526042	0.187916	-0.280957	-0.380129	0.420567												6.6698e-10	26.8515	7.62931e-08	297	15.5526	up	3.95908	1.90735e-07	0.137999	0.331056	1.18307e-07	21.5099	3.53922e-06	1137	25.9926	up	4.70003	1.90735e-07	0.318486	0.331056	0.00266592	4.54056	0.00942376	9642	5.0027
1426260_a_at	UDP glucuronosyltransferase 1 family, polypeptide A2 /// UDP glucuronosyltransferase 1 family, polypeptide A6A /// UDP glycosyltransferase 1 family, polypeptide A10 /// UDP glucuronosyltransferase 1 family, polypeptide A7C /// UDP glucuronosyltransferase 1 family, polypeptide A5 /// UDP glucuronosyltransferase 1 family, polypeptide A9 /// UDP glucuronosyltransferase 1 family, polypeptide A6B /// …	Ugt1a1 /// Ugt1a10 /// Ugt1a2 /// Ugt1a5 /// Ugt1a6a /// Ugt1a6b /// Ugt1a7c /// Ugt1a9	3.98559	3.79216	3.85414	4.03224	3.72476	4.35616	-0.00167322	0.205592	0.031302	-0.267138	0.0319171												1.35865e-10	32.0981	2.85879e-08	161	15.5356	up	3.95751	-9.53674e-08	0.226934	0.170023	4.65543e-10	47.7006	1.22069e-07	129	28.4944	up	4.83261	-9.53674e-08	0.121147	0.170023	3.8903e-06	12.9087	0.000102306	1295	7.6913
1460657_at	wingless related MMTV integration site 10a	Wnt10a	3.93253	3.9916	4.04307	4.02256	3.98658	3.76575	0.0310392	0.210182	-0.229758	-0.348881	0.337418												1.55431e-10	31.618	3.11649e-08	169	15.5303	up	3.95702	9.53674e-08	0.100946	0.288746	7.78837e-07	16.3542	1.28625e-05	2063	9.4734	up	3.24388	9.53674e-08	0.30469	0.288746	1.77363e-05	10.288	0.000274185	2204	4.38661
1419051_at	OVO homolog-like 1 (Drosophila)	Ovol1	3.72273	4.08328	4.19561	3.78766	3.94428	3.98076	0.0532656	0.362759	-0.22668	0.0196843	-0.209028												1.61643e-10	31.4795	3.15801e-08	173	15.4806	up	3.95239	9.53674e-08	0.177221	0.239737	1.36836e-09	40.8712	2.35572e-07	197	39.2386	up	5.2942	9.53674e-08	0.101835	0.239737	0.0010772	5.33876	0.00487305	7534	6.46872
1452298_a_at	myosin Vb	Myo5b	4.13658	3.96953	4.07796	3.92727	3.55733	3.93475	0.110564	0.689138	-0.585929	-0.506397	0.292624												4.64915e-08	16.6062	1.42131e-06	1114	15.2835	up	3.9339	-9.53674e-08	0.202458	0.541414	1.86364e-06	14.3903	2.36204e-05	2688	18.5411	up	4.21265	-9.53674e-08	0.231354	0.541414	0.00724296	3.74208	0.020156	12248	3.03011
1443624_at			4.22047	3.25499	3.60269	4.12603	4.22073	4.17405	-0.0042305	0.402512	-0.0581021	-0.0038147	-0.336366												1.79464e-08	18.5108	6.98331e-07	875	15.2756	up	3.93316	-2.86102e-07	0.407333	0.263897	8.25841e-06	11.5407	7.29286e-05	3859	5.44759	up	2.44562	-2.86102e-07	0.374157	0.263897	0.88957	0.143986	0.917898	33033	1.01584
1428835_at	myosin, heavy polypeptide 14	Myh14	3.61088	4.30334	4.32882	3.89053	3.74353	3.6961	-0.159559	0.140384	-0.165267	-0.229996	0.414439												4.0374e-09	21.9213	2.44012e-07	563	15.2302	up	3.92887	9.53674e-08	0.313467	0.272552	4.91894e-05	8.80468	0.000292826	5725	3.14515	up	1.65313	9.53674e-08	0.289384	0.272552	0.169609	1.53107	0.24416	23678	1.37979
1460051_at	coiled-coil domain containing 64B	Ccdc64b	4.02977	3.81138	4.10309	3.84508	3.82109	3.85572	-0.0323544	0.0459824	0.146643	-0.026217	-0.134054												9.29641e-13	55.9967	2.04964e-09	14	15.043	up	3.91102	-9.53674e-08	0.123623	0.104071	1.02124e-10	59.2722	5.44466e-08	62	35.3291	up	5.14278	-9.53674e-08	0.156826	0.104071	0.000949428	5.45647	0.00443939	7289	5.79779
1417896_at	tight junction protein 3	Tjp3	4.09154	4.2062	4.16485	3.71888	3.5067	3.7584	0.0883074	-0.0155296	-0.237863	-0.00323439	0.16832												5.64463e-10	27.3597	7.04793e-08	272	15.0091	up	3.90776	1.90735e-07	0.285577	0.152447	1.77765e-09	39.3659	2.72229e-07	221	13.4516	up	3.7497	1.90735e-07	0.126724	0.152447	0.0046977	4.07864	0.0144849	11054	2.68077
1424930_s_at	expressed sequence AW544981	AW544981	3.98601	4.16516	3.79549	3.99245	3.86857	3.57452	-0.0286384	0.229389	-0.0667639	-0.117852	-0.0161333												4.05856e-11	36.7442	1.39741e-08	98	14.8979	up	3.89703	1.90735e-07	0.202016	0.134207	1.62348e-10	55.4673	6.74873e-08	81	22.7276	up	4.50637	1.90735e-07	0.101043	0.134207	0.000357487	6.42846	0.00221473	5500	5.4379
1451363_a_at	DENN/MADD domain containing 2D	Dennd2d	3.8836	3.715	3.65862	4.09138	3.88999	4.13812	-0.108556	-0.0897698	0.211623	-0.394784	0.381486												8.95136e-10	25.9779	8.79856e-08	345	14.8884	up	3.89612	-1.90735e-07	0.192923	0.302495	3.15508e-07	18.6568	6.96549e-06	1543	9.39785	up	3.23233	-1.90735e-07	0.183401	0.302495	0.000461059	6.16426	0.00264403	5943	2.89925
1449740_s_at	desmoglein 2	Dsg2	4.57368	3.51179	3.28975	3.84626	4.04563	4.07991	0.388445	0.760368	-0.514596	-0.492142	-0.142075												4.61265e-07	12.7416	8.23201e-06	1909	14.8374	up	3.89117	9.53674e-08	0.454519	0.560412	4.46899e-05	8.93578	0.000271686	5606	8.44571	up	3.07822	9.53674e-08	0.443359	0.560412	0.00175868	4.89723	0.00695288	8621	2.90911
1453377_at	SH2 domain containing 4A	Sh2d4a	3.96076	3.67407	3.65776	3.97948	3.94482	4.10697	0.388868	0.468271	-0.567547	-0.480785	0.19119												2.11675e-08	18.1663	7.86843e-07	916	14.7978	up	3.88731	-3.8147e-07	0.180894	0.489978	2.13552e-06	14.1046	2.61096e-05	2787	11.7062	up	3.5492	-3.8147e-07	0.0906578	0.489978	0.00468908	4.0801	0.0144648	11049	2.8734
1442514_a_at	elongation factor RNA polymerase II-like 3	Ell3	3.63887	3.8432	4.03473	3.78977	4.0099	3.99689	-0.0218325	0.214168	0.0801253	-0.38836	0.115899												1.04221e-10	33.0653	2.40039e-08	147	14.7798	up	3.88556	0	0.156159	0.232927	1.45479e-08	29.1058	9.78096e-07	506	12.0347	up	3.58913	0	0.0806648	0.232927	6.06625e-05	8.52388	0.000642757	3216	3.28078
1426941_at	mucin 15	Muc15	5.13252	2.0828	2.001	4.5878	4.64203	4.83971	0.0323935	0.0412431	-0.0288677	0.0820808	-0.126848												0.000209024	5.97418	0.00114513	6221	14.733	up	3.88098	2.86102e-07	1.4375	0.0812579	7.61113e-08	22.9271	2.70532e-06	958	131.584	up	7.03984	2.86102e-07	0.692865	0.0812579	7.1893e-05	8.30196	0.000722257	3392	18.8662
1421072_at	Iroquois related homeobox 5 (Drosophila)	Irx5	4.09518	3.82795	3.74454	3.75249	3.86567	3.95201	-0.0125775	0.0761051	-0.195033	-0.0435801	0.175083												4.30686e-12	47.2008	4.25977e-09	33	14.6515	up	3.87297	-4.76837e-07	0.133204	0.138331	1.96225e-11	75.0472	2.13118e-08	29	48.3074	up	5.59417	-4.76837e-07	0.0574261	0.138331	9.2128e-10	43.2562	7.85592e-07	38	30.6763
1457044_at	RIKEN cDNA 4732474O15 gene	4732474O15Rik	4.83161	1.89842	1.83152	4.8607	4.89097	4.8764	0.262352	0.366951	-0.493964	-0.178405	0.0430646												0.00042228	5.4192	0.00204784	7028	14.5701	up	3.86494	-1.90735e-07	1.54944	0.34683	4.70909e-07	17.6003	9.12557e-06	1758	26.0526	up	4.70335	-1.90735e-07	0.458148	0.34683	0.000454744	6.17837	0.00261927	5917	4.19941
1460682_s_at	CEA-related cell adhesion molecule 1 /// CEA-related cell adhesion molecule 2	Ceacam1 /// Ceacam2	3.94442	3.65258	3.59932	3.60939	3.78968	4.58469	0.109744	0.188402	-0.43446	-0.257485	0.393798												2.65205e-08	17.7056	9.35226e-07	965	14.554	up	3.86335	-9.53674e-08	0.377084	0.338257	0.546125	0.634174	0.630936	29504	1.15237	up	0.204599	-9.53674e-08	0.622211	0.338257	0.00623148	3.85752	0.017988	11807	1.5964
1456640_at	SH3 domain containing ring finger 2	Sh3rf2	4.28424	3.49075	3.71522	3.47439	4.07711	4.13398	-0.215268	0.103943	0.261427	0.0741978	-0.224298												4.71932e-09	21.538	2.67666e-07	600	14.5466	up	3.86261	2.86102e-07	0.348753	0.212899	8.50356e-09	31.4427	7.3368e-07	393	21.6552	up	4.43664	2.86102e-07	0.206886	0.212899	2.25043e-05	9.92352	0.000324494	2363	6.23728
1417301_at	frizzled homolog 6 (Drosophila)	Fzd6	3.96687	3.70212	3.66593	3.95088	3.89943	3.96883	-0.0126133	0.138227	-0.212648	0.0694551	0.0175791												4.45131e-12	47.0275	4.25977e-09	34	14.5104	up	3.85901	-1.90735e-07	0.13832	0.131926	2.44276e-07	19.3636	5.79849e-06	1435	6.88519	up	2.7835	-1.90735e-07	0.289724	0.131926	1.44524e-05	10.611	0.000238913	2061	2.99078
1424351_at	WAP four-disulfide core domain 2	Wfdc2	3.80836	4.24039	4.2181	3.74729	3.48343	3.59548	0.175632	0.624488	-0.539507	-0.702125	0.441511												2.26936e-07	13.8368	4.78095e-06	1617	14.4084	up	3.84884	-2.86102e-07	0.316017	0.591568	0.00100082	5.40711	0.00339116	10059	4.00765	down	-2.00276	-2.86102e-07	0.49473	0.591568	0.000346345	6.46192	0.0021698	5440	4.34879
1430483_a_at	transmembrane protein 79	Tmem79	3.78837	3.96361	4.0423	3.85926	3.70727	3.70809	-0.0967712	-0.104605	-0.25816	-0.0517764	0.511312												3.86437e-10	28.5487	5.5115e-08	238	14.3683	up	3.84481	-9.53674e-08	0.1372	0.296258	7.61375e-09	31.9463	6.88408e-07	376	28.7801	up	4.847	-9.53674e-08	0.0483554	0.296258	0.000441089	6.20966	0.00256489	5861	5.9729
1438855_x_at	tumor necrosis factor, alpha-induced protein 2	Tnfaip2	3.93357	3.70898	3.87906	3.88793	3.71858	3.92965	-0.0560107	0.0867562	-0.14734	0.0153341	0.101261												3.91234e-13	61.6632	1.11563e-09	10	14.3498	up	3.84296	0	0.102443	0.103516	0.00016662	7.27278	0.000781236	7269	2.63554	up	1.3981	0	0.421108	0.103516	0.168704	1.53481	0.243145	23650	1.09167
1434653_at	PTK2 protein tyrosine kinase 2 beta	Ptk2b	4.03275	3.92431	3.94388	3.68006	3.66394	3.80584	0.0564761	0.149256	-0.134482	-0.157141	0.0858908												8.33166e-12	43.8513	5.91669e-09	47	14.3382	up	3.8418	-9.53674e-08	0.150183	0.137498	0.000161824	7.30672	0.000762627	7232	1.99102	up	0.99351	-9.53674e-08	0.265816	0.137498	4.23336e-05	9.01054	0.000507618	2841	2.11768
1429574_at	chloride intracellular channel 3	Clic3	3.71666	3.95194	4.07718	3.86423	3.52681	3.88853	-0.0293512	0.124417	-0.0706191	-0.0560794	0.0316324												1.38206e-11	41.443	7.9848e-09	58	14.2962	up	3.83756	-9.53674e-08	0.192349	0.0798023	5.47097e-12	90.0844	1.69536e-08	10	132.381	up	7.04856	-9.53674e-08	0.15249	0.0798023	9.80764e-05	7.90866	0.000890314	3754	20.4515
1452136_at	solute carrier family 5 (sodium/glucose cotransporter), member 9	Slc5a9	4.29449	3.92858	3.8048	3.75123	3.18703	4.00888	-0.0421362	0.181586	-0.0426531	-0.0688891	-0.0279083												3.38712e-09	22.3605	2.14604e-07	537	14.2133	up	3.82917	-9.53674e-08	0.368161	0.102583	1.65896e-08	28.5608	1.05493e-06	535	5.94145	up	2.57082	-9.53674e-08	0.167273	0.102583	0.0230907	2.89681	0.0492888	15968	1.72119
1418050_at	glycosylphosphatidylinositol specific phospholipase D1	Gpld1	4.06815	3.8737	3.80304	3.69496	3.81808	3.70935	-0.0954785	0.274615	-0.106722	-0.320528	0.248113												1.41863e-10	31.9431	2.89563e-08	166	14.2006	up	3.82788	-9.53674e-08	0.135839	0.255057	6.14899e-08	23.6449	2.35242e-06	890	17.8282	up	4.15609	-9.53674e-08	0.271036	0.255057	0.000258592	6.77687	0.00176296	4998	4.78416
1432558_a_at	myelin and lymphocyte protein, T-cell differentiation protein	Mal	3.83823	3.96082	4.04994	3.79041	3.42186	3.89069	-0.114389	0.70877	-0.311004	-0.466569	0.18319												2.22373e-08	18.0645	8.18577e-07	925	14.1755	up	3.82533	-5.72205e-07	0.217831	0.464599	4.4425e-07	17.7504	8.73308e-06	1733	51.5262	up	5.68723	-5.72205e-07	0.49446	0.464599	0.000132561	7.54188	0.00110246	4097	7.35235
1456619_at	lipase, member H	Liph	3.51268	3.69382	3.86165	4.0393	3.86896	3.97266	-0.0570059	0.094583	0.0518746	-0.0716362	-0.0178151												1.29596e-11	41.7416	7.61643e-09	57	14.1707	up	3.82484	9.53674e-08	0.192746	0.0713017	2.44452e-08	27.01	1.32483e-06	627	9.29828	up	3.21696	9.53674e-08	0.258409	0.0713017	0.00639894	3.83705	0.018331	11898	1.98629
1434049_at	ectonucleoside triphosphate diphosphohydrolase 3	Entpd3	4.12773	3.57159	3.61335	4.02484	3.86529	3.70621	0.0022459	-0.186416	0.10661	-0.329758	0.407319												1.30138e-09	24.9069	1.17045e-07	378	14.1053	up	3.81817	9.53674e-08	0.226297	0.283183	2.5406e-06	13.748	2.97293e-05	2912	4.65258	down	-2.21803	9.53674e-08	0.167453	0.283183	2.31989e-06	13.9335	7.28161e-05	1085	4.66888
1451258_at	prostate stem cell antigen	Psca	3.67734	3.62871	3.53102	3.34299	3.73121	4.98617	0.0950732	0.718736	-0.390598	-0.355285	-0.0679254												8.55686e-07	11.8522	1.34662e-05	2165	14.0865	up	3.81624	9.53674e-08	0.589192	0.44973	0.000243163	6.84465	0.00106183	7805	8.14167	up	3.02532	9.53674e-08	0.862157	0.44973	0.399648	0.896736	0.491592	27710	1.30902
1423276_at	immunoglobulin-like domain containing receptor 1	Ildr1	4.09065	3.40346	3.76552	3.8163	3.8002	3.99694	0.132376	-0.172886	0.0885692	0.0461636	-0.0942221												1.37823e-10	32.0467	2.88219e-08	162	14.0469	up	3.81218	9.53674e-08	0.237096	0.128711	0.316944	1.07759	0.407747	26495	1.0599	down	-0.083925	9.53674e-08	0.0967602	0.128711	0.111928	1.8178	0.174366	21880	1.09631
1451701_x_at	claudin 3	Cldn3	4.30196	3.81785	3.88463	3.36425	3.58784	3.91217	0.0140395	0.786126	-0.654641	-0.497999	0.352474												2.61771e-07	13.6097	5.33352e-06	1672	14.0398	up	3.81145	0	0.31816	0.595606	0.000541171	6.00201	0.00204352	9026	4.46894	up	2.15993	0	0.445547	0.595606	0.527708	0.664397	0.614428	29275	1.20684
1451416_a_at	transglutaminase 1, K polypeptide	Tgm1	3.89496	3.65832	3.98238	3.74759	3.70526	3.84001	0.0538316	0.196275	-0.253627	-0.0309176	0.0344386												8.06208e-12	44.0125	5.91669e-09	45	13.9748	up	3.80475	0	0.122915	0.164233	6.02881e-10	45.9663	1.41727e-07	144	67.4222	up	6.07515	0	0.233687	0.164233	0.000167389	7.26744	0.0013021	4381	10.5767
1434489_at	engulfment and cell motility 3, ced-12 homolog (C. elegans)	Elmo3	3.96777	4.08402	3.89628	3.52803	3.54537	3.76618	-0.453053	-0.0549259	0.133064	-0.198358	0.573273												7.67226e-09	20.3854	3.81231e-07	685	13.909	up	3.79794	9.53674e-08	0.227161	0.385347	5.39472e-06	12.2972	5.22955e-05	3515	7.23812	up	2.85562	9.53674e-08	0.285693	0.385347	0.000929942	5.47597	0.00437408	7246	2.68737
1425964_x_at	heat shock protein 1	Hspb1	3.83781	3.85969	3.81335	3.80233	3.74001	3.71265	-0.355486	0.413405	-0.205939	-0.400033	0.548056												6.40526e-09	20.8064	3.31237e-07	658	13.874	up	3.79431	7.62939e-07	0.0569385	0.447235	1.04297e-07	21.9059	3.2616e-06	1089	31.6252	up	4.983	7.62939e-07	0.0401199	0.447235	3.52121e-05	9.2688	0.000445206	2695	15.4226
1423938_at	lethal giant larvae homolog 2 (Drosophila) /// similar to Lethal giant larvae homolog 2 (Drosophila)	Llgl2 /// LOC100047332	3.80887	3.86983	3.97772	3.7903	3.63929	3.67311	0.0634871	0.173161	-0.279853	-0.145462	0.188668												3.1615e-11	37.7844	1.22462e-08	87	13.8632	up	3.79319	1.90735e-07	0.125129	0.205601	1.30041e-08	29.5794	9.19172e-07	481	12.5067	up	3.64463	1.90735e-07	0.149529	0.205601	0.0209733	2.96441	0.0457635	15621	2.45003
1422943_a_at	heat shock protein 1	Hspb1	3.70727	3.95695	3.87727	3.82256	3.74675	3.64468	-0.293582	0.334218	-0.261597	-0.386865	0.607827												7.76069e-09	20.359	3.83389e-07	689	13.8574	up	3.79258	9.53674e-08	0.115187	0.443126	7.60239e-08	22.9309	2.70504e-06	957	35.7237	up	5.15881	9.53674e-08	0.0248799	0.443126	7.45403e-05	8.25534	0.000738678	3438	14.6185
1448792_a_at	cytochrome P450, family 2, subfamily f, polypeptide 2	Cyp2f2	3.63698	3.82197	4.07516	3.47634	3.34378	4.38711	-0.0611672	0.479857	-0.0630794	-0.280076	-0.0755348												2.23608e-08	18.0532	8.21348e-07	927	13.8348	up	3.79023	-9.53674e-08	0.389817	0.283783	8.27061e-06	11.5382	7.30174e-05	3860	3.74242	up	1.90397	-9.53674e-08	0.183888	0.283783	0.115009	1.79926	0.178221	21996	1.36828
1438021_at	cDNA sequence BC013481	BC013481	3.06467	3.59812	4.02633	3.95738	4.24745	3.84482	-0.740239	0.243663	-0.20097	0.159361	0.538185												2.16734e-07	13.9107	4.60587e-06	1603	13.8306	up	3.78979	0	0.414501	0.4906	3.39045e-05	9.32264	0.000218181	5296	5.74755	up	2.52295	0	0.242563	0.4906	0.0178656	3.078	0.0403218	15101	1.85138
1460406_at	expressed sequence AI427122	AI427122	4.12121	2.92331	2.91426	4.24926	3.97477	4.39008	-0.068902	-0.236985	0.12335	0.112431	0.0701075												6.54041e-07	12.2319	1.08015e-05	2063	13.5681	up	3.76215	1.90735e-07	0.667575	0.153036	0.0291538	2.73438	0.0560057	17743	1.37057	down	-0.45478	1.90735e-07	0.334972	0.153036	0.0103295	3.47545	0.0265056	13283	1.33824
1452081_a_at	RIKEN cDNA 9130017N09 gene	9130017N09Rik	3.37318	3.99382	4.34516	3.54709	3.61832	3.68607	-0.00392294	-0.187764	-0.0930624	-0.00495148	0.289701												4.64065e-09	21.579	2.66437e-07	592	13.5536	up	3.76061	0	0.351448	0.178803	0.073614	2.10236	0.121768	20606	1.22317	up	0.290622	0	0.237606	0.178803	0.0184666	3.05447	0.0414153	15198	1.23786
1417215_at	RAB27b, member RAS oncogene family	Rab27b	4.20303	2.42119	2.70901	4.39141	4.51377	4.24294	0.202215	-0.0191998	0.429427	-0.155333	-0.45711												1.33823e-05	8.51651	0.000120838	3774	13.4254	up	3.74689	0	0.926533	0.338654	4.70216e-06	12.5508	4.70866e-05	3403	20.285	up	4.34234	0	0.683933	0.338654	1.94179e-06	14.3035	6.47016e-05	1022	8.13744
1446247_at	a disintegrin-like and metallopeptidase (reprolysin type) with thrombospondin type 1 motif, 18	Adamts18	4.73642	2.4562	2.94573	4.34513	4.03682	3.95209	0.522516	-0.668686	0.126007	0.193597	-0.17343												1.15148e-05	8.67581	0.000106775	3675	13.4115	up	3.7454	4.76837e-07	0.86844	0.448219	0.927984	0.093687	0.945741	33446	1.02081	down	-0.0297173	4.76837e-07	0.503841	0.448219	0.175214	1.5083	0.250658	23825	1.27309
1427009_at	laminin, alpha 5	Lama5	3.71689	3.8864	3.95856	3.57603	3.70231	3.59876	-0.0962548	0.475589	-0.295452	-0.14912	0.065239												6.13157e-10	27.1065	7.23207e-08	288	13.3598	up	3.73983	1.90735e-07	0.153616	0.29548	1.98432e-05	10.1147	0.000143694	4706	3.28669	up	1.71664	1.90735e-07	0.181496	0.29548	0.00688222	3.78112	0.0193703	12110	1.78964
1417845_at	claudin 6	Cldn6	3.88718	4.09309	4.03858	3.64032	3.51375	3.21039	0.294459	0.753355	-0.62356	-0.792946	0.368693												7.86885e-07	11.9695	1.25633e-05	2134	13.2742	up	3.73055	2.86102e-07	0.339578	0.672268	0.00924022	3.55832	0.0214544	14680	2.37723	down	-1.24928	2.86102e-07	0.191167	0.672268	0.00336092	4.34852	0.011235	10196	2.89574
1435378_at	RIKEN cDNA 2210020M01 gene	2210020M01Rik	3.40826	3.60551	3.91446	3.76559	3.66505	4.00906	0.0444355	0.135945	0.038034	-0.116772	-0.101642												6.65798e-11	34.7656	1.86655e-08	120	13.2506	up	3.72799	2.86102e-07	0.217427	0.107085	5.06511e-09	33.8729	5.27995e-07	326	19.2028	up	4.26324	2.86102e-07	0.258549	0.107085	0.000682322	5.77272	0.00349591	6652	3.99243
1419195_at	WAP four-disulfide core domain 15B	Wfdc15b	3.79617	3.82356	3.84126	3.48172	3.5273	3.8599	-0.181221	1.08537	-0.371186	-0.319994	-0.212975												1.61405e-07	14.393	3.65084e-06	1506	13.1926	up	3.72165	-4.76837e-07	0.170117	0.611639	0.168281	1.53657	0.24232	23671	1.39839	down	-0.483766	-4.76837e-07	0.123125	0.611639	0.0634492	2.203	0.110032	19655	1.65919
1449081_at	carboxylesterase 3	Ces3	4.19997	3.2522	3.2237	4.08009	3.82696	3.72192	0.054812	0.543767	-0.186716	-0.293139	-0.118725												5.34871e-08	16.3419	1.57581e-06	1156	13.1544	up	3.71748	0	0.409047	0.329232	0.0002082	7.01801	0.000936021	7581	2.62912	up	1.39458	0	0.245407	0.329232	0.716994	0.37749	0.780512	31312	1.04966
1416930_at	lymphocyte antigen 6 complex, locus D	Ly6d	3.53917	3.61263	3.73271	3.77567	3.3492	4.27106	-0.282096	-0.16744	0.388286	0.0456429	0.015605												5.30192e-09	21.2563	2.93387e-07	615	13.1174	up	3.71341	-4.76837e-07	0.312536	0.255297	8.24801e-10	43.9475	1.70394e-07	164	163.023	up	7.34893	-4.76837e-07	0.241019	0.255297	0.000144306	7.44107	0.00116701	4214	26.5292
1420892_at	wingless-related MMTV integration site 7B	Wnt7b	3.41136	3.88785	3.74906	3.74766	3.72406	3.69058	0.205015	0.279963	-0.235753	-0.287936	0.0387101												2.81376e-10	29.5832	4.54562e-08	210	13.0119	up	3.70176	9.53674e-08	0.157435	0.255145	2.04822e-08	27.7071	1.18335e-06	589	19.5058	up	4.28583	9.53674e-08	0.193048	0.255145	0.000137068	7.50204	0.00112747	4143	5.57345
1441975_at	acid phosphatase, prostate	Acpp	4.12896	3.27203	3.67194	3.56191	3.73139	3.82285	0.163828	0.0984807	-0.228895	0.166316	-0.199729												1.50995e-09	24.4935	1.28674e-07	399	12.9797	up	3.69818	1.90735e-07	0.283928	0.19779	5.73819e-06	12.1848	5.49124e-05	3561	12.9418	up	3.69397	1.90735e-07	0.651457	0.19779	7.7142e-05	8.21132	0.00075519	3480	3.72871
1419474_a_at	ets homologous factor	Ehf	3.76309	3.31441	3.31719	3.90765	3.80905	4.06675	-0.106556	0.30094	-0.155881	0.0225563	-0.0610595												2.3749e-09	23.2746	1.69854e-07	475	12.9632	up	3.69636	0	0.312613	0.180593	0.00321284	4.38552	0.00894082	12248	2.45712	up	1.29697	0	0.640328	0.180593	0.693678	0.41055	0.761159	31064	1.05218
1440779_s_at	solute carrier family 5 (sodium/glucose cotransporter), member 9	Slc5a9	3.9987	3.74325	3.66324	3.64371	3.1799	3.92107	0.41756	-0.132483	-0.022727	-0.271673	0.00932217												3.66092e-09	22.1651	2.26479e-07	550	12.921	up	3.69165	-2.86102e-07	0.287946	0.25803	4.42888e-07	17.7583	8.71133e-06	1732	6.03974	up	2.59449	-2.86102e-07	0.148007	0.25803	0.0668938	2.16719	0.114857	19851	1.55273
1428680_at	CDP-diacylglycerol synthase 1	Cds1	3.94698	3.35601	3.5434	3.77703	3.50158	4.0073	0.11093	0.359726	-0.137848	-0.268803	-0.0640049												1.80971e-09	23.9988	1.44237e-07	426	12.8948	up	3.68872	9.53674e-08	0.261848	0.243445	5.16907e-09	33.7742	5.35556e-07	328	26.7658	up	4.74232	9.53674e-08	0.152343	0.243445	0.000183746	7.16001	0.00138938	4507	5.13454
1434094_at	transmembrane protein 125	Tmem125	3.50526	3.78075	3.79966	3.68593	3.58992	3.75754	-0.112763	0.0778427	0.0424814	-0.06779	0.0602307												6.34703e-13	58.4285	1.54537e-09	13	12.8751	up	3.68651	2.86102e-07	0.117397	0.0848572	7.35852e-11	62.1183	4.82877e-08	50	49.8425	up	5.63931	2.86102e-07	0.182026	0.0848572	0.000484525	6.11365	0.00273625	6035	7.79166
1417214_at	RAB27b, member RAS oncogene family	Rab27b	4.46195	2.24602	2.20925	4.50294	4.22448	4.46858	-0.113488	0.584058	-0.235652	-0.167291	-0.067627												6.55796e-05	6.96725	0.000439005	5091	12.8664	up	3.68554	9.53674e-08	1.13369	0.332451	3.35282e-07	18.4926	7.24714e-06	1576	22.6952	up	4.50432	9.53674e-08	0.400329	0.332451	1.4529e-06	14.9266	5.25186e-05	942	8.50686
1417852_x_at	chloride channel calcium activated 1	Clca1	4.42336	2.50128	2.69177	4.06896	4.16179	4.22576	0.136858	0.0319166	0.167975	-0.133126	-0.20362												5.63719e-06	9.46639	6.00484e-05	3199	12.8066	up	3.67882	8.58307e-07	0.848506	0.163668	6.3655e-06	11.998	5.96101e-05	3639	6.32569	up	2.66122	8.58307e-07	0.468384	0.163668	0.00206882	4.7561	0.00782597	9010	2.23816
1448213_at	annexin A1	Anxa1	3.90942	3.30534	3.34352	3.77404	3.91574	3.82472	-0.0888081	1.02495	-0.44345	-0.540428	0.0477324												3.67837e-07	13.0822	6.91586e-06	1812	12.8064	up	3.6788	1.90735e-07	0.279848	0.622376	6.86668e-06	11.8632	6.31412e-05	3706	14.3476	up	3.84274	1.90735e-07	0.166091	0.622376	9.79377e-05	7.91042	0.000889529	3752	7.36625
1448793_a_at	syndecan 4	Sdc4	3.14706	3.90667	3.72025	3.75547	4.02748	3.51327	-0.546483	0.0537505	0.0347028	-0.0689192	0.526949												2.84381e-08	17.5652	9.89152e-07	979	12.8026	up	3.67837	9.53674e-08	0.313446	0.38248	6.26877e-06	12.0254	5.88489e-05	3629	7.46037	up	2.89925	9.53674e-08	0.3261	0.38248	0.000710765	5.73296	0.00359944	6730	3.30303
1425553_s_at	huntingtin interacting protein 1 related	Hip1r	3.91393	3.76922	3.81583	3.49113	3.48521	3.57625	-0.177211	0.171568	-0.0873623	-0.263325	0.35633												4.95564e-10	27.7626	6.49704e-08	259	12.7751	up	3.67526	0	0.181865	0.257285	1.25129e-07	21.336	3.68012e-06	1158	8.9977	up	3.16956	0	0.161763	0.257285	0.0081332	3.65414	0.0220501	12572	2.44196
1425108_a_at	cDNA sequence BC004728	BC004728	3.39095	3.82783	3.84542	3.74382	3.52681	3.62914	-0.153166	-0.0834122	-0.0938158	-0.234423	0.564818												1.84864e-09	23.9413	1.45195e-07	433	12.6465	up	3.66066	1.90735e-07	0.179249	0.3214	7.75817e-08	22.8638	2.74899e-06	961	16.7766	up	4.06838	1.90735e-07	0.16262	0.3214	0.000381172	6.36107	0.00231225	5618	4.64748
1450850_at	villin 2 /// hypothetical protein LOC100044177	LOC100044177 /// Vil2	3.89514	3.54877	3.48189	3.56629	3.60966	3.84113	0.0242376	0.304818	-0.22727	-0.42863	0.326845												1.94241e-09	23.8082	1.49361e-07	442	12.6157	up	3.65715	1.90735e-07	0.169388	0.33004	1.37888e-07	21.0381	3.93257e-06	1194	11.8334	up	3.56479	1.90735e-07	0.0603263	0.33004	0.00168697	4.9338	0.00674371	8526	3.0962
1438968_x_at	serine protease inhibitor, Kunitz type 2	Spint2	3.38534	3.80493	3.79639	3.67248	3.6036	3.64193	-0.100799	0.540316	-0.317416	-0.210297	0.0881939												1.88204e-09	23.8931	1.47096e-07	434	12.5601	up	3.65078	-3.8147e-07	0.153753	0.337216	1.3533e-06	15.083	1.87597e-05	2458	7.39904	up	2.88734	-3.8147e-07	0.195942	0.337216	0.0118498	3.37434	0.02946	13710	2.27677
1443764_x_at	RAB27b, member RAS oncogene family	Rab27b	4.2276	2.35353	2.64345	4.27744	4.33347	4.04915	-0.0187187	0.2859	0.143837	-0.0873852	-0.32363												1.07211e-05	8.75234	0.000100703	3628	12.5311	up	3.64744	5.72205e-07	0.899743	0.231922	3.66706e-07	18.2531	7.67336e-06	1628	18.6345	up	4.21991	5.72205e-07	0.453234	0.231922	3.05946e-07	18.7405	1.8898e-05	550	8.10826
1442229_at	Paired box gene 9	Pax9	4.06956	3.10317	3.26162	3.80093	4.07574	3.5723	0.129366	0.0176387	-0.0273423	-0.0621219	-0.0575399												1.14794e-08	19.4749	5.06864e-07	771	12.5292	up	3.64722	9.53674e-08	0.408882	0.0790004	0.517052	0.682185	0.604208	29169	1.04654	up	0.0656333	9.53674e-08	0.199185	0.0790004	0.274202	1.1863	0.361365	25864	1.0339
1420891_at	wingless-related MMTV integration site 7B	Wnt7b	3.3905	3.63286	3.72848	3.76554	3.71683	3.62118	-0.215021	-0.111464	0.0124941	0.0903239	0.223667												2.14162e-11	39.4648	1.05049e-08	68	12.4888	up	3.64257	9.53674e-08	0.135725	0.171026	1.24611e-08	29.7615	9.02412e-07	467	7.25185	up	2.85835	9.53674e-08	0.0939602	0.171026	6.76281e-05	8.38129	0.000691433	3333	2.98976
1425290_at	syntaxin 19	Stx19	4.09992	2.50131	2.87999	4.03983	4.06119	4.23216	-0.0759802	-0.185897	-0.0862303	0.269753	0.0783529												2.23911e-06	10.577	2.89218e-05	2638	12.4298	up	3.63573	-1.90735e-07	0.74479	0.177955	1.99567e-08	27.811	1.16379e-06	583	21.2178	up	4.4072	-1.90735e-07	0.296631	0.177955	0.00485046	4.05331	0.0148458	11136	3.33759
1424477_at	transmembrane protein 184a	Tmem184a	3.47717	3.78713	3.78361	3.63882	3.54795	3.57462	0.0783076	0.150363	-0.150994	-0.0707388	-0.00693893												3.38719e-12	48.4822	3.98135e-09	28	12.4225	up	3.63488	-1.90735e-07	0.127576	0.118946	6.8872e-10	45.0978	1.55473e-07	150	10.005	up	3.32264	-1.90735e-07	0.0963434	0.118946	0.0175037	3.09257	0.0396918	15031	2.01611
1437250_at	melanoregulin	Mreg	3.46889	3.34966	3.33319	4.00942	4.0385	3.56426	0.011694	-0.0393677	-0.0720959	-0.0218372	0.121603												1.40793e-09	24.6872	1.23342e-07	387	12.3576	up	3.62732	-8.58307e-07	0.318672	0.0744117	1.16641e-11	80.8425	2.01832e-08	16	9.80187	up	3.29306	-8.58307e-07	0.0349406	0.0744117	0.000115402	7.70887	0.00100043	3931	3.02684
1419268_at	anterior gradient 2 (Xenopus laevis)	Agr2	3.89112	3.03901	3.06505	3.73105	3.89263	4.13211	-0.0301857	0.277756	-0.152462	-0.310404	0.215295												7.66598e-08	15.6812	2.07256e-06	1259	12.3391	up	3.62516	-1.90735e-07	0.462123	0.246985	0.0228265	2.90488	0.045577	17070	1.28863	down	-0.365834	-1.90735e-07	0.0300491	0.246985	0.630608	0.502691	0.707089	30399	1.05522
1448690_at	potassium channel, subfamily K, member 1	Kcnk1	3.9598	3.67026	3.67139	3.36373	3.44636	3.57864	0.0653114	0.398294	-0.36379	-0.291908	0.192093												3.24513e-09	22.4689	2.07536e-07	532	12.2527	up	3.61503	2.86102e-07	0.208814	0.323016	8.51318e-05	8.08595	0.000453988	6391	2.96649	up	1.56876	2.86102e-07	0.236751	0.323016	0.0688065	2.1481	0.117423	19973	1.32975
1417689_a_at	PDZK1 interacting protein 1	Pdzk1ip1	3.09455	3.73283	3.77277	3.65758	3.40351	3.99676	0.0958657	0.616993	-0.525943	-0.25747	0.0705519												6.21576e-08	16.063	1.77749e-06	1191	12.2072	up	3.60966	-2.86102e-07	0.316782	0.429463	7.97482e-08	22.773	2.78823e-06	973	41.7079	up	5.38225	-2.86102e-07	0.209087	0.429463	0.00178501	4.88421	0.00702687	8658	6.58198
1434851_s_at	crumbs homolog 3 (Drosophila)	Crb3	3.06	3.82327	3.94329	3.65648	3.62578	3.53609	-0.0742364	0.175141	-0.257735	-0.0784454	0.235274												3.20661e-09	22.4992	2.06623e-07	528	12.1888	up	3.60748	-2.86102e-07	0.305582	0.202559	4.00911e-08	25.1507	1.79107e-06	762	6.47698	up	2.69532	-2.86102e-07	0.0695944	0.202559	0.0150655	3.20001	0.0354164	14499	1.64838
1418283_at	claudin 4	Cldn4	4.19657	3.3416	3.374	3.33035	3.60105	3.78252	0.288849	1.34844	-0.542779	-0.872828	-0.221681												5.82607e-06	9.42865	6.14079e-05	3233	12.1623	up	3.60435	9.53674e-08	0.340485	0.867079	0.000102299	7.85649	0.000524765	6644	12.3153	up	3.62238	9.53674e-08	0.316003	0.867079	0.0506573	2.35575	0.0919759	18773	2.56979
1428662_a_at	homeobox only domain	Hod	3.71329	3.18286	3.18545	3.65288	3.59509	4.16266	-0.134096	0.343025	-0.203906	-0.0845432	0.0795217												1.38709e-08	19.0609	5.76815e-07	818	11.9757	up	3.58204	3.8147e-07	0.367738	0.218344	8.61363e-08	22.5206	2.91227e-06	1007	36.9917	up	5.20913	3.8147e-07	0.46244	0.218344	9.33228e-05	7.97052	0.000860453	3696	6.85311
1448931_at	coagulation factor II (thrombin) receptor-like 1	F2rl1	3.68487	3.62837	3.56406	3.48647	3.44511	3.65806	0.383719	0.688336	-0.834247	-0.578229	0.340418												3.49228e-07	13.1615	6.63922e-06	1792	11.9408	up	3.57783	-2.86102e-07	0.0965394	0.66469	1.18601e-05	10.9314	9.65545e-05	4186	12.9518	up	3.69508	-2.86102e-07	0.0581308	0.66469	0.00812844	3.65458	0.0220422	12569	2.95508
1425538_x_at	CEA-related cell adhesion molecule 1	Ceacam1	4.05545	3.75098	3.54411	3.19047	2.71916	4.19114	0.535828	0.436309	-0.331409	-0.630535	-0.0101953												1.39808e-06	11.1854	1.98073e-05	2405	11.9192	up	3.57522	-3.8147e-07	0.551852	0.496233	0.0495847	2.3703	0.0874524	19326	1.53496	up	0.618199	-3.8147e-07	0.156139	0.496233	0.0221199	2.92696	0.0476794	15813	1.6802
1448169_at	keratin 18	Krt18	3.54293	3.68088	3.62888	3.59411	3.2873	3.61782	-0.048892	0.188913	-0.242885	-0.429031	0.531887												4.48912e-09	21.6601	2.60239e-07	587	11.7832	up	3.55865	-1.52588e-06	0.140365	0.375514	0.243807	1.27257	0.328861	25270	1.23967	down	-0.309953	-1.52588e-06	0.345812	0.375514	9.44348e-05	7.95573	0.000867187	3711	7.00217
1430232_at	RIKEN cDNA 4933407E14 gene	4933407E14Rik	3.94184	3.09177	3.37774	3.70503	3.55148	3.67393	0.140241	0.241549	-0.245651	0.125703	-0.261843												4.28554e-09	21.774	2.52736e-07	577	11.7694	up	3.55696	0	0.294039	0.235967	1.95543e-06	14.2888	2.44336e-05	2727	5.80215	up	2.53659	0	0.29861	0.235967	0.0218377	2.93598	0.0471783	15777	1.69137
1457140_s_at	RIKEN cDNA 4632411J06 gene	4632411J06Rik	3.22172	3.85463	3.92492	3.68935	3.29345	3.35308	0.222682	0.374382	-0.236581	-0.227259	-0.133224												9.28745e-09	19.9487	4.33673e-07	729	11.7631	up	3.55619	0	0.304931	0.280676	2.7198e-05	9.6417	0.000182968	5066	3.26589	up	1.70748	0	0.239957	0.280676	0.0731497	2.10665	0.123286	20224	1.35096
1419569_a_at	interferon-stimulated protein	Isg20	3.91263	3.33296	3.35892	3.77291	3.36786	3.55636	-0.291288	0.0881338	-0.0805607	-0.495022	0.778736												7.41568e-08	15.7411	2.02547e-06	1247	11.7149	up	3.55027	-2.86102e-07	0.244139	0.487489	0.000828431	5.58551	0.00288946	9772	2.64345	up	1.40242	-2.86102e-07	0.100124	0.487489	0.00238962	4.63286	0.00871083	9350	2.68101
1435323_a_at	membrane bound O-acyltransferase domain containing 1	Mboat1	3.32163	3.22465	3.35998	3.68613	3.6242	4.06039	0.0537648	0.339852	-0.188705	-0.0997987	-0.105115												4.35962e-09	21.7319	2.54463e-07	583	11.6816	up	3.54616	-3.8147e-07	0.309374	0.20917	2.16671e-05	9.98079	0.000153769	4802	3.00405	up	1.58691	-3.8147e-07	0.269712	0.20917	6.70655e-05	8.39218	0.000687745	3323	2.39422
1439610_at	RAB27b, member RAS oncogene family	Rab27b	4.66575	1.82041	2.06017	4.07317	4.18415	4.44456	0.10295	0.474796	0.193972	-0.0111732	-0.760545												0.000223495	5.9199	0.00121195	6285	11.6428	up	3.54137	-1.90735e-07	1.25949	0.461576	3.06406e-06	13.3729	3.44588e-05	3030	16.1685	up	4.01511	-1.90735e-07	0.428196	0.461576	2.23959e-05	9.9308	0.000323068	2362	5.90569
1437574_at	a disintegrin-like and metallopeptidase (reprolysin type) with thrombospondin type 1 motif, 18	Adamts18	4.16144	2.87957	3.00899	3.90951	3.6334	3.65331	0.0294657	0.213953	0.120976	0.0820332	-0.446432												1.83158e-07	14.1843	4.03055e-06	1548	11.6401	up	3.54104	-6.67572e-07	0.502479	0.25851	0.00903571	3.57505	0.0210541	14628	1.90471	down	-0.929569	-6.67572e-07	0.511328	0.25851	0.847277	0.199853	0.885273	32623	1.02068
1418191_at	ubiquitin specific peptidase 18 /// similar to ubiquitin specific protease UBP43	LOC100048346 /// Usp18	3.48264	3.30463	3.71976	3.77047	3.30668	3.61484	-0.264171	-0.230615	-0.129454	-0.256872	0.88111												6.17956e-08	16.0738	1.76862e-06	1190	11.5768	up	3.53317	-3.8147e-07	0.201929	0.495496	0.00285064	4.48456	0.0080968	12000	2.36021	down	-1.23891	-3.8147e-07	0.261501	0.495496	0.121923	1.75932	0.187039	22219	1.39119
1435212_at	purinergic receptor P2X, ligand-gated ion channel, 2	P2rx2	3.82822	3.30269	3.35852	3.74721	3.54935	3.35438	-0.0332656	-0.0212502	0.0267353	-0.0134969	0.0412765												6.68052e-11	34.7525	1.86655e-08	121	11.4987	up	3.5234	-1.90735e-07	0.222775	0.0322446	0.77413	0.298306	0.82565	31959	1.00442	down	-0.00636637	-1.90735e-07	0.0312293	0.0322446	0.0849623	2.00522	0.139383	20777	1.02457
1433670_at	epithelial membrane protein 2	Emp2	3.39713	3.57022	3.60365	3.51806	3.43358	3.607	-0.380365	0.0108995	-0.0745068	-0.0592117	0.503181												8.5711e-10	26.1051	8.68071e-08	335	11.4844	up	3.52161	-7.62939e-07	0.0890427	0.319	9.66278e-08	22.1494	3.13392e-06	1050	12.7417	up	3.67149	-7.62939e-07	0.0823978	0.319	5.35166e-06	12.3118	0.000125252	1455	6.02078
1456114_at	CDP-diacylglycerol synthase 1	Cds1	3.3845	4.02071	3.64498	3.34924	3.26104	3.45805	-0.0264959	0.12238	0.041049	-0.217774	0.0808396												9.446e-10	25.8213	9.1996e-08	349	11.4697	up	3.51975	-2.86102e-07	0.2774	0.133533	1.09977e-10	58.6471	5.76735e-08	64	22.6897	up	4.50397	-2.86102e-07	0.0825037	0.133533	0.000178628	7.19243	0.00136308	4466	4.40088
1444412_at			3.83619	3.33236	3.41267	3.42532	3.27009	3.81515	0.0417089	0.100663	-0.139135	0.220672	-0.223907												7.75386e-10	26.4008	8.15725e-08	323	11.4343	up	3.5153	1.90735e-07	0.247026	0.18032	4.14277e-06	12.7889	4.29354e-05	3288	4.89747	up	2.29204	1.90735e-07	0.35099	0.18032	0.00680418	3.78986	0.019203	12077	1.36927
1427008_at	ring finger protein 43	Rnf43	3.6416	3.33147	3.58241	3.63018	3.55007	3.24572	-0.119324	-0.00174427	-0.0461521	-0.119379	0.286598												7.11578e-11	34.5079	1.91111e-08	125	11.2895	up	3.49691	-2.86102e-07	0.166912	0.1679	1.25549e-07	21.3257	3.68204e-06	1159	3.68918	up	1.8833	-2.86102e-07	0.0534016	0.1679	0.203996	1.40085	0.283972	24486	1.23621
1437800_at	EDAR (ectodysplasin-A receptor)-associated death domain	Edaradd	3.37816	3.33766	3.32237	3.69312	3.64447	3.57801	-0.12938	-0.179255	0.130861	0.121362	0.0564122												3.96327e-11	36.8419	1.38864e-08	96	11.2535	up	3.4923	9.53674e-08	0.165315	0.144834	2.93184e-07	18.8569	6.62716e-06	1507	4.87048	up	2.28406	9.53674e-08	0.21933	0.144834	1.93944e-05	10.1498	0.00029278	2257	2.84105
1447636_x_at	transmembrane and coiled-coil domains 4	Tmco4	3.25907	3.71488	3.69894	3.58104	3.24885	3.39304	-0.31789	-0.233639	0.114289	-0.00866365	0.445903												3.26937e-09	22.4501	2.08695e-07	533	11.1784	up	3.48264	-9.53674e-08	0.211221	0.303153	0.223905	1.3342	0.306455	24904	1.18764	down	-0.248102	-9.53674e-08	0.238254	0.303153	0.489307	0.729629	0.577888	28861	1.0822
1440131_at			3.47709	3.71702	3.45598	3.05606	3.40767	3.77056	0.426957	-0.482281	-0.0253749	-0.0887556	0.169455												1.1109e-08	19.5475	4.9435e-07	765	11.1636	up	3.48073	0	0.255398	0.336201	6.07511e-05	8.52195	0.000346712	5971	7.25372	up	2.85872	0	0.657859	0.336201	0.114196	1.80411	0.177142	21973	1.4267
1427386_at	Rho guanine nucleotide exchange factor (GEF) 16	Arhgef16	3.51029	3.61288	3.83676	3.33936	3.32998	3.22687	-0.11397	0.491266	-0.325795	-0.409293	0.35779												2.21613e-08	18.0716	8.16661e-07	924	11.1272	up	3.47602	-2.86102e-07	0.22455	0.404971	5.11705e-05	8.7512	0.000301252	5789	3.82508	up	1.93549	-2.86102e-07	0.186993	0.404971	7.93806e-05	8.17477	0.000770238	3512	3.3705
1444632_at	cDNA sequence BC064078	BC064078	3.88928	2.78867	3.03484	3.75944	3.85209	3.527	-0.316514	0.150416	0.264746	-0.0856352	-0.0130143												9.37649e-08	15.3226	2.40751e-06	1325	11.121	up	3.47522	-1.90735e-07	0.460917	0.22383	0.257498	1.23264	0.344101	25507	1.19444	up	0.256331	-1.90735e-07	0.396774	0.22383	0.0660459	2.17583	0.113708	19798	1.19169
1416049_at	glycine decarboxylase	Gldc	3.52253	3.5439	3.82493	3.30174	3.11395	3.53393	-0.0829258	0.240102	-0.178126	-0.0529203	0.0738716												5.78472e-10	27.2844	7.11855e-08	276	11.1078	up	3.4735	1.90735e-07	0.242197	0.161642	8.15521e-10	44.0188	1.69976e-07	162	37.4816	up	5.22811	1.90735e-07	0.19572	0.161642	0.00319109	4.39111	0.0107837	10086	4.81696
1447807_s_at	pleckstrin homology domain containing, family H (with MyTH4 domain) member 1	Plekhh1	3.5873	3.56351	3.49139	3.38531	3.48598	3.29402	-0.0471144	0.153632	-0.166651	-0.0243387	0.0844736												3.04682e-12	49.058	3.84656e-09	26	11.0649	up	3.46792	2.86102e-07	0.110754	0.123818	2.95756e-06	13.443	3.34043e-05	3017	5.51654	up	2.46376	2.86102e-07	0.392081	0.123818	0.461819	0.77842	0.551867	28524	1.12485
1422783_a_at	keratin 6A	Krt6a	4.11815	3.09695	3.34121	3.33549	3.22921	3.65312	-0.400894	0.425904	0.0334206	0.205937	-0.264367												6.22111e-08	16.0614	1.77753e-06	1192	11.0223	up	3.46236	1.90735e-07	0.370163	0.337464	1.30548e-06	15.1629	1.82976e-05	2431	53.5766	up	5.74353	1.90735e-07	0.769503	0.337464	0.00050321	6.07528	0.00281288	6097	5.80531
1458496_at	Transcribed locus		3.48325	3.28319	3.02478	3.96832	3.65073	3.30543	0.530928	-0.401142	0.0355735	-0.0840816	-0.0812778												3.54547e-08	17.1286	1.17221e-06	1030	10.9481	up	3.45261	0	0.328497	0.338283	0.00102139	5.38815	0.0034502	10090	2.65075	up	1.4064	0	0.447981	0.338283	0.0385171	2.54261	0.0738017	17789	1.39373
1425789_s_at	annexin A8	Anxa8	3.94545	3.15906	3.2637	3.5879	3.44782	3.29848	-0.0915194	0.260533	0.0608129	-0.19767	-0.0321569												2.139e-09	23.5509	1.58504e-07	459	10.9314	up	3.4504	-9.53674e-08	0.285238	0.173248	6.5187e-09	32.6672	6.20678e-07	357	57.8847	up	5.85511	-9.53674e-08	0.355747	0.173248	6.03709e-05	8.53024	0.000641479	3207	13.6138
1421709_a_at	flavin containing monooxygenase 5 /// similar to Flavin containing monooxygenase 5	Fmo5 /// LOC100046051	4.10276	3.10326	3.11697	3.27157	3.42489	3.67973	0.131109	0.0268478	-0.0186877	-0.103288	-0.0359812												1.16417e-08	19.4439	5.12041e-07	774	10.9273	up	3.44986	-9.53674e-08	0.38535	0.0869233	0.00780947	3.68485	0.0186012	14310	1.2966	up	0.374738	-9.53674e-08	0.208692	0.0869233	0.000228209	6.91512	0.00161423	4818	1.3549
1426634_at	solute carrier family 5 (sodium/glucose cotransporter), member 9	Slc5a9	3.46777	3.3234	3.46146	3.50556	3.21226	3.71066	-0.14278	0.0739217	0.102602	0.169519	-0.203261												7.85874e-11	34.1266	2.0294e-08	131	10.9045	up	3.44685	2.86102e-07	0.169687	0.163118	1.58429e-07	20.619	4.30309e-06	1254	3.97324	up	1.99032	2.86102e-07	0.113303	0.163118	0.137708	1.67568	0.206278	22755	1.21371
1422666_at	Casitas B-lineage lymphoma c	Cblc	3.45842	3.57073	3.63562	3.57298	3.17772	3.22826	0.146731	0.315664	-0.174541	-0.213828	-0.0740237												5.75359e-10	27.301	7.11855e-08	273	10.8575	up	3.44062	3.8147e-07	0.193392	0.225189	1.00943e-07	22.0098	3.20639e-06	1071	10.34	up	3.37017	3.8147e-07	0.232291	0.225189	0.00416338	4.17495	0.0131881	10760	2.53168
1439357_at	interleukin 17 receptor E	Il17re	3.78448	3.17117	3.38229	3.68029	3.62396	2.99765	-0.0367751	0.104156	0.192182	-0.273019	0.0134568												4.06529e-09	21.9043	2.45263e-07	564	10.8526	up	3.43997	0	0.310328	0.175965	0.000366284	6.40286	0.00148602	8401	2.37053	up	1.24521	0	0.393479	0.175965	0.00655706	3.81826	0.0186648	11974	1.30142
1453072_at	G protein-coupled receptor 160	Gpr160	3.16255	3.46992	3.4872	3.72398	3.20461	3.58057	0.129835	0.533122	-0.271965	-0.296694	-0.0942969												8.15155e-09	20.2459	3.98083e-07	697	10.8388	up	3.43814	9.53674e-08	0.217207	0.343497	2.77449e-08	26.5217	1.4373e-06	657	29.0135	up	4.85865	9.53674e-08	0.129219	0.343497	4.47657e-05	8.93345	0.000528381	2886	5.92748
1447808_s_at	solute carrier family 15 (H+/peptide transporter), member 2	Slc15a2	3.67494	3.20303	3.36286	3.61577	3.36285	3.30502	-0.116744	0.100046	-0.0737662	-0.124602	0.215065												1.01242e-10	33.1728	2.38003e-08	144	10.709	up	3.42075	-1.90735e-07	0.18447	0.150714	0.00650107	3.82486	0.016011	13839	1.60743	down	-0.684752	-1.90735e-07	0.368649	0.150714	0.000299178	6.6183	0.00194955	5230	1.76722
1454608_x_at	transthyretin	Ttr	3.45146	4.0245	4.12949	3.53353	2.56047	2.79993	-0.0976338	0.0108576	0.393488	-0.574564	0.267851												2.28014e-06	10.5541	2.93516e-05	2647	10.678	up	3.41656	-1.90735e-07	0.633383	0.376282	0.00332298	4.35783	0.0091821	12335	1.84526	down	-0.883824	-1.90735e-07	0.15652	0.376282	0.00587661	3.90294	0.0171871	11654	1.74205
1430222_at	RIKEN cDNA 9130007G19 gene	9130007G19Rik	3.52746	3.20185	3.25238	3.55711	3.40468	3.54179	-0.183027	0.402224	-0.301488	0.0442142	0.0380764												7.75201e-10	26.4015	8.15725e-08	322	10.6606	up	3.41421	-9.53674e-08	0.155498	0.269065	6.85746e-06	11.8656	6.30735e-05	3705	3.50129	up	1.80789	-9.53674e-08	0.154421	0.269065	0.27623	1.18084	0.363397	25909	1.17994
1452861_at	RIKEN cDNA 2010300C02 gene	2010300C02Rik	3.54795	3.40855	3.24539	3.30172	3.49541	3.47554	-0.00649691	0.0591846	-0.18302	-0.0885596	0.21889												1.23221e-11	41.9773	7.50043e-09	55	10.6474	up	3.41243	-3.8147e-07	0.117822	0.152313	3.5545e-08	25.5912	1.66549e-06	726	4.66078	up	2.22057	-3.8147e-07	0.0900442	0.152313	3.3172e-05	9.35384	0.000425728	2655	2.08282
1439878_at	involucrin	Ivl	3.86707	2.4952	2.87116	3.56642	3.49641	4.15552	-0.124156	0.0591822	0.147553	-0.0370235	-0.0455565												7.49506e-07	12.038	1.21082e-05	2109	10.6194	up	3.40863	-1.90735e-07	0.620297	0.105042	7.57497e-07	16.4208	1.26635e-05	2038	45.617	up	5.5115	-1.90735e-07	0.754604	0.105042	0.00256681	4.5724	0.00917425	9536	6.67095
1416554_at	PDZ and LIM domain 1 (elfin) /// similar to Pdlim1 protein	LOC100048338 /// Pdlim1	3.57801	3.35134	3.31028	3.57289	3.28971	3.31851	-0.154037	0.429812	-0.122176	-0.358008	0.204411												1.65885e-09	24.2354	1.36624e-07	411	10.5814	up	3.40346	5.72205e-07	0.134706	0.313587	2.5036e-06	13.7778	2.9377e-05	2904	7.28528	up	2.86499	5.72205e-07	0.305107	0.313587	4.71876e-06	12.5443	0.000116304	1382	5.46953
1454158_at	membrane protein, palmitoylated 7 (MAGUK p55 subfamily member 7)	Mpp7	3.83667	3.32414	2.90052	3.48625	3.22143	3.64628	0.153498	0.136217	0.223978	-0.2158	-0.297891												1.3204e-08	19.1678	5.59622e-07	803	10.5747	up	3.40255	4.76837e-07	0.330412	0.238533	1.43407e-08	29.1659	9.67982e-07	504	14.06	up	3.81352	4.76837e-07	0.113064	0.238533	0.000321182	6.54214	0.00205676	5322	3.49887
1417798_at	RIKEN cDNA 1810019J16 gene	1810019J16Rik	3.51728	3.23794	3.52493	3.59099	3.22199	3.233	-0.310304	0.392225	-0.133048	-0.0699816	0.121109												1.11053e-09	25.3554	1.0341e-07	365	10.4664	up	3.38769	0	0.173648	0.268046	9.47319e-07	15.8924	1.46779e-05	2199	6.82159	up	2.77011	0	0.248469	0.268046	0.00530747	3.98242	0.0159187	11364	2.23785
1436392_s_at	transcription factor AP-2, gamma	Tcfap2c	3.1623	3.48405	3.44532	3.39273	3.39438	3.43409	-0.157935	-0.277716	0.219902	-0.223477	0.439224												1.37154e-09	24.7601	1.21433e-07	384	10.4503	up	3.38548	-2.86102e-07	0.114544	0.313563	5.13199e-08	24.2703	2.0776e-06	841	15.8306	up	3.98464	-2.86102e-07	0.0931008	0.313563	0.000119815	7.66337	0.0010272	3975	4.62635
1429365_at	RIKEN cDNA 1700016M24 gene	1700016M24Rik	3.10505	3.08436	2.99471	3.17374	3.67851	4.27625	-0.103001	0.239285	-0.052114	-0.0354824	-0.0486865												1.42923e-07	14.5965	3.33458e-06	1460	10.45	up	3.38544	1.90735e-07	0.499236	0.136209	0.0372803	2.56497	0.0686979	18497	1.14662	up	0.19739	1.90735e-07	0.07727	0.136209	0.791467	0.274714	0.840983	32079	1.02407
1422837_at	sciellin	Scel	4.31785	1.67988	1.89408	3.94662	3.89994	4.51605	0.267368	0.354504	0.0640068	-0.356771	-0.329108												0.000257422	5.80634	0.00136402	6432	10.38	up	3.37574	-9.53674e-08	1.25378	0.330475	2.6077e-08	26.7597	1.3858e-06	640	112.617	up	6.81528	-9.53674e-08	0.436708	0.330475	4.80055e-05	8.83782	0.000552276	2961	17.3897
1454881_s_at	uroplakin 3B	Upk3b	3.50028	3.4707	3.5019	3.49758	3.27917	3.00312	0.389143	1.12507	-0.349466	-1.06939	-0.0953579												4.13411e-06	9.82779	4.69105e-05	3003	10.378	up	3.37546	9.53674e-08	0.201723	0.820372	0.000317727	6.5537	0.00132514	8172	8.90558	up	3.15471	9.53674e-08	0.551463	0.820372	0.786867	0.280956	0.837322	32032	1.11775
1449091_at	claudin 8	Cldn8	3.98056	2.66814	2.75678	3.39479	3.54288	3.87	0.828966	1.54194	-1.40655	-0.693227	-0.271123												0.000148673	6.2554	0.000860331	5889	10.3306	up	3.36886	3.8147e-07	0.55171	1.18292	0.694701	0.409089	0.761056	31114	1.19365	up	0.255384	3.8147e-07	0.393727	1.18292	0.157556	1.58248	0.229965	23353	1.97911
1427387_a_at	integrin beta 4	Itgb4	3.97994	3.24112	3.50389	2.93977	3.20433	3.33392	0.174273	0.626995	-0.52794	-0.227707	-0.0456204												1.7936e-07	14.2187	3.96487e-06	1541	10.3185	up	3.36716	0	0.352239	0.434783	1.37522e-05	10.6907	0.000108031	4338	11.8419	up	3.56583	0	0.56993	0.434783	3.23389e-05	9.39029	0.000419458	2627	6.6332
1456321_at	NIPA-like domain containing 1	Npal1	3.61075	2.62637	2.9056	3.31899	3.57378	4.15508	0.0544891	-0.0967083	-0.00404787	0.203906	-0.157638												3.14296e-07	13.3237	6.16067e-06	1738	10.3037	up	3.36509	9.53674e-08	0.545334	0.140326	1.15607e-07	21.5819	3.49973e-06	1125	27.6945	up	4.79153	9.53674e-08	0.478882	0.140326	0.000307395	6.58915	0.00198902	5267	3.97273
1452291_at	centaurin, delta 1	Centd1	4.24251	1.63155	1.70444	4.09177	4.00603	4.50963	0.524519	0.330409	-0.178139	-0.0958161	-0.580973												0.000435714	5.39523	0.00210222	7064	10.2982	up	3.36432	0	1.32526	0.436673	3.64345e-06	13.0346	3.92028e-05	3167	20.9186	up	4.38671	0	0.577093	0.436673	0.000482734	6.11742	0.00273019	6026	4.42507
1427630_x_at	CEA-related cell adhesion molecule 1	Ceacam1	3.82263	3.44484	3.40276	3.04584	2.43824	3.99349	0.178234	0.136248	-0.35047	-0.269701	0.305689												7.53044e-07	12.0314	1.21481e-05	2112	10.2529	up	3.35797	9.53674e-08	0.560834	0.291266	0.0509795	2.35144	0.089528	19409	1.35289	up	0.436042	9.53674e-08	0.255315	0.291266	0.0291295	2.73495	0.0591507	16785	1.41091
1446075_at	Adult male cecum cDNA, RIKEN full-length enriched library, clone:9130206C08 product:unclassifiable, full insert sequence		3.37418	3.16165	3.51572	3.59484	3.23863	3.24185	0.0679302	0.100677	-0.298902	0.0948315	0.0354629												1.22201e-10	32.4813	2.63636e-08	157	10.2282	up	3.35448	-9.53674e-08	0.171725	0.169073	2.57721e-05	9.72109	0.000175629	5001	2.14798	down	-1.10298	-9.53674e-08	0.169228	0.169073	0.00122128	5.22337	0.00532284	7820	1.43071
1441909_s_at	RIKEN cDNA 9530066K23 gene	9530066K23Rik	2.76958	3.6353	3.94254	3.24825	3.12903	3.40045	-0.169091	-0.110436	0.372509	-0.0979533	0.00497293												5.04246e-08	16.4526	1.50642e-06	1140	10.2262	up	3.35419	1.90735e-07	0.407681	0.217468	3.45641e-10	49.7792	1.04559e-07	111	55.586	up	5.79665	1.90735e-07	0.0851705	0.217468	0.000293796	6.63789	0.00192219	5209	8.45079
1425109_at	solute carrier family 44, member 3	Slc44a3	3.08364	3.64895	4.05886	3.26077	2.92716	3.11359	0.398173	0.196495	-0.42457	-0.0795178	-0.090579												1.45528e-07	14.5661	3.38377e-06	1465	10.1882	up	3.34883	2.86102e-07	0.425546	0.313025	0.835805	0.215124	0.874814	32566	1.04419	up	0.0623788	2.86102e-07	0.552562	0.313025	0.506828	0.699472	0.594608	29052	1.11998
1455396_at	ATPase, class I, type 8B, member 1	Atp8b1	3.47507	2.70935	2.94584	3.69991	3.50354	3.75251	0.162026	0.215713	-0.032692	-0.14368	-0.201368												5.40336e-08	16.3229	1.58917e-06	1158	10.1803	up	3.3477	-1.90735e-07	0.423653	0.183743	6.2703e-05	8.48026	0.000354984	6020	4.28401	up	2.09896	-1.90735e-07	0.522148	0.183743	2.17449e-06	14.0671	6.99924e-05	1058	3.6848
1434889_at	similar to pleckstrin homology domain containing, family A member 7	LOC100047292	3.52339	3.20478	3.02834	3.46409	3.45465	3.37797	0.00136805	0.310138	-0.00104666	-0.312622	0.00216341												6.11521e-10	27.1147	7.23207e-08	286	10.1415	up	3.3422	9.53674e-08	0.189212	0.220185	1.8143e-08	28.1951	1.11031e-06	556	10.064	up	3.33113	9.53674e-08	0.0879475	0.220185	1.336e-05	10.7373	0.000226456	2010	4.02774
1439275_s_at	RIKEN cDNA 9530010C24 gene	9530010C24Rik	4.15464	2.34349	2.32614	3.70879	3.82204	3.69345	-0.0570521	-0.249528	0.329995	-0.233456	0.210044												9.25614e-06	8.91151	8.92555e-05	3533	10.1361	up	3.34142	5.72205e-07	0.797227	0.261264	0.000752254	5.67804	0.00266716	9613	1.94865	down	-0.962472	5.72205e-07	0.240776	0.261264	0.279022	1.17337	0.36633	25962	1.26924
1451546_s_at	transmembrane protein 40	Tmem40	3.55348	3.32625	3.478	3.26247	3.10183	3.32559	0.0962057	-0.0198345	0.00890064	-0.314851	0.229577												1.97739e-10	30.7765	3.60446e-08	186	10.135	up	3.34127	-4.76837e-07	0.159837	0.200976	8.12766e-10	44.0402	1.69976e-07	161	32.7762	up	5.03457	-4.76837e-07	0.117932	0.200976	0.00131788	5.1542	0.00563715	7968	5.84186
1451255_at	lipolysis stimulated lipoprotein receptor	Lsr	3.49791	3.32622	3.28494	3.22447	3.32944	3.38349	-0.0634675	0.566694	-0.361598	-0.367185	0.225555												9.08724e-09	19.9981	4.27251e-07	724	10.1336	up	3.34108	-1.90735e-07	0.0932728	0.400507	3.6322e-06	13.0406	3.91187e-05	3164	7.08063	up	2.82388	-1.90735e-07	0.17108	0.400507	0.0763311	2.07781	0.127676	20378	1.58857
1418294_at	erythrocyte protein band 4.1-like 4b	Epb4.1l4b	2.95305	3.4706	3.52467	3.40089	3.19827	3.39439	-0.200779	-0.0447845	-0.0945964	0.082149	0.258014												4.88335e-10	27.8085	6.44252e-08	257	10.0119	up	3.32364	5.72205e-07	0.212622	0.176484	6.0662e-08	23.6912	2.3441e-06	880	5.62545	up	2.49197	5.72205e-07	0.125857	0.176484	0.0491703	2.376	0.0898239	18657	1.50184
1448110_at	sema domain, immunoglobulin domain (Ig), transmembrane domain (TM) and short cytoplasmic domain, (semaphorin) 4A	Sema4a	3.64153	3.35282	3.30432	3.13657	3.24921	3.23011	-0.0439644	0.252358	-0.114906	-0.528089	0.434601												1.04568e-08	19.6822	4.7497e-07	749	9.98038	up	3.31909	0	0.174032	0.369654	1.18512e-07	21.5045	3.54052e-06	1140	18.2469	up	4.18958	0	0.120901	0.369654	0.00300781	4.43997	0.0103167	9937	3.66727
1419591_at	melanoma-derived leucine zipper, extra-nuclear factor	Mlze	3.79056	2.66389	2.86241	3.79016	3.4822	3.31754	0.506147	-0.282847	-0.326703	0.249873	-0.146469												4.27993e-07	12.8534	7.75597e-06	1880	9.97138	up	3.31779	9.53674e-08	0.470877	0.362909	1.33544e-07	21.1359	3.83174e-06	1187	16.4968	up	4.04411	9.53674e-08	0.119283	0.362909	0.00626331	3.85358	0.0180532	11825	2.84228
1434651_a_at	claudin 3	Cldn3	3.92461	3.3073	3.33281	2.88171	3.09826	3.34993	0.284605	1.08561	-1.19966	-0.742097	0.571538												2.14597e-05	8.03106	0.000176819	4136	9.95741	up	3.31577	1.90735e-07	0.348694	0.945527	0.00804985	3.66192	0.0190963	14368	3.61958	up	1.85582	1.90735e-07	0.373778	0.945527	0.649923	0.474008	0.724221	30589	1.20495
1447803_x_at	Capping protein (actin filament), gelsolin-like	Capg	3.22185	3.58083	3.55862	3.28399	3.01469	3.23091	-0.248304	0.137371	-0.176064	-0.183434	0.470429												5.55589e-09	21.1441	3.00609e-07	629	9.95312	up	3.31515	-4.76837e-07	0.217677	0.302686	9.56836e-07	15.8692	1.47433e-05	2211	8.17165	up	3.03063	-4.76837e-07	0.258754	0.302686	6.44278e-06	11.9764	0.000140467	1562	5.29296
1448397_at	gap junction membrane channel protein beta 6	Gjb6	3.51468	2.85692	3.11526	3.37563	3.10911	3.90639	-0.00679255	0.0670652	-0.221585	0.10445	0.0568647												1.48556e-08	18.9129	6.04275e-07	837	9.93829	up	3.313	3.8147e-07	0.37024	0.13018	1.91875e-09	38.9369	2.8832e-07	224	61.7991	up	5.94951	3.8147e-07	0.313792	0.13018	2.06383e-07	19.8432	1.47176e-05	477	15.9794
1421375_a_at	S100 calcium binding protein A6 (calcyclin)	S100a6	3.0472	3.49411	3.49859	3.29753	3.18731	3.35146	-0.510219	0.0352106	0.0438051	-0.334404	0.765606												8.34193e-08	15.5298	2.20598e-06	1288	9.93624	up	3.3127	-1.90735e-07	0.176302	0.49027	1.38637e-05	10.6777	0.000108613	4350	7.44972	up	2.89719	-1.90735e-07	0.247486	0.49027	4.64709e-05	8.88217	0.000542484	2919	4.93171
1450869_at	fibroblast growth factor 1	Fgf1	3.63105	3.01709	3.14603	3.57307	3.21626	3.28998	0.133688	0.0758963	-0.000797749	0.112136	-0.320923												1.29124e-09	24.9288	1.1644e-07	377	9.93312	up	3.31225	9.53674e-08	0.242538	0.186547	0.31675	1.07806	0.407575	26490	1.09829	up	0.135254	9.53674e-08	0.187661	0.186547	0.494548	0.720534	0.582788	28924	1.05572
1423437_at	glutathione S-transferase, alpha 3	Gsta3	3.4842	3.09922	3.37303	3.12612	2.9791	3.79021	0.251865	0.719181	-0.333718	-0.57158	-0.0657477												2.81765e-07	13.4939	5.6597e-06	1696	9.90836	up	3.30865	0	0.300879	0.50573	3.02511e-07	18.7712	6.75734e-06	1525	36.0271	up	5.17101	0	0.22906	0.50573	0.0241418	2.86565	0.0510207	16127	3.41296
1424730_a_at	solute carrier family 15 (H+/peptide transporter), member 2	Slc15a2	3.74553	2.91726	3.22368	3.49496	3.20661	3.22649	0.0215363	0.0376019	-0.0489068	-0.22133	0.211097												2.51796e-09	23.1216	1.75521e-07	488	9.86573	up	3.30242	-3.8147e-07	0.28387	0.15638	0.00132148	5.15173	0.0042762	10533	1.98479	down	-0.988988	-3.8147e-07	0.398102	0.15638	7.64479e-05	8.2229	0.000751993	3464	1.94485
1451261_s_at	expressed sequence AW049765	AW049765	3.66837	3.26827	3.24493	3.34115	3.11293	3.16999	-0.0486465	0.0631371	0.098352	-0.36147	0.248628												9.51845e-10	25.7991	9.23358e-08	350	9.85558	up	3.30094	0	0.196633	0.22831	2.0104e-08	27.7815	1.16943e-06	585	11.2433	up	3.49099	0	0.111238	0.22831	0.000568629	5.95252	0.00307236	6307	3.11765
1425272_at	epithelial membrane protein 2	Emp2	2.38945	3.32518	3.39766	3.18582	3.57605	3.93115	-0.084003	-0.0792069	0.067234	-0.214448	0.310424												2.97186e-07	13.4107	5.91026e-06	1713	9.85521	up	3.30089	9.53674e-08	0.515144	0.200126	7.98602e-08	22.7683	2.78823e-06	974	19.4709	up	4.28325	9.53674e-08	0.3607	0.200126	3.35713e-06	13.1935	9.27346e-05	1233	6.34254
1435069_at	cDNA sequence BC064078	BC064078	2.91821	2.887	3.00968	3.73699	3.50397	3.67384	0.0742507	0.0675669	-0.107277	-0.0649643	0.0304275												2.05533e-08	18.2273	7.74145e-07	904	9.76947	up	3.28828	6.67572e-07	0.392968	0.0817513	0.000111672	7.74889	0.000563266	6757	1.78973	up	0.839741	6.67572e-07	0.227998	0.0817513	0.392292	0.911596	0.48432	27609	1.04665
1455735_at	adaptor-related protein complex AP-1, sigma 3	Ap1s3	3.72445	2.99243	2.9827	3.1566	3.41307	3.45179	0.386724	0.744693	-0.688186	-0.390557	-0.0526752												6.40759e-07	12.2613	1.06233e-05	2055	9.75972	up	3.28684	-9.53674e-08	0.293525	0.577285	0.000175702	7.21144	0.000815182	7346	5.82184	up	2.54148	-9.53674e-08	0.446839	0.577285	0.00891452	3.58516	0.0236492	12848	2.27123
1437629_at	Rho guanine nucleotide exchange factor (GEF) 19	Arhgef19	3.41583	3.53343	3.39156	3.26154	3.12487	2.96906	-0.160538	0.221261	-0.0812468	-0.453629	0.474154												1.38759e-08	19.0601	5.76815e-07	819	9.73185	up	3.28271	2.86102e-07	0.207924	0.357747	1.92322e-05	10.1628	0.000140349	4670	5.2445	up	2.39081	2.86102e-07	0.34106	0.357747	0.00420961	4.16609	0.013295	10792	2.20809
1429274_at	RIKEN cDNA 2310010M24 gene	2310010M24Rik	2.906	3.71948	3.75713	3.04663	3.1613	3.09004	-0.151416	0.161746	-0.104894	0.0146446	0.0799184												1.43063e-08	18.994	5.88251e-07	828	9.71421	up	3.2801	-2.86102e-07	0.364775	0.129125	1.22009e-09	41.5489	2.1793e-07	188	13.2414	up	3.72698	-2.86102e-07	0.139609	0.129125	4.11765e-05	9.04899	0.000498077	2817	3.67902
1426261_s_at	UDP glucuronosyltransferase 1 family, polypeptide A2 /// UDP glucuronosyltransferase 1 family, polypeptide A6A /// UDP glycosyltransferase 1 family, polypeptide A10 /// UDP glucuronosyltransferase 1 family, polypeptide A7C /// UDP glucuronosyltransferase 1 family, polypeptide A5 /// UDP glucuronosyltransferase 1 family, polypeptide A9 /// UDP glucuronosyltransferase 1 family, polypeptide A6B /// …	Ugt1a1 /// Ugt1a10 /// Ugt1a2 /// Ugt1a5 /// Ugt1a6a /// Ugt1a6b /// Ugt1a7c /// Ugt1a9	3.15654	3.07915	3.22783	3.31707	3.10169	3.73193	-0.161965	0.176228	0.0689859	-0.194805	0.111556												1.10356e-09	25.3734	1.03061e-07	364	9.64001	up	3.26903	-9.53674e-08	0.242894	0.167661	5.12358e-10	47.0503	1.27209e-07	136	21.7615	up	4.44371	-9.53674e-08	0.0936566	0.167661	1.45044e-05	10.6052	0.000239193	2066	5.69955
1454649_at	steroid 5 alpha-reductase 1	Srd5a1	3.4258	3.10516	3.15685	3.26073	3.29554	3.34911	-0.0256109	-0.0785665	-0.0681243	-0.0958142	0.268116												1.90197e-11	39.9914	9.97424e-09	64	9.61664	up	3.26553	0	0.119269	0.152099	2.13891e-08	27.5347	1.22126e-06	596	5.59378	up	2.48382	0	0.106527	0.152099	0.0517623	2.34108	0.0935862	18852	1.41295
1424612_at	NIPA-like domain containing 2	Npal2	3.57597	2.92322	2.8855	3.4158	3.30557	3.44802	0.0537162	0.156243	0.0471282	-0.0512609	-0.205826												2.56549e-09	23.0729	1.7745e-07	491	9.57329	up	3.25901	0	0.288167	0.136483	7.68406e-09	31.9041	6.91099e-07	378	12.1671	up	3.60491	0	0.203381	0.136483	0.0016622	4.94684	0.00666782	8496	2.61803
1456956_at	IKAROS family zinc finger 2	Ikzf2	3.99984	2.25884	2.31636	3.50567	3.75066	3.71016	0.613952	-0.219692	0.107964	0.189407	-0.69163												1.85935e-05	8.17606	0.000157936	4012	9.55942	up	3.25692	1.90735e-07	0.76731	0.487618	0.0193485	3.02138	0.0397668	16584	2.42214	up	1.27628	1.90735e-07	0.779867	0.487618	0.0368874	2.57224	0.0713893	17612	1.64259
1417883_at	glutathione S-transferase, theta 2	Gstt2	3.27373	3.25867	3.19152	3.29491	3.22405	3.26205	-0.0970817	0.154187	-0.289457	-0.102934	0.335286												1.2449e-10	32.4139	2.65217e-08	159	9.51908	up	3.25082	0	0.0371187	0.244947	0.0148324	3.21124	0.0318324	15882	1.45427	down	-0.540295	0	0.258429	0.244947	0.018168	3.06606	0.04088	15148	1.40059
1444253_at	a disintegrin-like and metallopeptidase (reprolysin type) with thrombospondin type 1 motif, 18	Adamts18	4.01007	2.72111	2.69277	3.74222	3.73086	2.54025	0.221235	-0.231236	0.0443859	-0.00920057	-0.0251842												2.03078e-06	10.7007	2.66961e-05	2592	9.44498	up	3.23955	1.90735e-07	0.654912	0.162099	0.775285	0.296728	0.826391	31978	1.03792	down	-0.0536926	1.90735e-07	0.367073	0.162099	0.0164499	3.13692	0.0378308	14821	1.26059
1446480_at			3.65333	2.31905	2.562	3.94294	3.38204	3.52691	0.0702438	-0.522316	0.418322	0.0904274	-0.0566778												3.44352e-06	10.0462	4.06578e-05	2886	9.38948	up	3.23104	-1.90735e-07	0.644176	0.340636	0.0112455	3.41276	0.0252786	15163	2.62746	up	1.39367	-1.90735e-07	0.842616	0.340636	0.319966	1.07037	0.409948	26604	1.18502
1456008_at	similar to Leucine rich repeat containing 8 family, member E	LOC100044683	3.19663	3.36513	3.51113	3.12047	3.08923	3.08643	-0.0379643	0.23662	0.00878382	-0.0751619	-0.132277												9.93577e-11	33.2426	2.35195e-08	143	9.37079	up	3.22817	9.53674e-08	0.173675	0.141999	7.84228e-08	22.8282	2.77015e-06	964	6.56875	up	2.71562	9.53674e-08	0.21562	0.141999	0.000287657	6.66073	0.00189555	5170	2.36373
1437170_x_at	PDZ and LIM domain 1 (elfin) /// similar to CLP36 /// similar to PDZ and LIM domain protein 1 (LIM domain protein CLP-36) (C-terminal LIM domain protein 1) (Elfin) /// similar to Pdlim1 protein	LOC100048338 /// LOC545743 /// LOC634496 /// Pdlim1	3.01879	3.11997	3.19977	3.29543	3.32117	3.40873	-0.104777	-0.188435	-0.0990863	-0.127831	0.520131												1.83547e-09	23.9606	1.45164e-07	430	9.3652	up	3.22731	1.90735e-07	0.142914	0.292908	1.26294e-06	15.2367	1.79225e-05	2401	6.61211	up	2.72511	1.90735e-07	0.226868	0.292908	3.78995e-06	12.9587	0.000100224	1288	4.48463
1453352_at	ATPase, Class V, type 10B	Atp10b	3.5707	3.12712	3.02877	3.18092	3.13802	3.27605	0.256711	0.192926	-0.143607	-0.0867133	-0.219315												7.18072e-10	26.6297	7.82011e-08	312	9.31958	up	3.22027	3.8147e-07	0.189514	0.211756	6.16485e-06	12.0554	5.80707e-05	3617	5.58684	up	2.48203	3.8147e-07	0.40001	0.211756	0.466394	0.770164	0.556185	28583	1.1827
1420338_at	arachidonate 15-lipoxygenase	Alox15	3.04385	3.36239	3.24705	3.47055	2.62186	3.57261	0.246803	-0.224717	0.309909	0.0487967	-0.380792												5.32301e-08	16.3509	1.57232e-06	1153	9.31605	up	3.21972	0	0.345518	0.297841	0.366393	0.965638	0.458624	27231	1.16863	up	0.224823	0	0.403476	0.297841	0.115488	1.79642	0.178849	22010	1.27743
1455913_x_at	transthyretin	Ttr	3.26613	3.88332	3.91232	3.30381	2.35909	2.57753	-0.344827	-0.26401	0.426233	-0.168997	0.351601												3.97143e-06	9.87541	4.54733e-05	2976	9.29873	up	3.21703	-2.86102e-07	0.64534	0.361409	0.0316317	2.67798	0.0599516	17984	1.54457	down	-0.627204	-2.86102e-07	0.332069	0.361409	0.0240412	2.86857	0.0508654	16110	1.52939
1437494_at	mitogen-activated protein kinase-activated protein kinase 3	Mapkapk3	3.42288	3.23303	3.26638	3.10872	2.99467	3.27088	-0.173903	0.252753	-0.0947561	-0.0128427	0.028748												7.12034e-11	34.5055	1.91111e-08	126	9.29267	up	3.21609	0	0.14774	0.16132	7.47229e-10	44.574	1.65395e-07	153	17.5505	up	4.13344	0	0.0994479	0.16132	0.000114242	7.72116	0.00099229	3923	4.74433
1456792_at	TBC1 domain family, member 2 /// similar to TBC1 domain family, member 2	LOC100045317 /// Tbc1d2	3.33176	3.32865	3.47799	3.11747	3.01402	3.02503	0.0573497	-0.179201	-0.146764	-0.083003	0.35162												8.23714e-10	26.222	8.49923e-08	328	9.29092	up	3.21582	2.86102e-07	0.190631	0.216488	1.51635e-05	10.5344	0.000115996	4455	2.62959	up	1.39484	2.86102e-07	0.168571	0.216488	0.0162002	3.14787	0.0374054	14762	1.49342
1460427_a_at	a disintegrin and metallopeptidase domain 28	Adam28	3.52179	2.6621	2.97131	3.34355	3.15706	3.62472	-0.0840607	-0.106218	0.0645437	0.174269	-0.0485344												1.42732e-08	18.9991	5.87597e-07	827	9.27548	up	3.21342	-9.53674e-08	0.359703	0.117515	0.0219782	2.93147	0.044191	16952	1.21636	up	0.282566	-9.53674e-08	0.172519	0.117515	0.022659	2.91005	0.0485773	15899	1.1584
1435571_at	RIKEN cDNA A530065I17 gene	A530065I17Rik	3.49219	3.13827	3.10424	3.19206	2.89989	3.43371	0.215899	0.348418	-0.419196	0.149844	-0.294967												1.38288e-08	19.0675	5.76815e-07	814	9.25389	up	3.21006	-3.8147e-07	0.220224	0.336597	2.9624e-07	18.8285	6.6652e-06	1514	26.8728	up	4.74807	-3.8147e-07	0.422698	0.336597	0.00227333	4.6753	0.00839737	9227	4.03811
1432156_a_at	ring finger protein 32	Rnf32	3.43116	2.62498	2.8065	3.55221	3.40345	3.43805	-0.113559	-0.0862288	0.269563	0.0956292	-0.165405												4.08355e-08	16.8543	1.29348e-06	1075	9.24962	up	3.20939	-9.53674e-08	0.390002	0.17993	4.81827e-05	8.8328	0.000288394	5694	2.11939	down	-1.08365	-9.53674e-08	0.186759	0.17993	1.13903e-06	15.4692	4.53391e-05	855	2.79108
1456823_at	gene model 70, (NCBI)	Gm70	3.61844	2.59134	2.67693	3.45184	3.44824	3.4531	0.381193	0.244459	-0.214823	0.0531883	-0.464018												3.70661e-07	13.0706	6.94978e-06	1817	9.23204	up	3.20665	-2.86102e-07	0.448999	0.342549	0.000278897	6.69429	0.00118954	7991	2.42972	up	1.28079	-2.86102e-07	0.182631	0.342549	0.231719	1.30946	0.315154	25061	1.21172
1453801_at	thioesterase superfamily member 5	Them5	3.19058	2.92617	3.32461	3.41649	2.96095	3.41482	0.170608	0.216743	-0.122215	-0.044868	-0.220268												9.87792e-10	25.6917	9.3975e-08	357	9.22535	up	3.2056	-9.53674e-08	0.21935	0.188117	7.94978e-12	85.3977	1.80656e-08	14	414.59	up	8.69554	-9.53674e-08	0.081096	0.188117	4.41124e-06	12.6704	0.000110889	1355	97.3748
1435657_at	expressed sequence AI425999	AI425999	3.0179	2.90524	3.08328	3.51739	3.32954	3.37872	-0.0132604	0.148673	0.0118175	-0.126965	-0.0202637												4.60868e-10	27.9898	6.16162e-08	253	9.22369	up	3.20534	2.86102e-07	0.237887	0.0986783	9.03973e-07	16.0017	1.42317e-05	2163	5.9329	up	2.56874	2.86102e-07	0.347327	0.0986783	1.55776e-05	10.4917	0.000250705	2117	2.68214
1435693_at	mal, T-cell differentiation protein-like	Mall	2.98292	3.30751	3.31129	3.08021	3.00131	3.52924	0.141454	0.15974	-0.251888	-0.211701	0.162396												1.41524e-09	24.6728	1.23379e-07	390	9.20285	up	3.20208	9.53674e-08	0.215993	0.212228	3.99847e-08	25.1604	1.78866e-06	761	23.9682	up	4.58305	9.53674e-08	0.334648	0.212228	0.000234498	6.88487	0.00164743	4851	6.03876
1450339_a_at	B-cell leukemia/lymphoma 11B	Bcl11b	2.99704	3.2315	3.24157	3.43049	3.31016	2.96339	-0.303658	0.0342927	0.0950651	-0.0650859	0.239388												5.21765e-10	27.6025	6.71147e-08	264	9.16219	up	3.19569	2.86102e-07	0.181683	0.202462	5.25094e-09	33.6981	5.37504e-07	332	28.8067	up	4.84833	2.86102e-07	0.229521	0.202462	5.68879e-08	23.912	6.68668e-06	289	19.1532
1435452_at	transmembrane protein 20 /// similar to transmembrane protein 20	LOC100047579 /// Tmem20	3.4109	2.70061	2.99704	3.3991	2.94624	3.6695	0.122056	0.230643	-0.270669	-0.106371	0.0243421												2.90082e-08	17.5255	1.00284e-06	985	9.10861	up	3.18723	9.53674e-08	0.36292	0.195744	0.037479	2.56133	0.0689894	18517	1.2095	down	-0.274407	9.53674e-08	0.0918001	0.195744	0.261044	1.2226	0.347342	25617	1.13348
1438109_at	chloride channel calcium activated 5	Clca5	3.68171	2.533	2.3739	3.2963	3.4982	3.72964	-0.149519	0.274281	-0.0790038	0.0858369	-0.131596												1.06153e-06	11.5552	1.59472e-05	2268	9.09742	up	3.18546	-3.8147e-07	0.589379	0.179244	6.59067e-08	23.4091	2.46604e-06	910	28.8431	up	4.85015	-3.8147e-07	0.423972	0.179244	0.000590661	5.9147	0.00315627	6378	4.6162
1439347_at	tensin 4	Tns4	3.04141	3.35221	3.18584	3.4732	3.15303	2.87235	-0.181104	0.290855	-0.0015192	0.0522709	-0.160504												9.89733e-10	25.6861	9.3975e-08	358	9.06102	up	3.17967	-3.8147e-07	0.214588	0.190979	2.61004e-08	26.7563	1.3858e-06	641	8.06402	up	3.0115	-3.8147e-07	0.1306	0.190979	0.00492213	4.04172	0.0150086	11178	2.09466
1429567_at	RIKEN cDNA 4632411J06 gene	4632411J06Rik	2.67126	3.68795	3.55511	3.07661	2.92739	3.08074	-0.242838	0.083334	0.0370488	-0.481709	0.604164												3.33014e-07	13.2344	6.40962e-06	1770	8.97872	up	3.16651	-9.53674e-08	0.384915	0.407537	0.00197294	4.79708	0.00595042	11301	2.97969	up	1.57516	-9.53674e-08	0.581047	0.407537	0.203915	1.40114	0.283882	24484	1.3107
1452386_at	sal-like 3 (Drosophila)	Sall3	3.15547	3.36656	3.22782	3.20924	3.20092	2.78542	-0.423406	0.334882	-0.0374427	0.0374775	0.0884895												3.51966e-09	22.2638	2.20948e-07	542	8.92326	up	3.15757	9.53674e-08	0.195787	0.274798	0.00204865	4.76454	0.00613049	11390	1.58555	down	-0.664984	9.53674e-08	0.0179079	0.274798	0.00165162	4.95247	0.00663511	8484	1.61349
1426996_at	expressed sequence AA409316	AA409316	3.06301	3.53894	3.57817	2.98936	3.04293	2.71456	0.110116	-0.175848	0.0480695	-0.316455	0.334116												3.42686e-08	17.1953	1.14297e-06	1021	8.90425	up	3.15449	0	0.337319	0.253543	4.73731e-08	24.5523	1.99113e-06	810	14.7472	up	3.88237	0	0.209616	0.253543	0.00340513	4.33782	0.0113417	10233	2.88098
1423465_at	ferric-chelate reductase 1 /// similar to SDR2	Frrs1 /// LOC100046401	3.18555	2.81659	2.87941	3.25004	3.39013	3.39956	0.00572538	0.244174	-0.254268	0.0497274	-0.0453591												2.23223e-09	23.4378	1.62934e-07	466	8.89841	up	3.15355	9.53674e-08	0.251207	0.179469	3.73008e-06	12.9893	3.99332e-05	3183	4.80106	up	2.26335	9.53674e-08	0.338359	0.179469	3.90185e-05	9.1241	0.000479287	2774	2.27134
1434447_at	met proto-oncogene	Met	3.3185	2.9889	2.76562	3.32988	3.05355	3.46193	0.173963	0.280701	-0.33693	-0.185954	0.0682201												8.61273e-09	20.12	4.1258e-07	708	8.89542	up	3.15306	0	0.26115	0.255837	0.000100101	7.88333	0.00051564	6616	3.52401	up	1.81722	0	0.433882	0.255837	0.000147154	7.41801	0.00118498	4232	2.46801
1425552_at	huntingtin interacting protein 1 related	Hip1r	3.25111	3.34769	3.31442	3.14426	2.89528	2.96093	0.199469	-0.139929	0.160453	0.0432816	-0.263275												6.24103e-10	27.0527	7.28555e-08	291	8.89061	up	3.15228	0	0.188134	0.197674	2.92599e-08	26.3193	1.48863e-06	669	7.05863	up	2.81939	0	0.0860311	0.197674	0.0894013	1.97068	0.145226	20983	1.6048
1438570_at	Transcribed locus		3.73301	2.22978	2.2025	3.34789	3.84918	3.53945	0.379815	-0.0816894	0.0664291	-0.0194921	-0.345063												8.91002e-06	8.95318	8.65534e-05	3508	8.87842	up	3.1503	-1.90735e-07	0.743523	0.262104	5.25012e-07	17.3235	9.82728e-06	1820	22.4064	up	4.48584	-1.90735e-07	0.506047	0.262104	1.25184e-05	10.843	0.000216937	1966	7.74868
1458591_at	RAS and EF hand domain containing	Rasef	3.42524	2.33782	2.10383	3.69802	3.72517	3.60608	0.237109	0.242413	-0.167669	-0.0195394	-0.292312												7.35288e-06	9.16565	7.37353e-05	3398	8.87262	up	3.14936	1.90735e-07	0.730618	0.239231	8.62739e-05	8.06912	0.000458828	6408	2.21857	down	-1.14963	1.90735e-07	0.170127	0.239231	0.00363241	4.28512	0.0118994	10404	1.82743
1430520_at	copine VIII	Cpne8	2.95204	3.08405	2.95571	3.5083	3.14729	3.22884	-0.0199571	0.178853	0.0819621	-0.104957	-0.135899												3.13375e-10	29.2279	4.85547e-08	219	8.85221	up	3.14604	3.8147e-07	0.207747	0.130947	0.708581	0.389364	0.772736	31256	1.03826	up	0.0541695	3.8147e-07	0.278382	0.130947	1.32113e-05	10.7554	0.00022427	2007	1.9329
1426911_at	desmocollin 2	Dsc2	3.54355	1.98297	2.46817	3.5439	3.57285	3.74238	0.122925	0.398778	-0.254035	-0.272173	0.0045042												8.3858e-06	9.01981	8.21871e-05	3477	8.82933	up	3.1423	0	0.730239	0.279628	2.35769e-06	13.9004	2.81396e-05	2855	14.3865	up	3.84665	0	0.541131	0.279628	0.0199773	2.99876	0.0440897	15444	2.11204
1455431_at	solute carrier family 5 (sodium/glucose cotransporter), member 1	Slc5a1	2.92884	3.29489	3.03799	2.95421	2.99473	3.63578	0.107086	0.00742578	-0.0600863	-0.0439486	-0.010478												1.4112e-09	24.6807	1.23342e-07	389	8.8218	up	3.14107	-2.86102e-07	0.275824	0.065525	1.18327e-09	41.7318	2.14544e-07	187	23.2595	up	4.53975	-2.86102e-07	0.235874	0.065525	0.00219813	4.70404	0.00819329	9144	4.09786
1453041_at	transmembrane protein 16J	Tmem16j	2.96256	2.87578	3.27124	3.60324	2.99202	3.13265	-0.0482464	-0.0714698	-0.166064	-0.0914526	0.377233												5.5365e-09	21.1525	3.00514e-07	627	8.81268	up	3.13958	9.53674e-08	0.266482	0.215454	3.84952e-08	25.2985	1.74725e-06	750	27.7343	up	4.7936	9.53674e-08	0.35252	0.215454	0.000693276	5.75719	0.00353609	6682	3.80242
1432216_s_at	membrane protein, palmitoylated 7 (MAGUK p55 subfamily member 7)	Mpp7	3.63007	2.93884	2.64465	3.19743	2.98602	3.4276	0.199356	0.119018	0.302114	-0.227888	-0.3926												7.81583e-08	15.6464	2.10275e-06	1266	8.79959	up	3.13744	0	0.356565	0.296331	4.49843e-08	24.7363	1.93853e-06	790	13.9932	up	3.80666	0	0.0755828	0.296331	0.000692003	5.75898	0.00353171	6678	3.24018
1427178_at	transmembrane channel-like gene family 4	Tmc4	3.85949	2.69033	3.23311	2.82501	2.83347	3.34578	0.35737	0.89312	-0.381351	-0.182381	-0.686758												4.47231e-06	9.73507	5.01473e-05	3039	8.76162	up	3.1312	9.53674e-08	0.438998	0.627635	0.317999	1.07506	0.408889	26509	1.2858	up	0.362665	9.53674e-08	0.254638	0.627635	0.980064	0.0258954	0.985128	33910	1.00639
1422864_at	runt related transcription factor 1	Runx1	3.6091	3.19549	3.50634	2.69747	2.61831	3.12703	0.298018	0.158587	-0.194278	-0.252149	-0.0101776												1.01284e-07	15.1872	2.55361e-06	1351	8.72784	up	3.12562	9.53674e-08	0.40602	0.232051	0.0214082	2.94996	0.0432285	16880	1.76267	up	0.81776	9.53674e-08	0.571544	0.232051	5.9087e-06	12.1318	0.000133916	1503	6.68791
1416689_at	tuftelin 1	Tuft1	3.12986	3.11857	3.15552	3.05138	3.13164	3.1423	0.108624	0.107717	-0.127526	-0.127013	0.0381966												4.21234e-13	61.158	1.11563e-09	11	8.7032	up	3.12155	-4.76837e-07	0.0365749	0.119641	8.28233e-11	61.0759	5.03556e-08	55	21.8492	up	4.44951	-4.76837e-07	0.0918402	0.119641	0.000817994	5.59761	0.00399412	6980	4.03286
1455399_at	connector enhancer of kinase suppressor of Ras 1	Cnksr1	3.24568	3.2525	3.468	3.05174	2.74317	2.94282	-0.125544	0.344857	-0.229056	-0.0109215	0.0206637												4.9666e-09	21.414	2.79367e-07	605	8.67775	up	3.11732	-1.90735e-07	0.257861	0.216622	1.51556e-05	10.5353	0.000115962	4454	3.16333	up	1.66144	-1.90735e-07	0.257663	0.216622	0.0204315	2.98287	0.0448344	15532	1.58643
1418147_at	transcription factor AP-2, gamma	Tcfap2c	3.02697	3.23447	3.19257	3.15859	2.90826	3.17148	0.00975752	0.338313	-0.368007	-0.195541	0.215478												1.74997e-09	24.0898	1.42027e-07	419	8.66614	up	3.11539	9.53674e-08	0.123182	0.289243	5.29988e-08	24.1578	2.12538e-06	849	16.674	up	4.05953	9.53674e-08	0.18674	0.289243	0.000244043	6.84066	0.00169492	4907	4.01638
1449478_at	matrix metallopeptidase 7	Mmp7	2.68957	3.0712	3.10341	2.97306	2.8151	4.03898	-0.268327	-0.205642	0.227497	0.0940614	0.152411												3.1749e-07	13.3081	6.19833e-06	1745	8.66513	up	3.11522	1.90735e-07	0.478929	0.222553	0.887706	0.146436	0.91531	33058	1.02223	up	0.0317144	1.90735e-07	0.420913	0.222553	0.493207	0.722855	0.581749	28898	1.06823
1450936_a_at	deoxyribonuclease 1-like 2	Dnase1l2	2.77754	3.15838	3.31704	2.84564	2.76696	3.8106	0.050704	-0.0689793	-0.00975657	-0.0889573	0.116988												4.6663e-08	16.5992	1.42272e-06	1117	8.64997	up	3.11269	-1.90735e-07	0.408435	0.085182	1.3982e-06	15.011	1.91722e-05	2483	10.3852	up	3.37645	-1.90735e-07	0.502661	0.085182	0.209578	1.38161	0.290567	24585	1.57125
1420715_a_at	peroxisome proliferator activated receptor gamma	Pparg	3.57157	2.35474	3.07249	3.5977	2.80774	3.2706	-0.132177	0.0909605	0.0180759	0.0324683	-0.00932598												1.73439e-07	14.274	3.8565e-06	1532	8.64863	up	3.11247	2.86102e-07	0.477461	0.0824812	5.18706e-07	17.354	9.74925e-06	1812	5.20386	up	2.37958	2.86102e-07	0.297355	0.0824812	1.49586e-10	56.1211	4.48941e-07	9	9.41518
1426305_at	uroplakin 1A	Upk1a	3.14329	3.01414	3.1371	3.15221	2.99065	3.19053	0.0761981	-0.0780811	0.0617385	-0.175384	0.115528												2.39758e-12	50.3863	3.2168e-09	24	8.60189	up	3.10465	0	0.0816948	0.122291	0.00449253	4.11413	0.0117508	13031	1.64288	down	-0.716227	0	0.370416	0.122291	0.461867	0.778332	0.551903	28525	1.05108
1448640_at	solute carrier family 14 (urea transporter), member 1	Slc14a1	3.57618	2.90194	3.06054	2.93256	2.98152	3.17402	-0.190598	0.0428929	0.27186	-0.154305	0.030149												2.76027e-09	22.8831	1.86593e-07	503	8.60073	up	3.10446	-9.53674e-08	0.250986	0.184928	0.119237	1.77458	0.182236	22302	1.16291	up	0.217742	-9.53674e-08	0.180189	0.184928	0.206368	1.39262	0.286956	24513	1.13424
1450355_a_at	capping protein (actin filament), gelsolin-like	Capg	2.93692	3.37208	3.35341	3.0809	2.82135	3.04615	-0.155119	0.323462	-0.177185	-0.343669	0.35251												1.37009e-08	19.0876	5.73737e-07	813	8.5849	up	3.1018	-1.90735e-07	0.221687	0.317197	2.11057e-06	14.1291	2.58508e-05	2782	6.86214	up	2.77866	-1.90735e-07	0.257665	0.317197	7.62601e-06	11.6789	0.000156407	1661	5.21619
1424356_a_at	meteorin, glial cell differentiation regulator-like	Metrnl	2.95045	3.1684	3.27213	3.27523	2.85086	3.02617	-0.232123	0.0228491	-0.199924	-0.37538	0.784575												9.65044e-08	15.2719	2.46593e-06	1333	8.51815	up	3.09054	-3.8147e-07	0.175705	0.461205	1.22601e-06	15.3032	1.75962e-05	2374	15.8791	up	3.98906	-3.8147e-07	0.262125	0.461205	0.000411398	6.28159	0.00244735	5729	4.70684
1449559_at	homeo box, msh-like 2	Msx2	2.74492	3.78659	3.73092	2.69615	2.71703	2.84445	-0.242363	-0.0040741	-0.313459	0.0181365	0.541758												1.25017e-06	11.3343	1.8157e-05	2346	8.49538	up	3.08668	-3.8147e-07	0.523365	0.335725	0.1575	1.58272	0.229383	23404	1.21475	up	0.280653	-3.8147e-07	0.11296	0.335725	0.00234662	4.64828	0.00860101	9299	2.00148
1424595_at	F11 receptor	F11r	3.21614	2.73644	2.65583	3.26918	3.29546	3.31656	0.0710783	0.085289	-0.300173	-0.0847731	0.228579												1.16392e-08	19.4444	5.12041e-07	773	8.46554	up	3.0816	-9.53674e-08	0.301543	0.201162	1.78823e-06	14.478	2.29414e-05	2656	4.66725	up	2.22257	-9.53674e-08	0.261232	0.201162	0.0010806	5.33584	0.0048842	7540	1.88658
1455200_at	p21 (CDKN1A)-activated kinase 6	Pak6	2.97855	3.04153	3.09047	3.20339	3.10398	3.06967	-0.293448	0.108172	0.059361	-0.105959	0.231875												6.86099e-11	34.649	1.8774e-08	123	8.46357	up	3.08127	0	0.0745386	0.203918	1.31831e-09	41.0902	2.29271e-07	195	21.654	up	4.43656	0	0.0707414	0.203918	0.000261575	6.76429	0.00177722	5016	4.81748
1430479_at	RIKEN cDNA 2010007H06 gene	2010007H06Rik	3.39087	2.25056	2.44935	3.40358	3.52392	3.46664	0.0932708	0.225976	-0.111017	-0.0229135	-0.185316												1.05055e-06	11.5694	1.58312e-05	2261	8.46095	up	3.08082	1.90735e-07	0.571592	0.163521	0.29049	1.14333	0.379748	26074	1.07613	down	-0.105848	1.90735e-07	0.093751	0.163521	0.126355	1.73484	0.192494	22374	1.16339
1450618_a_at	small proline-rich protein 2A	Sprr2a	3.04145	3.07439	3.10399	2.69817	3.08132	3.47247	-0.207585	0.288526	-0.0577683	-0.239201	0.216028												6.30462e-09	20.8437	3.28761e-07	652	8.44813	up	3.07863	-9.53674e-08	0.245727	0.241641	4.49693e-06	12.6342	4.55669e-05	3363	4.44383	up	2.1518	-9.53674e-08	0.269359	0.241641	0.00518438	4.00084	0.0156389	11299	1.88807
1419977_s_at	RNA binding motif protein 35b	Rbm35b	2.70365	3.24757	3.19125	3.15428	2.97314	3.19724	-0.0859237	-0.0940871	-0.0549502	-0.2463	0.48126												5.75565e-09	21.0598	3.07995e-07	636	8.44358	up	3.07785	-2.86102e-07	0.206275	0.279074	8.62472e-08	22.5165	2.91227e-06	1008	15.2871	up	3.93424	-2.86102e-07	0.233364	0.279074	0.000679851	5.77626	0.00348744	6644	3.18895
1417843_s_at	EPS8-like 2	Eps8l2	3.41682	2.82737	2.97629	3.03792	3.12247	3.0481	-0.616535	0.782111	-0.436955	0.32492	-0.0535402												5.45569e-07	12.4943	9.37987e-06	1981	8.40643	up	3.07149	1.90735e-07	0.196055	0.568151	3.81856e-06	12.9443	4.05872e-05	3206	13.9935	up	3.80668	1.90735e-07	0.134318	0.568151	0.0167001	3.12612	0.0382796	14870	2.81564
1428114_at	solute carrier family 14 (urea transporter), member 1	Slc14a1	3.37384	2.78588	2.99012	3.05883	2.79938	3.40266	0.144857	-0.31155	-0.133074	-0.0480227	0.347791												1.26081e-08	19.2687	5.43327e-07	790	8.38873	up	3.06845	1.90735e-07	0.269605	0.25447	0.473536	0.757389	0.563695	28634	1.08069	down	-0.111953	1.90735e-07	0.16417	0.25447	0.000706042	5.73944	0.00358244	6717	1.84381
1436990_s_at	Nur77 downstream gene 2	Ndg2	2.83743	3.42331	3.4591	3.16527	2.7258	2.79017	-0.232129	-0.361778	-0.000653267	-0.0927219	0.687281												2.23716e-07	13.8597	4.73066e-06	1611	8.3794	up	3.06685	-3.8147e-07	0.327449	0.407958	0.0235863	2.88193	0.0468824	17148	1.91933	up	0.940605	-3.8147e-07	0.574838	0.407958	0.833551	0.218129	0.874308	32497	1.03864
1425302_at	cDNA sequence BC024997	BC024997	2.90361	3.53836	3.52087	2.98385	2.91814	2.52738	-0.0448823	0.364079	-0.133462	-0.0232406	-0.162493												8.27097e-08	15.5451	2.19062e-06	1286	8.37081	up	3.06537	2.86102e-07	0.393731	0.211734	2.60806e-05	9.7035	0.000177305	5013	2.7716	up	1.47072	2.86102e-07	0.243599	0.211734	0.730173	0.359009	0.791295	31453	1.06685
1435761_at	stefin A1 /// cDNA sequence BC100530	BC100530 /// Stfa1	3.92161	1.62587	1.6032	3.78926	3.10857	4.32382	-0.53937	0.593542	0.130267	-0.752212	0.567771												0.000585012	5.17274	0.00266702	7476	8.35162	up	3.06206	-3.8147e-07	1.18767	0.622167	1.64119e-07	20.5138	4.41485e-06	1266	91.6659	up	6.51831	-3.8147e-07	0.0860709	0.622167	1.57553e-05	10.4738	0.000252492	2126	35.2195
1420008_s_at	WW, C2 and coiled-coil domain containing 1	Wwc1	2.96285	3.26348	3.27688	2.96108	2.8099	3.08281	-0.0720291	0.279633	-0.279804	-0.175087	0.247289												2.37687e-09	23.2725	1.69854e-07	476	8.33682	up	3.0595	1.90735e-07	0.184789	0.251734	8.51503e-08	22.5582	2.89095e-06	1003	9.09872	up	3.18566	1.90735e-07	0.137533	0.251734	0.00578022	3.91579	0.0169824	11601	2.14286
1437048_x_at	syntaxin binding protein 2	Stxbp2	2.87823	3.18857	3.22469	2.99941	3.13409	2.91604	0.00582218	0.0718842	-0.19137	-0.375228	0.488893												6.31732e-09	20.839	3.28761e-07	654	8.32146	up	3.05684	2.86102e-07	0.145959	0.324668	3.29981e-06	13.2271	3.63898e-05	3090	5.24691	up	2.39147	2.86102e-07	0.170151	0.324668	0.000102565	7.85328	0.000920277	3798	3.21916
1458472_at	RIKEN cDNA 4932417H02 gene	4932417H02Rik	3.18195	2.41276	2.45092	3.36034	3.30914	3.59328	0.037395	0.343861	0.041193	-0.332442	-0.0900078												5.73047e-07	12.4227	9.74237e-06	2004	8.29014	up	3.0514	-1.90735e-07	0.498194	0.244926	4.21183e-07	17.8888	8.46015e-06	1696	12.5314	up	3.64748	-1.90735e-07	0.36822	0.244926	0.000160145	7.31887	0.00126182	4325	3.6049
1422917_at	Eph receptor A1	Epha1	3.30489	3.04374	3.19993	3.07512	3.1115	2.56117	-0.0259337	0.112849	-0.106422	-0.270865	0.290372												5.68899e-09	21.0875	3.05234e-07	634	8.27863	up	3.04939	9.53674e-08	0.257237	0.213551	1.88287e-08	28.0449	1.12797e-06	568	13.6188	up	3.76753	9.53674e-08	0.181029	0.213551	0.0019484	4.80792	0.0074851	8872	3.0495
1455694_at	neurobeachin-like 2	Nbeal2	2.75998	3.36289	3.27145	3.09888	2.74788	3.05391	0.183453	-0.00853014	-0.244995	0.0139999	0.0560727												2.38836e-09	23.2598	1.69963e-07	478	8.27734	up	3.04917	0	0.254843	0.155797	1.0903e-09	42.2243	2.04203e-07	181	16.4725	up	4.04199	0	0.123092	0.155797	0.000124059	7.62136	0.00105272	4016	4.21791
1455684_at	mitogen-activated protein kinase kinase kinase 9	Map3k9	2.87493	3.21157	3.2953	2.90947	3.02742	2.96158	0.0671339	-0.144601	-0.00504303	0.0442634	0.0382442												4.63033e-11	36.2067	1.489e-08	105	8.26327	up	3.04671	-4.76837e-07	0.170258	0.0849466	3.23032e-07	18.5929	7.05811e-06	1558	4.32979	up	2.1143	-4.76837e-07	0.239643	0.0849466	0.178908	1.49365	0.254919	23922	1.62168
1433133_at	EDAR (ectodysplasin-A receptor)-associated death domain	Edaradd	3.12756	2.81057	2.64288	3.04787	3.41079	3.19638	0.203966	-0.497873	0.304835	0.0429673	-0.053894												3.43299e-08	17.1918	1.14301e-06	1022	8.22115	up	3.03934	9.53674e-08	0.275683	0.311109	0.0103653	3.47289	0.0236036	14968	2.21676	up	1.14845	9.53674e-08	0.661802	0.311109	0.267132	1.20562	0.354033	25719	1.17158
1424383_at	transmembrane protein 51	Tmem51	2.77539	3.22577	3.34688	3.02056	2.91633	2.94154	-0.333414	-0.125075	0.0172501	0.0215769	0.41966												6.65266e-09	20.7173	3.41006e-07	664	8.21208	up	3.03775	-5.72205e-07	0.211678	0.275539	9.85939e-07	15.7997	1.50775e-05	2228	5.49165	up	2.45724	-5.72205e-07	0.155529	0.275539	0.0039637	4.21447	0.0127048	10633	1.98792
1460244_at	ureidopropionase, beta	Upb1	3.07092	2.71427	2.90297	3.24592	3.02103	3.26931	-0.0575323	0.132434	-0.0235462	-0.0979991	0.0466423												2.60518e-10	29.8398	4.33184e-08	204	8.21012	up	3.0374	-2.86102e-07	0.210304	0.0910803	0.52263	0.672845	0.609381	29233	1.05199	up	0.0731233	-2.86102e-07	0.224012	0.0910803	0.0363579	2.58216	0.0705489	17566	1.11103
1416675_s_at	phospholipase C, delta 1	Plcd1	3.2817	2.9421	2.97106	3.07448	2.87652	3.06228	-0.130517	0.105251	0.101857	-0.296214	0.219623												3.74857e-10	28.6464	5.39146e-08	236	8.19469	up	3.03469	9.53674e-08	0.142125	0.208844	5.1065e-06	12.398	5.02643e-05	3462	2.90054	up	1.53632	9.53674e-08	0.146513	0.208844	0.763578	0.312755	0.818332	31804	1.04601
1436520_at	AHNAK nucleoprotein 2	Ahnak2	3.29889	3.20452	3.27778	3.08571	2.38933	2.93079	0.198591	0.397966	-0.341405	-0.250726	-0.0044241												9.55794e-08	15.2888	2.4478e-06	1330	8.17472	up	3.03117	3.8147e-07	0.342799	0.307106	1.07897e-06	15.5925	1.60606e-05	2289	10.3092	up	3.36587	3.8147e-07	0.34039	0.307106	3.27218e-05	9.37341	0.000421856	2643	3.73285
1438934_x_at	sema domain, immunoglobulin domain (Ig), transmembrane domain (TM) and short cytoplasmic domain, (semaphorin) 4A	Sema4a	2.9454	2.99393	2.97848	2.89256	3.14353	3.19007	-0.152001	-0.273248	0.218586	-0.211715	0.418377												2.90756e-09	22.7493	1.90596e-07	519	8.13418	up	3.024	-1.90735e-07	0.116874	0.302246	9.6258e-08	22.1617	3.12629e-06	1048	13.1922	up	3.72161	-1.90735e-07	0.156274	0.302246	0.00207902	4.75186	0.00785757	9018	3.04939
1434628_a_at	rhophilin, Rho GTPase binding protein 2	Rhpn2	2.66963	2.98895	3.11504	2.91733	3.06439	3.36938	-0.0274725	0.116179	-0.192085	-0.102254	0.205635												1.47217e-09	24.5634	1.26722e-07	395	8.1161	up	3.02079	3.8147e-07	0.231227	0.16116	0.00010439	7.83154	0.000533727	6666	1.87056	up	0.903468	3.8147e-07	0.185411	0.16116	0.000321056	6.54256	0.00205673	5319	2.42979
1460459_at	progestin and adipoQ receptor family member V	Paqr5	2.95186	3.043	3.08501	3.33339	2.67938	3.01622	-0.162672	0.353975	-0.184504	0.220703	-0.227503												6.05202e-09	20.9404	3.19837e-07	644	8.10125	up	3.01815	0	0.211483	0.267521	7.58296e-09	31.9649	6.87448e-07	375	24.4186	up	4.60991	0	0.111456	0.267521	0.00949135	3.53831	0.0248126	13038	3.59034
1418925_at	cadherin EGF LAG seven-pass G-type receptor 1	Celsr1	3.1152	3.17721	3.22997	2.84734	2.95597	2.77493	-0.0911736	0.171612	-0.0416241	-0.254116	0.215303												7.93935e-10	26.3307	8.29733e-08	325	8.09352	up	3.01677	3.8147e-07	0.185351	0.193924	1.40895e-08	29.2402	9.56832e-07	500	10.4363	up	3.38354	3.8147e-07	0.13888	0.193924	1.5946e-05	10.4548	0.00025495	2131	4.508
1458706_at	2 days pregnant adult female ovary cDNA, RIKEN full-length enriched library, clone:E330003G15 product:hypothetical protein, full insert sequence		3.60438	2.68688	2.67846	3.05745	3.02074	3.04766	0.333378	-0.193578	-0.258719	0.194886	-0.0759687												5.19617e-08	16.3961	1.54287e-06	1147	8.08882	up	3.01593	-3.8147e-07	0.337989	0.254608	0.0709734	2.1271	0.118065	20490	1.85958	up	0.894975	-3.8147e-07	0.911865	0.254608	0.0235484	2.88306	0.0500277	16044	1.58021
1433775_at	expressed sequence C77080	C77080	2.91705	3.2313	3.16014	2.95712	2.83508	2.99426	-0.199946	-0.342943	-0.0592213	0.0936317	0.508483												7.97962e-09	20.2949	3.91933e-07	693	8.08823	up	3.01583	7.62939e-07	0.150729	0.327268	3.83947e-07	18.1315	7.93669e-06	1648	8.30788	up	3.05448	7.62939e-07	0.0659436	0.327268	0.004848	4.05371	0.0148396	11135	2.31798
1453523_at	keratin associated protein 17-1	Krtap17-1	2.77955	2.97438	3.15219	3.27804	3.0992	2.77477	-0.176157	0.0638423	0.0453029	-0.0181756	0.0851884												2.83481e-10	29.5585	4.55221e-08	211	8.0539	up	3.00969	1.90735e-07	0.204808	0.105767	0.611904	0.530908	0.689633	30244	1.05808	up	0.0814518	1.90735e-07	0.327308	0.105767	0.00142611	5.08309	0.00595952	8156	1.29747
1455896_a_at	potassium channel, subfamily K, member 1	Kcnk1	3.28238	3.23217	3.11968	2.8454	2.65123	2.91652	0.143165	0.165982	-0.183288	-0.16146	0.0356011												2.35264e-09	23.2994	1.69186e-07	473	8.0439	up	3.0079	-1.90735e-07	0.244991	0.165059	0.000187329	7.13792	0.000859651	7427	2.26469	up	1.17931	-1.90735e-07	0.324368	0.165059	0.156117	1.58885	0.228276	23311	1.18279
1430135_at	deoxyribonuclease II alpha	Dnase2a	3.05029	2.71987	2.79385	3.33126	2.74449	3.38783	0.151447	-0.0370312	0.0824871	-0.342434	0.145531												1.47375e-08	18.9301	6.02345e-07	833	8.02553	up	3.0046	0	0.299601	0.205883	7.21631e-07	16.5376	1.22991e-05	1999	5.51378	up	2.46304	0	0.241868	0.205883	0.0716965	2.12024	0.121365	20136	1.39087
1417374_at	tubulin, alpha 4A	Tuba4a	2.98385	3.10923	3.14157	3.00858	2.78638	2.97766	0.128369	0.260861	-0.0311346	-0.462072	0.103976												1.90306e-09	23.8632	1.47096e-07	440	8.00672	up	3.00121	-2.86102e-07	0.125242	0.278307	4.92953e-09	34.0052	5.1862e-07	323	40.8423	up	5.35199	-2.86102e-07	0.158647	0.278307	3.75069e-06	12.9787	9.94372e-05	1284	15.6556
1420019_at	Tetraspanin 8	Tspan8	2.95493	2.7464	2.77312	3.34032	2.92404	3.23315	-0.0642824	-0.103115	-0.286858	0.169808	0.284448												5.95769e-09	20.9777	3.17312e-07	639	7.97412	up	2.99533	1.90735e-07	0.242336	0.227375	0.236856	1.29358	0.321311	25126	1.11202	down	-0.153187	1.90735e-07	0.0614989	0.227375	0.246662	1.26409	0.331754	25343	1.11611
1437542_at	RIKEN cDNA A730095J18 gene	A730095J18Rik	3.35589	2.28783	2.20063	3.249	3.48362	3.37521	0.015625	-0.202622	0.26813	0.300718	-0.381848												2.72548e-06	10.3317	3.38446e-05	2744	7.95593	up	2.99203	5.72205e-07	0.584658	0.295565	0.00196043	4.80258	0.00591844	11290	2.38585	up	1.2545	5.72205e-07	0.487155	0.295565	0.142767	1.65078	0.212474	22903	1.27676
1456846_at	predicted gene, EG382639	EG382639	3.10822	3.16465	3.22689	2.90192	2.71576	2.82628	0.0322452	0.236791	-0.439163	-0.106256	0.276381												9.02046e-09	20.0148	4.24697e-07	723	7.94816	up	2.99062	-2.86102e-07	0.205116	0.290539	4.71285e-05	8.86297	0.000283528	5665	2.86796	up	1.52002	-2.86102e-07	0.199908	0.290539	0.56344	0.606319	0.647165	29676	1.11493
1433485_x_at	G protein-coupled receptor 56	Gpr56	3.30683	3.04066	3.05077	2.9538	2.87063	2.71975	-0.0935016	0.393558	-0.482852	-0.32306	0.505855												1.01575e-07	15.1822	2.55787e-06	1352	7.94698	up	2.99041	-1.90735e-07	0.197606	0.435038	5.34662e-06	12.3136	5.19958e-05	3504	6.74274	up	2.75333	-1.90735e-07	0.0830839	0.435038	0.00119838	5.24067	0.00525135	7777	2.82106
1440686_at	protease, serine 27 /// similar to protease, serine 27	LOC100048538 /// Prss27	3.16825	2.73542	3.06589	3.03551	2.75966	3.17381	0.0900211	-0.0646744	-0.11804	-0.123084	0.21578												4.54528e-10	28.0334	6.14604e-08	250	7.9434	up	2.98976	5.72205e-07	0.195578	0.148266	2.25944e-08	27.3181	1.27302e-06	604	7.91359	up	2.98433	5.72205e-07	0.180473	0.148266	0.0191434	3.02893	0.0426136	15312	1.82028
1419134_at	Rhesus blood group-associated B glycoprotein	Rhbg	2.93197	3.26178	3.25533	2.87583	2.8789	2.72949	-0.151072	0.191033	-0.00704241	-0.0726685	0.039752												6.96431e-10	26.7214	7.76647e-08	302	7.93858	up	2.98888	2.86102e-07	0.219484	0.128673	3.2152e-10	50.2976	1.01951e-07	106	59.6331	up	5.89804	2.86102e-07	0.221864	0.128673	0.000634796	5.84347	0.00331621	6524	9.41558
1438555_x_at	mucin 4	Muc4	2.86837	2.82041	3.54435	2.69301	2.51952	3.47016	-0.204041	0.196071	-0.308404	0.17783	0.138547												2.05328e-07	13.9981	4.41206e-06	1585	7.92258	up	2.98597	3.8147e-07	0.422106	0.237702	0.94695	0.0689593	0.960246	33614	1.00855	down	-0.0122836	3.8147e-07	0.298659	0.237702	0.985889	0.0183165	0.989256	33970	1.00187
1438699_at	steroid 5 alpha-reductase 1	Srd5a1	3.47369	3.35012	3.16406	2.94131	2.40349	2.55389	0.1988	0.185349	-0.0199671	-0.337247	-0.0269375												2.09761e-07	13.9635	4.49128e-06	1591	7.89585	up	2.98109	-6.67572e-07	0.431281	0.217218	1.41835e-07	20.9522	4.01305e-06	1203	6.12146	up	2.61387	-6.67572e-07	0.133372	0.217218	0.0117821	3.37854	0.0293322	13691	1.74633
1437019_at	RIKEN cDNA 2200001I15 gene	2200001I15Rik	2.95172	2.83815	2.99643	3.1618	2.83951	3.08637	0.0938415	-0.0758433	0.271404	-0.084516	-0.204886												1.71084e-10	31.2799	3.23986e-08	179	7.88436	up	2.97899	0	0.130605	0.185297	1.42104e-11	78.5917	2.01832e-08	20	255.374	up	7.99647	0	0.0888786	0.185297	1.11053e-05	11.0399	0.000200755	1884	44.7348
1443814_x_at	cathepsin H	Ctsh	2.71383	3.09844	3.14783	2.94565	2.79768	3.1555	0.00248718	0.115587	-0.112063	-0.162457	0.156443												3.1572e-10	29.2035	4.86965e-08	220	7.87068	up	2.97649	-4.76837e-07	0.188781	0.138556	2.24713e-06	13.9991	2.71721e-05	2818	2.83835	up	1.50505	-4.76837e-07	0.185299	0.138556	9.19203e-09	31.0928	2.42603e-06	128	6.06818
1421118_a_at	G protein-coupled receptor 56	Gpr56	3.24778	2.91444	3.04424	2.90512	2.89647	2.79161	0.265334	0.425028	-0.41235	-0.510953	0.23294												7.1144e-08	15.8162	1.96682e-06	1232	7.81697	up	2.96661	-1.90735e-07	0.159456	0.429074	5.28296e-06	12.3355	5.16137e-05	3488	6.65677	up	2.73482	-1.90735e-07	0.0969065	0.429074	0.000980195	5.42658	0.00454275	7354	2.87651
1419456_at	dicarbonyl L-xylulose reductase	Dcxr	2.34418	3.23724	3.50283	2.97583	2.75018	2.96621	-0.227176	0.0611649	-0.248145	-0.181786	0.595943												4.224e-07	12.8731	7.67389e-06	1875	7.79606	up	2.96275	3.8147e-07	0.398755	0.355359	0.00119148	5.24595	0.00391686	10368	3.11844	up	1.64082	3.8147e-07	0.582148	0.355359	0.0017361	4.90856	0.00688933	8588	2.3854
1437121_at	DENN/MADD domain containing 1C	Dennd1c	3.00916	3.05033	3.17125	2.89104	2.88186	2.76208	0.0994811	0.0930333	-0.0993185	-0.148613	0.0554166												3.99234e-11	36.8118	1.38864e-08	97	7.78638	up	2.96095	-9.53674e-08	0.145073	0.115729	4.48134e-06	12.6408	4.55171e-05	3355	1.85821	down	-0.893912	-9.53674e-08	0.0898483	0.115729	0.168423	1.53598	0.242833	23640	1.17002
1451780_at	B-cell linker	Blnk	2.80358	3.27925	3.37582	3.24213	2.43014	2.62899	-0.164269	-0.0412364	0.0650501	0.0706029	0.0698514												5.54631e-08	16.2741	1.62281e-06	1164	7.78116	up	2.95999	-1.90735e-07	0.392229	0.103417	3.18493e-10	50.3658	1.01951e-07	105	12.9882	up	3.69913	-1.90735e-07	0.117089	0.103417	0.0116704	3.38553	0.0291264	13656	2.2439
1424866_at	ubiquitin specific peptidase 43	Usp43	3.22341	3.00606	2.96904	2.86298	2.86556	2.82872	-0.107763	0.204628	0.010191	-0.286183	0.179126												4.63486e-10	27.972	6.17142e-08	255	7.77744	up	2.9593	-1.90735e-07	0.14639	0.20468	8.20961e-07	16.2288	1.32941e-05	2104	4.65393	up	2.21845	-1.90735e-07	0.202569	0.20468	0.00981174	3.5136	0.0254666	13132	1.51144
1434227_at	keratinocyte differentiation associated protein	Krtdap	3.05876	2.69928	2.82548	3.11294	2.56731	3.45842	0.169946	0.0731201	0.0400867	-0.142993	-0.140159												1.47315e-08	18.9309	6.02345e-07	832	7.74732	up	2.9537	1.90735e-07	0.322987	0.137774	1.56613e-12	107.722	6.45019e-09	7	630.031	up	9.29928	1.90735e-07	0.115467	0.137774	6.36569e-07	16.8433	3.09098e-05	701	198.453
1427082_at	RIKEN cDNA 4632417N05 gene	4632417N05Rik	2.68827	2.85475	3.02802	3.2221	3.01059	2.91739	0.0197034	0.164474	0.350752	-0.358838	-0.176091												5.23864e-09	21.2852	2.9083e-07	613	7.74637	up	2.95352	1.90735e-07	0.180201	0.278496	2.24564e-08	27.3423	1.2679e-06	602	24.16	up	4.59455	1.90735e-07	0.207365	0.278496	0.00169777	4.92818	0.00677832	8536	3.66998
1435354_at	potassium inwardly-rectifying channel, subfamily J, member 15	Kcnj15	3.16078	2.78965	2.8241	2.66454	2.86822	3.41025	0.216961	-0.124772	-0.0510707	-0.145116	0.103998												5.78143e-09	21.0491	3.08889e-07	637	7.74316	up	2.95292	-9.53674e-08	0.277829	0.155822	8.15159e-09	31.6344	7.14302e-07	388	31.8668	up	4.99398	-9.53674e-08	0.311206	0.155822	2.77241e-05	9.61359	0.000376673	2507	7.08578
1437929_at	dapper homolog 2, antagonist of beta-catenin (xenopus)	Dact2	2.493	3.3698	3.42649	2.78681	2.74452	2.87323	0.0999498	0.117704	-0.319614	-0.279088	0.381048												1.65198e-07	14.3545	3.70711e-06	1518	7.722	up	2.94897	9.53674e-08	0.370638	0.295417	0.00138824	5.10727	0.00445246	10627	1.83311	down	-0.874289	9.53674e-08	0.188645	0.295417	0.00396273	4.21467	0.0127036	10632	1.57254
1430521_s_at	copine VIII	Cpne8	2.45858	3.07617	2.88624	3.47883	2.92098	2.86866	-0.017756	-0.106899	0.101324	0.0134158	0.00991535												1.22483e-08	19.3321	5.32534e-07	783	7.71809	up	2.94824	9.53674e-08	0.331236	0.074645	0.00654944	3.81916	0.0161006	13865	1.24352	down	-0.314428	9.53674e-08	0.166483	0.074645	2.50415e-05	9.76372	0.000351567	2426	1.51564
1438115_a_at	solute carrier family 9 (sodium/hydrogen exchanger), isoform 3 regulator 1	Slc9a3r1	2.87973	3.21504	3.22817	2.85193	2.76501	2.66851	-0.137177	0.155982	-0.300229	-0.112646	0.394067												1.32161e-08	19.1659	5.59622e-07	804	7.64614	up	2.93473	-5.72205e-07	0.234198	0.274437	9.32314e-07	15.9296	1.44981e-05	2191	5.66893	up	2.50308	-5.72205e-07	0.166151	0.274437	0.000238714	6.86509	0.00166641	4882	2.70106
1439016_x_at	small proline-rich protein 2A	Sprr2a	2.62988	3.05332	3.12426	2.75358	2.82575	3.20509	-0.357014	-0.188315	0.24967	0.0736094	0.22205												1.01193e-08	19.7556	4.66131e-07	739	7.63157	up	2.93198	-9.53674e-08	0.228327	0.264566	4.41658e-06	12.6681	4.49665e-05	3347	4.07252	up	2.02592	-9.53674e-08	0.198207	0.264566	0.00199055	4.78939	0.00760415	8922	2.08862
1444097_at	meteorin, glial cell differentiation regulator-like	Metrnl	3.08949	3.0409	3.20053	2.89072	2.69637	2.67116	-0.0730691	0.20887	-0.225661	-0.373757	0.463617												2.93385e-08	17.5029	1.01118e-06	988	7.62919	up	2.93153	0	0.21635	0.337092	1.61655e-05	10.4332	0.000122236	4506	5.84131	up	2.54629	0	0.396662	0.337092	0.108278	1.84042	0.169656	21754	1.37035
1439153_at	IBR domain containing 2	Ibrdc2	2.8038	2.7877	3.11301	2.87283	2.91409	3.09774	-0.000475883	-0.0868034	-0.204532	0.109852	0.181958												1.11457e-10	32.8177	2.4995e-08	151	7.62918	up	2.93153	-1.90735e-07	0.142347	0.15374	9.917e-08	22.0663	3.17707e-06	1063	12.7362	up	3.67086	-1.90735e-07	0.334637	0.15374	8.88298e-06	11.4156	0.000172828	1751	4.18723
1424502_at	oncoprotein induced transcript 1	Oit1	3.37692	2.88668	3.27443	2.53001	2.28842	3.21815	-0.0589023	-0.0430336	-0.00227022	-0.00249338	0.106699												1.44929e-07	14.573	3.37215e-06	1464	7.61636	up	2.9291	0	0.441563	0.0646481	0.0466051	2.41246	0.0830265	19133	1.15489	up	0.207751	0	0.181329	0.0646481	0.57438	0.588983	0.65708	29795	1.05598
1448871_at	mitogen activated protein kinase 13	Mapk13	2.74058	3.24967	3.27172	2.82747	2.72015	2.75938	-0.416203	-0.166925	0.000790119	-0.0628371	0.645172												1.26157e-07	14.808	3.03694e-06	1415	7.61142	up	2.92816	-6.67572e-07	0.260187	0.394108	2.46925e-06	13.8059	2.91042e-05	2891	7.14774	up	2.83749	-6.67572e-07	0.10924	0.394108	0.131981	1.70492	0.199329	22569	1.62356
1445597_s_at	HRAS like suppressor 3	Hrasls3	2.76494	2.81769	2.91555	3.26127	2.86476	2.9446	-0.0171838	0.0134859	-0.203627	-0.0475373	0.254863												4.2233e-10	28.2655	5.8759e-08	244	7.61125	up	2.92813	1.90735e-07	0.175646	0.165194	2.27061e-09	38.0077	3.17207e-07	243	13.8878	up	3.79575	1.90735e-07	0.123813	0.165194	0.000272235	6.72062	0.00182599	5081	3.43606
1420362_a_at	Bcl2-interacting killer	Bik	2.24288	3.37088	3.2776	3.11046	2.60372	2.95938	-0.505725	-0.306997	0.159627	0.160654	0.492444												1.04878e-06	11.5717	1.58211e-05	2258	7.60784	up	2.92749	4.76837e-07	0.430623	0.401185	0.0014677	5.05735	0.00466127	10732	2.33413	down	-1.22289	4.76837e-07	0.297615	0.401185	0.464974	0.772721	0.554801	28567	1.1197
1425199_a_at	erythrocyte protein band 4.1-like 5	Epb4.1l5	3.31437	2.65055	2.65973	2.90584	2.85311	3.16986	0.479623	0.338161	-0.212173	-0.064858	-0.540754												1.86699e-07	14.1529	4.08998e-06	1555	7.59777	up	2.92558	0	0.269366	0.414135	1.1723e-05	10.9505	9.57128e-05	4174	7.76095	up	2.95623	0	0.386291	0.414135	0.00699609	3.76856	0.0196099	12160	2.13369
1420518_a_at	immunoglobulin superfamily, member 9	Igsf9	3.42893	2.9336	2.92751	2.84365	2.77055	2.64675	-0.0317936	0.1256	-0.0522637	-0.125943	0.0843997												2.86338e-09	22.7886	1.88789e-07	516	7.59559	up	2.92516	-1.90735e-07	0.269043	0.103081	2.34782e-08	27.1676	1.29499e-06	617	4.16899	up	2.0597	-1.90735e-07	0.125045	0.103081	0.0212042	2.9567	0.046158	15658	1.55359
1417373_a_at	tubulin, alpha 4A	Tuba4a	2.84225	3.06547	3.10507	2.96282	2.68856	2.87604	-0.0260458	0.301527	-0.270632	-0.306927	0.302075												5.54609e-09	21.1483	3.00556e-07	628	7.58615	up	2.92337	-3.8147e-07	0.154093	0.295927	1.29307e-08	29.6035	9.1636e-07	480	24.3306	up	4.6047	-3.8147e-07	0.0932138	0.295927	2.72263e-06	13.6083	8.10535e-05	1144	12.3031
1432464_a_at	RIKEN cDNA 2310057J16 gene	2310057J16Rik	2.66794	3.34198	3.28375	2.89384	2.84256	2.50619	-0.206805	-0.215644	0.137182	-0.23945	0.524717												1.48302e-07	14.5344	3.43048e-06	1471	7.58269	up	2.92271	-1.90735e-07	0.3322	0.331947	9.32995e-07	15.9279	1.45021e-05	2192	6.79066	up	2.76355	-1.90735e-07	0.095784	0.331947	0.330537	1.04552	0.420945	26765	1.34205
1460463_at	RIKEN cDNA 4632413I24 gene	4632413I24Rik	3.21352	1.99654	2.42067	3.25672	3.31922	3.29905	0.0298161	-0.00542545	-0.0447693	0.0556459	-0.0352683												1.20355e-06	11.3853	1.76301e-05	2326	7.55599	up	2.91762	-1.90735e-07	0.566507	0.0426118	4.32433e-08	24.8776	1.88495e-06	781	43.3093	up	5.4366	-1.90735e-07	0.495186	0.0426118	1.66133e-06	14.6355	5.8321e-05	970	10.4287
1455709_at	Tetraspanin 8	Tspan8	3.98773	1.48176	1.80973	3.29626	3.29809	3.62816	0.138765	-0.225713	0.0774455	-0.0678978	0.0774002												0.000146271	6.26906	0.000847806	5880	7.55249	up	2.91695	9.53674e-08	1.02247	0.14731	0.0453567	2.43096	0.0811758	19045	1.24062	down	-0.311058	9.53674e-08	0.236566	0.14731	0.33743	1.02965	0.428188	26861	1.10976
1424734_at	RAS protein-specific guanine nucleotide-releasing factor 1	Rasgrf1	2.97047	2.91735	2.62282	3.16612	3.07202	2.73975	-0.0737619	0.347022	-0.174416	-0.291619	0.192773												6.6231e-09	20.7278	3.40003e-07	663	7.54099	up	2.91475	-1.90735e-07	0.20341	0.26386	0.0611074	2.22848	0.104173	19994	1.47311	up	0.558864	-1.90735e-07	0.482986	0.26386	1.17943e-06	15.3904	4.62174e-05	868	5.09583
1429602_at	CD164 sialomucin-like 2	Cd164l2	2.92185	3.05471	2.89363	3.06232	2.85011	2.68175	-0.0340857	-0.0541973	0.189728	-0.229749	0.128304												1.60678e-10	31.5006	3.15801e-08	171	7.51997	up	2.91073	-9.53674e-08	0.141585	0.165335	0.00119545	5.24291	0.00392877	10371	1.37936	up	0.463999	-9.53674e-08	0.0645339	0.165335	0.578419	0.58263	0.660654	29843	1.08687
1449279_at	glutathione peroxidase 2	Gpx2	2.60583	3.03746	3.02414	3.21127	2.84775	2.67606	0.186981	-0.342075	0.159186	-0.159424	0.155332												7.71222e-09	20.3734	3.82472e-07	686	7.46643	up	2.90042	0	0.232639	0.23815	0.415457	0.865466	0.506951	27934	1.07637	down	-0.106168	0	0.0490606	0.23815	0.212112	1.37302	0.293436	24639	1.1442
1440162_x_at	hypothetical protein A630043P06	A630043P06	2.89876	2.65432	2.92823	2.97218	3.14631	2.77058	-0.0824499	-0.00869846	-0.0893316	0.325656	-0.145175												6.69949e-10	26.8381	7.63764e-08	298	7.43877	up	2.89506	2.86102e-07	0.169491	0.188402	3.74547e-06	12.9814	4.00476e-05	3187	3.49121	up	1.80373	2.86102e-07	0.229737	0.188402	7.10983e-05	8.31633	0.000716172	3383	2.47639
1424829_at	RIKEN cDNA A830007P12 gene	A830007P12Rik	2.74208	3.12934	3.18644	2.75264	2.74196	2.81745	0.0488415	0.208149	-0.472245	-0.185016	0.400271												3.02316e-08	17.4431	1.03361e-06	996	7.43837	up	2.89499	1.90735e-07	0.206367	0.340285	5.94759e-05	8.55001	0.000340503	5953	3.11054	up	1.63716	1.90735e-07	0.189005	0.340285	5.23117e-05	8.72145	0.000584639	3049	3.02884
1441341_at	Transcribed locus		2.94149	2.95425	3.08011	2.77355	2.88878	2.72648	0.0276246	0.124143	-0.0477419	-0.0161667	-0.0878601												9.29421e-12	43.3196	6.46554e-09	48	7.43385	up	2.89411	-1.90735e-07	0.128934	0.0812937	1.45157e-12	108.898	6.45019e-09	5	72.1673	up	6.17327	-1.90735e-07	0.0886089	0.0812937	1.10897e-05	11.0422	0.000200755	1880	13.9834
1453201_at	RIKEN cDNA 4632411J06 gene	4632411J06Rik	2.32685	3.39321	3.25709	2.94336	2.72044	2.70332	0.159939	0.0112166	-0.299043	0.0858273	0.0420589												1.04578e-07	15.1314	2.61346e-06	1363	7.41637	up	2.89071	-1.90735e-07	0.392825	0.176259	1.38874e-05	10.6749	0.000108734	4352	2.4733	up	1.30644	-1.90735e-07	0.190367	0.176259	0.0660964	2.17531	0.113778	19801	1.20389
1455179_at	membrane protein, palmitoylated 7 (MAGUK p55 subfamily member 7)	Mpp7	3.46224	1.66761	1.7726	3.2732	3.27744	3.81806	0.11609	0.12289	0.240382	-0.18286	-0.296502												8.16337e-05	6.77155	0.000524731	5302	7.35398	up	2.87853	-9.53674e-08	0.919534	0.227878	2.01612e-06	14.2246	2.49509e-05	2753	11.5623	up	3.53136	-9.53674e-08	0.500332	0.227878	0.0014423	5.07297	0.00600616	8184	2.54346
1441069_at	zinc finger, DHHC domain containing 23	Zdhhc23	2.82303	2.76495	3.01234	3.05785	2.75527	2.85459	-0.257902	0.0483155	0.0771275	0.150154	-0.0176959												8.89171e-11	33.6583	2.14959e-08	140	7.35133	up	2.878	-9.53674e-08	0.12791	0.15625	1.76189e-06	14.5096	2.26582e-05	2649	4.26429	up	2.09231	-9.53674e-08	0.274352	0.15625	0.0349656	2.60897	0.0683813	17428	1.28034
1448432_at	phospholipase C, delta 1	Plcd1	3.15447	2.76566	2.85628	2.97898	2.71845	2.77946	0.0302558	0.399133	-0.140103	-0.456725	0.167437												1.30915e-08	19.1865	5.57151e-07	799	7.33883	up	2.87555	-6.67572e-07	0.164231	0.322678	0.000209142	7.01292	0.000939141	7590	2.63461	up	1.39759	-6.67572e-07	0.259046	0.322678	0.855551	0.188874	0.891759	32702	1.02777
1435053_s_at	pleckstrin homology domain containing, family H (with MyTH4 domain) member 1	Plekhh1	3.04806	2.95596	3.05651	2.97063	2.64761	2.56941	-0.0363703	0.0902181	0.0113411	0.0736003	-0.138789												4.53343e-10	28.0416	6.14604e-08	249	7.33449	up	2.8747	0	0.211513	0.092561	4.00006e-06	12.8556	4.19084e-05	3251	4.4982	up	2.16935	0	0.369093	0.092561	0.985863	0.0183625	0.989256	33969	1.00228
1444790_at	RIKEN cDNA 1810005K13 gene	1810005K13Rik	2.94287	2.31946	2.57599	3.14589	2.7624	3.50037	-0.22567	0.00370789	0.108236	-0.0895557	0.20328												1.70716e-07	14.3001	3.80837e-06	1527	7.33348	up	2.8745	-2.86102e-07	0.419472	0.167331	0.000753511	5.67643	0.00267078	9616	2.67688	up	1.42055	-2.86102e-07	0.536098	0.167331	0.462648	0.776919	0.552519	28541	1.05151
1439018_at	RIKEN cDNA 6330505N24 gene	6330505N24Rik	2.79299	3.15641	3.01958	2.82753	2.74993	2.6922	-0.32467	-0.388173	0.343528	-0.0104208	0.379734												3.23936e-08	17.3061	1.09435e-06	1008	7.32642	up	2.87311	-4.76837e-07	0.177823	0.360002	5.51594e-07	17.1991	1.01311e-05	1854	9.60799	up	3.26423	-4.76837e-07	0.118198	0.360002	0.046731	2.41063	0.0861969	18479	1.97323
1427261_at	WW, C2 and coiled-coil domain containing 1	Wwc1	2.9709	2.96544	3.03016	2.79569	2.52092	2.94234	0.250425	0.35399	-0.294998	-0.423535	0.114116												2.64592e-08	17.7102	9.34626e-07	964	7.31527	up	2.87091	-2.86102e-07	0.188442	0.341851	5.31241e-07	17.2937	9.91156e-06	1826	9.45091	up	3.24045	-2.86102e-07	0.161979	0.341851	0.00314707	4.40256	0.0106666	10056	2.49308
1418025_at	basic helix-loop-helix domain containing, class B2	Bhlhb2	2.95997	2.88149	3.0542	2.76247	2.46166	3.06493	0.339029	0.6827	-0.644382	-0.523405	0.146057												1.19193e-06	11.3983	1.75202e-05	2318	7.28092	up	2.86412	-9.53674e-08	0.227268	0.568228	2.75802e-06	13.5824	3.16541e-05	2969	15.6311	up	3.96635	-9.53674e-08	0.107991	0.568228	0.00173792	4.90764	0.00689403	8592	3.51549
1447100_s_at	RIKEN cDNA 5730508B09 gene	5730508B09Rik	3.27215	2.24033	2.3938	2.93761	3.07017	3.26848	0.130585	0.270321	-0.20052	-0.204095	0.00370741												3.46775e-07	13.1723	6.61843e-06	1785	7.27907	up	2.86375	-3.8147e-07	0.44456	0.207366	1.24884e-06	15.2618	1.78263e-05	2387	5.54883	up	2.47218	-3.8147e-07	0.280571	0.207366	5.42229e-05	8.67323	0.000598249	3087	2.38132
1417946_at	abhydrolase domain containing 3	Abhd3	3.44671	1.84769	1.87845	3.58221	3.30503	3.10577	0.138448	0.063683	-0.606433	0.236369	0.167932												3.75746e-05	7.48345	0.000278966	4590	7.26506	up	2.86097	-2.86102e-07	0.788983	0.344622	0.000203495	7.04382	0.000918503	7551	2.51229	up	1.329	-2.86102e-07	0.161968	0.344622	0.934014	0.0858169	0.951784	33449	1.0135
1430641_at	RIKEN cDNA 9030605I04 gene /// RIKEN cDNA 9930109F21 gene /// expressed sequence AI987692	9030605I04Rik /// 9930109F21Rik /// AI987692	2.94574	2.70306	2.46668	3.14655	2.84732	3.05393	-0.0227695	-0.108915	0.297772	-0.0243011	-0.141787												4.49847e-09	21.655	2.60339e-07	588	7.26291	up	2.86055	0	0.247613	0.174459	2.68595e-07	19.0985	6.16538e-06	1484	3.94462	up	1.97989	0	0.12306	0.174459	0.00155285	5.00708	0.00633842	8350	2.58076
1436197_at	CDC42 binding protein kinase gamma (DMPK-like)	Cdc42bpg	2.96672	2.84129	2.93746	2.88217	2.87654	2.64238	-0.162787	-0.278596	0.260388	0.0170798	0.163918												5.37942e-10	27.508	6.81667e-08	268	7.24888	up	2.85776	3.8147e-07	0.114748	0.223091	2.00591e-07	19.9254	5.06109e-06	1350	8.62073	up	3.10781	3.8147e-07	0.244505	0.223091	0.00303409	4.43277	0.0103891	9954	2.07768
1417600_at	solute carrier family 15 (H+/peptide transporter), member 2	Slc15a2	3.10968	2.07976	2.30065	3.29006	3.21985	3.14271	-0.196339	-0.284034	0.171223	0.2939	0.0152473												1.44269e-06	11.1439	2.03211e-05	2419	7.24567	up	2.85712	-5.72205e-07	0.525033	0.242462	0.433962	0.829937	0.525208	28164	1.36693	up	0.450942	-5.72205e-07	1.20516	0.242462	0.073854	2.10016	0.124258	20259	1.57431
1434777_at	v-myc myelocytomatosis viral oncogene homolog 1, lung carcinoma derived (avian)	Mycl1	2.22797	3.06473	3.299	3.49772	2.65857	2.38134	-0.115936	0.15302	0.0596352	-0.307845	0.211126												1.03707e-06	11.587	1.56835e-05	2253	7.23447	up	2.85489	9.53674e-08	0.511922	0.211988	7.17648e-05	8.30426	0.000395066	6191	2.22184	up	1.15176	9.53674e-08	0.199562	0.211988	0.32049	1.06912	0.41045	26615	1.14974
1428283_at	cytochrome P450, family 2, subfamily s, polypeptide 1	Cyp2s1	2.86244	2.84581	3.15524	2.95021	2.83721	2.47497	0.0239325	0.159025	-0.543418	-0.0526242	0.413086												5.03934e-08	16.4537	1.50642e-06	1139	7.23161	up	2.85432	2.86102e-07	0.220947	0.35163	6.51922e-06	11.9554	6.06258e-05	3664	5.58674	up	2.48201	2.86102e-07	0.242123	0.35163	0.265494	1.21015	0.352342	25684	1.3455
1417561_at	apolipoprotein C-I	Apoc1	2.51211	2.98552	2.9597	3.06529	2.81975	2.72297	0.0565557	-0.114861	0.176717	0.171665	-0.290076												2.4463e-09	23.197	1.72644e-07	482	7.1812	up	2.84423	-9.53674e-08	0.20385	0.200769	6.51809e-07	16.7852	1.14291e-05	1943	12.3428	up	3.6256	-9.53674e-08	0.433791	0.200769	0.000263796	6.75503	0.0017891	5025	3.31202
1451687_a_at	transcription factor 2	Tcf2	3.20418	3.19368	3.45338	2.35809	2.25769	2.43771	0.197064	0.949624	-0.559423	-0.547649	-0.0396161												1.87062e-05	8.16991	0.000158696	4017	7.04919	up	2.81746	9.53674e-08	0.522312	0.623511	0.112918	1.81179	0.174142	22101	1.48751	down	-0.572895	9.53674e-08	0.00931385	0.623511	0.109487	1.83285	0.171235	21794	1.49436
1419613_at	procollagen, type VII, alpha 1	Col7a1	2.31908	2.96374	3.01188	2.7058	2.86762	3.03634	-0.162591	-0.339748	0.268025	0.0925846	0.14173												2.4935e-08	17.8304	8.95155e-07	948	7.04896	up	2.81741	9.53674e-08	0.272206	0.246151	1.04177e-06	15.6728	1.56777e-05	2263	5.15247	up	2.36526	9.53674e-08	0.193152	0.246151	2.24125e-07	19.6071	1.54338e-05	494	10.1094
1426302_at	transmembrane protease, serine 4	Tmprss4	2.83914	3.09211	2.72486	2.80389	2.4522	2.98496	-0.19512	0.148695	0.162947	0.00291634	-0.119437												2.03686e-09	23.6811	1.53607e-07	451	7.04301	up	2.81619	3.8147e-07	0.221866	0.158909	1.64356e-10	55.3698	6.74987e-08	82	64.318	up	6.00715	3.8147e-07	0.165416	0.158909	0.000349463	6.45243	0.00218532	5450	10.0332
1443971_x_at	Membrane protein, palmitoylated 7 (MAGUK p55 subfamily member 7)	Mpp7	3.1614	2.60516	2.36187	2.89079	2.71307	3.1473	0.148585	0.0136394	0.347991	-0.210561	-0.299655												6.98765e-08	15.8489	1.94275e-06	1225	7.02873	up	2.81326	-9.53674e-08	0.314927	0.263387	3.85977e-08	25.2888	1.74725e-06	752	11.3492	up	3.50452	-9.53674e-08	0.0841503	0.263387	0.00158906	4.98662	0.00644607	8402	2.69723
1418365_at	cathepsin H	Ctsh	2.59609	2.80509	2.8589	2.97123	2.60588	3.03608	-0.0604916	0.290421	-0.0784922	-0.296143	0.144706												2.72787e-09	22.9136	1.84861e-07	502	7.02361	up	2.81221	9.53674e-08	0.182713	0.22517	6.57403e-05	8.41823	0.000368446	6081	2.72221	up	1.44478	9.53674e-08	0.291767	0.22517	1.38866e-07	21.0165	1.15759e-05	407	6.05868
1416629_at	solute carrier family 1 (neutral amino acid transporter), member 5	Slc1a5	2.83146	2.80195	2.75955	2.78919	2.87179	2.79205	-0.125289	0.0450249	0.0351257	-0.168149	0.213288												8.22534e-12	43.9142	5.91669e-09	46	7.00151	up	2.80767	1.90735e-07	0.0390143	0.152253	0.00419198	4.16946	0.011097	12875	1.60599	down	-0.683459	1.90735e-07	0.329268	0.152253	0.000232792	6.89299	0.0016378	4844	1.65526
1431176_at	similar to chromatin modifying protein 4C	LOC100044854	3.01427	2.26496	2.48082	2.89155	3.03621	3.14672	0.252082	0.277411	-0.158161	-0.287819	-0.0835128												1.21484e-07	14.8726	2.95365e-06	1401	6.99224	up	2.80576	0	0.351636	0.252652	8.63792e-05	8.06758	0.000459274	6410	6.24449	up	2.64258	0	0.686457	0.252652	0.000204738	7.03694	0.00149569	4665	2.19941
1441484_at			2.62489	2.79551	2.92444	2.56864	2.93091	2.92569	-0.0667095	-0.262036	0.363164	0.0880265	-0.122445												2.56645e-09	23.0719	1.7745e-07	492	6.94037	up	2.79501	1.90735e-07	0.162777	0.238612	0.0764244	2.07699	0.12554	20750	1.20829	up	0.272968	1.90735e-07	0.11682	0.238612	0.168912	1.53395	0.243387	23655	1.17617
1428083_at	RIKEN cDNA 2310043N10 gene	2310043N10Rik	2.95971	2.0693	2.15358	3.17296	2.96882	3.42199	0.0600157	-0.0642724	0.104074	-0.0349555	-0.0648603												1.50536e-06	11.0879	2.10128e-05	2441	6.92138	up	2.79106	1.90735e-07	0.553406	0.0774482	1.35479e-05	10.7148	0.0001069	4319	10.6495	up	3.41271	1.90735e-07	0.719733	0.0774482	4.31106e-06	12.7136	0.000109502	1341	2.13718
1459593_x_at	protein phosphatase 1, regulatory (inhibitor) subunit 13 like /// similar to NFkB interacting protein 1	LOC669005 /// Ppp1r13l	2.96344	2.86888	2.94336	2.61616	2.67906	2.65265	0.158084	0.0563464	-0.344274	-0.0440903	0.173938												1.16908e-09	25.2093	1.07125e-07	371	6.90317	up	2.78726	8.58307e-07	0.155673	0.211476	8.68136e-09	31.3493	7.3368e-07	402	13.01	up	3.70156	8.58307e-07	0.112518	0.211476	0.000605844	5.88954	0.00321123	6430	3.92194
1429089_s_at	RIKEN cDNA 2900026A02 gene	2900026A02Rik	2.84994	2.97532	2.97524	2.62622	2.67748	2.60892	-0.0619106	-0.0613937	-0.065361	-0.128554	0.317218												7.77747e-10	26.3918	8.15725e-08	324	6.89485	up	2.78552	-3.8147e-07	0.169942	0.179602	5.56055e-07	17.1789	1.01577e-05	1865	3.54448	up	1.82557	-3.8147e-07	0.124686	0.179602	1.6675e-06	14.6275	5.84172e-05	972	3.05942
1449556_at	histocompatibility 2, T region locus 23 /// RIKEN cDNA C920025E04 gene /// similar to MHC class Ib antigen Qa-1c	C920025E04Rik /// H2-T23 /// LOC100046736	2.69684	2.9212	2.95293	2.90104	2.30594	2.93375	-0.337663	-0.179057	0.138141	-0.150616	0.529197												8.24856e-08	15.5499	2.18638e-06	1285	6.89372	up	2.78528	3.8147e-07	0.252829	0.342014	5.93327e-07	17.0171	1.06727e-05	1894	10.3502	up	3.37159	3.8147e-07	0.218131	0.342014	0.00107028	5.34472	0.00485202	7518	3.00582
1438445_at	leucine rich repeat containing 8 family, member E /// similar to Leucine rich repeat containing 8 family, member E	LOC100044683 /// Lrrc8e	2.9739	3.02291	3.23401	2.39857	2.52908	2.52946	0.0461559	-0.16535	-0.289479	0.27141	0.137263												7.99754e-08	15.6052	2.13446e-06	1276	6.87481	up	2.78132	9.53674e-08	0.338804	0.226812	2.50526e-07	19.2926	5.90973e-06	1444	5.36155	up	2.42265	9.53674e-08	0.114772	0.226812	0.00253518	4.58285	0.0090898	9506	2.24196
1440878_at	runt related transcription factor 1	Runx1	2.49431	2.92487	3.11589	2.52112	2.51133	3.10569	0.091073	0.0951633	-0.26053	0.0179267	0.0563664												1.74174e-08	18.5739	6.81593e-07	869	6.86313	up	2.77887	-1.90735e-07	0.303543	0.148934	0.600393	0.548505	0.679898	30100	1.04641	up	0.0654457	-1.90735e-07	0.210342	0.148934	6.27547e-06	12.0235	0.000138365	1545	3.60053
1418517_at	Iroquois related homeobox 3 (Drosophila)	Irx3	3.02401	2.85755	2.52337	2.45827	2.37259	3.43639	0.10057	0.0763183	-0.152903	-0.263212	0.239228												2.34651e-07	13.7833	4.90708e-06	1629	6.86233	up	2.7787	1.90735e-07	0.407859	0.20361	1.36304e-09	40.8941	2.35572e-07	196	33.956	up	5.08559	1.90735e-07	0.157845	0.20361	6.11394e-08	23.6644	6.90085e-06	301	17.6347
1435033_at	Rho guanine nucleotide exchange factor (GEF) 4	Arhgef4	2.94798	2.93935	2.93264	2.63899	2.64472	2.55453	0.0233226	-0.0246482	-0.0359201	-0.215156	0.252403												8.6613e-10	26.0743	8.68346e-08	339	6.85125	up	2.77637	2.86102e-07	0.182126	0.167661	3.89862e-06	12.9046	4.12217e-05	3222	2.87822	up	1.52518	2.86102e-07	0.186948	0.167661	0.911293	0.1155	0.934444	33241	1.01548
1424968_at	RIKEN cDNA 2210023G05 gene	2210023G05Rik	3.01306	2.79901	2.79097	2.59646	2.35487	3.07791	0.0736904	0.173134	-0.00328827	-0.0773363	-0.166201												5.83672e-09	21.0264	3.11356e-07	638	6.83076	up	2.77205	-9.53674e-08	0.267432	0.131358	4.43365e-11	66.7881	3.71475e-08	39	80.3577	up	6.32836	-9.53674e-08	0.153448	0.131358	7.0459e-05	8.32802	0.000711837	3373	17.8912
1420573_at	homeo box D1	Hoxd1	2.66819	2.6019	3.00858	3.22535	2.83529	2.27875	0.109735	0.270274	-0.124899	-0.310667	0.0555582												6.95342e-08	15.8578	1.93487e-06	1224	6.81954	up	2.76968	1.90735e-07	0.331201	0.223769	0.947113	0.0687491	0.960269	33619	1.00733	down	-0.0105374	1.90735e-07	0.234638	0.223769	0.00039873	6.31408	0.00238951	5687	2.57997
1444111_at			2.84609	2.23319	2.25896	2.94267	3.03203	3.25123	0.312852	-0.228737	-0.0719719	0.017879	-0.0300207												2.98516e-07	13.4037	5.92534e-06	1716	6.77723	up	2.7607	2.86102e-07	0.420632	0.197862	1.56022e-05	10.4892	0.000118845	4474	5.81482	up	2.53974	2.86102e-07	0.501785	0.197862	0.733227	0.354746	0.793943	31478	1.06411
1444540_at			3.11404	2.17729	2.53169	3.05422	2.9353	2.74022	0.0263057	-0.632756	0.390947	0.331983	-0.116476												8.08798e-07	11.9309	1.28479e-05	2144	6.7683	up	2.7588	5.72205e-07	0.356286	0.41161	0.154203	1.59742	0.225351	23324	1.4659	up	0.551788	5.72205e-07	0.626726	0.41161	0.662821	0.455094	0.735372	30723	1.07111
1443837_x_at	B-cell leukemia/lymphoma 2	Bcl2	3.22695	1.87841	1.94111	3.12981	3.24979	3.12349	0.210085	-0.683718	0.456569	0.307696	-0.290636												2.72363e-05	7.7944	0.000214709	4323	6.7658	up	2.75826	-5.72205e-07	0.659484	0.474133	0.0332219	2.64417	0.0623758	18154	2.06271	down	-1.04454	-5.72205e-07	0.713744	0.474133	0.00152562	5.02282	0.00625796	8309	2.82645
1418984_at	InaD-like (Drosophila)	Inadl	3.04658	2.7201	2.69068	2.78749	2.62625	2.67057	-0.0805473	0.11354	-0.0503798	0.0584612	-0.0410733												4.60372e-11	36.2301	1.489e-08	103	6.75963	up	2.75694	9.53674e-08	0.151729	0.0821918	2.6732e-07	19.1117	6.14452e-06	1481	2.09578	up	1.06749	9.53674e-08	0.0846729	0.0821918	0.143637	1.64659	0.213516	22930	1.22782
1451210_at	phosphatidic acid phosphatase type 2c	Ppap2c	2.58002	3.01677	3.06471	2.73146	2.51005	2.61683	-0.101887	-0.107864	-0.0784941	-0.132763	0.421011												1.2233e-08	19.3348	5.32534e-07	781	6.74261	up	2.75331	5.72205e-07	0.234385	0.236143	3.23058e-06	13.2687	3.58233e-05	3073	4.65457	up	2.21865	5.72205e-07	0.265747	0.236143	0.126588	1.73358	0.192806	22379	1.38244
1419708_at	wingless-related MMTV integration site 6	Wnt6	2.41559	3.19108	3.22306	2.65643	2.48439	2.50907	-0.083076	0.243219	-0.381858	-0.329391	0.551106												7.84548e-07	11.9736	1.25377e-05	2132	6.71135	up	2.7466	9.53674e-08	0.365365	0.394997	1.09678e-05	11.0605	9.10511e-05	4104	6.90191	up	2.787	9.53674e-08	0.348122	0.394997	6.93586e-05	8.34844	0.000703639	3359	4.41053
1437409_s_at	G protein-coupled receptor 126	Gpr126	3.05217	2.29328	2.25209	2.75288	3.04514	3.04572	0.191636	0.501443	-0.348682	-0.156198	-0.188196												5.67079e-07	12.4379	9.65536e-06	2001	6.68168	up	2.74021	5.72205e-07	0.379948	0.342624	0.799369	0.264019	0.846462	32189	1.06809	down	-0.0950267	5.72205e-07	0.717778	0.342624	0.000442255	6.20694	0.00256861	5868	2.6192
1434237_at	uroplakin 3B	Upk3b	2.95406	2.78	2.81723	2.845	2.65309	2.38946	0.0717454	1.11898	-0.341106	-0.773911	-0.0757108												7.08018e-06	9.20794	7.16148e-05	3369	6.67981	up	2.73981	0	0.197402	0.703259	0.000534633	6.01421	0.00202534	8997	6.52809	up	2.70666	0	0.625119	0.703259	0.838323	0.211767	0.878313	32534	1.05821
1415899_at	Jun-B oncogene	Junb	2.74587	2.76776	2.88512	2.60344	2.64513	2.76629	-0.379533	-0.0251527	0.0239334	0.0611439	0.319607												1.40443e-09	24.6941	1.23342e-07	386	6.66037	up	2.7356	-1.90735e-07	0.100087	0.250568	1.05492e-05	11.1253	8.83295e-05	4070	8.29194	up	3.05171	-1.90735e-07	0.553564	0.250568	0.00010186	7.8618	0.000915879	3790	4.7625
1423411_at	cDNA sequence BC013481	BC013481	3.03592	2.62906	2.65851	2.52913	2.82738	2.66963	0.000751018	0.414384	-0.294637	-0.144455	0.0239573												7.95402e-09	20.3023	3.91239e-07	692	6.61132	up	2.72494	1.90735e-07	0.180116	0.26456	1.10637e-06	15.5353	1.63969e-05	2299	5.15129	up	2.36494	1.90735e-07	0.163827	0.26456	0.000421561	6.25633	0.00248723	5776	2.22119
1422123_s_at	CEA-related cell adhesion molecule 1 /// CEA-related cell adhesion molecule 2	Ceacam1 /// Ceacam2	3.40952	2.77865	2.90751	2.30021	1.60706	3.34448	0.0136776	-0.0275636	0.107248	-0.00352621	-0.0898347												1.00178e-05	8.82556	9.52513e-05	3584	6.60964	up	2.72457	1.90735e-07	0.680992	0.0716443	0.162269	1.56196	0.235188	23517	1.09745	up	0.134157	1.90735e-07	0.177223	0.0716443	1.42038e-05	10.6388	0.000236052	2050	1.71931
1450142_a_at	caspase recruitment domain family, member 14	Card14	2.87875	2.78169	2.80836	2.58244	2.70865	2.57885	-0.211397	0.019145	0.26153	0.0380354	-0.107315												2.47877e-10	30.0067	4.14186e-08	203	6.603	up	2.72312	-1.90735e-07	0.12307	0.177775	7.02207e-09	32.3199	6.53992e-07	365	13.8427	up	3.79106	-1.90735e-07	0.17089	0.177775	0.00280775	4.4972	0.00981215	9753	2.99048
1429262_at	Ras association (RalGDS/AF-6) domain family 6	Rassf6	3.02439	2.25837	2.31989	2.95038	2.82795	2.94365	-0.161478	0.143294	0.0927877	0.0437613	-0.118367												4.43224e-08	16.6972	1.37222e-06	1100	6.59226	up	2.72077	-3.8147e-07	0.340761	0.133364	7.85784e-08	22.8217	2.77162e-06	965	8.58635	up	3.10204	-3.8147e-07	0.268487	0.133364	0.000352911	6.44206	0.00219679	5475	2.13146
1438116_x_at	solute carrier family 9 (sodium/hydrogen exchanger), isoform 3 regulator 1	Slc9a3r1	2.63952	2.9857	2.98503	2.60243	2.64249	2.46517	0.00530052	0.0995531	-0.295407	-0.154854	0.345406												1.08337e-08	19.6033	4.84631e-07	761	6.58899	up	2.72006	-3.8147e-07	0.215446	0.245198	4.2094e-07	17.8903	8.46015e-06	1695	5.04697	up	2.33542	-3.8147e-07	0.0905421	0.245198	0.000317225	6.55539	0.00203832	5304	2.46171
1446567_at			3.18177	2.53123	3.21084	2.78073	2.72445	1.88096	0.369342	0.200416	0.104289	-0.434943	-0.239103												2.29768e-06	10.5445	2.94994e-05	2654	6.5811	up	2.71833	2.86102e-07	0.489382	0.329318	0.00325171	4.37563	0.00902543	12279	1.8047	up	0.851756	2.86102e-07	0.227766	0.329318	0.0174156	3.09617	0.0395501	15009	1.49942
1433720_s_at	Nur77 downstream gene 2	Ndg2	2.78905	3.03101	3.08334	2.71897	2.35635	2.31582	-0.0765138	-0.210624	0.137375	-0.152292	0.302055												6.64868e-08	15.9395	1.8653e-06	1214	6.56938	up	2.71576	9.53674e-08	0.325273	0.214196	0.0833672	2.01807	0.135019	21046	1.46169	up	0.547641	9.53674e-08	0.566275	0.214196	0.840753	0.208531	0.880232	32557	1.02464
1419052_at	OVO homolog-like 1 (Drosophila)	Ovol1	2.8863	2.63451	2.90653	2.77191	2.67914	2.41514	0.1706	0.390284	-0.0274215	-0.373565	-0.159897												1.59444e-08	18.7614	6.3941e-07	849	6.56861	up	2.71559	1.90735e-07	0.182726	0.294659	5.06202e-08	24.3184	2.06144e-06	834	21.3688	up	4.41743	1.90735e-07	0.235219	0.294659	0.00793445	3.67283	0.0216231	12507	3.40764
1451611_at	HRAS like suppressor 3	Hrasls3	2.52951	2.54145	2.63445	3.03592	2.72451	2.82404	-0.200394	-0.0355668	-0.131683	-0.0884914	0.456134												9.83936e-09	19.8185	4.55699e-07	735	6.56585	up	2.71498	-1.90735e-07	0.192866	0.262036	1.02735e-07	21.9538	3.23652e-06	1081	11.2106	up	3.48679	-1.90735e-07	0.198104	0.262036	0.000394104	6.32623	0.00236887	5670	3.10097
1422481_at	keratin 1	Krt1	3.13641	2.47413	2.70663	2.51797	2.37593	3.01474	0.216061	0.777165	-0.373155	-0.402275	-0.217797												1.58385e-06	11.0213	2.19331e-05	2460	6.51742	up	2.7043	-1.90735e-07	0.309393	0.499793	1.69545e-08	28.4715	1.06629e-06	541	198.784	up	7.63506	-1.90735e-07	0.199555	0.499793	6.49983e-07	16.7921	3.14269e-05	704	99.3178
1427133_s_at	low density lipoprotein receptor-related protein 2	Lrp2	2.97837	2.48928	2.62071	2.84063	2.54617	2.73619	0.600348	0.331682	-0.382831	-0.279672	-0.269528												2.32057e-07	13.8011	4.8588e-06	1627	6.50655	up	2.70189	-9.53674e-08	0.185962	0.438136	0.379412	0.938125	0.471825	27409	1.16455	down	-0.219771	-9.53674e-08	0.169159	0.438136	0.587043	0.569152	0.66831	29941	1.10121
1430329_at	cingulin	Cgn	2.48469	2.74935	2.59937	2.9949	2.89164	2.49101	-0.301086	-0.0732732	0.261425	-0.117657	0.230592												9.97945e-09	19.7868	4.60311e-07	738	6.50625	up	2.70183	1.90735e-07	0.212731	0.24051	0.000793086	5.62721	0.00278817	9693	2.6641	up	1.41365	1.90735e-07	0.50011	0.24051	0.555552	0.618945	0.640048	29586	1.06837
1456815_at	forkhead box N1	Foxn1	2.39139	2.65379	3.15548	2.48111	2.68336	2.81777	0.00122261	-0.0173521	0.0383425	0.0190144	-0.0412278												3.99487e-09	21.9476	2.42685e-07	560	6.4852	up	2.69715	-9.53674e-08	0.270871	0.0309597	4.63142e-11	66.3725	3.71475e-08	41	21.217	up	4.40715	-9.53674e-08	0.146913	0.0309597	0.00716717	3.7501	0.0200023	12213	3.63822
1439793_at	gap junction membrane channel protein alpha 3	Gja3	2.47217	2.60862	2.6281	2.64122	2.87936	2.91552	0.180059	0.11406	-0.154219	-0.20056	0.0606604												8.47223e-10	26.1391	8.66365e-08	332	6.45685	up	2.69083	1.90735e-07	0.171461	0.168165	0.0100113	3.49865	0.0229384	14876	1.24744	up	0.318973	1.90735e-07	0.0734395	0.168165	0.000757568	5.67126	0.00378083	6828	2.34161
1416225_at	alcohol dehydrogenase 1 (class I)	Adh1	2.62886	2.63479	2.63791	2.74055	2.6775	2.80681	-0.0273666	0.341758	-0.402778	-0.25611	0.344498												1.4101e-08	19.0253	5.83326e-07	823	6.44302	up	2.68774	1.90735e-07	0.0718668	0.340605	7.63439e-06	11.677	6.8627e-05	3791	5.23927	up	2.38937	1.90735e-07	0.24984	0.340605	0.14366	1.64648	0.213542	22931	1.78697
1434007_at	glycosyltransferase-like 1B	Gyltl1b	2.63518	2.73712	2.95602	2.60031	2.69958	2.49762	0.00209236	0.130664	-0.178546	-0.164342	0.210133												6.12303e-10	27.1108	7.23207e-08	287	6.44257	up	2.68764	1.90735e-07	0.155633	0.173292	2.58804e-07	19.2018	6.01948e-06	1464	5.42427	up	2.43943	1.90735e-07	0.208918	0.173292	0.000321259	6.54188	0.00205687	5323	2.24757
1425560_a_at	S100 calcium binding protein A16	S100a16	2.39586	2.7982	2.80747	2.79788	2.65411	2.63501	-0.355639	-0.0677319	-0.0210962	-0.0811739	0.52564												2.244e-08	18.0459	8.22485e-07	929	6.41487	up	2.68142	-1.90735e-07	0.159707	0.321869	9.59584e-07	15.8625	1.47605e-05	2215	6.35246	up	2.66732	-1.90735e-07	0.0920794	0.321869	0.00127503	5.18416	0.00549942	7902	2.88801
1434606_at	v-erb-b2 erythroblastic leukemia viral oncogene homolog 3 (avian)	Erbb3	2.6135	2.63622	2.72419	2.64219	2.69229	2.77824	0.163878	0.170099	-0.320404	-0.192408	0.178831												6.94712e-10	26.7289	7.76647e-08	301	6.41348	up	2.68111	-5.72205e-07	0.0624771	0.238459	2.67812e-06	13.6415	3.0914e-05	2952	4.84721	up	2.27716	-5.72205e-07	0.262048	0.238459	0.00137137	5.11827	0.00579197	8069	1.85276
1431566_at	RIKEN cDNA 9030622O22 gene	9030622O22Rik	2.91977	2.06877	2.02732	3.41803	2.92221	2.7193	0.168732	-0.0308714	-0.0672011	0.324669	-0.395329												3.54178e-06	10.0123	4.15303e-05	2906	6.40516	up	2.67923	-2.86102e-07	0.540737	0.271861	0.595995	0.555278	0.675876	30057	1.08248	down	-0.114343	-2.86102e-07	0.348316	0.271861	0.322332	1.06475	0.41236	26644	1.15308
1417346_at	PYD and CARD domain containing	Pycard	2.49722	2.72882	2.81719	2.75654	2.55946	2.70998	-0.289206	-0.123188	-0.0418062	-0.0461035	0.500301												8.09724e-09	20.2613	3.96567e-07	695	6.40059	up	2.6782	-5.72205e-07	0.12319	0.297065	1.69541e-08	28.4716	1.06629e-06	540	20.3342	up	4.34584	-5.72205e-07	0.0560565	0.297065	5.89056e-05	8.56278	0.000631527	3178	7.20219
1440948_at	Transcribed locus		3.68149	1.59107	1.76631	2.77082	3.19516	3.05711	-0.0277925	0.0215979	-0.10964	0.266774	-0.150939												6.03535e-05	7.04252	0.000410961	5005	6.39522	up	2.677	1.90735e-07	0.829382	0.163715	0.155578	1.59126	0.227107	23350	1.16553	up	0.220987	1.90735e-07	0.253509	0.163715	0.0295033	2.72613	0.0597551	16829	1.24521
1431171_at	RIKEN cDNA D730001G18 gene	D730001G18Rik	2.52591	2.91016	2.96501	2.61612	2.27162	2.76073	-0.181772	-0.00172567	-0.176624	0.237076	0.123045												1.23426e-08	19.3153	5.35007e-07	785	6.38605	up	2.67492	0	0.258908	0.18411	3.59406e-08	25.5504	1.68053e-06	728	8.9788	up	3.16652	0	0.185596	0.18411	0.00634681	3.84336	0.0182262	11868	2.79575
1422120_at	ELL associated factor 2	Eaf2	3.10381	2.09941	2.09971	2.81981	2.89401	3.01762	0.244744	0.000382423	-0.236125	0.00790405	-0.0169072												6.0054e-07	12.3547	1.00728e-05	2030	6.37487	up	2.6724	-2.86102e-07	0.454407	0.170296	1.80338e-08	28.2196	1.1096e-06	553	8.25401	up	3.04509	-2.86102e-07	0.147337	0.170296	0.0213976	2.9503	0.0464811	15691	1.78883
1418649_at	EGL nine homolog 3 (C. elegans)	Egln3	2.64416	2.73804	2.94944	2.26288	2.33629	3.09793	-0.127788	0.0306716	-0.209948	-0.474993	0.782061												1.58416e-06	11.0211	2.19331e-05	2461	6.37073	up	2.67146	7.62939e-07	0.329727	0.473969	4.79816e-07	17.5523	9.25607e-06	1766	21.4619	up	4.42371	7.62939e-07	0.172713	0.473969	4.06471e-05	9.067	0.000493203	2807	6.84936
1446471_at			2.52259	2.46098	2.46229	2.77254	2.93233	2.87388	-0.172258	0.29518	-0.251953	-0.0369196	0.165951												9.16538e-09	19.9787	4.29779e-07	725	6.36768	up	2.67077	1.90735e-07	0.214222	0.228685	0.0248346	2.84588	0.0489555	17291	1.4668	up	0.552677	1.90735e-07	0.354723	0.228685	0.915608	0.109853	0.937698	33283	1.01718
1443664_s_at	CD164 sialomucin-like 2	Cd164l2	2.69982	2.80254	2.72919	2.72421	2.54902	2.49243	0.190007	-0.0994568	-0.240642	-0.250738	0.400829												6.0861e-09	20.9271	3.21082e-07	645	6.34756	up	2.6662	0	0.119148	0.28611	0.00374746	4.25981	0.0101172	12625	1.78843	up	0.838692	0	0.303069	0.28611	0.966908	0.0429894	0.975669	33779	1.00721
1456981_at	transmembrane channel-like gene family 7	Tmc7	3.05384	2.32114	2.37879	2.79216	2.57616	2.86066	0.265555	0.0969534	-0.059967	-0.106424	-0.196116												2.47676e-08	17.8441	8.91527e-07	945	6.33696	up	2.66379	2.86102e-07	0.287642	0.182554	0.0289341	2.73962	0.0556526	17721	1.48885	up	0.574199	2.86102e-07	0.428184	0.182554	0.0106387	3.45365	0.027111	13374	1.36959
1416237_at	myelin protein zero-like 2	Mpzl2	2.52876	3.10935	2.84687	2.66843	2.17346	2.65163	-0.00726557	0.183604	-0.039516	-0.00917053	-0.127651												2.3956e-08	17.912	8.69635e-07	938	6.33385	up	2.66308	9.53674e-08	0.313325	0.113692	6.37893e-09	32.7691	6.12225e-07	354	10.987	up	3.45772	9.53674e-08	0.20124	0.113692	0.000584542	5.92504	0.00313094	6363	2.88104
1454866_s_at	chloride intracellular channel 6	Clic6	3.16006	2.12905	2.41083	2.76107	2.73409	2.78063	0.00306988	0.00611115	-0.0980234	-0.0662165	0.155058												5.74454e-08	16.2088	1.6665e-06	1174	6.33183	up	2.66262	-9.53674e-08	0.353346	0.0975744	6.3867e-08	23.5157	2.41356e-06	901	4.13741	down	-2.04873	-9.53674e-08	0.163286	0.0975744	1.01772e-06	15.7265	4.24546e-05	816	3.81205
1423271_at	gap junction membrane channel protein beta 2	Gjb2	2.82459	2.70863	2.62069	2.41539	2.3875	3.01699	0.219102	0.457514	-0.591009	0.0693874	-0.154996												2.48449e-07	13.6923	5.11097e-06	1656	6.33041	up	2.6623	-3.8147e-07	0.241869	0.398577	2.47338e-08	26.9644	1.33402e-06	631	102.768	up	6.68325	-3.8147e-07	0.326676	0.398577	6.44499e-06	11.9758	0.000140467	1563	24.5879
1418475_at	sodium channel, nonvoltage-gated 1 beta	Scnn1b	2.93465	2.67153	2.62912	2.6077	2.55344	2.56013	0.119873	0.219712	-0.196231	-0.163307	0.0199547												5.31469e-10	27.5454	6.78157e-08	266	6.31782	up	2.65943	1.90735e-07	0.141831	0.179037	0.789286	0.277672	0.838404	32089	1.02197	down	-0.0313559	1.90735e-07	0.152913	0.179037	6.80213e-05	8.37374	0.00069462	3337	1.84725
1450682_at	fatty acid binding protein 6, ileal (gastrotropin)	Fabp6	2.41871	2.61646	2.65235	2.64762	2.80504	2.8083	0.0520601	-0.0195599	-0.0727477	-0.0987067	0.138954												6.11377e-11	35.0988	1.7812e-08	116	6.31192	up	2.65808	-9.53674e-08	0.143762	0.0967422	4.15869e-08	25.0182	1.84101e-06	769	6.74602	up	2.75404	-9.53674e-08	0.224399	0.0967422	0.0597547	2.24366	0.104836	19428	1.67061
1423320_at	deoxyribonuclease 1-like 2 /// similar to Dnase1l2 protein	Dnase1l2 /// LOC100047816	2.3316	2.67418	2.83022	2.44564	2.47808	3.17544	0.0820823	-0.051652	-0.13774	-0.00711203	0.114419												2.0909e-08	18.1917	7.8064e-07	912	6.30222	up	2.65586	-5.72205e-07	0.310368	0.101882	4.91361e-07	17.4916	9.40957e-06	1779	7.44762	up	2.89678	-5.72205e-07	0.358291	0.101882	0.495484	0.718917	0.583728	28933	1.27466
1447141_at	expressed sequence AW107722	AW107722	3.46068	1.8079	2.2902	2.78266	2.71354	2.86868	0.0389342	-0.197536	0.336705	-0.228431	0.0503268												3.98104e-06	9.87254	4.55681e-05	2977	6.29385	up	2.65394	-9.53674e-08	0.55949	0.228375	0.304153	1.1088	0.394268	26295	1.10026	down	-0.13785	-9.53674e-08	0.102975	0.228375	0.110766	1.82493	0.172926	21833	1.16419
1448745_s_at	loricrin	Lor	2.29102	2.75918	2.84878	2.73273	2.63511	2.64153	0.0371561	0.403498	0.0248957	-0.266705	-0.198848												1.23896e-08	19.3069	5.35852e-07	787	6.28274	up	2.65139	-5.72205e-07	0.193609	0.262432	4.50917e-09	34.4433	4.97424e-07	308	27.6576	up	4.7896	-5.72205e-07	0.0918626	0.262432	3.13494e-06	13.3278	8.86138e-05	1204	17.3479
1436590_at	protein phosphatase 1, regulatory (inhibitor) subunit 3B	Ppp1r3b	3.01675	2.25133	2.21791	2.85555	2.91754	2.64602	0.0146666	0.0145855	0.0755777	0.1064	-0.211233												5.72785e-08	16.2142	1.66308e-06	1173	6.28038	up	2.65085	-5.72205e-07	0.344671	0.12458	5.3957e-06	12.2968	5.22955e-05	3516	4.39706	up	2.13654	-5.72205e-07	0.368561	0.12458	0.0966398	1.91782	0.154583	21309	1.34281
1416449_x_at	syntaxin binding protein 2	Stxbp2	2.56826	2.69552	2.84877	2.65039	2.62133	2.51196	0.023643	-0.0519185	-0.197553	-0.218289	0.444117												3.87931e-09	22.0205	2.36132e-07	559	6.27394	up	2.64937	0	0.116735	0.267942	6.67733e-06	11.9128	6.18002e-05	3682	3.54961	up	1.82766	0	0.162247	0.267942	0.000221929	6.94629	0.00158228	4780	2.29796
1438891_at			3.06777	2.21547	2.09778	2.72765	2.81555	2.95587	0.653567	-0.385687	0.124795	-0.0596929	-0.332983												2.0283e-06	10.7023	2.66912e-05	2589	6.26225	up	2.64668	-9.53674e-08	0.398806	0.420095	0.00056617	5.95684	0.00211752	9113	2.41114	down	-1.26971	-9.53674e-08	0.0166481	0.420095	0.000692338	5.75851	0.00353289	6679	2.40731
1420913_at	solute carrier organic anion transporter family, member 2a1	Slco2a1	2.63335	2.71995	2.84944	2.56709	2.50384	2.58301	-0.00414515	0.186257	-0.373393	-0.0647917	0.256072												2.53849e-09	23.1004	1.76591e-07	489	6.24535	up	2.64278	-1.90735e-07	0.124384	0.246932	0.00204363	4.76666	0.0061176	11386	1.89267	down	-0.920421	-1.90735e-07	0.334715	0.246932	2.83815e-05	9.57931	0.000382993	2525	2.50073
1418671_at	calpain 5	Capn5	2.87756	2.63485	2.68588	2.55871	2.51918	2.52281	0.0448818	0.313961	-0.22479	-0.560979	0.426927												1.03359e-07	15.1518	2.58678e-06	1361	6.20385	up	2.63316	0	0.136545	0.402517	0.000170597	7.24547	0.000796115	7303	2.9152	up	1.5436	0	0.138977	0.402517	0.55925	0.613013	0.643503	29623	1.12305
1440765_at	Fraser syndrome 1 homolog (human)	Fras1	3.26898	1.92163	1.81672	2.83014	3.00612	2.93555	0.441121	-0.885901	0.662947	0.29391	-0.512074												7.44176e-05	6.85378	0.000485487	5224	6.18965	up	2.62986	5.72205e-07	0.607681	0.664739	0.00141064	5.09288	0.00451382	10651	4.80111	up	2.26337	5.72205e-07	0.6595	0.664739	0.0997292	1.89642	0.158639	21428	1.64563
1449450_at	prostaglandin E synthase	Ptges	2.3651	2.71054	2.93538	2.58162	2.45695	2.71295	-0.310437	-0.00791264	-0.0241537	-0.0235353	0.366039												1.08083e-08	19.6085	4.84631e-07	759	6.17779	up	2.62709	0	0.204466	0.240601	4.92244e-05	8.80371	0.000292886	5727	2.85602	up	1.51401	0	0.275982	0.240601	0.00869288	3.60404	0.0232003	12771	1.43348
1451599_at	sestrin 2	Sesn2	2.42336	2.86429	2.9723	2.68053	2.60716	2.18529	-0.279612	-0.000166893	-0.018014	-0.0432038	0.340996												4.64541e-08	16.6077	1.42131e-06	1113	6.1567	up	2.62216	-9.53674e-08	0.288178	0.221728	6.1609e-07	16.9239	1.09655e-05	1913	4.50808	up	2.17251	-9.53674e-08	0.141048	0.221728	0.0134035	3.28451	0.0323538	14120	1.71969
1449357_at	RIKEN cDNA 2310030G06 gene	2310030G06Rik	2.46807	2.28581	2.44419	2.7873	2.76655	2.97788	-0.247582	0.305383	0.223868	-0.200519	-0.0811486												4.10786e-08	16.8429	1.29626e-06	1079	6.15446	up	2.62163	1.90735e-07	0.261996	0.250732	8.6514e-06	11.4608	7.55767e-05	3901	2.78701	up	1.47872	1.90735e-07	0.0499732	0.250732	0.346132	1.00999	0.437618	26960	1.1467
1444339_at	0 day neonate kidney cDNA, RIKEN full-length enriched library, clone:D630003P16 product:unclassifiable, full insert sequence		2.79135	2.24688	2.75683	2.66904	2.77875	2.47939	-0.267742	0.0390644	0.115198	0.188991	-0.0755119												4.67718e-09	21.5598	2.66607e-07	597	6.14909	up	2.62037	-1.90735e-07	0.216647	0.178817	0.62102	0.517099	0.697233	30360	1.04806	down	-0.0677185	-1.90735e-07	0.215156	0.178817	0.409759	0.876634	0.501417	27855	1.07965
1449369_at	transmembrane protease, serine 2	Tmprss2	2.78965	2.58598	2.83425	2.61075	2.21959	2.66868	0.0407615	0.799531	-0.225704	-0.155194	-0.459395												7.62068e-07	12.0146	1.22531e-05	2119	6.13962	up	2.61815	0	0.218449	0.4814	0.216175	1.35943	0.297644	24756	1.26198	down	-0.335691	0	0.0847335	0.4814	0.0856387	1.99985	0.140264	20811	1.43221
1418982_at	CCAAT/enhancer binding protein (C/EBP), alpha	Cebpa	2.76221	2.36936	2.61258	2.63622	2.33834	2.98402	-0.164852	0.303789	-0.396476	-0.165366	0.422905												1.3443e-07	14.7	3.17775e-06	1441	6.13525	up	2.61712	0	0.242964	0.347438	4.93274e-08	24.4094	2.03562e-06	825	29.0117	up	4.85856	0	0.210902	0.347438	1.6677e-05	10.3842	0.000262816	2162	9.05247
1442434_at	DNA segment, Chr 8, ERATO Doi 82, expressed	D8Ertd82e	3.14879	2.65347	2.61872	2.40454	2.51453	2.35035	0.156445	0.334392	-0.389683	-0.133251	0.0320997												9.5396e-08	15.2922	2.44678e-06	1328	6.12651	up	2.61507	3.8147e-07	0.286656	0.277007	1.22838e-05	10.8739	9.90931e-05	4223	3.06351	up	1.61518	3.8147e-07	0.10997	0.277007	0.0177885	3.08107	0.0402059	15080	1.52938
1436556_at	transmembrane protein 139	Tmem139	2.66137	2.68825	2.6503	2.60185	2.62601	2.45749	-0.00887585	0.374354	-0.239226	-0.047112	-0.0791397												7.62894e-10	26.4491	8.07868e-08	320	6.12289	up	2.61421	9.53674e-08	0.0822913	0.226898	2.14205e-07	19.7364	5.31251e-06	1372	6.25207	up	2.64433	9.53674e-08	0.156324	0.226898	0.00421434	4.16519	0.0133062	10795	1.98254
1435227_at	B-cell leukemia/lymphoma 11B	Bcl11b	2.66645	2.60766	2.46067	2.68004	2.87985	2.36988	0.0859404	0.249649	-0.164188	-0.11974	-0.0516648												1.40878e-09	24.6855	1.23342e-07	388	6.10825	up	2.61076	-7.62939e-07	0.179374	0.168579	3.29899e-08	25.8679	1.59961e-06	702	28.6013	up	4.83801	-7.62939e-07	0.37879	0.168579	1.37868e-09	40.8272	9.1022e-07	49	21.1158
1449836_x_at	Bcl2-interacting killer	Bik	2.11868	2.97167	2.93707	2.77094	2.29552	2.57011	-0.365175	-0.366132	0.0163426	0.194485	0.52048												8.28675e-07	11.8969	1.31138e-05	2153	6.10785	up	2.61067	1.90735e-07	0.348014	0.379604	0.00653495	3.82086	0.0160719	13859	1.79701	down	-0.8456	1.90735e-07	0.248661	0.379604	0.504505	0.703431	0.592491	29024	1.10163
1437085_at	RIKEN cDNA D630039A03 gene	D630039A03Rik	2.13754	3.14043	3.02021	2.59839	2.31405	2.45324	-0.144784	0.251467	-0.38664	-0.204597	0.484552												1.22311e-06	11.3636	1.78321e-05	2337	6.10776	up	2.61064	0	0.39627	0.35719	0.000546105	5.99291	0.00205833	9042	2.49563	down	-1.3194	0	0.284984	0.35719	0.000169939	7.24994	0.00131503	4404	2.77867
1451776_s_at	homeobox only domain	Hod	3.03294	1.92151	1.92712	2.55327	2.70467	3.52181	0.0494576	0.361176	-0.353218	-0.0192995	-0.0381155												1.1525e-05	8.67487	0.000106782	3678	6.10596	up	2.61022	9.53674e-08	0.626546	0.254697	9.33355e-08	22.2607	3.05916e-06	1039	31.5566	up	4.97987	9.53674e-08	0.415929	0.254697	0.000507017	6.06766	0.00282674	6113	6.01522
1420521_at	papilin, proteoglycan-like sulfated glycoprotein	Papln	2.77224	2.87382	2.83067	2.45709	2.24684	2.45902	0.0180478	0.0160594	0.168451	-0.10453	-0.0980267												5.49484e-09	21.1705	2.99452e-07	624	6.09071	up	2.60661	3.8147e-07	0.25401	0.111238	4.31909e-08	24.8819	1.88495e-06	780	4.96038	up	2.31045	3.8147e-07	0.167958	0.111238	0.00588099	3.90236	0.0171955	11657	2.1157
1460117_at	Transcribed locus		2.75877	2.74464	2.71429	2.62221	2.51742	2.277	-0.197213	-0.121705	0.191697	0.0477719	0.0794463												1.32364e-09	24.8594	1.18423e-07	380	6.08697	up	2.60572	-5.72205e-07	0.184734	0.157358	0.0180952	3.06891	0.0375874	16409	1.3146	down	-0.394624	-5.72205e-07	0.229609	0.157358	0.0867041	1.99146	0.141632	20865	1.171
1428988_at	ATP-binding cassette, sub-family C (CFTR/MRP), member 3	Abcc3	2.89446	2.60954	2.63531	2.49404	2.4173	2.56724	-0.167403	0.14886	-0.0949311	-0.0682907	0.181765												6.65777e-10	26.8569	7.62931e-08	296	6.0754	up	2.60298	9.53674e-08	0.163506	0.155642	0.899065	0.131519	0.923725	33176	1.00898	down	-0.0128921	9.53674e-08	0.132383	0.155642	0.789769	0.277017	0.839597	32063	1.02272
1434917_at	cordon-bleu	Cobl	2.89584	2.30112	2.60174	2.59364	2.44077	2.77938	0.0794053	0.389555	-0.124763	-0.257514	-0.0866823												1.74362e-08	18.5716	6.81593e-07	871	6.07161	up	2.60208	1.90735e-07	0.216518	0.248722	1.40343e-06	15.0027	1.92093e-05	2489	8.63413	up	3.11005	1.90735e-07	0.374618	0.248722	0.00405683	4.19577	0.0129432	10683	2.14031
1448752_at	carbonic anhydrase 2	Car2	2.85634	1.84133	2.34427	3.07874	2.50227	2.98351	0.266211	0.471009	-0.0179977	-0.688153	-0.0310698												5.72478e-06	9.44872	6.06403e-05	3217	6.0674	up	2.60108	-1.90735e-07	0.467444	0.438053	0.0148952	3.2082	0.0319389	15896	3.28158	down	-1.71439	-1.90735e-07	1.10672	0.438053	0.00147404	5.0535	0.00610443	8230	2.50045
1436591_at	cDNA sequence BC023744	BC023744	2.94905	2.45953	2.39481	2.67322	2.43946	2.64854	-0.146656	-0.0919848	-0.0256	0.13027	0.13397												1.69242e-09	24.1807	1.38344e-07	416	6.03812	up	2.5941	-9.53674e-08	0.208302	0.128006	3.63912e-05	9.22215	0.0002301	5390	1.74478	up	0.803042	-9.53674e-08	0.132171	0.128006	0.00947505	3.53959	0.0247795	13033	1.24414
1430201_at	RIKEN cDNA 9130017K11 gene	9130017K11Rik	2.77156	2.29615	2.38642	2.5526	2.79527	2.74312	-0.134532	-0.478388	0.264612	0.128954	0.219352												5.07034e-08	16.4422	1.51272e-06	1141	6.02455	up	2.59085	-1.90735e-07	0.213416	0.308917	0.00930401	3.55318	0.021576	14698	1.68554	up	0.753212	-1.90735e-07	0.325215	0.308917	0.552993	0.623064	0.63766	29560	1.08654
1439137_at	solute carrier family 4, sodium bicarbonate cotransporter, member 9	Slc4a9	2.88779	2.3679	2.46279	2.90784	2.48663	2.42181	0.376184	-0.154618	-0.195395	0.0551586	-0.0813308												2.28667e-08	18.0072	8.34537e-07	933	6.01735	up	2.58913	-9.53674e-08	0.242563	0.230899	1.14653e-07	21.6078	3.48015e-06	1121	8.12822	up	3.02294	-9.53674e-08	0.174353	0.230899	0.0514792	2.34481	0.0931704	18833	1.80726
1421943_at	transforming growth factor alpha	Tgfa	2.54563	2.31012	2.63488	2.40044	2.64774	2.97755	0.0612521	0.381824	-0.316715	-0.167791	0.04143												3.32613e-08	17.254	1.11812e-06	1013	6.00457	up	2.58606	0	0.233102	0.264443	2.85493e-05	9.5707	0.000189959	5122	7.713	up	2.94729	0	0.631257	0.264443	0.01534	3.18703	0.0358835	14571	1.94692
1435980_x_at	wingless-related MMTV integration site 6	Wnt6	2.32423	2.95426	2.81811	2.65815	2.34578	2.33326	-0.179211	0.0918522	-0.0843615	-0.19111	0.362832												5.02508e-08	16.4591	1.50386e-06	1138	5.94756	up	2.5723	3.8147e-07	0.277012	0.232293	1.0314e-06	15.6958	1.55947e-05	2253	6.13812	up	2.6178	3.8147e-07	0.268865	0.232293	5.40112e-05	8.67847	0.000596591	3085	3.28518
1439747_at	prostaglandin E synthase	Ptges	2.42629	2.56109	2.75544	2.44934	2.34574	2.88272	-0.325032	0.109913	-0.154202	0.0837989	0.285522												1.40855e-08	19.0276	5.83326e-07	822	5.93852	up	2.5701	9.53674e-08	0.208695	0.239818	0.00109234	5.32584	0.00364819	10205	1.90033	up	0.92625	9.53674e-08	0.283111	0.239818	0.778972	0.291699	0.830811	31959	1.03533
1429678_at	RIKEN cDNA 5730508B09 gene	5730508B09Rik	3.20281	2.11614	2.06785	2.35996	2.69861	2.94087	0.330361	0.488266	-0.395944	-0.216913	-0.205769												3.92393e-06	9.88972	4.50926e-05	2965	5.91498	up	2.56437	9.53674e-08	0.459696	0.385261	6.24141e-06	12.0332	5.86575e-05	3626	6.05151	up	2.59729	9.53674e-08	0.208969	0.385261	0.000189367	7.12556	0.00141731	4552	2.81589
1434100_x_at	Peroxisome proliferative activated receptor, gamma, coactivator 1 alpha	Ppargc1a	2.88923	1.94012	1.88799	2.82103	2.80748	3.01057	-0.089004	-0.0779967	0.205909	0.420292	-0.4592												4.73997e-06	9.66701	5.24072e-05	3082	5.89463	up	2.5594	0	0.505296	0.333134	0.00073609	5.69903	0.00262157	9570	2.59409	down	-1.37523	0	0.392381	0.333134	0.0261096	2.81097	0.0541921	16422	1.66314
1437698_at	myosin Vb	Myo5b	2.74426	2.20963	2.60684	2.59041	2.48484	2.7055	0.0386934	0.468728	-0.299418	-0.202187	-0.00581741												3.30766e-08	17.265	1.11521e-06	1010	5.88448	up	2.55692	-1.90735e-07	0.19318	0.29655	3.60667e-06	13.0542	3.89175e-05	3158	6.82911	up	2.7717	-1.90735e-07	0.341315	0.29655	0.0174707	3.09392	0.0396382	15023	1.7287
1449187_at	platelet derived growth factor, alpha	Pdgfa	2.74188	2.4247	2.4629	2.5463	2.62525	2.52382	0.0294657	0.257315	-0.264383	-0.202872	0.180475												1.78232e-09	24.0401	1.43288e-07	423	5.87318	up	2.55414	9.53674e-08	0.115207	0.229514	6.98449e-07	16.6167	1.19819e-05	1986	5.87968	up	2.55574	9.53674e-08	0.228968	0.229514	1.29284e-06	15.1845	4.89113e-05	900	4.32827
1447676_x_at	S100 calcium binding protein A16	S100a16	2.44297	2.66066	2.57638	2.56943	2.60371	2.44857	-0.251111	-0.0483408	-0.104893	0.00759697	0.396749												1.65912e-09	24.2349	1.36624e-07	412	5.8575	up	2.55029	3.8147e-07	0.0871167	0.241797	1.13033e-07	21.6524	3.44629e-06	1117	6.49926	up	2.70027	3.8147e-07	0.0518518	0.241797	0.000719962	5.72048	0.0036336	6753	2.77171
1435465_at	kelch repeat and BTB (POZ) domain containing 11	Kbtbd11	2.38761	2.57534	2.72005	2.62955	2.45915	2.52148	-0.123232	-0.19673	-0.00014782	0.109191	0.210917												2.77304e-10	29.6316	4.52272e-08	208	5.85173	up	2.54886	-1.90735e-07	0.119431	0.166055	0.0011223	5.30087	0.00372719	10263	1.72588	down	-0.787332	-1.90735e-07	0.27861	0.166055	2.90171e-05	9.547	0.0003888	2543	1.77148
1450559_at	RIKEN cDNA 5730559C18 gene	5730559C18Rik	2.91657	2.57742	2.77965	2.30735	2.20168	2.50575	0.103371	-0.405847	0.321516	-0.159756	0.140716												1.03317e-07	15.1525	2.58678e-06	1360	5.84851	up	2.54807	0	0.272033	0.284646	0.00298199	4.44712	0.00840337	12095	1.92058	up	0.941543	0	0.3527	0.284646	0.0208988	2.96692	0.0456477	15604	1.45912
1443086_at	activated leukocyte cell adhesion molecule	Alcam	3.07013	1.8627	2.05418	2.75876	2.68426	2.85635	0.576964	-0.510421	0.496262	0.305225	-0.868029												3.68305e-05	7.50251	0.000274473	4573	5.84713	up	2.54773	3.8147e-07	0.478369	0.649294	0.681571	0.427913	0.749757	30986	1.13567	down	-0.183549	3.8147e-07	0.626031	0.649294	0.00126208	5.19344	0.00545391	7887	3.63466
1420841_at	protein tyrosine phosphatase, receptor type, F	Ptprf	2.79881	2.44172	2.4605	2.47327	2.3717	2.70747	0.120073	0.541398	-0.276915	-0.49963	0.115076												1.85542e-07	14.1631	4.06986e-06	1553	5.82495	up	2.54225	2.86102e-07	0.169563	0.402207	2.39691e-05	9.82892	0.00016603	4920	4.74978	up	2.24786	2.86102e-07	0.2356	0.402207	0.0418958	2.4851	0.0788984	18099	1.65114
1441214_at	exophilin 5	Exph5	3.34983	1.18234	1.60572	3.03863	2.97043	3.10476	0.184261	0.325723	-0.518812	-0.0124416	0.0212665												0.000225126	5.91403	0.00121981	6290	5.82376	up	2.54195	-5.72205e-07	0.908271	0.320086	2.25071e-07	19.5952	5.50358e-06	1393	16.8884	up	4.07796	-5.72205e-07	0.296587	0.320086	0.00367241	4.27622	0.0119998	10431	3.33356
1446802_at	ATX1 (antioxidant protein 1) homolog 1 (yeast)	Atox1	2.06244	2.85329	3.18965	2.23742	2.42755	2.47451	-0.0349836	-0.354175	0.112689	0.00195742	0.274514												6.87282e-07	12.161	1.122e-05	2087	5.81916	up	2.54081	3.8147e-07	0.41394	0.231692	0.000582029	5.92932	0.00216726	9153	1.98281	up	0.987548	3.8147e-07	0.268816	0.231692	0.0193279	3.02214	0.0429401	15342	1.3599
1460336_at	peroxisome proliferative activated receptor, gamma, coactivator 1 alpha	Ppargc1a	3.88881	2.70377	2.35112	2.03261	1.91401	2.34565	0.731531	0.797907	-0.186352	-0.369514	-0.97357												0.000291765	5.70686	0.00150825	6593	5.81318	up	2.53933	2.86102e-07	0.716779	0.756786	0.721929	0.370553	0.783707	31399	1.10546	down	-0.144641	2.86102e-07	0.162512	0.756786	0.160735	1.56858	0.233844	23429	1.60194
1420641_a_at	sulfide quinone reductase-like (yeast)	Sqrdl	2.67807	2.57834	2.53203	2.58478	2.2902	2.56004	-0.0111017	0.179584	-0.256716	-0.123227	0.21146												1.06604e-09	25.4723	1.0066e-07	360	5.8048	up	2.53725	-1.90735e-07	0.130657	0.198857	2.60908e-05	9.70292	0.000177339	5014	2.71369	down	-1.44026	-1.90735e-07	0.248032	0.198857	1.40682e-06	14.9974	5.13835e-05	932	3.00172
1452269_at	spectrin beta 3	Spnb3	2.52794	2.89116	3.01408	2.35651	2.33655	2.09249	0.153928	-0.138342	0.108311	-0.0340185	-0.0898776												1.02976e-07	15.1583	2.58309e-06	1357	5.80162	up	2.53646	2.86102e-07	0.35312	0.126292	3.21266e-09	36.1612	3.92508e-07	278	8.42938	up	3.07543	2.86102e-07	0.127431	0.126292	0.164162	1.55387	0.238037	23507	1.61304
1446228_at	endoplasmic reticulum metallopeptidase 1	Ermp1	2.57889	2.02409	2.26457	2.94727	2.7181	2.6612	0.0702586	-0.473057	0.15887	0.316276	-0.0723505												3.59258e-07	13.1182	6.7695e-06	1808	5.78515	up	2.53235	-5.72205e-07	0.333306	0.299676	0.00343964	4.32957	0.00944399	12414	2.52454	up	1.33602	-5.72205e-07	0.611557	0.299676	0.0164062	3.13882	0.0377624	14808	1.60848
1424960_at	epsin 3	Epn3	2.58923	2.6503	2.68998	2.516	2.35717	2.38155	-0.297759	0.21893	0.0683207	-0.186873	0.197379												3.21906e-09	22.4894	2.07034e-07	529	5.77854	up	2.5307	-3.8147e-07	0.138329	0.231915	2.58752e-06	13.711	3.01232e-05	2927	3.29437	up	1.72	-3.8147e-07	0.0994301	0.231915	0.834769	0.216504	0.87537	32505	1.03891
1421007_at	procollagen, type IV, alpha 6	Col4a6	2.81921	2.57714	2.37352	2.44572	2.41998	2.5433	0.0266681	0.254604	-0.43888	-0.394989	0.552595												2.63308e-07	13.6004	5.35524e-06	1675	5.77496	up	2.52981	-2.86102e-07	0.161082	0.424125	0.253575	1.24389	0.339751	25440	1.23552	up	0.305118	-2.86102e-07	0.268593	0.424125	0.0526569	2.32945	0.094765	18939	1.43864
1433769_at	ALS2 C-terminal like	Als2cl	2.75328	2.5088	2.58077	2.46086	2.21747	2.65624	0.0351667	-0.125824	-0.110247	-0.172409	0.373314												6.95082e-09	20.6147	3.52636e-07	669	5.774	up	2.52957	2.86102e-07	0.185078	0.222661	0.00345756	4.32533	0.00948021	12431	2.16443	up	1.11398	2.86102e-07	0.527103	0.222661	0.16513	1.54977	0.239166	23534	1.14358
1417809_at	solute carrier family 22 (organic cation transporter), member 18	Slc22a18	2.12892	2.89372	2.87912	2.43961	2.30949	2.51002	-0.0970426	0.183901	0.147244	-0.421248	0.187146												1.55089e-07	14.4595	3.54323e-06	1491	5.76297	up	2.52681	1.90735e-07	0.307302	0.26334	9.17247e-05	7.99212	0.000480416	6506	2.99737	up	1.5837	1.90735e-07	0.333376	0.26334	0.0526138	2.33	0.0947359	18930	1.58513
1445457_at	predicted gene, ENSMUSG00000073746	ENSMUSG00000073746	2.04046	2.7108	2.6804	2.74407	2.4516	2.45988	0.0753441	-0.285751	-0.262044	0.174611	0.297839												7.37758e-08	15.7504	2.01829e-06	1245	5.71414	up	2.51454	-1.90735e-07	0.264732	0.262295	3.10914e-07	18.6966	6.89982e-06	1535	6.28786	up	2.65257	-1.90735e-07	0.112417	0.262295	0.0505716	2.3569	0.0918594	18765	1.63537
1444028_s_at	dedicator of cytokinesis 9	Dock9	2.52925	2.31876	2.41594	2.42859	2.51075	2.87761	0.119516	-0.0893412	-0.0647998	-0.0670938	0.101721												8.78269e-10	26.0336	8.72815e-08	342	5.70997	up	2.51348	4.76837e-07	0.193642	0.101629	5.05523e-07	17.4193	9.58385e-06	1797	4.83933	up	2.27481	4.76837e-07	0.273235	0.101629	7.7723e-08	22.8578	8.15182e-06	324	2.89469
1445626_at			2.33872	2.60422	2.81645	2.52049	2.358	2.42938	0.176516	0.475105	-0.195587	0.122109	-0.578141												2.24108e-07	13.8569	4.73601e-06	1612	5.70098	up	2.51121	2.86102e-07	0.179906	0.40134	1.92215e-05	10.1636	0.000140301	4669	11.315	up	3.50017	2.86102e-07	0.632607	0.40134	0.294758	1.13241	0.383503	26198	1.24481
1418571_at	tumor necrosis factor receptor superfamily, member 12a	Tnfrsf12a	2.35314	2.90166	2.90292	2.38686	2.25552	2.24555	-0.0789742	0.169496	0.0479169	-0.533356	0.394921												4.80712e-07	12.6804	8.50339e-06	1926	5.68676	up	2.50761	5.72205e-07	0.310551	0.345577	0.0600136	2.24072	0.102654	19927	1.52787	up	0.611522	5.72205e-07	0.476412	0.345577	0.00038374	6.35405	0.00232295	5630	2.3005
1436895_at	centaurin, delta 1	Centd1	2.44195	1.93541	1.92099	3.10309	2.70391	2.93764	-0.330211	-0.138823	-0.0451493	0.229789	0.284394												3.34319e-06	10.0819	3.97764e-05	2864	5.68502	up	2.50717	0	0.500779	0.25692	1.65856e-06	14.6391	2.1736e-05	2600	8.05335	up	3.00959	0	0.362137	0.25692	0.00367089	4.27656	0.0119971	10429	1.9836
1435917_at	OCIA domain containing 2	Ociad2	2.70379	2.31639	2.77961	2.48517	2.21365	2.51577	0.000719547	0.434381	-0.120076	-0.31539	0.000365257												3.99696e-08	16.8957	1.27214e-06	1069	5.66627	up	2.5024	0	0.21719	0.275035	5.31165e-05	8.7009	0.000310864	5823	3.91308	up	1.96831	0	0.405576	0.275035	0.00936127	3.5486	0.0245481	12997	1.72709
1417178_at	GIPC PDZ domain containing family, member 2	Gipc2	2.52864	2.28333	2.21381	2.91777	2.51727	2.54521	0.0425119	0.152803	-0.128146	-0.0683351	0.00116491												6.25796e-09	20.8613	3.27171e-07	651	5.6608	up	2.50101	-1.90735e-07	0.247606	0.107527	3.47766e-07	18.3945	7.42755e-06	1594	6.40795	up	2.67986	-1.90735e-07	0.307636	0.107527	0.00215713	4.72017	0.00808328	9095	1.78721
1415921_a_at	tumor necrosis factor receptor superfamily, member 19	Tnfrsf19	2.36264	2.30622	2.27888	2.52408	2.8639	2.66589	0.0964751	0.0653601	-0.107199	-0.0890684	0.0344315												3.06431e-09	22.6148	1.99338e-07	523	5.65791	up	2.50027	-9.53674e-08	0.23058	0.0924522	2.33485e-08	27.1893	1.2944e-06	612	8.19635	up	3.03498	-9.53674e-08	0.230675	0.0924522	7.3417e-05	8.27489	0.00073303	3413	6.26108
1426431_at	jagged 2	Jag2	2.9154	2.64463	2.51876	2.35884	2.34294	2.2011	-0.0293369	-0.24244	-0.315559	-0.0749874	0.662325												4.37824e-07	12.8194	7.88884e-06	1890	5.64489	up	2.49695	2.86102e-07	0.256013	0.38843	0.000101488	7.86632	0.000521312	6635	4.34229	up	2.11845	2.86102e-07	0.4182	0.38843	0.000246559	6.82933	0.00170693	4922	2.92882
1431309_at	tubulin tyrosine ligase-like family, member 10	Ttll10	3.06563	2.63706	2.59429	2.43744	2.49975	1.71528	0.134117	0.242581	-0.12989	-0.0745688	-0.172237												8.93459e-07	11.7921	1.39193e-05	2187	5.62392	up	2.49158	1.90735e-07	0.439746	0.179534	0.00176316	4.895	0.00542328	11081	2.6685	up	1.41603	1.90735e-07	0.62525	0.179534	0.0566857	2.27941	0.100449	19235	1.2236
1435244_at	vav 2 oncogene	Vav2	2.0595	2.79429	2.84675	2.62952	2.35435	2.26183	-0.278519	-0.716104	0.287847	0.043076	0.663697												4.51341e-06	9.72433	5.04753e-05	3047	5.62183	up	2.49104	-6.67572e-07	0.314678	0.528106	0.000903923	5.50273	0.00311894	9878	2.96307	down	-1.56709	-6.67572e-07	0.220612	0.528106	0.0154267	3.18297	0.0360423	14587	1.8745
1424148_a_at	expressed sequence AW049765	AW049765	2.85361	2.36132	2.39749	2.47591	2.32491	2.53062	-0.30241	0.262834	-0.0783119	-0.303428	0.421316												7.85466e-08	15.6375	2.1082e-06	1269	5.62028	up	2.49064	0	0.193095	0.330243	1.16565e-06	15.4169	1.70384e-05	2331	6.78434	up	2.76221	0	0.145038	0.330243	0.0014607	5.06163	0.0060651	8208	2.56563
1450494_x_at	CEA-related cell adhesion molecule 1	Ceacam1	2.88715	2.73343	2.61591	2.10048	1.62908	2.97112	0.143705	0.722618	-0.489689	0.189991	-0.566623												2.6934e-05	7.80536	0.00021267	4316	5.61594	up	2.48953	2.86102e-07	0.521003	0.533803	0.660842	0.457983	0.732247	30762	1.09275	up	0.127959	2.86102e-07	0.157616	0.533803	0.11129	1.82171	0.173572	21854	1.41462
1424638_at	cyclin-dependent kinase inhibitor 1A (P21)	Cdkn1a	2.26828	2.93791	2.88263	2.29551	1.95656	2.59543	0.0156927	0.180299	-0.327311	-0.43563	0.566947												2.44513e-06	10.4665	3.1065e-05	2682	5.6154	up	2.48939	-3.8147e-07	0.38404	0.40345	2.33437e-07	19.4916	5.62645e-06	1413	16.0565	up	4.00509	-3.8147e-07	0.0435241	0.40345	5.1269e-05	8.7486	0.000575628	3035	6.23796
1441420_at	immunoglobulin superfamily, member 9	Igsf9	2.69862	2.27372	2.4628	2.63303	2.49331	2.36071	0.122934	-0.268628	0.274916	-0.200237	0.0710158												5.31219e-09	21.2517	2.93479e-07	616	5.60623	up	2.48703	1.90735e-07	0.160107	0.22803	0.00117355	5.25984	0.00386576	10347	2.09565	up	1.06739	1.90735e-07	0.379744	0.22803	0.00458398	4.0981	0.0142153	10991	1.47988
1435065_x_at	Vav 2 oncogene	Vav2	1.98159	2.8148	2.8085	2.51431	2.5003	2.30249	-0.321403	-0.696777	0.332914	0.23583	0.449435												3.02709e-06	10.2027	3.6746e-05	2807	5.60611	up	2.487	0	0.316613	0.489193	0.00312506	4.40835	0.00873816	12189	2.42084	down	-1.27551	0	0.339129	0.489193	0.0128566	3.3148	0.0313433	13981	1.77702
1457147_at	enhancer trap locus 4	Etl4	3.17804	1.95864	2.00732	2.56012	2.7081	2.50431	0.405602	-0.401246	0.255955	0.269466	-0.529779												7.02071e-06	9.21739	7.11205e-05	3363	5.60256	up	2.48609	-9.53674e-08	0.456358	0.431365	0.00420424	4.16712	0.0111213	12885	2.54508	up	1.34771	-9.53674e-08	0.542455	0.431365	0.308283	1.09861	0.397566	26431	1.18734
1448964_at	S100 calcium binding protein G	S100g	2.78759	1.95212	2.24168	2.85506	2.14661	2.93307	-0.0609884	0.0067811	-0.086019	0.215743	-0.0755167												4.95971e-07	12.6342	8.73326e-06	1934	5.60231	up	2.48602	-9.53674e-08	0.421175	0.125909	0.920279	0.103748	0.939659	33383	1.00503	down	-0.00724268	-9.53674e-08	0.0642794	0.125909	0.586463	0.570054	0.667783	29935	1.02733
1426332_a_at	claudin 3	Cldn3	3.06325	2.42165	2.58791	2.03185	2.22601	2.5836	0.242425	0.450323	-0.660542	-0.513278	0.481071												7.66832e-06	9.11884	7.64522e-05	3418	5.60111	up	2.48571	-2.86102e-07	0.355277	0.546068	0.00566068	3.93206	0.0142591	13531	2.38477	up	1.25385	-2.86102e-07	0.360087	0.546068	0.570857	0.594545	0.653952	29754	1.19618
1437247_at	fos-like antigen 2 /// similar to fos-like antigen 2	Fosl2 /// LOC634417	2.48324	2.44699	2.36535	2.50653	2.4598	2.62512	-0.0353384	-0.00856781	-0.113689	0.110026	0.0475674												3.56494e-12	48.2065	4.0506e-09	29	5.58351	up	2.48117	-3.8147e-07	0.0853323	0.0845812	1.73419e-07	20.3505	4.59375e-06	1285	4.17256	up	2.06093	-3.8147e-07	0.208903	0.0845812	0.00011218	7.74335	0.00098048	3899	1.91179
1422644_at	SH3-binding domain glutamic acid-rich protein /// similar to putative SH3BGR protein	LOC100045042 /// Sh3bgr	3.00611	1.79891	1.91555	2.91122	2.87054	2.364	-0.0583301	0.144682	0.0527926	-0.0467935	-0.0923519												3.0395e-06	10.1977	3.68543e-05	2810	5.57017	up	2.47772	-9.53674e-08	0.531258	0.0972637	1.67697e-06	14.6154	2.18695e-05	2611	5.65453	down	-2.49941	-9.53674e-08	0.372865	0.0972637	0.0847943	2.00657	0.139154	20770	1.43489
1423122_at	arginine vasopressin-induced 1	Avpi1	2.21278	2.70277	2.84941	2.58746	2.17372	2.33273	-0.240235	-0.0351353	0.143528	-0.197925	0.329765												7.65209e-08	15.6845	2.07178e-06	1258	5.56538	up	2.47648	-3.8147e-07	0.277294	0.238468	6.01285e-06	12.1003	5.69334e-05	3599	5.12254	up	2.35686	-3.8147e-07	0.347699	0.238468	0.000168208	7.26179	0.00130548	4391	2.91079
1446172_at	Adult male urinary bladder cDNA, RIKEN full-length enriched library, clone:9530082M13 product:unclassifiable, full insert sequence		3.23963	1.31008	1.49318	2.91061	2.99532	2.87441	0.624897	-0.389977	0.404209	-0.0760455	-0.563082												0.000281437	5.73538	0.00146329	6555	5.54249	up	2.47054	3.8147e-07	0.839711	0.507151	0.0177776	3.08151	0.0370362	16361	2.50556	up	1.32514	3.8147e-07	0.784812	0.507151	0.0712361	2.1246	0.120681	20120	1.56475
1444999_at	expressed sequence C77651	C77651	2.5718	2.65308	2.67591	2.58242	2.26211	2.0643	0.048008	-0.329011	0.317624	0.223206	-0.259829												9.28392e-08	15.34	2.39743e-06	1319	5.5338	up	2.46827	-3.8147e-07	0.247674	0.286692	0.318853	1.07302	0.40977	26523	1.22258	up	0.289929	-3.8147e-07	0.51862	0.286692	0.0118723	3.37296	0.0295024	13716	1.81909
1420183_at	Loricrin	Lor	2.11592	2.62589	2.62211	2.50913	2.48445	2.44236	-0.0352316	0.0808048	0.140987	0.00588989	-0.192455												1.28304e-09	24.9467	1.16008e-07	376	5.52757	up	2.46664	-9.53674e-07	0.187216	0.127202	9.91158e-10	42.8053	1.89807e-07	177	16.5826	up	4.05159	-9.53674e-07	0.157734	0.127202	1.09509e-07	21.7519	1.00888e-05	369	11.4839
1423284_at	MANSC domain containing 1	Mansc1	2.11877	2.62064	2.88976	2.42234	2.31579	2.40855	-0.00663376	-0.0100813	-0.104609	0.0236349	0.0976901												9.16624e-09	19.9785	4.29779e-07	726	5.51224	up	2.46264	9.53674e-08	0.265239	0.0727852	6.82064e-08	23.2934	2.52987e-06	918	3.44948	up	1.78638	9.53674e-08	0.153077	0.0727852	0.00468432	4.08091	0.0144528	11047	1.58893
1431805_a_at	rhophilin, Rho GTPase binding protein 2	Rhpn2	2.2847	2.34164	2.52236	2.34098	2.41966	2.8569	-0.114456	0.227328	-0.202951	-0.0282645	0.118344												6.34865e-09	20.8273	3.29888e-07	655	5.50613	up	2.46104	9.53674e-08	0.210689	0.173761	0.0029269	4.46259	0.00827549	12055	1.48903	up	0.574371	9.53674e-08	0.213633	0.173761	0.00092381	5.4822	0.00435485	7230	1.83844
1434099_at	Peroxisome proliferative activated receptor, gamma, coactivator 1 alpha	Ppargc1a	2.72345	1.62068	1.95013	2.71101	2.73125	3.02566	0.0164752	-0.0649028	-0.00269127	0.357654	-0.306533												6.50598e-06	9.30316	6.69643e-05	3310	5.50355	up	2.46036	3.8147e-07	0.545965	0.237892	1.66506e-05	10.3867	0.000125098	4536	2.6106	down	-1.38438	3.8147e-07	0.129059	0.237892	0.00105343	5.35943	0.00479943	7480	1.86915
1418711_at	platelet derived growth factor, alpha	Pdgfa	2.73399	2.3766	2.39576	2.68337	2.38923	2.1821	-0.160579	-0.186894	0.0988798	-0.112337	0.360932												1.76036e-08	18.5514	6.86562e-07	873	5.50283	up	2.46017	3.8147e-07	0.208941	0.230968	2.72407e-06	13.6073	3.13595e-05	2960	4.29338	up	2.10212	3.8147e-07	0.229388	0.230968	4.30942e-05	8.9859	0.000514769	2852	3.34796
1426599_a_at	solute carrier family 2 (facilitated glucose transporter), member 1	Slc2a1	2.85634	2.5125	2.4711	2.36485	2.36483	2.1809	-0.196169	-0.0517979	-0.0658598	-0.0674038	0.381229												2.15452e-08	18.1297	7.96944e-07	920	5.49615	up	2.45842	-1.90735e-07	0.226255	0.22101	6.56664e-08	23.4215	2.45975e-06	909	7.41447	up	2.89034	-1.90735e-07	0.117634	0.22101	0.000205594	7.03222	0.00149959	4672	3.0032
1415803_at	chemokine (C-X3-C motif) ligand 1	Cx3cl1	2.49511	2.78264	2.6734	2.29949	2.22352	2.2672	0.0183158	0.0164661	-0.12406	-0.245633	0.334911												2.31383e-08	17.983	8.43545e-07	934	5.49033	up	2.45689	0	0.232234	0.217082	4.12487e-06	12.7971	4.27889e-05	3285	3.69717	up	1.88642	0	0.223247	0.217082	0.0029074	4.46815	0.0100563	9854	1.77372
1429413_at	carboxypeptidase M	Cpm	2.35329	2.7066	2.88316	2.11409	2.17455	2.50071	-0.175129	0.0837245	-0.218541	0.0177398	0.292204												9.04196e-08	15.3867	2.34919e-06	1311	5.48465	up	2.4554	-3.8147e-07	0.301307	0.206844	2.2139e-05	9.94821	0.000156143	4832	4.01447	up	2.00521	-3.8147e-07	0.391943	0.206844	0.0430213	2.46701	0.0805972	18194	1.5154
1452127_a_at	protein tyrosine phosphatase, non-receptor type 13	Ptpn13	2.98737	2.03628	2.13207	2.41021	2.50639	2.6538	-0.0497694	-0.0647774	0.0187111	-0.0455217	0.141358												9.80434e-08	15.2441	2.4959e-06	1338	5.48067	up	2.45435	1.90735e-07	0.348479	0.0852608	2.34703e-06	13.9097	2.80811e-05	2848	4.48726	up	2.16584	1.90735e-07	0.340618	0.0852608	0.000691166	5.76016	0.00352903	6675	1.69929
1429067_at	calpain, small subunit 2	Capns2	2.27808	1.95947	2.68367	2.6705	2.20696	2.91471	0.186092	0.214321	-0.275166	0.163818	-0.289064												4.74223e-07	12.7005	8.41119e-06	1920	5.47263	up	2.45223	9.53674e-08	0.360109	0.258203	1.15069e-10	58.2684	5.76817e-08	67	342.404	up	8.41956	9.53674e-08	0.139178	0.258203	6.62766e-06	11.926	0.000143531	1573	64.7488
1435950_at	hairless	Hr	2.73467	2.53137	2.53372	2.00243	2.25468	2.61098	0.120777	0.27947	-0.200238	0.122937	-0.322947												8.51302e-08	15.4936	2.2408e-06	1294	5.4439	up	2.44464	0	0.267911	0.251095	1.84936e-08	28.1175	1.12369e-06	560	13.9694	up	3.8042	0	0.104166	0.251095	4.82737e-05	8.83023	0.00055371	2970	4.86718
1450932_s_at	dedicator of cytokinesis 9	Dock9	2.50082	2.10633	2.27208	2.41495	2.41029	2.94788	0.226333	-0.0698128	-0.125224	-0.157919	0.126618												4.08741e-08	16.8525	1.29348e-06	1076	5.43417	up	2.44206	-9.53674e-07	0.283781	0.167893	1.51479e-05	10.5361	0.000115928	4453	4.16433	up	2.05809	-9.53674e-07	0.400331	0.167893	8.8187e-07	16.0598	3.86549e-05	776	2.62772
1419147_at	REC8 homolog (yeast)	Rec8	1.93753	2.89562	2.97986	2.50149	2.31553	1.9777	-0.194787	-0.347673	-0.0833921	0.125108	0.500742												3.20081e-06	10.1347	3.8377e-05	2842	5.40623	up	2.43462	-4.76837e-07	0.443695	0.328697	0.221253	1.34277	0.303434	24854	1.19159	up	0.25289	-4.76837e-07	0.199655	0.328697	0.00417697	4.17233	0.0132194	10769	3.0744
1416016_at	transporter 1, ATP-binding cassette, sub-family B (MDR/TAP)	Tap1	2.77048	2.58524	2.57635	2.30896	2.08857	2.2575	-0.168004	0.180603	-0.147476	0.0103641	0.124512												1.74328e-08	18.572	6.81593e-07	870	5.39336	up	2.43118	-9.53674e-08	0.253936	0.156686	3.38528e-07	18.4667	7.28958e-06	1582	6.31267	up	2.65825	-9.53674e-08	0.27333	0.156686	4.70474e-05	8.86532	0.000545791	2937	3.01733
1449799_s_at	plakophilin 2	Pkp2	2.42106	2.43471	2.6356	2.27582	2.33137	2.48587	0.107389	0.200427	-0.256586	-0.257655	0.206427												4.26284e-09	21.7871	2.52591e-07	574	5.39169	up	2.43074	2.86102e-07	0.125689	0.23798	0.000717705	5.72353	0.00257078	9515	1.71616	down	-0.779186	2.86102e-07	0.143481	0.23798	0.000165015	7.28402	0.00128952	4361	2.77905
1439045_x_at	membrane targeting (tandem) C2 domain containing 1	Mtac2d1	2.81496	1.22003	1.25443	3.31711	2.80034	3.177	0.0517178	0.109176	-0.155199	-0.10913	0.103435												0.000312325	5.6532	0.00159589	6670	5.39135	up	2.43065	-9.53674e-08	0.946182	0.123783	0.534877	0.652555	0.620803	29368	1.05838	up	0.0818623	-9.53674e-08	0.24733	0.123783	0.000500398	6.08095	0.0028028	6084	2.15042
1417654_at	syndecan 4	Sdc4	2.40744	3.07208	2.86558	2.64793	1.84131	1.74197	-0.0978375	0.429212	-0.124143	-0.423253	0.216024												1.10443e-05	8.72044	0.000103142	3649	5.38663	up	2.42938	4.76837e-07	0.542207	0.329778	5.69631e-06	12.1981	5.45822e-05	3556	4.65087	up	2.2175	4.76837e-07	0.162343	0.329778	9.37582e-05	7.96471	0.000862833	3703	2.89071
1434773_a_at	solute carrier family 2 (facilitated glucose transporter), member 1	Slc2a1	2.52075	2.46973	2.39439	2.40104	2.41372	2.35253	-0.315389	-0.205107	0.0372543	-0.0351744	0.518421												1.98144e-08	18.3034	7.52968e-07	896	5.37163	up	2.42536	1.14441e-06	0.0600986	0.321296	1.0682e-06	15.6154	1.59701e-05	2279	5.98185	up	2.58059	1.14441e-06	0.0630048	0.321296	0.00059081	5.91445	0.00315657	6379	2.73888
1425264_s_at	myelin basic protein	Mbp	2.56535	2.33023	2.31087	2.40972	2.45892	2.46196	0.0734549	0.151821	-0.18843	-0.188499	0.151652												2.99095e-10	29.3813	4.72002e-08	215	5.36226	up	2.42284	-1.90735e-07	0.0942631	0.174987	3.39282e-07	18.4607	7.29659e-06	1584	3.45939	up	1.79052	-1.90735e-07	0.0891676	0.174987	0.842976	0.205572	0.881937	32580	1.02981
1426873_s_at	junction plakoglobin	Jup	2.309	2.58999	2.64975	2.37732	2.36912	2.23663	-0.18593	0.12051	-0.234991	-0.147372	0.447783												2.63343e-08	17.7198	9.3118e-07	963	5.35902	up	2.42197	0	0.162489	0.285719	7.52e-08	22.9671	2.68976e-06	952	11.6842	up	3.54648	0	0.121612	0.285719	0.00623223	3.85742	0.017988	11809	2.84824
1434680_at	pleckstrin homology domain containing, family G (with RhoGef domain) member 3	Plekhg3	2.68851	2.46461	2.65464	2.25881	2.30723	2.15058	0.0179749	0.315008	-0.185176	-0.257308	0.109498												2.49479e-08	17.8294	8.95155e-07	949	5.35442	up	2.42073	-4.76837e-07	0.219286	0.230239	0.000151585	7.38312	0.000722061	7155	2.02074	up	1.01489	-4.76837e-07	0.165214	0.230239	0.00177316	4.89004	0.00699153	8644	1.62982
1447682_x_at	Tnf receptor-associated factor 5	Traf5	2.43515	2.47734	2.47933	2.29431	2.47969	2.33298	-0.0166111	0.28007	-0.059988	0.174873	-0.378345												3.56184e-09	22.2339	2.21961e-07	546	5.33862	up	2.41647	-1.90735e-07	0.0823372	0.253001	7.88335e-08	22.811	2.77162e-06	968	9.03046	up	3.1748	-1.90735e-07	0.122859	0.253001	0.0016364	4.96064	0.00658782	8465	3.01128
1418572_x_at	tumor necrosis factor receptor superfamily, member 12a	Tnfrsf12a	2.17961	2.7523	2.85491	2.33197	2.15741	2.21146	-0.1749	0.168455	-0.186546	-0.273514	0.466505												4.22397e-07	12.8731	7.67389e-06	1874	5.33175	up	2.41461	0	0.308988	0.310726	0.0771878	2.07025	0.126611	20780	1.38603	up	0.470953	0	0.373628	0.310726	0.000561328	5.96541	0.00304342	6286	2.1198
1453511_at	RIKEN cDNA 2310007B03 gene	2310007B03Rik	2.70208	2.38373	2.59769	2.05497	2.20923	2.53749	0.0507751	0.204913	-0.251609	-0.00672579	0.00264788												1.68665e-08	18.6419	6.66197e-07	862	5.33023	up	2.4142	2.86102e-07	0.246468	0.164261	8.48397e-11	60.866	5.03556e-08	56	57.9685	up	5.8572	2.86102e-07	0.109733	0.164261	0.000282303	6.68111	0.00187069	5143	7.58854
1441231_at	Hypothetical protein LOC100042016	LOC100042016	3.13607	1.42581	1.56611	2.55099	3.01757	2.77468	0.332851	-0.522256	0.392524	0.292278	-0.495399												0.000141121	6.29918	0.00082398	5837	5.32164	up	2.41187	-2.86102e-07	0.738911	0.465957	0.00931391	3.55239	0.021596	14700	3.09267	up	1.62885	-2.86102e-07	0.894798	0.465957	0.0442655	2.44756	0.0824589	18297	1.77006
1450251_a_at	ligand of numb-protein X 1	Lnx1	2.57873	2.08402	2.29822	2.74123	2.3363	2.41048	0.015296	-0.0377107	0.0187407	0.0276437	-0.0239692												2.49436e-09	23.1462	1.7459e-07	485	5.30799	up	2.40816	9.53674e-08	0.229064	0.0289222	0.191427	1.44598	0.269818	24182	1.10305	up	0.141503	9.53674e-08	0.220319	0.0289222	0.000565878	5.95735	0.00306049	6301	1.52947
1459054_at	castor homolog 1, zinc finger (Drosophila) /// similar to castor homolog 1, zinc finger	Casz1 /// LOC547380	2.51989	2.58983	2.54297	2.231	2.16308	2.37541	-0.0192122	-0.303957	0.0926294	-0.015738	0.246278												5.64093e-09	21.1078	3.03284e-07	633	5.29157	up	2.40369	0	0.176673	0.201395	7.57019e-08	22.945	2.6964e-06	956	10.4397	up	3.38401	0	0.242291	0.201395	3.93793e-05	9.11122	0.000482271	2781	3.50219
1437059_at	SRY-box containing gene 21	Sox21	2.29266	2.46207	2.25727	2.36954	2.42758	2.59858	0.0786066	0.822932	-0.264102	-0.790159	0.15272												4.28015e-06	9.78676	4.83146e-05	3018	5.28273	up	2.40128	-6.67572e-07	0.123982	0.591781	0.000274524	6.7115	0.00117456	7966	4.37153	up	2.12814	-6.67572e-07	0.23325	0.591781	0.000895906	5.51115	0.00426211	7164	3.28393
1450982_at	solute carrier family 9 (sodium/hydrogen exchanger), isoform 3 regulator 1	Slc9a3r1	2.4088	2.56746	2.58246	2.27238	2.29961	2.2735	0.0458631	0.354844	-0.557386	-0.31293	0.469608												4.38063e-07	12.8186	7.88884e-06	1891	5.28061	up	2.4007	-2.86102e-07	0.144067	0.435073	6.21859e-05	8.49116	0.000352818	6007	3.81935	up	1.93333	-2.86102e-07	0.12815	0.435073	0.00184295	4.8563	0.00719841	8726	2.23364
1433842_at	leucine rich repeat (in FLII) interacting protein 1	Lrrfip1	2.79998	1.43819	1.55788	2.70081	2.86385	3.04005	0.251698	0.437389	-0.154267	0.0194883	-0.554309												8.2856e-05	6.75841	0.000530886	5319	5.27849	up	2.40013	0	0.708454	0.382785	8.27487e-05	8.1219	0.000443569	6358	5.98969	up	2.58248	0	0.573468	0.382785	3.38065e-05	9.32677	0.000432082	2666	3.81372
1433579_at	transmembrane protein 30B	Tmem30b	2.56875	2.32924	2.40392	2.12913	2.26	2.69518	0.206595	0.367785	-0.331646	-0.214468	-0.028266												6.28535e-08	16.0425	1.78889e-06	1196	5.26963	up	2.3977	1.90735e-07	0.206671	0.28928	1.25626e-05	10.8372	0.000100758	4249	3.51809	up	1.81479	1.90735e-07	0.183924	0.28928	0.478721	0.748195	0.568082	28724	1.11879
1438567_at	von Willebrand factor A domain containing 2	Vwa2	2.57094	2.39359	2.52745	2.35759	2.35304	2.17897	0.295215	0.58743	-0.332879	-0.670175	0.12041												1.28546e-06	11.2971	1.85039e-05	2367	5.26681	up	2.39693	2.86102e-07	0.140218	0.501664	0.000187932	7.13425	0.000861835	7432	4.09313	up	2.0332	2.86102e-07	0.292554	0.501664	0.00148252	5.04837	0.00612765	8246	2.49685
1446290_at	RIKEN cDNA 2410129H14 gene	2410129H14Rik	1.94503	2.71335	2.57584	2.4959	2.38696	2.26225	-0.220628	-0.241237	0.232241	-0.0308728	0.260499												8.94529e-08	15.4057	2.33118e-06	1307	5.26545	up	2.39656	2.86102e-07	0.269954	0.239594	4.5321e-06	12.6196	4.58006e-05	3372	3.13384	up	1.64793	2.86102e-07	0.108993	0.239594	3.48899e-05	9.28185	0.000441977	2689	2.58768
1441373_at			2.41877	2.27298	2.61347	2.3818	2.47122	2.20244	0.0316243	-0.570231	0.433593	0.203061	-0.0980454												1.53815e-07	14.4733	3.52832e-06	1485	5.25411	up	2.39345	1.90735e-07	0.145763	0.375837	0.188924	1.45528	0.266959	24122	1.36865	up	0.452749	1.90735e-07	0.559935	0.375837	0.000132747	7.54021	0.00110337	4100	2.95466
1416674_at	protein tyrosine phosphatase, receptor type, U	Ptpru	1.95486	2.75399	2.72903	2.39888	2.40182	2.10655	-0.424845	-0.57511	0.351249	0.117222	0.531482												4.08118e-06	9.84305	4.64336e-05	2995	5.24468	up	2.39085	-3.8147e-07	0.321661	0.482399	0.000931328	5.47457	0.00319796	9926	2.68941	down	-1.42729	-3.8147e-07	0.205338	0.482399	0.000175549	7.21244	0.00134501	4448	3.56762
1449271_a_at	heme binding protein 2	Hebp2	2.27954	2.251	2.23124	2.49327	2.47718	2.58956	-0.224271	-0.166822	0.0243282	0.0582657	0.308502												4.10068e-09	21.8828	2.46961e-07	565	5.23056	up	2.38697	5.72205e-07	0.151501	0.210528	3.30756e-08	25.8583	1.60149e-06	703	8.32783	up	3.05794	5.72205e-07	0.115838	0.210528	0.0478622	2.39434	0.0879172	18556	1.78438
1438980_x_at	RIKEN cDNA 4732466D17 gene	4732466D17Rik	2.80067	2.34838	2.31725	2.31461	2.24244	2.29599	-0.0317178	0.0270081	0.106158	-0.188704	0.0872555												2.81301e-09	22.8343	1.87279e-07	511	5.22907	up	2.38656	-9.53674e-08	0.205863	0.118562	0.476076	0.752877	0.565988	28671	1.05139	up	0.0722919	-9.53674e-08	0.170485	0.118562	0.182079	1.4813	0.258723	23988	1.13347
1427138_at	coiled-coil domain containing 88C	Ccdc88c	2.4582	2.61409	2.59393	2.21315	2.05923	2.35443	0.0800571	-0.152283	-0.325964	0.233024	0.165166												2.95656e-08	17.4875	1.01695e-06	990	5.21321	up	2.38217	0	0.218193	0.233148	0.003212	4.38573	0.00893995	12246	1.53126	up	0.614721	0	0.171436	0.233148	0.011583	3.39104	0.0289614	13632	1.35461
1426022_a_at	villin-like	Vill	2.75218	2.369	2.31672	2.51057	2.33032	1.99695	-0.220051	0.240082	-0.071178	-0.140544	0.191694												3.64163e-08	17.0764	1.19258e-06	1039	5.2028	up	2.37929	5.72205e-07	0.24855	0.204712	0.555036	0.619774	0.639256	29595	1.0848	up	0.11743	5.72205e-07	0.360928	0.204712	0.765368	0.3103	0.819742	31825	1.02703
1422983_at	integrin beta 6	Itgb6	2.38069	2.54265	2.09107	2.52343	1.9835	2.6721	-0.146574	0.0831542	-0.0230584	-0.0520835	0.138562												2.26403e-08	18.0276	8.28931e-07	930	5.15357	up	2.36557	9.53674e-08	0.272688	0.112741	0.00292765	4.46238	0.00827691	12056	2.0423	up	1.0302	9.53674e-08	0.509324	0.112741	0.784317	0.284421	0.835182	32010	1.02984
1451424_at	gamma-aminobutyric acid (GABA-A) receptor, pi	Gabrp	2.69489	1.9037	2.28152	2.36336	2.3002	2.64762	-0.325306	-0.124693	0.0870099	0.0497756	0.313215												1.40736e-07	14.6225	3.29257e-06	1456	5.15229	up	2.36521	2.86102e-07	0.287289	0.239544	1.80603e-07	20.2311	4.69581e-06	1310	11.6614	up	3.54367	2.86102e-07	0.287364	0.239544	0.00110563	5.31468	0.00496478	7590	2.4369
1439634_at	RIKEN cDNA 4930505D03 gene	4930505D03Rik	2.65831	2.15236	2.3296	2.30851	2.32419	2.41303	0.189178	0.133828	-0.073329	-0.222024	-0.0276537												2.19352e-09	23.4841	1.60797e-07	464	5.14915	up	2.36433	-1.90735e-07	0.167128	0.165178	0.0205267	2.97959	0.0417255	16768	1.34897	up	0.431862	-1.90735e-07	0.269351	0.165178	0.000139819	7.47845	0.00114019	4179	1.68607
1455071_at	zinc finger and BTB domain containing 7B	Zbtb7b	2.11776	2.77085	2.47632	2.18163	2.30397	2.31715	-0.400636	-0.276301	-0.216735	0.658882	0.234792												1.17992e-06	11.412	1.73712e-05	2314	5.13826	up	2.36128	5.72205e-07	0.235704	0.439624	1.31039e-05	10.7687	0.000104241	4284	5.94525	up	2.57174	5.72205e-07	0.195028	0.439624	0.00812898	3.65453	0.0220422	12570	2.37581
1417651_at	cytochrome P450, family 2, subfamily c, polypeptide 29	Cyp2c29	1.88653	2.74811	2.46763	2.46718	2.13879	2.43665	-0.0804796	-0.0694208	0.132128	0.0247135	-0.00694084												4.15209e-08	16.8223	1.30692e-06	1081	5.12476	up	2.35748	9.53674e-08	0.30088	0.0857511	1.78189e-10	54.7329	7.23086e-08	83	9.84984	up	3.3001	9.53674e-08	0.0951109	0.0857511	0.0026581	4.54302	0.00940587	9632	2.86449
1459470_at			2.4876	1.99592	2.47523	2.17165	2.48567	2.52444	0.00391483	-0.0540838	-0.0767927	0.0884724	0.0384893												2.67471e-09	22.9646	1.83078e-07	497	5.12216	up	2.35675	0	0.219256	0.0673541	0.480209	0.745569	0.569868	28723	1.11319	up	0.154696	0	0.466025	0.0673541	0.0362906	2.58343	0.0704383	17560	1.41702
1420712_a_at	hepsin	Hpn	2.41749	2.43287	2.97586	1.90075	2.08469	2.27904	0.0598202	0.567173	-0.490011	-0.138484	0.00150299												2.69587e-06	10.3452	3.35503e-05	2738	5.09277	up	2.34845	3.8147e-07	0.368879	0.382281	0.00251811	4.58854	0.00729972	11757	1.87567	up	0.907403	3.8147e-07	0.0890129	0.382281	0.185016	1.47003	0.262067	24064	1.29437
1437408_at	G protein-coupled receptor 126	Gpr126	2.89768	1.85617	1.90564	2.43233	2.34904	2.64946	0.336233	0.483819	-0.282452	-0.291799	-0.2458												4.24138e-06	9.7975	4.79688e-05	3012	5.09255	up	2.34839	9.53674e-08	0.409321	0.378311	0.183687	1.47511	0.260748	24012	1.36143	down	-0.445124	9.53674e-08	0.530401	0.378311	0.00258108	4.56773	0.0092098	9552	2.38268
1458542_at			2.53202	2.39554	2.34879	2.40952	2.489	1.89031	-0.0255513	-0.404251	0.345839	0.204814	-0.120851												1.21151e-07	14.8773	2.94766e-06	1400	5.07778	up	2.3442	0	0.232027	0.291646	0.0624296	2.21398	0.106078	20060	1.65092	up	0.723268	0	0.663295	0.291646	0.00266674	4.5403	0.00942566	9643	1.93108
1427126_at	heat shock protein 1B	Hspa1b	2.24453	2.05959	2.13623	2.29375	2.15087	3.18018	-0.0789938	0.174455	-0.250073	-0.199996	0.354606												1.7558e-06	10.8874	2.37311e-05	2521	5.07776	up	2.34419	-6.67572e-07	0.417843	0.257369	9.07516e-09	31.15	7.58198e-07	407	29.4833	up	4.88182	-6.67572e-07	0.197574	0.257369	0.000336338	6.49301	0.00213099	5379	7.22072
1436345_at	RIKEN cDNA 5730559C18 gene	5730559C18Rik	2.45704	2.5047	2.59517	2.07228	2.25921	2.15827	0.0629673	0.207539	-0.0479727	-0.209221	-0.0133114												6.3771e-09	20.8168	3.30359e-07	657	5.06693	up	2.34111	1.90735e-07	0.208403	0.152716	0.00568606	3.92858	0.0143157	13538	1.60467	up	0.682275	1.90735e-07	0.35397	0.152716	0.0142359	3.24087	0.0338911	14317	1.64623
1425263_a_at	myelin basic protein	Mbp	2.36132	2.31127	2.55397	2.50204	2.19326	2.12473	0.0204639	0.105276	-0.197431	-0.139852	0.211544												2.71616e-09	22.9248	1.84861e-07	499	5.06688	up	2.3411	1.90735e-07	0.16804	0.169403	1.72447e-07	20.3671	4.58519e-06	1281	4.53236	up	2.18026	1.90735e-07	0.145449	0.169403	0.0499721	2.365	0.0910081	18716	1.64147
1437900_at	RIKEN cDNA 4930523C07 gene	4930523C07Rik	2.37468	2.19818	2.39693	2.31063	2.20367	2.55661	0.00120783	-0.0663495	-0.191579	-0.074399	0.331119												2.33593e-09	23.3181	1.6834e-07	472	5.06343	up	2.34012	-9.53674e-08	0.134852	0.197662	7.30178e-07	16.5092	1.24199e-05	2003	3.49317	up	1.80454	-9.53674e-08	0.0992821	0.197662	1.5834e-06	14.7392	5.61546e-05	960	2.81934
1455869_at	Transcribed locus		2.13588	2.66382	2.66049	1.84861	2.15882	2.57149	-0.155858	-0.161987	0.000647545	-0.0851917	0.40239												3.91775e-07	12.9865	7.2421e-06	1843	5.0625	up	2.33985	0	0.33974	0.234365	8.16539e-06	11.5603	7.22944e-05	3849	4.24436	down	-2.08555	0	0.309069	0.234365	0.0333233	2.64207	0.0658716	17243	1.30506
1417588_at	UDP-N-acetyl-alpha-D-galactosamine:polypeptide N-acetylgalactosaminyltransferase 3	Galnt3	2.75103	1.82746	1.96732	2.14958	2.59844	2.74015	0.139677	0.368809	-0.197338	-0.135307	-0.175845												1.42066e-06	11.1642	2.00771e-05	2411	5.0595	up	2.339	-5.72205e-07	0.408336	0.246831	4.89051e-07	17.5036	9.38113e-06	1776	11.8969	up	3.57251	-5.72205e-07	0.367107	0.246831	0.00046997	6.14471	0.00267978	5977	3.10474
1431146_a_at	copine VIII	Cpne8	3.08111	1.49046	1.70933	2.56373	2.63415	2.54165	0.345854	0.199541	-0.124126	-0.0745268	-0.346742												2.44259e-05	7.90185	0.000195723	4253	5.0516	up	2.33674	9.53674e-08	0.607601	0.274145	0.237235	1.29242	0.32169	25137	1.21117	down	-0.276405	9.53674e-08	0.370074	0.274145	0.0013803	5.11243	0.0058173	8087	2.13032
1455450_at	Protein tyrosine phosphatase, non-receptor type 3	Ptpn3	2.26518	2.12615	2.32802	2.39737	2.41959	2.48205	-0.166828	-0.298074	-0.116373	0.0761251	0.505148												4.11084e-08	16.8415	1.29626e-06	1080	5.05039	up	2.33639	-2.86102e-07	0.127435	0.312727	7.55398e-05	8.23823	0.000411527	6256	3.54399	up	1.82537	-2.86102e-07	0.352376	0.312727	0.802153	0.260259	0.849188	32198	1.03944
1429460_at	G protein-coupled receptor 115	Gpr115	2.7782	1.54375	2.18178	2.41598	2.19491	2.89725	-0.299331	-0.0647097	0.212324	0.12324	0.0284786												3.62881e-06	9.98315	4.22284e-05	2928	5.0466	up	2.33531	5.72205e-07	0.487501	0.196766	1.8998e-07	20.0831	4.88218e-06	1325	18.4123	up	4.2026	5.72205e-07	0.418851	0.196766	0.00263211	4.55127	0.00933625	9608	3.20195
1440847_at	metastasis suppressor 1	Mtss1	2.44291	2.25093	2.24565	2.30819	2.61505	2.1428	0.123896	-0.657154	0.407159	0.124253	0.00184727												3.47534e-07	13.1689	6.61849e-06	1788	5.04291	up	2.33426	2.86102e-07	0.168984	0.396366	0.336928	1.0308	0.428844	26780	1.27678	up	0.35251	2.86102e-07	0.630018	0.396366	0.0224037	2.918	0.0481602	15856	1.69211
1429694_at	RIKEN cDNA 4930402H24 gene	4930402H24Rik	2.72523	2.24198	2.03597	2.03981	2.34369	2.61538	0.403777	-0.679075	0.410817	0.251577	-0.387097												4.62867e-06	9.69478	5.15108e-05	3062	5.04089	up	2.33368	0	0.288503	0.501519	0.136512	1.68169	0.203681	22845	1.52416	down	-0.608011	0	0.585175	0.501519	0.00122488	5.22069	0.00533374	7827	2.82463
1421041_s_at	glutathione S-transferase, alpha 1 (Ya) /// glutathione S-transferase, alpha 2 (Yc2) /// similar to Glutathione S-transferase, alpha 1 (Ya)	Gsta1 /// Gsta2 /// LOC100042295	2.4127	1.78175	2.1766	2.52158	2.32638	2.78303	-0.0377345	-0.00721741	-0.160277	0.0269909	0.17824												1.47989e-07	14.538	3.4293e-06	1470	5.04087	up	2.33367	2.86102e-07	0.338471	0.12213	5.03283e-12	91.1659	1.69536e-08	9	73.4938	up	6.19955	2.86102e-07	0.0639595	0.12213	0.000159035	7.32698	0.00125458	4320	10.4902
1418318_at	ring finger protein 128	Rnf128	3.05079	1.23889	1.27289	2.70742	2.81185	2.9049	0.20917	0.16671	-0.0676489	-0.0739574	-0.234274												0.000195355	6.02933	0.00108102	6159	5.03198	up	2.33113	0	0.840555	0.184712	0.00242267	4.62121	0.00706491	11688	1.80432	down	-0.851453	0	0.361294	0.184712	0.000265074	6.74974	0.00179483	5032	1.94266
1438125_at	RIKEN cDNA C230085N15 gene	C230085N15Rik	3.05817	1.25271	1.32814	2.66865	3.01134	2.65208	0.668286	-0.238098	0.0416765	0.16175	-0.633615												0.000353264	5.55693	0.00176591	6818	5.02287	up	2.32851	-9.53674e-08	0.821845	0.482873	0.00100809	5.40036	0.00341206	10070	6.3274	up	2.66161	-9.53674e-08	0.973981	0.482873	0.232748	1.30625	0.31626	25085	1.29998
1439319_at	E74-like factor 1	Elf1	2.82213	1.44037	1.98174	2.83277	2.93052	1.96184	0.374068	0.188001	-0.171	0.249357	-0.640427												5.19256e-05	7.18034	0.000363223	4872	5.02188	up	2.32823	-9.53674e-08	0.617063	0.411351	0.000604625	5.89154	0.00223607	9216	3.59687	up	1.84674	-9.53674e-08	0.532784	0.411351	0.608804	0.535629	0.687429	30187	1.10113
1449901_a_at	mitogen-activated protein kinase kinase kinase 6	Map3k6	2.38794	2.24519	2.44691	2.2879	2.16973	2.42786	0.132903	0.219881	-0.345769	-0.346853	0.339839												4.66447e-08	16.5999	1.42272e-06	1116	5.01966	up	2.32759	0	0.11065	0.324563	1.00926e-07	22.0103	3.20639e-06	1070	13.5327	up	3.75838	0	0.103593	0.324563	0.000135198	7.51839	0.00111723	4123	3.7459
1441971_at	Transcribed locus		2.72446	1.71454	1.76766	2.50269	2.49687	2.75478	0.371491	0.247591	-0.195762	-0.00417852	-0.419142												5.94138e-06	9.40626	6.24111e-05	3244	5.01703	up	2.32683	-9.53674e-08	0.466618	0.321452	4.41411e-06	12.6691	4.49548e-05	3346	13.3232	up	3.73587	-9.53674e-08	0.55955	0.321452	0.00931875	3.552	0.0244684	12981	2.6046
1455343_at	pleckstrin homology domain containing, family A member 7	Plekha7	2.27332	2.59407	2.54223	2.04915	2.04326	2.45486	0.0422864	0.203728	-0.04881	-0.0575466	-0.139659												1.34605e-08	19.126	5.67153e-07	808	5.01465	up	2.32615	-1.90735e-07	0.242728	0.130855	9.05214e-08	22.3595	2.99628e-06	1028	5.39476	up	2.43156	-1.90735e-07	0.19619	0.130855	1.86263e-05	10.2121	0.000284587	2230	2.55238
1444993_at	predicted gene, EG664949	EG664949	3.30941	1.08802	1.01002	2.75164	3.21997	2.57457	0.161558	-0.284535	0.0833306	-0.156213	0.195859												0.000807516	4.93523	0.00347548	7919	5.01276	up	2.32561	0	1.027	0.210219	0.16523	1.54935	0.238775	23586	1.21804	down	-0.284559	0	0.340568	0.210219	0.0061945	3.86212	0.0179094	11789	1.40805
1432474_a_at	keratinocyte associated protein 3	Krtcap3	2.18355	2.3823	2.40896	2.14138	2.47074	2.35346	-0.144605	0.126871	-0.203167	0.264293	-0.0433922												2.03062e-09	23.6893	1.53476e-07	450	5.0051	up	2.3234	0	0.131219	0.19366	4.09516e-05	9.05661	0.000253251	5511	2.33742	up	1.22492	0	0.211769	0.19366	0.0972058	1.91385	0.155321	21332	1.23551
1417540_at	E74-like factor 1	Elf1	2.89503	1.74514	1.57199	2.31065	2.63298	2.77858	0.253446	0.29818	-0.173237	-0.199824	-0.178564												1.21959e-05	8.61462	0.000111813	3717	5.00162	up	2.3224	9.53674e-08	0.55298	0.252474	8.87427e-06	11.4172	7.70301e-05	3926	5.65821	up	2.50034	9.53674e-08	0.404586	0.252474	5.85896e-05	8.56991	0.000629617	3171	2.72162
1443008_at	Musashi homolog 2 (Drosophila)	Msi2	1.99691	2.81038	2.92132	2.27558	2.08788	1.84061	0.478001	0.314293	-1.07426	1.15774	-0.875775												0.000447252	5.37528	0.00214877	7094	5.00064	up	2.32211	0	0.445442	0.947185	0.0648743	2.18796	0.109457	20202	2.12986	up	1.09076	0	0.304077	0.947185	0.0568184	2.27782	0.100624	19246	2.15104
1427127_x_at	heat shock protein 1B	Hspa1b	2.1653	2.11507	2.1397	2.22388	2.21851	3.01527	-0.0417252	0.0500813	-0.125638	-0.196843	0.314125												3.50202e-07	13.1572	6.65403e-06	1793	4.969	up	2.31295	0	0.346723	0.198404	2.36249e-09	37.792	3.24718e-07	247	22.5588	up	4.49562	0	0.14453	0.198404	0.000279007	6.69387	0.00185571	5124	6.52443
1457656_s_at	RIKEN cDNA C230085N15 gene	C230085N15Rik	3.04715	1.24894	1.19324	2.79154	3.08373	2.50617	0.627001	-0.320714	-0.0659766	0.164584	-0.404896												0.000425606	5.41319	0.00206133	7037	4.965	up	2.31179	-3.8147e-07	0.870102	0.415743	0.000481045	6.12098	0.00185764	8826	6.7678	up	2.75869	-3.8147e-07	0.907074	0.415743	0.336407	1.03199	0.427003	26853	1.1986
1424890_at	basonuclin 1	Bnc1	2.40295	2.35647	2.3088	2.59474	2.24422	1.93021	0.453433	0.489801	-0.36628	-0.574666	-0.00228882												2.1078e-06	10.6534	2.75493e-05	2607	4.9459	up	2.30623	9.53674e-08	0.219254	0.476947	3.67893e-05	9.20679	0.000232024	5403	6.40461	up	2.67911	9.53674e-08	0.368457	0.476947	7.82202e-05	8.19357	0.000761362	3501	4.33951
1417335_at	sulfotransferase family, cytosolic, 2B, member 1	Sult2b1	1.92656	2.68324	2.89972	2.22205	2.05693	2.01916	0.00951719	0.0424633	0.0091505	0.061357	-0.122489												4.86637e-07	12.6622	8.59153e-06	1929	4.92894	up	2.30128	-9.53674e-08	0.397493	0.0720166	1.99008e-10	53.8739	7.70861e-08	87	63.0885	up	5.9793	-9.53674e-08	0.238656	0.0720166	0.000480371	6.12241	0.00272186	6014	10.2299
1452318_a_at	heat shock protein 1B	Hspa1b	2.23462	2.15846	2.07725	2.09341	2.30483	2.93749	-0.0801125	-0.149857	-0.127007	-0.0390434	0.396018												3.03915e-07	13.3758	5.99511e-06	1727	4.92803	up	2.30101	-3.8147e-07	0.323426	0.225478	7.11911e-09	32.2562	6.59089e-07	366	16.3046	up	4.02721	-3.8147e-07	0.114185	0.225478	0.000102332	7.85609	0.000919638	3792	6.48097
1445252_at	kringle containing transmembrane protein 1	Kremen1	2.33449	2.31277	2.39625	2.07648	2.44454	2.22213	-0.0200644	-0.417902	0.118515	0.0619559	0.257498												1.22452e-08	19.3327	5.32534e-07	782	4.91699	up	2.29778	4.76837e-07	0.132291	0.254576	3.25507e-05	9.38093	0.000211022	5257	3.98201	up	1.9935	4.76837e-07	0.384375	0.254576	0.0195437	3.01428	0.043315	15379	1.38973
1444274_at	Transcribed locus		2.42328	2.24803	2.5872	2.42935	2.08029	2.01693	0.157023	-0.0243344	0.0283456	0.212562	-0.373597												4.09061e-08	16.851	1.29348e-06	1077	4.9161	up	2.29751	-1.90735e-07	0.221574	0.22957	0.00124156	5.20836	0.00405764	10429	2.05867	up	1.04171	-1.90735e-07	0.370342	0.22957	0.0735823	2.10265	0.123862	20249	1.29428
1456654_at	progestin and adipoQ receptor family member V	Paqr5	2.49948	2.18869	2.27528	2.42465	2.07724	2.31931	0.246142	0.089025	0.0470581	-0.0240622	-0.358162												8.35836e-09	20.1885	4.04897e-07	702	4.91586	up	2.29744	9.53674e-08	0.15381	0.223375	6.86776e-09	32.4232	6.43135e-07	363	14.0343	up	3.81089	9.53674e-08	0.0714372	0.223375	0.0107608	3.44522	0.0273488	13411	2.48665
1444808_at			2.76642	1.69269	1.91194	2.49938	2.92252	1.97547	0.209084	-0.371694	0.149601	-0.000328064	0.0133376												6.16216e-06	9.36471	6.41834e-05	3271	4.90665	up	2.29474	1.90735e-07	0.503865	0.22607	0.385139	0.926246	0.477262	27505	1.16772	up	0.223701	1.90735e-07	0.484046	0.22607	0.00708381	3.75904	0.019807	12189	1.72728
1454311_at			3.02552	0.770455	1.48576	2.70876	2.82248	2.93715	0.366709	-0.430233	0.221993	0.531268	-0.689737												0.000920139	4.84069	0.00386837	8107	4.89629	up	2.29169	0	0.935359	0.530763	0.872288	0.166741	0.903265	32917	1.05979	up	0.0837766	0	0.966094	0.530763	0.00340176	4.33863	0.0113338	10230	2.55947
1448886_at	GATA binding protein 3	Gata3	2.67622	2.08976	1.99697	2.28264	2.3262	2.37759	0.143217	0.144256	-0.115005	-0.396642	0.224173												9.17554e-08	15.3608	2.37845e-06	1314	4.89587	up	2.29156	-1.90735e-07	0.23839	0.255991	2.58597e-06	13.7122	3.01155e-05	2926	3.66352	up	1.87323	-1.90735e-07	0.0969208	0.255991	0.560143	0.611584	0.644313	29633	1.14874
1431213_a_at	hypothetical protein LOC100041156 /// hypothetical protein LOC100041932	LOC100041156 /// LOC100041932	2.22379	2.48741	2.49517	1.68265	2.17227	2.68437	0.0689039	0.232209	-0.275166	-0.355182	0.329232												1.19746e-06	11.3921	1.75789e-05	2320	4.89376	up	2.29094	-6.67572e-07	0.353188	0.3037	3.10008e-06	13.3498	3.48064e-05	3035	4.30442	down	-2.10582	-6.67572e-07	0.0777276	0.3037	0.883174	0.152395	0.913068	32970	1.01906
1420459_at	ripply3 homolog (zebrafish)	Ripply3	2.52134	2.07683	2.10223	2.30697	2.55241	2.15978	0.128814	0.105489	-0.214696	-0.205628	0.186024												1.72045e-08	18.5999	6.76808e-07	865	4.87903	up	2.28659	5.72205e-07	0.209885	0.194103	0.000233307	6.89053	0.00102629	7748	2.00424	up	1.00305	5.72205e-07	0.244218	0.194103	0.0005506	5.98471	0.00300269	6249	1.58242
1460204_at	cytoplasmic tyrosine kinase, Dscr28C related (Drosophila)	Tec	2.62662	1.67989	1.89285	2.5611	2.47896	2.47463	0.00537491	-0.148621	0.176899	0.159674	-0.193324												8.16063e-07	11.9184	1.29442e-05	2148	4.87592	up	2.28567	5.72205e-07	0.396602	0.170499	0.000268076	6.73743	0.00115101	7938	1.82115	up	0.864852	5.72205e-07	0.216054	0.170499	0.216501	1.35835	0.298177	24749	1.12714
1427482_a_at	carbonic anhydrase 8 /// similar to Carbonic anhydrase-related protein (CARP) (CA-VIII)	Car8 /// LOC676792	2.46857	1.59704	1.82752	2.64832	2.27505	2.88779	0.117961	-0.148982	0.0769906	-0.103305	0.0573344												3.43178e-06	10.0503	4.05474e-05	2884	4.87043	up	2.28405	-9.53674e-08	0.492285	0.118319	4.60073e-05	8.8959	0.000278306	5634	2.10011	down	-1.07047	-9.53674e-08	0.237519	0.118319	0.00184828	4.85379	0.00721344	8733	1.4988
1421594_a_at	synaptotagmin-like 2	Sytl2	2.7365	1.34317	1.72314	2.46048	2.55725	2.87582	0.170322	0.209991	-0.0641851	-0.107761	-0.208369												2.18844e-05	8.0114	0.000179493	4155	4.86596	up	2.28273	-2.86102e-07	0.610006	0.181835	0.368955	0.960165	0.461323	27261	1.15835	down	-0.212068	-2.86102e-07	0.457009	0.181835	1.44571e-06	14.9375	5.23697e-05	940	6.25181
1418924_at	Ras association (RalGDS/AF-6) domain family 7	Rassf7	2.23049	2.48426	2.4497	2.23668	2.1642	2.12977	-0.151535	0.0528717	-0.203321	-0.140969	0.442951												2.27634e-08	18.0165	8.31659e-07	932	4.86526	up	2.28252	-5.72205e-07	0.148855	0.266071	1.9586e-06	14.2854	2.44642e-05	2728	4.74251	up	2.24565	-5.72205e-07	0.18369	0.266071	0.103613	1.87042	0.163558	21593	1.50359
1419063_at	UDP galactosyltransferase 8A	Ugt8a	2.76687	1.3881	1.52563	2.55252	2.56073	2.89953	0.228162	-0.0316138	-0.0209136	-0.0960264	-0.079608												3.29176e-05	7.61016	0.000250808	4472	4.86429	up	2.28223	0	0.653981	0.13139	5.21063e-08	24.2171	2.09698e-06	846	3.42843	down	-1.77755	0	0.0701305	0.13139	0.00488421	4.04783	0.014925	11154	1.75197
1431810_a_at	transmembrane and coiled-coil domains 4	Tmco4	2.75616	2.2287	2.07608	2.22008	2.24507	2.16663	-0.224068	0.060389	-0.101332	-0.0577559	0.322767												4.50438e-08	16.6664	1.39203e-06	1102	4.86392	up	2.28212	-9.53674e-08	0.240243	0.207145	0.00571421	3.92473	0.0143756	13547	1.3899	up	0.474977	-9.53674e-08	0.136863	0.207145	0.798365	0.265376	0.846097	32163	1.02753
1417803_at	RIKEN cDNA 1110032A04 gene	1110032A04Rik	2.67844	2.33328	2.31115	2.30733	1.76536	2.29554	-0.00657797	-0.054812	0.0221844	-0.110558	0.149764												4.78762e-08	16.5505	1.45192e-06	1123	4.86301	up	2.28185	0	0.292706	0.0977138	0.0443484	2.44628	0.0796514	18978	1.30148	down	-0.380148	0	0.335387	0.0977138	0.00270784	4.52748	0.00952719	9687	1.36931
1459601_at	SNF1-like kinase	Snf1lk	2.23377	2.39418	2.23214	2.10812	2.29868	2.41948	0.235469	-0.489179	0.108617	-0.225525	0.370617												1.07668e-07	15.0808	2.67693e-06	1370	4.86035	up	2.28106	-1.90735e-07	0.115588	0.351695	0.000279066	6.69364	0.00118996	7993	3.80818	up	1.9291	-1.90735e-07	0.515516	0.351695	0.84622	0.201259	0.884521	32610	1.03416
1455794_at	smoothelin-like 2	Smtnl2	2.1364	2.53249	2.57025	2.40413	2.23485	1.77648	-0.389258	0.0296426	-0.157534	-0.0286884	0.545836												8.98736e-07	11.7839	1.39695e-05	2192	4.84255	up	2.27577	-3.8147e-07	0.296477	0.344956	1.56814e-06	14.7602	2.08801e-05	2559	8.11041	up	3.01977	-3.8147e-07	0.241609	0.344956	0.0537246	2.31582	0.0962834	19019	1.88254
1423436_at	glutathione S-transferase, alpha 3	Gsta3	2.32016	2.08685	2.19179	2.01247	2.18519	2.85624	0.204455	0.295579	-0.31617	-0.243701	0.0598369												3.86732e-07	13.0061	7.18394e-06	1834	4.84148	up	2.27545	-9.53674e-08	0.303048	0.270233	4.241e-08	24.9475	1.86666e-06	773	15.9678	up	3.99709	-9.53674e-08	0.189045	0.270233	0.0157194	3.16947	0.0365428	14662	2.31586
1434091_at	fatty acid amide hydrolase	Faah	1.83952	2.37942	2.63429	2.39075	2.13928	2.26541	0.0243444	0.0858946	-0.0618649	-0.0835261	0.0351543												2.03765e-08	18.2452	7.69186e-07	902	4.83923	up	2.27478	4.76837e-07	0.268902	0.0707288	3.46619e-10	49.7591	1.04559e-07	112	9.02424	up	3.17381	4.76837e-07	0.120104	0.0707288	0.0318603	2.67301	0.0635286	17094	1.82246
1422293_a_at	potassium channel tetramerisation domain containing 1	Kctd1	2.28477	2.45126	2.40357	2.13898	2.09002	2.27344	-0.0944901	0.00458717	0.0271435	-0.311207	0.37397												1.34458e-08	19.1284	5.67153e-07	807	4.83553	up	2.27367	7.62939e-07	0.141706	0.248188	6.32133e-07	16.8605	1.11472e-05	1932	5.70279	up	2.51167	7.62939e-07	0.181483	0.248188	0.217566	1.35484	0.299389	24770	1.27674
1428781_at	dermokine	Dmkn	2.14501	2.15945	2.30711	2.44203	1.96758	2.59982	0.167336	0.230178	-0.238898	-0.0306063	-0.128008												2.98105e-08	17.471	1.02126e-06	994	4.82379	up	2.27017	2.86102e-07	0.227618	0.19709	1.64334e-11	76.9751	2.01832e-08	26	442.664	up	8.79007	2.86102e-07	0.125789	0.19709	2.79309e-08	26.4962	4.57732e-06	207	260.925
1452639_at	ectonucleotide pyrophosphatase/phosphodiesterase 4	Enpp4	2.15061	2.12118	2.28633	2.48362	2.23285	2.32335	-0.303862	-0.446402	0.429196	0.00597715	0.315092												2.31583e-07	13.8044	4.85185e-06	1626	4.81096	up	2.26633	3.8147e-07	0.131488	0.379188	3.20052e-05	9.40519	0.000208426	5233	4.13592	down	-2.04821	3.8147e-07	0.232807	0.379188	0.0433527	2.46177	0.0810666	18228	1.48875
1421781_at	uroplakin 2	Upk2	2.65458	2.20749	2.14106	2.1657	2.29839	2.11926	-0.200567	-0.338704	0.246444	0.128864	0.163966												4.89578e-08	16.5083	1.47684e-06	1129	4.80459	up	2.26441	5.72205e-07	0.201323	0.254545	0.195401	1.43143	0.274337	24278	1.15917	up	0.213098	5.72205e-07	0.168892	0.254545	0.461881	0.778306	0.551903	28526	1.07749
1443996_at	Adult male aorta and vein cDNA, RIKEN full-length enriched library, clone:A530061A19 product:unclassifiable, full insert sequence		2.92036	2.36548	2.13724	1.95429	1.91131	2.29308	0.49157	-0.219823	0.307949	0.0143704	-0.594068												5.85149e-06	9.42367	6.16378e-05	3235	4.80197	up	2.26363	-2.86102e-07	0.368329	0.429511	0.00292335	4.4636	0.00826688	12052	2.73302	up	1.4505	-2.86102e-07	0.549163	0.429511	0.949079	0.0661859	0.962578	33608	1.01331
1435572_at	RIKEN cDNA 2310014L17 gene	2310014L17Rik	2.22495	2.27807	2.32596	2.08717	2.3675	2.29679	0.0112557	-0.140613	0.0137949	0.197875	-0.0823131												1.02691e-10	33.12	2.39756e-08	145	4.80125	up	2.26341	-9.53674e-08	0.0986062	0.12847	1.15278e-07	21.5909	3.49286e-06	1124	5.79123	up	2.53387	-9.53674e-08	0.222282	0.12847	1.11896e-05	11.0273	0.000201596	1891	2.37523
1438643_at	Calcium/calmodulin-dependent protein kinase ID	Camk1d	2.62618	1.58997	1.71856	2.49235	2.6233	2.5242	0.011023	-0.925356	0.764965	0.43928	-0.289913												9.49344e-05	6.63893	0.000596503	5424	4.79798	up	2.26243	-2.86102e-07	0.475799	0.655475	0.268627	1.2015	0.356417	25690	1.55935	up	0.640949	-2.86102e-07	0.950121	0.655475	0.00319935	4.38898	0.0108073	10090	3.21773
1420565_at	homeo box A1	Hoxa1	2.52924	1.69188	2.45426	2.30953	2.42673	2.16118	0.318668	0.217317	-0.274836	-0.178582	-0.0825701												3.72328e-07	13.0637	6.97069e-06	1819	4.79702	up	2.26214	-5.72205e-07	0.307563	0.256427	1.03439e-08	30.5694	8.25746e-07	426	23.1118	up	4.53056	-5.72205e-07	0.161923	0.256427	4.12971e-06	12.7949	0.000106968	1315	8.46433
1445501_at	12 days embryo spinal cord cDNA, RIKEN full-length enriched library, clone:C530045D16 product:unclassifiable, full insert sequence		1.96471	2.6335	2.28406	2.11676	2.05413	2.50194	-0.0427618	0.0160041	-0.0837598	-0.140557	0.251077												4.06703e-08	16.8621	1.29081e-06	1073	4.7872	up	2.25918	5.72205e-07	0.264086	0.151572	5.01183e-07	17.4412	9.52661e-06	1791	3.33878	up	1.73932	5.72205e-07	0.144689	0.151572	0.150593	1.61386	0.221693	23153	1.17888
1441213_at	cDNA sequence BC021891	BC021891	1.87805	3.01514	3.36859	1.49204	1.61498	2.18057	0.362003	0.906299	-1.08172	-0.41968	0.233097												0.000901947	4.85509	0.00380739	8074	4.78404	up	2.25823	-3.8147e-07	0.769052	0.766976	0.00587923	3.90259	0.0147195	13614	3.0093	down	-1.58943	-3.8147e-07	0.275219	0.766976	0.00217833	4.71179	0.0081461	9113	3.61681
1443027_at	Transcribed locus		3.06357	1.40161	1.51127	2.16467	2.29999	3.10609	0.10401	0.162054	-0.0544214	-0.130101	-0.0815415												8.21348e-05	6.76614	0.000527355	5308	4.78283	up	2.25787	0	0.730708	0.126111	0.00278829	4.503	0.00794686	11959	2.74635	up	1.45752	0	0.722517	0.126111	0.0266297	2.79724	0.0550438	16490	1.4397
1424378_at	low density lipoprotein receptor adaptor protein 1	Ldlrap1	2.25211	2.48956	2.47968	2.13823	2.10578	2.05346	-0.192196	-0.0583696	-0.120439	-0.165797	0.536801												1.11657e-07	15.0177	2.75281e-06	1381	4.76718	up	2.25314	0	0.190793	0.304342	0.000190042	7.1215	0.000870107	7444	3.00814	up	1.58887	0	0.366888	0.304342	0.000563219	5.96205	0.00305173	6290	2.10131
1452847_at	RIKEN cDNA 2410008K03 gene	2410008K03Rik	2.01843	2.60564	2.3147	2.07371	2.19739	2.30878	0.0679984	-0.0338335	-0.237638	-0.270743	0.474215												1.39892e-07	14.6326	3.28861e-06	1449	4.76709	up	2.25311	-2.86102e-07	0.210492	0.300176	1.29653e-06	15.1782	1.82246e-05	2424	8.83951	up	3.14397	-2.86102e-07	0.319897	0.300176	2.28152e-06	13.9678	7.20363e-05	1078	5.99095
1439036_a_at	ATPase, Na+/K+ transporting, beta 1 polypeptide	Atp1b1	2.51424	1.89431	1.91892	2.24528	2.2334	2.71244	0.117266	0.244242	-0.199976	-0.367744	0.206217												5.84593e-07	12.3937	9.89826e-06	2012	4.76706	up	2.2531	7.62939e-07	0.322504	0.269795	0.000113499	7.7291	0.000570541	6780	2.61727	up	1.38807	7.62939e-07	0.264919	0.269795	0.0190833	3.03116	0.0424993	15305	1.76928
1437132_x_at	neural precursor cell expressed, developmentally down-regulated gene 9	Nedd9	2.25159	2.165	2.10829	2.33795	2.35529	2.28718	0.0363569	-0.144031	0.056735	-0.136511	0.187453												1.67909e-10	31.3456	3.21266e-08	176	4.75975	up	2.25089	7.62939e-07	0.0974765	0.140588	0.111001	1.82348	0.17166	22040	1.23352	up	0.302782	7.62939e-07	0.34148	0.140588	0.00166231	4.94678	0.00666782	8497	1.46375
1441185_at	Musashi homolog 2 (Drosophila)	Msi2	2.6671	2.12929	2.29825	1.86063	2.32255	2.22188	0.364412	-0.603882	0.330791	0.133871	-0.225191												1.59118e-06	11.0153	2.19945e-05	2465	4.75667	up	2.24995	9.53674e-08	0.264021	0.410951	0.178445	1.49547	0.25485	23866	1.38523	up	0.470124	9.53674e-08	0.535958	0.410951	0.00169464	4.92981	0.00676805	8534	2.17613
1450686_at	paraoxonase 2	Pon2	2.01055	1.88606	1.58757	2.71386	2.55663	2.73708	-0.114559	-0.300657	0.0738211	0.097537	0.243859												5.11881e-06	9.57759	5.56215e-05	3136	4.75229	up	2.24862	1.90735e-07	0.484775	0.21092	2.48727e-06	13.7911	2.92155e-05	2901	7.66826	up	2.9389	1.90735e-07	0.419705	0.21092	0.000231424	6.89954	0.00163005	4837	2.54049
1419298_at	paraoxonase 3	Pon3	2.33281	1.67378	1.83915	2.66201	2.28423	2.69932	0.110953	0.0437708	0.0639477	-0.301421	0.0827517												1.4256e-06	11.1596	2.01303e-05	2413	4.75206	up	2.24855	5.72205e-07	0.419639	0.170307	0.000133464	7.53378	0.000649912	6999	1.62499	up	0.700432	5.72205e-07	0.0784032	0.170307	1.34567e-05	10.7257	0.000227375	2016	2.12811
1429019_s_at	paraoxonase 2	Pon2	2.24718	1.85354	1.66299	2.6503	2.44145	2.62133	-0.148335	-0.273881	0.194799	0.0838375	0.143584												1.45431e-06	11.1333	2.0437e-05	2424	4.74409	up	2.24613	9.53674e-07	0.409013	0.201622	1.13454e-06	15.4781	1.66883e-05	2316	7.36102	up	2.87991	9.53674e-07	0.353985	0.201622	0.0001622	7.30402	0.00127335	4341	2.71326
1450931_at	dedicator of cytokinesis 9	Dock9	2.16121	1.91929	2.03181	2.28276	2.19748	2.85756	0.278993	-0.163497	0.0227146	-0.132866	-0.00534344												2.52155e-07	13.6689	5.16849e-06	1662	4.72949	up	2.24168	9.53674e-08	0.327842	0.17519	0.000180363	7.18132	0.000832353	7385	3.42191	up	1.7748	9.53674e-08	0.52515	0.17519	9.95608e-06	11.2223	0.00018606	1823	2.16073
1438417_at	PWWP domain containing 2	Pwwp2	1.87443	2.48472	2.49899	2.27753	2.17905	2.12382	-0.330161	-0.332005	0.136146	0.0205975	0.505425												5.00043e-07	12.6221	8.78154e-06	1940	4.72317	up	2.23976	3.8147e-07	0.236315	0.3513	0.00026277	6.7593	0.00113323	7903	2.4036	up	1.2652	3.8147e-07	0.130839	0.3513	0.770233	0.303634	0.823859	31867	1.05485
1419057_at	solute carrier family 5 (sodium/glucose cotransporter), member 1	Slc5a1	2.18193	2.42326	2.23284	2.24981	1.9758	2.36804	-0.361354	0.23811	-0.0496669	0.234158	-0.0612478												2.08883e-08	18.1937	7.8064e-07	911	4.71943	up	2.23861	-1.90735e-07	0.157027	0.249159	1.56832e-08	28.7927	1.02614e-06	519	14.468	up	3.8548	-1.90735e-07	0.100828	0.249159	0.0109445	3.43274	0.0277084	13463	2.83633
1437486_at	G protein-coupled receptor, family C, group 5, member A	Gprc5a	2.40839	2.27788	2.50544	1.96491	1.9077	2.36697	0.397402	0.436219	-0.615712	-0.0729408	-0.144968												1.89091e-06	10.7919	2.52074e-05	2556	4.71922	up	2.23855	9.53674e-08	0.245949	0.434066	0.000593425	5.91007	0.00220301	9181	3.358	up	1.7476	9.53674e-08	0.449628	0.434066	0.544547	0.63674	0.629857	29469	1.15842
1443933_at	membrane targeting (tandem) C2 domain containing 1	Mtac2d1	2.82751	1.31663	1.03937	2.64496	2.58532	3.00619	0.253976	0.395834	-0.168137	-0.219264	-0.262411												0.000322282	5.62858	0.00163867	6703	4.71306	up	2.23666	-9.53674e-08	0.837798	0.302653	0.352291	0.996296	0.444613	27008	1.14335	up	0.193269	-9.53674e-08	0.270172	0.302653	0.00409577	4.18809	0.0130339	10710	1.70474
1425026_at	SFT2 domain containing 2	Sft2d2	1.88144	2.4552	2.50792	2.19668	2.16603	2.18591	-0.353202	0.176483	-0.159541	-0.47363	0.809888												4.88284e-06	9.63239	5.3517e-05	3108	4.6985	up	2.2322	-4.76837e-07	0.226524	0.515169	6.71765e-05	8.39002	0.000374648	6111	5.2801	up	2.40056	-4.76837e-07	0.265749	0.515169	0.00147482	5.05302	0.00610692	8231	2.65141
1440888_at	oxytocin receptor	Oxtr	2.48392	2.13732	2.17555	2.58533	1.96688	2.04001	-0.110612	-0.137617	-0.0869961	0.250395	0.0848317												3.53202e-08	17.1361	1.16889e-06	1029	4.69623	up	2.2315	2.86102e-07	0.248034	0.1648	0.000395137	6.3235	0.00158143	8516	1.6419	down	-0.715363	2.86102e-07	0.17363	0.1648	0.584589	0.572976	0.666161	29912	1.05872
1451410_a_at	cysteine-rich protein 3	Crip3	2.14976	2.28576	2.14388	2.55929	2.12733	2.11908	-0.015615	-0.226121	0.356019	-0.234907	0.120624												2.84941e-08	17.5613	9.90091e-07	980	4.6941	up	2.23085	0	0.172186	0.248926	2.30082e-05	9.89021	0.000160516	4885	2.98722	up	1.5788	0	0.222517	0.248926	0.791674	0.274433	0.841098	32083	1.03772
1424951_at	BAI1-associated protein 2-like 1	Baiap2l1	2.56395	2.20006	2.44016	1.96323	1.87815	2.33374	0.0173388	0.34571	-0.210764	-0.115141	-0.0371447												1.11689e-07	15.0173	2.75281e-06	1382	4.69095	up	2.22988	-2.86102e-07	0.269191	0.211468	9.64775e-09	30.8772	7.92877e-07	411	10.2928	up	3.36356	-2.86102e-07	0.0436472	0.211468	0.000122141	7.64014	0.00104086	3999	3.3989
1424941_at	cDNA sequence, BC016579	BC016579	2.58848	1.81341	1.82029	2.60375	1.99001	2.55288	0.073957	-0.0101776	-0.143026	0.112915	-0.033668												6.43458e-07	12.2553	1.06474e-05	2059	4.68528	up	2.22813	-9.53674e-08	0.392794	0.0998912	0.00757043	3.70843	0.0181217	14239	2.26488	up	1.17943	-9.53674e-08	0.714967	0.0998912	0.127209	1.73022	0.193579	22399	1.20128
1425619_s_at	desmoglein 2	Dsg2	3.41361	1.54575	1.52079	1.9741	2.2898	2.61693	0.201807	0.394949	-0.399868	-0.552867	0.355981												0.000202242	6.00104	0.00111316	6192	4.68103	up	2.22683	5.72205e-07	0.719835	0.444125	0.00114402	5.28323	0.00378385	10305	3.24788	up	1.6995	5.72205e-07	0.52302	0.444125	0.0554973	2.29378	0.0987594	19154	1.45137
1441163_at	mediator of RNA polymerase II transcription, subunit 12 homolog (yeast)-like	Med12l	2.32832	2.255	1.97452	2.41152	2.22599	2.16123	0.304624	-0.317824	-0.219054	0.163001	0.0692539												2.60199e-08	17.7441	9.23855e-07	959	4.67866	up	2.2261	0	0.150444	0.261322	0.000121925	7.64227	0.000604454	6873	2.04919	up	1.03505	0	0.0637277	0.261322	0.125872	1.73747	0.191861	22362	1.30378
1419515_at	FYVE, RhoGEF and PH domain containing 2	Fgd2	2.3948	2.51141	2.43652	2.22835	1.92661	1.84304	-0.0784259	0.127745	0.0133748	-0.155259	0.092567												4.92347e-08	16.4976	1.48134e-06	1131	4.67011	up	2.22346	2.86102e-07	0.279473	0.117603	0.315704	1.08057	0.406444	26476	1.10391	up	0.142628	2.86102e-07	0.268134	0.117603	2.22318e-05	9.94189	0.000321245	2358	1.82924
1445031_at			2.65123	1.73816	2.07851	2.3538	2.17889	2.32837	0.388899	-0.275823	0.367829	-0.329679	-0.151228												1.37057e-06	11.2117	1.94905e-05	2396	4.66375	up	2.22149	-1.90735e-07	0.306419	0.351489	0.411046	0.874102	0.502847	27863	1.22162	up	0.288793	-1.90735e-07	0.633459	0.351489	0.0151225	3.1973	0.0355019	14518	2.13729
1439830_at	similar to mitogen activated protein kinase kinase kinase 5	LOC675366	2.02085	2.44052	2.30247	2.36926	2.20414	1.95806	-0.186141	-0.131483	0.0394173	0.23108	0.0471268												8.30114e-09	20.2042	4.03653e-07	700	4.64566	up	2.21588	0	0.192943	0.165158	0.147043	1.63038	0.216681	23131	1.12321	up	0.167631	0	0.135813	0.165158	5.71642e-05	8.60265	0.00061977	3143	1.66766
1442245_at	Transcribed locus		2.91306	1.61719	1.62154	2.55728	2.45528	2.13069	0.347249	-0.294248	0.255245	0.176892	-0.485144												2.381e-05	7.92721	0.000191599	4235	4.64552	up	2.21584	-9.53674e-07	0.525138	0.367073	0.287619	1.15076	0.37679	26019	1.26394	up	0.337927	-9.53674e-07	0.517189	0.367073	0.208247	1.38616	0.289015	24560	1.22812
1451764_at	MARVEL (membrane-associating) domain containing 3	Marveld3	2.67746	1.98434	2.02241	2.26529	2.26995	2.05287	-0.0747075	-0.0397086	-0.0115051	0.00482941	0.121091												1.96734e-08	18.3183	7.5012e-07	893	4.63334	up	2.21205	-9.53674e-08	0.25921	0.0741229	2.01205e-07	19.9165	5.07284e-06	1351	3.97714	up	1.99173	-9.53674e-08	0.211022	0.0741229	0.0469572	2.40734	0.0865252	18498	1.29968
1450475_at	distal-less homeobox 3	Dlx3	2.11516	2.74102	2.50219	1.92616	2.13648	1.83658	0.0066886	-0.159323	0.235072	-0.00262547	-0.0798111												3.42808e-07	13.1899	6.55738e-06	1781	4.62546	up	2.2096	9.53674e-08	0.34692	0.147533	5.19287e-08	24.229	2.09231e-06	845	5.91343	up	2.56399	9.53674e-08	0.170427	0.147533	0.00156351	5.001	0.00637046	8365	2.19162
1424235_at	ORM1-like 2 (S. cerevisiae)	Ormdl2	2.14891	2.00436	2.23131	2.27913	2.17986	2.41366	-0.104815	-0.0419846	0.0476522	-0.0899105	0.189056												4.54537e-10	28.0333	6.14604e-08	251	4.62528	up	2.20954	-1.90735e-07	0.136849	0.121291	3.39671e-09	35.8732	4.09129e-07	282	5.80683	up	2.53775	-1.90735e-07	0.0795857	0.121291	1.64861e-05	10.4023	0.000261255	2150	2.48344
1428660_s_at	torsin family 3, member A /// similar to ADIR1	LOC100047963 /// Tor3a	2.43975	2.15377	2.19244	2.15027	2.12672	2.1922	-0.16151	0.146227	-0.13836	-0.100021	0.253666												1.81106e-09	23.9968	1.44237e-07	427	4.62416	up	2.20919	5.72205e-07	0.115819	0.187724	2.3516e-07	19.4708	5.64103e-06	1420	4.66214	up	2.22099	5.72205e-07	0.143107	0.187724	0.000953614	5.45234	0.00445224	7300	2.10561
1456395_at	peroxisome proliferative activated receptor, gamma, coactivator 1 alpha	Ppargc1a	3.15591	1.6295	1.13889	2.33697	2.5281	2.43782	0.217512	-0.0220699	-0.144728	0.231584	-0.282296												0.000100877	6.5861	0.000625885	5493	4.60925	up	2.20453	3.8147e-07	0.713866	0.224759	0.00106292	5.35112	0.00356225	10170	2.16001	down	-1.11104	3.8147e-07	0.395186	0.224759	0.0758616	2.08199	0.12704	20354	1.56552
1419721_at	G protein-coupled receptor 109A	Gpr109a	2.27242	2.34253	2.34493	2.15034	1.73507	2.37075	-0.0824323	0.0166626	-0.102208	0.198652	-0.030674												1.90317e-08	18.3875	7.30558e-07	887	4.60331	up	2.20267	0	0.242613	0.120336	2.80655e-10	51.2863	9.56667e-08	99	27.3175	up	4.77175	0	0.159935	0.120336	0.00932756	3.55129	0.0244783	12988	3.14785
1445233_at	rhomboid, veinlet-like 2 (Drosophila)	Rhbdl2	2.5025	1.8322	2.00002	2.56296	2.33179	1.98113	-0.184299	-0.0156913	0.152881	-0.255661	0.30277												3.30965e-07	13.2439	6.39547e-06	1763	4.60042	up	2.20177	-9.53674e-08	0.304556	0.231634	0.00172117	4.91615	0.00532198	11023	2.40979	up	1.26891	-9.53674e-08	0.523358	0.231634	0.274579	1.18528	0.361681	25877	1.15533
1456806_at	RIKEN cDNA A130010C12 gene	A130010C12Rik	1.85447	2.48155	2.48054	2.25568	2.1162	1.98551	-0.0158057	-0.686485	0.620017	0.0705581	0.0117154												3.72021e-06	9.95335	4.30597e-05	2944	4.58098	up	2.19565	9.53674e-08	0.258218	0.463964	0.962818	0.0483124	0.971827	33770	1.01235	up	0.017714	9.53674e-08	0.640355	0.463964	0.0065555	3.81845	0.0186638	11971	1.9563
1421679_a_at	cyclin-dependent kinase inhibitor 1A (P21)	Cdkn1a	2.25744	2.28671	2.5215	1.93606	1.80929	2.36195	-0.0208597	0.565028	-0.441701	-0.441327	0.338864												3.62707e-06	9.98373	4.22284e-05	2926	4.58046	up	2.19549	7.62939e-07	0.269297	0.45398	3.88562e-07	18.1	7.99045e-06	1656	20.5173	up	4.35877	7.62939e-07	0.160952	0.45398	0.000262027	6.7624	0.00177958	5018	6.7912
1429183_at	plakophilin 2	Pkp2	2.46142	2.53547	2.48844	2.00704	1.6788	1.9483	0.351544	0.211383	-0.347599	-0.28676	0.0714321												1.92283e-06	10.7704	2.55332e-05	2566	4.55225	up	2.18658	2.86102e-07	0.356436	0.306767	0.0792956	2.052	0.129464	20877	1.25246	down	-0.324765	2.86102e-07	0.0663848	0.306767	0.0100093	3.49879	0.0258595	13192	1.50031
1455802_x_at	anterior gradient 2 (Xenopus laevis)	Agr2	0.749364	0.84231	2.16357	3.00612	2.88435	3.45791	-0.165686	-0.0433617	0.0912538	-0.125328	0.243119												0.00244265	4.16139	0.00867233	9599	4.54392	up	2.18394	-4.76837e-07	1.15308	0.167685	0.528022	0.663876	0.614563	29286	1.06123	up	0.0857424	-4.76837e-07	0.221366	0.167685	0.0215191	2.94632	0.0466675	15717	1.2252
1418917_at	heme binding protein 2	Hebp2	2.10394	1.89251	1.82801	2.65467	2.21869	2.39625	0.130527	-0.130493	-0.0218306	-0.0689297	0.0907259												1.26445e-07	14.8041	3.04173e-06	1416	4.53891	up	2.18235	-9.53674e-08	0.311729	0.109001	1.32369e-08	29.504	9.265e-07	486	7.47379	up	2.90184	-9.53674e-08	0.18525	0.109001	0.211934	1.37362	0.293238	24635	1.35617
1437584_at	Transcribed locus		2.30972	2.00664	2.41742	2.4658	2.18589	1.67624	0.31364	-0.494636	0.260518	0.170757	-0.250279												1.47346e-06	11.1161	2.06521e-05	2431	4.52197	up	2.17695	9.53674e-08	0.296202	0.354507	0.176473	1.50327	0.252485	23824	1.29518	down	-0.373153	9.53674e-08	0.389778	0.354507	0.00034067	6.47942	0.00214958	5397	2.35966
1453003_at	similar to sortilin-related receptor, LDLR class A repeats-containing	LOC100047936	2.10278	2.23087	2.2589	2.19184	2.15806	2.1135	0.0109024	-0.240475	0.0281935	0.0618744	0.139505												8.57298e-11	33.796	2.10235e-08	138	4.51896	up	2.17599	1.90735e-07	0.0628053	0.143206	5.25012e-06	12.347	5.13518e-05	3484	2.26825	down	-1.18158	1.90735e-07	0.141925	0.143206	0.00660077	3.81315	0.0187594	11993	1.39827
1456409_at	kelch domain containing 7A	Klhdc7a	1.84333	2.90077	2.53316	2.53418	1.55333	1.68797	0.242491	0.10539	-0.0697265	-0.0200024	-0.258151												1.54485e-05	8.36652	0.000135825	3876	4.51729	up	2.17546	2.86102e-07	0.550945	0.18829	0.950093	0.0648667	0.962431	33649	1.00741	down	-0.0106481	2.86102e-07	0.304072	0.18829	0.198112	1.42166	0.277378	24345	1.14779
1431821_a_at	EPS8-like 1	Eps8l1	2.13981	2.3426	2.26862	2.25842	2.01979	2.01094	-0.232393	0.245189	0.0422101	0.100049	-0.155054												4.39946e-09	21.7096	2.56301e-07	584	4.51074	up	2.17336	2.86102e-07	0.138594	0.193622	5.09133e-07	17.4012	9.62553e-06	1802	8.68755	up	3.11895	2.86102e-07	0.341458	0.193622	0.128136	1.72524	0.194694	22433	1.54902
1420843_at	protein tyrosine phosphatase, receptor type, F	Ptprf	2.26894	2.20725	2.18971	2.08228	2.15559	2.12998	0.0713367	0.0864868	-0.17266	-0.087616	0.102452												3.24285e-11	37.6773	1.24201e-08	88	4.50739	up	2.17229	0	0.0648672	0.123038	1.31194e-08	29.5419	9.22066e-07	484	3.86344	up	1.94989	0	0.0490413	0.123038	0.0167126	3.12558	0.0383031	14872	1.56748
1457821_at	Transcribed locus		2.23828	2.21888	2.26829	2.14351	2.02491	2.12932	0.280417	-0.505232	0.292	0.12319	-0.190377												1.09741e-07	15.0477	2.71461e-06	1377	4.50188	up	2.17053	-4.76837e-07	0.0895747	0.342993	0.00262632	4.55312	0.00755561	11847	2.52163	up	1.33436	-4.76837e-07	0.537102	0.342993	0.135289	1.68789	0.203414	22670	1.45189
1450988_at	leucine rich repeat containing G protein coupled receptor 5	Lgr5	2.39178	2.05401	2.00095	2.45902	2.28818	1.81064	0.119443	-0.0941019	0.100115	-0.221157	0.0956993												4.22255e-08	16.79	1.32414e-06	1086	4.49222	up	2.16743	-1.90735e-07	0.25212	0.151008	2.6538e-07	19.1319	6.1163e-06	1478	4.22112	down	-2.07763	-1.90735e-07	0.175338	0.151008	0.00090778	5.49871	0.00430249	7191	1.40836
1419494_a_at	tumor protein D52	Tpd52	2.45742	2.06437	2.18943	2.29083	1.89452	2.10736	0.207801	0.0311513	-0.0813003	-0.177218	0.0195684												6.92336e-09	20.624	3.52636e-07	668	4.49188	up	2.16732	3.8147e-07	0.194172	0.143658	1.6832e-08	28.5012	1.0625e-06	539	4.7768	up	2.25604	3.8147e-07	0.0705111	0.143658	0.00276015	4.51147	0.00967204	9726	1.66338
1416273_at	tumor necrosis factor, alpha-induced protein 2	Tnfaip2	2.45671	1.9781	2.20127	2.27112	1.90871	2.14239	0.105687	0.072	-0.195198	0.0101452	0.00736666												5.28813e-09	21.2626	2.931e-07	614	4.46828	up	2.15972	9.53674e-08	0.199313	0.116847	0.0193497	3.02134	0.0397668	16585	1.43948	up	0.525553	9.53674e-08	0.372406	0.116847	0.906929	0.121213	0.931075	33202	1.00765
1419113_at	adaptor protein complex AP-1, gamma 2 subunit	Ap1g2	2.37291	2.05202	2.28036	2.11733	1.94507	2.18939	0.112394	0.127296	-0.137203	-0.207078	0.104591												2.94601e-09	22.7156	1.92395e-07	520	4.46764	up	2.15951	0	0.155149	0.159281	1.62577e-08	28.644	1.04461e-06	529	7.38659	up	2.88491	0	0.137002	0.159281	7.5462e-07	16.4299	3.47605e-05	739	3.445
1424791_a_at	basal cell adhesion molecule	Bcam	1.52195	2.39422	2.53998	2.06597	2.31474	2.11354	-0.126846	0.517451	-0.0988293	-0.266937	-0.0248399												2.10107e-06	10.6574	2.74824e-05	2605	4.4642	up	2.1584	-9.53674e-08	0.358129	0.302277	0.000309008	6.58352	0.00129352	8142	2.9223	up	1.54711	-9.53674e-08	0.405604	0.302277	0.000702436	5.74442	0.00357037	6705	2.09361
1453614_a_at	nuclear factor, erythroid derived 2, like 3	Nfe2l3	2.81539	1.74666	1.48707	2.26408	2.11042	2.52082	0.26498	0.0980473	-0.0838156	-0.240071	-0.0391388												6.97808e-06	9.22423	7.07291e-05	3362	4.46112	up	2.15741	3.8147e-07	0.489217	0.191062	0.000958359	5.44768	0.00327298	9980	2.12356	up	1.08649	3.8147e-07	0.396956	0.191062	0.658884	0.460847	0.731945	30683	1.03218
1449036_at	ring finger protein 128	Rnf128	2.66451	0.905094	0.909118	2.80919	2.44776	3.20473	0.184157	0.101215	-0.098177	-0.0729189	-0.114278												0.00104525	4.74928	0.00429011	8304	4.45904	up	2.15673	-1.90735e-07	0.998966	0.134326	0.0124038	3.34093	0.0274712	15390	1.45752	down	-0.543519	-1.90735e-07	0.336415	0.134326	1.29205e-05	10.7915	0.000221318	1989	2.04729
1429833_at	lymphocyte antigen 6 complex, locus G6E	Ly6g6e	2.13282	1.90578	2.29004	2.16955	2.12771	2.29869	-0.262729	0.153834	0.11919	0.0317922	-0.042088												2.46976e-09	23.1721	1.73939e-07	483	4.45091	up	2.1541	-1.90735e-07	0.143134	0.16559	6.93162e-09	32.3801	6.47337e-07	364	24.7845	up	4.63137	-1.90735e-07	0.263663	0.16559	0.00583761	3.90811	0.0171098	11629	3.49986
1454240_at	nuclear factor, erythroid derived 2, like 3	Nfe2l3	3.27557	1.74235	2.17346	2.35729	1.49633	1.87727	0.199199	0.241489	-0.400512	-0.0774303	0.0372539												5.52644e-05	7.123	0.000381987	4930	4.44971	up	2.15371	-9.53674e-08	0.628999	0.257774	0.0019826	4.79285	0.00597162	11316	2.37107	up	1.24554	-9.53674e-08	0.511453	0.257774	0.667015	0.448981	0.738824	30773	1.04461
1453009_at	carboxypeptidase M	Cpm	2.0169	2.09245	2.13231	2.23265	2.17107	2.2756	-0.401041	0.11417	0.0227408	0.0970216	0.167109												5.6951e-09	21.085	3.05234e-07	635	4.44904	up	2.15349	0	0.0941474	0.230068	0.000826805	5.58738	0.00288409	9771	3.15901	up	1.65947	0	0.621945	0.230068	0.057345	2.27156	0.101344	19287	1.39511
1444441_at	Transcribed locus		2.11514	2.20274	2.28133	2.06452	1.99935	2.24887	-0.0494409	0.0185294	-0.0664163	-0.0664997	0.163825												8.54809e-11	33.807	2.10235e-08	137	4.44441	up	2.15199	-4.76837e-07	0.110452	0.0980557	1.1038e-09	42.1498	2.05098e-07	182	9.49548	up	3.24724	-4.76837e-07	0.133998	0.0980557	0.00958405	3.53107	0.0250002	13066	2.37343
1448390_a_at	dehydrogenase/reductase (SDR family) member 3	Dhrs3	1.99298	2.21656	2.14906	2.33537	2.03041	2.18271	-0.334122	-0.322449	0.179321	0.0447359	0.432513												1.23691e-07	14.8418	2.99449e-06	1407	4.44191	up	2.15118	0	0.12555	0.330468	0.0508395	2.35331	0.0893281	19399	1.3539	down	-0.437119	0	0.182447	0.330468	0.000218228	6.96512	0.00156309	4758	2.82306
1426880_at	enhancer trap locus 4	Etl4	2.03953	2.11116	2.09438	2.24909	2.32496	2.07994	0.0140791	0.0638886	-0.078167	0.104333	-0.104131												6.78533e-11	34.692	1.8774e-08	122	4.43779	up	2.14984	5.72205e-07	0.111482	0.0896083	0.000278319	6.69655	0.0011874	7988	2.32346	up	1.21628	5.72205e-07	0.400431	0.0896083	0.00216434	4.71731	0.00810564	9100	1.34812
1430681_at	crystallin, lambda 1	Cryl1	2.49546	1.73681	1.91494	2.54967	2.33879	1.85104	0.253056	-0.137256	0.131588	0.0648766	-0.312266												9.78852e-07	11.6661	1.49825e-05	2226	4.43147	up	2.14779	-2.86102e-07	0.354978	0.224673	3.61795e-07	18.289	7.6154e-06	1617	4.97896	up	2.31584	-2.86102e-07	0.125839	0.224673	0.0452957	2.43188	0.0840091	18377	1.29634
1448956_at	START domain containing 10	Stard10	2.06182	2.34836	2.41932	2.10024	2.00783	1.94807	0.0135803	0.412594	-0.274796	-0.287296	0.13592												1.41386e-07	14.6147	3.30551e-06	1457	4.43092	up	2.14761	1.90735e-07	0.191356	0.29451	3.00085e-05	9.49819	0.000198018	5164	3.65348	up	1.86927	1.90735e-07	0.291858	0.29451	0.160119	1.57125	0.233077	23416	1.37915
1448906_at	cadherin 16	Cdh16	1.78279	2.99911	3.16606	1.55999	1.3853	1.98755	0.176143	0.73096	-0.728443	-0.663471	0.484808												0.000792338	4.94905	0.00342139	7893	4.42845	up	2.1468	-6.67572e-07	0.754642	0.66543	1.46132e-05	10.5933	0.00011308	4404	13.6247	down	-3.76816	-6.67572e-07	0.256294	0.66543	8.12303e-06	11.5693	0.000162781	1700	15.2615
1443729_at	metastasis suppressor 1	Mtss1	2.13078	2.52819	2.39443	2.02426	2.05267	1.73763	0.032928	-0.577456	0.357775	0.136811	0.049942												1.26976e-06	11.3135	1.83559e-05	2356	4.42189	up	2.14466	9.53674e-08	0.282243	0.347762	0.586657	0.569752	0.667781	29945	1.09905	up	0.136251	9.53674e-08	0.367806	0.347762	0.0209297	2.96588	0.0456917	15613	1.53259
1432901_at	enhancer trap locus 4	Etl4	2.79849	1.11054	1.01077	2.71488	2.6075	2.62159	0.414825	-0.192955	0.199208	0.358782	-0.779861												0.000751518	4.98767	0.00327341	7824	4.41974	up	2.14396	9.53674e-08	0.842548	0.496463	0.160676	1.56883	0.233222	23483	1.4732	up	0.558953	9.53674e-08	0.574086	0.496463	0.230131	1.31443	0.313404	25029	1.3068
1421818_at	B-cell leukemia/lymphoma 6	Bcl6	2.1039	1.90799	1.89605	2.36269	2.14801	2.44193	0.0442376	-0.329202	0.0945258	0.127419	0.0630202												3.98937e-08	16.8993	1.27208e-06	1068	4.41811	up	2.14343	2.86102e-07	0.226006	0.18673	1.51779e-06	14.8311	2.0393e-05	2536	7.8241	up	2.96792	2.86102e-07	0.40144	0.18673	0.000140351	7.47394	0.00114399	4181	2.4077
1417101_at	heat shock protein 2	Hspa2	1.99028	1.9807	2.16386	2.29077	2.24625	2.1652	0.169972	-0.194203	-0.0458274	-0.258626	0.328686												1.76442e-08	18.5466	6.87357e-07	874	4.40612	up	2.13951	2.86102e-07	0.128852	0.246793	0.160407	1.57	0.232929	23473	1.22173	down	-0.288923	2.86102e-07	0.307234	0.246793	0.698106	0.404234	0.76491	31109	1.03922
1420842_at	protein tyrosine phosphatase, receptor type, F	Ptprf	2.22202	2.12174	2.09112	2.05153	2.16514	2.16941	0.0756435	0.166025	-0.0861092	-0.122197	-0.0333586												2.64904e-11	38.5384	1.14991e-08	77	4.39794	up	2.13683	7.62939e-07	0.0611798	0.119107	1.8435e-08	28.1304	1.12213e-06	559	3.8742	up	1.9539	7.62939e-07	0.0781065	0.119107	0.00307651	4.42128	0.0104943	9992	1.70225
1421469_a_at	signal transducer and activator of transcription 5A	Stat5a	1.56717	2.49088	2.48711	1.96446	2.18997	2.1165	-0.420439	0.0288925	-0.134295	0.0959086	0.429933												2.18451e-06	10.6081	2.8367e-05	2624	4.39546	up	2.13602	0	0.347995	0.312122	5.33655e-05	8.69462	0.000311644	5836	3.00845	up	1.58902	0	0.208078	0.312122	0.0314551	2.68184	0.0629009	17045	1.45829
1418091_at	transcription factor CP2-like 1	Tcfcp2l1	1.87393	2.67617	2.78732	1.64265	1.81679	2.01804	0.414745	0.82225	-1.06573	-0.242222	0.0709581												0.000222601	5.92314	0.00120825	6279	4.39485	up	2.13581	-1.90735e-07	0.478308	0.715472	0.83328	0.218492	0.872895	32539	1.06559	up	0.0916505	-1.90735e-07	0.479402	0.715472	0.0797833	2.04785	0.132339	20549	1.71167
1442447_at			2.48398	1.52016	1.80405	2.32559	2.53848	2.11364	0.420148	-0.274025	0.402659	0.138763	-0.687547												2.07911e-05	8.0629	0.00017256	4106	4.38017	up	2.13099	-2.86102e-07	0.402199	0.475848	0.0598909	2.24211	0.10249	19918	1.99279	up	0.994788	-2.86102e-07	0.847834	0.475848	0.0316878	2.67676	0.0632624	17073	1.82282
1444150_at	erythrocyte protein band 4.1	Epb4.1	2.85792	1.11746	1.18607	2.61345	2.66401	2.34332	0.271369	-0.588067	0.720283	0.220489	-0.624076												0.000700521	5.03923	0.0030947	7715	4.3783	up	2.13037	-1.90735e-07	0.775951	0.586592	0.00770279	3.69528	0.0183891	14277	2.70953	up	1.43804	-1.90735e-07	0.571381	0.586592	0.00785421	3.68053	0.0214502	12480	2.23622
1452367_at	coronin, actin binding protein 2A	Coro2a	2.27854	1.95869	2.00267	1.98813	2.27275	2.28074	0.345286	0.0013814	-0.208579	-0.169888	0.0318003												1.75559e-08	18.5572	6.85485e-07	872	4.37794	up	2.13025	1.90735e-07	0.161771	0.219433	0.0315814	2.67908	0.0598763	17978	1.35851	down	-0.442022	1.90735e-07	0.277398	0.219433	0.591075	0.562887	0.671846	29988	1.05675
1457162_at	low density lipoprotein receptor adaptor protein 1	Ldlrap1	2.09815	2.33002	2.32171	2.15656	1.84656	2.00697	-0.101215	0.0223994	0.0222583	-0.304387	0.360943												4.93314e-08	16.4939	1.48155e-06	1134	4.36706	up	2.12666	-9.53674e-08	0.186486	0.241957	8.05759e-07	16.2732	1.31542e-05	2087	5.92217	up	2.56613	-9.53674e-08	0.225563	0.241957	0.00246891	4.60521	0.00891324	9440	2.30421
1425793_a_at	RAR-related orphan receptor gamma	Rorc	2.22037	2.12528	2.1649	2.00517	2.03937	2.19632	0.00395679	0.242812	-0.311934	-0.0476365	0.112803												2.59215e-09	23.046	1.78142e-07	495	4.36275	up	2.12524	3.8147e-07	0.0865628	0.206924	0.000104679	7.82814	0.000534802	6671	2.51183	up	1.32874	3.8147e-07	0.303813	0.206924	0.75728	0.321415	0.813328	31737	1.02825
1425027_s_at	SFT2 domain containing 2	Sft2d2	1.64215	2.42116	2.56632	2.16137	1.88022	2.06872	-0.175032	0.0582461	0.0223422	-0.0692863	0.163732												3.66708e-07	13.0869	6.89844e-06	1811	4.35697	up	2.12332	4.76837e-07	0.340591	0.128585	4.47379e-07	17.7322	8.78445e-06	1735	4.97218	up	2.31388	4.76837e-07	0.257383	0.128585	0.00177129	4.89097	0.00698791	8638	1.901
1427553_at	predicted gene, ENSMUSG00000058380	ENSMUSG00000058380	2.35102	1.0844	1.34653	2.66415	2.96335	2.32951	0.0348616	-0.040473	0.0660515	0.00675106	-0.0671902												0.00014085	6.3008	0.000822678	5835	4.35647	up	2.12316	1.90735e-07	0.74502	0.0542593	4.40075e-07	17.7748	8.68347e-06	1725	12.9153	up	3.69101	1.90735e-07	0.468679	0.0542593	0.000135894	7.51227	0.00112052	4133	5.00229
1455649_at	tetratricopeptide repeat domain 9	Ttc9	2.19718	2.1098	2.05813	2.15253	1.98119	2.236	0.0210586	-0.38979	-0.159266	0.173694	0.354305												3.55344e-08	17.1242	1.1737e-06	1031	4.35439	up	2.12247	4.76837e-07	0.093415	0.288724	0.825603	0.228749	0.867038	32457	1.04569	up	0.064453	4.76837e-07	0.548177	0.288724	0.644585	0.481891	0.719365	30540	1.05194
1433489_s_at	fibroblast growth factor receptor 2	Fgfr2	2.37836	1.95699	1.93069	2.1503	2.11836	2.19801	0.101968	0.0362473	-0.146968	0.125362	-0.116607												2.1139e-09	23.5822	1.57328e-07	457	4.35333	up	2.12212	5.72205e-07	0.16501	0.125124	0.00851138	3.6199	0.0200124	14496	1.92977	up	0.948428	5.72205e-07	0.578851	0.125124	0.0209044	2.96673	0.0456511	15608	1.24755
1442819_at	rhomboid, veinlet-like 2 (Drosophila)	Rhbdl2	2.11243	2.30573	2.14221	2.42483	1.69292	2.03835	-0.0761948	-0.148386	-0.192032	-0.203889	0.620501												9.69664e-07	11.6791	1.48753e-05	2221	4.34517	up	2.11941	-1.90735e-07	0.251806	0.350461	1.93628e-05	10.1524	0.00014097	4681	3.57484	up	1.83788	-1.90735e-07	0.0785105	0.350461	0.279726	1.1715	0.367071	25975	1.30194
1417707_at	RIKEN cDNA B230342M21 gene	B230342M21Rik	2.21076	1.87319	1.86239	2.28568	2.05697	2.41774	-0.118686	-0.133453	0.222975	0.0708661	-0.0417047												2.4207e-08	17.8907	8.7688e-07	940	4.34028	up	2.11779	-3.8147e-07	0.226081	0.14864	0.000656512	5.81043	0.00239163	9356	1.79802	up	0.846406	-3.8147e-07	0.283848	0.14864	0.492146	0.724695	0.580698	28888	1.07973
1446281_at			2.99591	0.338304	1.63593	2.48947	2.77324	2.46882	0.312866	-0.109531	-0.0811977	-0.00978756	-0.112349												0.00112795	4.69509	0.0045663	8419	4.33774	up	2.11694	9.53674e-08	0.985984	0.179717	1.36861e-05	10.6984	0.000107691	4331	9.75076	up	3.28552	9.53674e-08	0.667803	0.179717	0.00815056	3.65253	0.0220884	12577	1.76349
1446455_at	Transcribed locus		2.56012	2.36415	2.11243	1.87511	1.7325	2.0564	-0.104912	0.133678	-0.0229902	0.0847144	-0.0904899												1.3823e-07	14.6528	3.25404e-06	1447	4.33727	up	2.11679	0	0.305771	0.105794	2.23729e-06	14.0082	2.70818e-05	2815	2.05947	up	1.04227	0	0.117397	0.105794	0.000520454	6.04126	0.00287905	6161	1.49442
1444780_at	RIKEN cDNA 5330421F07 gene	5330421F07Rik	2.09728	2.17659	2.25811	2.19727	1.95286	2.01015	0.245539	-0.26945	0.107112	0.0173831	-0.100585												3.65052e-09	22.1722	2.26246e-07	549	4.33303	up	2.11538	-9.53674e-08	0.117165	0.196714	0.000324024	6.53273	0.00134614	8203	1.94242	down	-0.957853	-9.53674e-08	0.244701	0.196714	0.00118726	5.2492	0.00521702	7756	1.78829
1460598_at	interleukin 28 receptor alpha	Il28ra	2.19353	2.19317	2.24616	2.0302	2.0353	1.99166	-0.263843	-0.0360518	0.0111365	0.0818052	0.206954												1.36131e-09	24.781	1.20841e-07	383	4.33191	up	2.115	1.90735e-07	0.107923	0.173608	3.59995e-05	9.23745	0.000228216	5376	2.00248	up	1.00179	1.90735e-07	0.144212	0.173608	0.0372665	2.56522	0.0719719	17649	1.61387
1419619_at	keratin 80	Krt80	2.15334	2.37653	2.55769	1.6914	1.65559	2.24909	0.253777	0.479828	-0.15636	-0.359957	-0.217287												4.68067e-06	9.68172	5.192e-05	3072	4.32872	up	2.11394	9.53674e-08	0.367235	0.35209	9.55597e-07	15.8722	1.47324e-05	2210	24.9996	up	4.64383	9.53674e-08	0.527795	0.35209	4.59854e-05	8.89655	0.000539218	2906	5.73702
1440899_at	similar to Flavin containing monooxygenase 5	LOC100046051	2.75931	1.2184	1.55976	2.35139	2.37386	2.41142	-0.0785975	0.218912	-0.0753617	-0.0507975	-0.0141549												2.71056e-05	7.79913	0.000213877	4319	4.32397	up	2.11236	0	0.58958	0.12506	1.0659e-05	11.108	8.90524e-05	4079	1.89745	up	0.924062	0	0.122597	0.12506	0.00106607	5.34837	0.00483748	7511	1.31157
1418983_at	InaD-like (Drosophila)	Inadl	2.27762	2.14972	2.25283	1.96234	1.86255	2.16135	-0.129392	-0.00492191	0.0364513	0.1037	-0.00584221												9.58925e-10	25.7776	9.23358e-08	353	4.32011	up	2.11107	-9.53674e-07	0.164767	0.0849748	0.00575179	3.91963	0.0144503	13567	1.28597	up	0.362859	-9.53674e-07	0.186575	0.0849748	1.07876e-05	11.0881	0.00019685	1867	2.09499
1448978_at	neuronal guanine nucleotide exchange factor	Ngef	1.91403	2.36847	2.58568	2.26868	1.63817	1.88628	-0.13683	0.0140033	-0.179431	-0.178613	0.480871												1.93451e-06	10.7627	2.56283e-05	2572	4.31756	up	2.11022	9.53674e-08	0.354778	0.280292	0.00510271	4.01332	0.0130553	13322	1.54346	up	0.626167	9.53674e-08	0.14653	0.280292	0.724702	0.366664	0.786859	31393	1.05379
1444086_at	RIKEN cDNA E030049G20 gene	E030049G20Rik	2.05253	1.90439	2.02349	2.47164	1.98261	2.22382	0.181149	0.0378952	-0.101595	0.0355458	-0.152994												1.04973e-08	19.6736	4.75828e-07	751	4.31615	up	2.10975	9.53674e-08	0.206411	0.131571	0.933315	0.0867299	0.949698	33498	1.00825	down	-0.0118477	9.53674e-08	0.271442	0.131571	0.00956599	3.53247	0.0249654	13060	1.34045
1446022_at			2.28011	2.12747	2.34724	1.9596	2.22647	1.71574	0.294635	-0.324523	0.222189	0.0978494	-0.29015												3.08096e-07	13.3546	6.07055e-06	1729	4.31523	up	2.10944	0	0.235437	0.289506	0.0420268	2.48297	0.0761032	18823	1.4426	up	0.528673	0	0.351166	0.289506	0.00544893	3.96183	0.0162443	11433	1.78855
1451461_a_at	aldolase 3, C isoform	Aldoc	2.24912	2.45105	2.32862	1.89819	1.73031	1.99026	0.0658884	-0.117919	-0.276592	-0.466168	0.794792												8.13267e-06	9.05365	8.00746e-05	3461	4.3107	up	2.10792	9.53674e-08	0.278137	0.485736	6.16565e-05	8.50243	0.000350807	5990	4.65391	up	2.21844	9.53674e-08	0.195998	0.485736	0.829643	0.223347	0.871335	32455	1.07185
1452060_a_at	LIM motif-containing protein kinase 2	Limk2	2.13525	2.06047	2.05918	2.16153	2.13879	2.08549	-0.069499	0.00944662	-0.0577626	-0.0852819	0.203095												1.70444e-11	40.4841	9.37068e-09	61	4.3073	up	2.10678	-2.86102e-07	0.0440361	0.119139	6.71498e-09	32.5282	6.30561e-07	362	4.30847	up	2.10717	-2.86102e-07	0.0532332	0.119139	0.240783	1.28165	0.325168	25240	1.23612
1423693_at	elastase 1, pancreatic	Ela1	2.15432	2.02224	2.21451	2.37891	1.84304	2.02706	-0.0659327	0.116066	-0.18704	-0.178381	0.315286												2.91278e-08	17.5173	1.00596e-06	986	4.30699	up	2.10668	-2.86102e-07	0.184921	0.214492	0.000971817	5.43461	0.00331098	10004	2.06877	up	1.04877	-2.86102e-07	0.36299	0.214492	5.85396e-06	12.1486	0.000133365	1495	2.89203
1417585_at	nucleoporin 210	Nup210	2.11134	2.83038	2.91356	1.75335	1.71648	1.29792	0.0125537	-0.0873408	-0.171096	0.013072	0.23281												6.10939e-05	7.03143	0.00041443	5024	4.29851	up	2.10384	-2.86102e-07	0.648994	0.151188	1.4538e-06	14.9253	1.96912e-05	2515	4.46892	up	2.15993	-2.86102e-07	0.279491	0.151188	9.45108e-07	15.8979	4.06254e-05	792	4.12795
1419491_at	defensin beta 1	Defb1	2.65641	1.52398	2.08779	1.75745	1.91969	2.67037	0.213515	-0.0286851	-0.0270495	-0.036592	-0.121186												5.06285e-06	9.59033	5.51541e-05	3128	4.29487	up	2.10262	3.8147e-07	0.472583	0.125666	1.98628e-10	53.8887	7.70861e-08	86	88.7927	up	6.47237	3.8147e-07	0.231825	0.125666	1.68104e-05	10.3717	0.000264184	2168	13.9012
1439530_a_at	protein phosphatase 1, regulatory (inhibitor) subunit 13 like /// similar to NFkB interacting protein 1	LOC669005 /// Ppp1r13l	2.28228	2.18873	2.28746	1.92536	2.04956	1.8773	-0.150465	-0.0435514	0.0887208	0.105444	-0.00014782												2.49437e-09	23.1461	1.7459e-07	486	4.29239	up	2.10178	9.53674e-08	0.178249	0.104315	7.55221e-10	44.5061	1.65948e-07	154	9.32193	up	3.22063	9.53674e-08	0.112443	0.104315	0.000134048	7.52857	0.00111003	4115	3.3353
1443455_at	Transcribed locus		2.2047	2.38725	2.55101	1.91725	1.90012	1.63596	0.355774	-0.518182	0.43611	0.294344	-0.568047												1.68931e-05	8.27421	0.000146114	3940	4.28526	up	2.09938	-1.90735e-07	0.342218	0.498647	0.0375873	2.55935	0.0691626	18524	1.92741	down	-0.946667	-1.90735e-07	0.614721	0.498647	0.00183348	4.8608	0.00717294	8712	2.74243
1435363_at	pleckstrin homology domain containing, family G (with RhoGef domain) member 1	Plekhg1	1.96549	1.90203	1.967	1.97135	2.30544	2.45618	-0.23399	-0.114906	0.102599	0.198345	0.0479507												4.1523e-08	16.8222	1.30692e-06	1082	4.27102	up	2.09458	-1.90735e-07	0.228218	0.173293	0.0116529	3.38663	0.0260535	15245	1.71929	up	0.78181	-1.90735e-07	0.486098	0.173293	0.00200606	4.78268	0.00765054	8937	1.42455
1453187_at	OCIA domain containing 2	Ociad2	2.1891	2.06698	2.15532	1.9492	1.98268	2.22296	0.142577	0.00139809	-0.22667	-0.136558	0.219252												2.54897e-09	23.0897	1.76959e-07	490	4.27041	up	2.09437	-9.53674e-08	0.112713	0.18603	9.82877e-06	11.2439	8.3612e-05	4006	2.95854	up	1.56489	-9.53674e-08	0.233011	0.18603	0.000426126	6.24521	0.0025053	5796	1.79117
1433600_at	adrenergic receptor, alpha 2a /// similar to adrenergic receptor, alpha 2a	Adra2a /// LOC100044679	2.43413	2.09333	2.10519	2.07536	2.03716	1.81805	-0.154843	-0.0416808	-0.195339	-0.0866084	0.478472												1.31925e-07	14.7319	3.14015e-06	1431	4.26892	up	2.09387	0	0.19776	0.274002	2.45666e-05	9.79219	0.000169412	4942	2.70859	down	-1.43754	0	0.107921	0.274002	8.79374e-06	11.4328	0.0001717	1744	3.83258
1424578_at	arrestin domain containing 1	Arrdc1	2.39037	1.97965	2.04401	1.90901	2.27093	1.95798	-0.0301013	0.460207	-0.183277	-0.272722	0.0258932												1.48614e-07	14.5309	3.43444e-06	1474	4.26336	up	2.09199	0	0.193607	0.283432	0.000124427	7.61779	0.000614689	6899	2.19954	up	1.1372	0	0.0918785	0.283432	0.0857406	1.99904	0.140417	20813	1.26971
1423174_a_at	par-6 (partitioning defective 6) homolog beta (C. elegans)	Pard6b	2.36538	2.30688	2.05172	1.99343	1.72174	2.09947	0.173466	0.397838	-0.21873	-0.436138	0.0835614												6.02406e-07	12.3503	1.00955e-05	2033	4.2568	up	2.08977	-4.76837e-07	0.232107	0.329168	0.000303634	6.60238	0.0012764	8107	3.14649	up	1.65374	-4.76837e-07	0.425255	0.329168	0.34309	1.01682	0.434238	26931	1.2386
1435141_at	SFT2 domain containing 2	Sft2d2	2.19623	2.00709	2.0414	2.00523	2.05223	2.22604	-0.0370131	-0.0166798	-0.119678	0.000939369	0.172431												8.42053e-11	33.864	2.09512e-08	136	4.25169	up	2.08804	-1.90735e-07	0.0975858	0.106893	3.11332e-05	9.44497	0.000203809	5206	3.3507	up	1.74446	-1.90735e-07	0.402055	0.106893	0.0121511	3.35597	0.0300296	13791	1.42891
1435463_s_at	myosin ID	Myo1d	2.15781	2.24042	2.20631	1.95179	1.9354	2.02714	-0.27585	-0.0155916	-0.133104	0.0185318	0.406014												2.8635e-08	17.5514	9.93974e-07	981	4.2471	up	2.08648	9.53674e-08	0.132389	0.25458	1.05867e-05	11.1194	8.85393e-05	4074	3.72031	up	1.89542	9.53674e-08	0.253479	0.25458	0.0362427	2.58433	0.0703734	17554	1.49894
1418102_at	hairy and enhancer of split 1 (Drosophila)	Hes1	2.5202	1.81602	1.8645	1.94184	2.24199	2.12799	0.239241	0.395228	-0.384966	-0.238258	-0.0112438												9.348e-07	11.7295	1.44249e-05	2208	4.244	up	2.08543	1.90735e-07	0.267341	0.323471	3.92355e-05	9.11633	0.000244714	5464	2.87724	up	1.52468	1.90735e-07	0.074345	0.323471	0.00573225	3.92228	0.0168783	11575	1.64662
1444254_at	tensin 4	Tns4	2.3806	2.08279	1.71077	1.97958	2.31069	2.02766	0.0156937	-0.260122	-0.0364852	0.194903	0.086009												5.89176e-08	16.1619	1.69786e-06	1181	4.23398	up	2.08201	-2.86102e-07	0.241955	0.169282	3.75454e-06	12.9768	4.01321e-05	3188	4.89388	up	2.29098	-2.86102e-07	0.351288	0.169282	0.0026253	4.55345	0.00931972	9600	1.74331
1442336_at			1.88116	2.19401	2.61872	2.39272	2.34816	1.05662	0.159252	-0.512131	0.318608	0.0749979	-0.0407267												4.2153e-05	7.37465	0.000306892	4681	4.23363	up	2.0819	0	0.558523	0.314815	0.855422	0.189046	0.8898	32769	1.0277	up	0.0394237	0	0.305541	0.314815	0.00233745	4.65161	0.0085766	9289	2.43914
1427677_a_at	SRY-box containing gene 6	Sox6	2.44269	1.8251	1.70217	2.19982	2.3276	1.98865	0.304065	0.514928	-0.363209	-0.40187	-0.0539117												3.78196e-06	9.93366	4.36706e-05	2951	4.23102	up	2.081	5.72205e-07	0.290954	0.404331	1.12099e-05	11.0243	9.24536e-05	4132	9.14931	up	3.19366	5.72205e-07	0.466015	0.404331	5.73077e-05	8.59931	0.000620928	3145	4.02439
1455825_s_at	ligand of numb-protein X 1	Lnx1	2.37724	1.88512	1.927	2.18791	2.10508	2.00095	0.171667	0.0415349	-0.270895	0.0109611	0.0467334												1.0604e-08	19.651	4.79388e-07	753	4.22969	up	2.08055	2.86102e-07	0.183445	0.163465	0.37841	0.940217	0.470778	27398	1.10999	up	0.150552	2.86102e-07	0.31196	0.163465	6.3681e-05	8.45993	0.000664023	3268	2.53876
1438558_x_at	Forkhead box Q1	Foxq1	2.03627	1.99357	1.93751	2.19717	1.85035	2.4657	-0.232396	-0.131022	-0.0283313	0.225374	0.166374												5.21464e-08	16.3895	1.54701e-06	1148	4.22835	up	2.0801	-1.90735e-07	0.221325	0.19394	0.00473125	4.073	0.0122521	13162	1.79308	down	-0.842437	-1.90735e-07	0.414336	0.19394	4.9188e-06	12.4671	0.000118997	1408	5.26545
1433702_at	endoplasmic reticulum metallopeptidase 1	Ermp1	2.37752	1.69864	1.82457	2.06142	2.11917	2.38226	0.229869	0.0894442	-0.137954	-0.0341425	-0.147215												1.40435e-07	14.6261	3.2923e-06	1453	4.22006	up	2.07726	3.8147e-07	0.280141	0.160241	7.4376e-06	11.7226	6.71947e-05	3772	3.47382	up	1.79652	3.8147e-07	0.295879	0.160241	1.63359e-05	10.4167	0.000259283	2145	2.13616
1455345_at	PHD finger protein 15	Phf15	1.94878	2.29744	2.16216	2.05414	2.00856	1.97248	-0.104697	0.0664606	-0.29464	0.0820951	0.250779												8.52393e-09	20.1437	4.10775e-07	706	4.21031	up	2.07393	-4.76837e-07	0.132938	0.207257	0.00784851	3.68108	0.0186798	14321	1.57723	up	0.657393	-4.76837e-07	0.328785	0.207257	0.266996	1.20599	0.353881	25717	1.101
1449440_at	lipin 3	Lpin3	2.2806	2.09014	2.14671	2.15098	1.94396	1.8268	-0.0782223	0.0464282	-0.123727	-0.123014	0.278534												6.97713e-09	20.6059	3.52636e-07	673	4.20818	up	2.0732	-2.86102e-07	0.162586	0.170512	1.15063e-06	15.4462	1.68767e-05	2323	3.84749	up	1.94392	-2.86102e-07	0.208229	0.170512	0.00116778	5.26436	0.00515891	7715	1.79998
1452294_at	protocadherin 1	Pcdh1	2.07708	2.01363	2.48005	2.12303	1.95645	1.78779	-0.171824	-0.00379515	-0.281527	0.0336785	0.423468												2.35924e-07	13.7747	4.91265e-06	1635	4.20762	up	2.07301	9.53674e-08	0.230937	0.268912	5.1108e-07	17.3915	9.64628e-06	1805	6.09427	up	2.60745	9.53674e-08	0.141895	0.268912	0.00466647	4.08394	0.0144074	11039	2.29484
1418879_at	RIKEN cDNA 9030611O19 gene	9030611O19Rik	2.25269	1.79422	2.08423	2.0675	1.78654	2.44521	0.424084	0.387961	-0.19549	0.137149	-0.7537												8.15708e-06	9.05033	8.02838e-05	3462	4.20391	up	2.07173	7.62939e-07	0.257196	0.488736	0.504935	0.702697	0.593017	29023	1.19387	down	-0.255647	7.62939e-07	0.606475	0.488736	0.759614	0.318203	0.815424	31753	1.05981
1442244_at	InaD-like (Drosophila)	Inadl	2.80569	1.49529	1.88447	1.81921	2.32148	2.09877	0.377397	-0.226941	0.336813	0.089551	-0.57682												2.41528e-05	7.913	0.000193808	4247	4.20125	up	2.07082	-1.90735e-07	0.454512	0.402528	0.25265	1.24657	0.338724	25424	1.24489	up	0.31602	-1.90735e-07	0.342352	0.402528	0.131927	1.7052	0.19927	22566	1.43309
1450209_at	homeo box D4	Hoxd4	1.61108	2.05391	2.02423	2.63477	2.46572	1.63147	-0.0291729	-0.648289	0.389547	0.141204	0.14671												1.51339e-05	8.38788	0.00013353	3862	4.19944	up	2.0702	-9.53674e-08	0.41972	0.391899	0.00302892	4.43418	0.0085173	12121	1.90722	down	-0.931473	-9.53674e-08	0.155023	0.391899	0.689363	0.416723	0.757546	31018	1.07178
1435641_at	RIKEN cDNA 9530018I07 gene	9530018I07Rik	2.62179	1.36505	1.46024	2.21443	2.19553	2.56233	0.334965	0.0592556	-0.243978	-0.00232124	-0.147922												2.24691e-05	7.985	0.000183099	4182	4.19856	up	2.06989	0	0.538933	0.221993	0.379524	0.937892	0.471923	27412	1.1721	up	0.22909	0	0.493615	0.221993	0.0239605	2.87092	0.0507323	16098	1.30477
1455435_s_at	choline dehydrogenase	Chdh	2.02299	2.67185	2.70067	1.8093	1.14638	2.05771	0.018858	-0.215711	0.127142	-0.0528607	0.122573												2.95648e-05	7.71421	0.000230191	4377	4.19349	up	2.06815	2.86102e-07	0.580232	0.142188	1.65742e-06	14.6406	2.17294e-05	2599	6.55013	up	2.71152	2.86102e-07	0.388461	0.142188	2.10977e-05	10.0212	0.000310786	2313	2.46234
1456174_x_at	N-myc downstream regulated gene 1	Ndrg1	2.23676	2.17793	2.16876	2.0059	1.58637	2.18799	-0.184274	-0.20353	-0.0422983	-0.0460005	0.476099												3.61604e-07	13.1082	6.80995e-06	1809	4.17166	up	2.06062	-7.62939e-07	0.245198	0.276567	1.31066e-07	21.1933	3.78292e-06	1180	10.1198	up	3.33911	-7.62939e-07	0.163491	0.276567	2.21239e-05	9.94924	0.000320364	2353	4.32183
1426258_at	sortilin-related receptor, LDLR class A repeats-containing /// similar to sortilin-related receptor, LDLR class A repeats-containing	LOC100047936 /// Sorl1	2.65613	2.18736	1.95993	1.82512	2.00034	1.71974	0.221329	0.113293	-0.0332193	-0.188678	-0.112721												5.50151e-07	12.4821	9.4426e-06	1985	4.16438	up	2.0581	5.72205e-07	0.333493	0.166756	0.000710631	5.73314	0.00255278	9488	1.44944	down	-0.53549	5.72205e-07	0.090327	0.166756	0.0384761	2.54334	0.0737397	17785	1.24106
1425073_at	pleckstrin homology domain containing, family G (with RhoGef domain) member 6	Plekhg6	2.15068	2.24989	2.14603	1.83469	1.9095	2.02845	-0.414801	0.585364	-0.384952	-0.251878	0.466266												4.10576e-06	9.83594	4.6624e-05	3000	4.15028	up	2.05321	-2.86102e-07	0.158629	0.485733	3.77418e-05	9.17078	0.000236925	5429	5.10937	up	2.35314	-2.86102e-07	0.163728	0.485733	0.0931009	1.94316	0.150035	21151	1.62053
1417777_at	leukotriene B4 12-hydroxydehydrogenase	Ltb4dh	1.79989	1.77056	1.81072	2.35146	2.13677	2.44363	-0.267383	-0.112376	0.139667	0.0861263	0.153971												3.22922e-07	13.2819	6.28997e-06	1749	4.1473	up	2.05217	9.53674e-07	0.300407	0.183544	3.07836e-07	18.7237	6.84935e-06	1531	3.85408	up	1.94639	9.53674e-07	0.105427	0.183544	0.00295174	4.45558	0.0101734	9889	1.60926
1417185_at	lymphocyte antigen 6 complex, locus A	Ly6a	1.80128	1.86046	1.83458	1.71873	1.96759	3.12953	-0.00477409	0.260854	-0.320281	-0.11553	0.179729												2.36742e-05	7.9329	0.000190731	4230	4.14689	up	2.05203	-4.76837e-07	0.534057	0.232539	0.704101	0.395712	0.769179	31202	1.03607	up	0.0511215	-4.76837e-07	0.120173	0.232539	1.28943e-06	15.1904	4.88707e-05	898	8.2497
1446847_at	coiled-coil domain containing 88C	Ccdc88c	2.27002	2.25777	2.1656	1.75266	1.975	1.88733	0.108026	-0.15875	0.300995	-0.00609684	-0.244174												7.08681e-08	15.8233	1.96201e-06	1230	4.14507	up	2.0514	9.53674e-08	0.212332	0.216291	0.235002	1.29928	0.319094	25102	1.20145	up	0.264781	9.53674e-08	0.391111	0.216291	0.435027	0.827927	0.526141	28183	1.13775
1422818_at	neural precursor cell expressed, developmentally down-regulated gene 9	Nedd9	2.41268	1.74231	1.81798	2.06904	2.16015	2.10402	0.261498	0.147411	0.00504875	-0.367993	-0.0459633												1.98933e-07	14.0494	4.29996e-06	1576	4.14401	up	2.05103	3.8147e-07	0.243083	0.238573	0.42321	0.850445	0.514877	28017	1.13854	up	0.187182	3.8147e-07	0.418686	0.238573	0.006419	3.83464	0.0183725	11908	1.56745
1451306_at	cell division cycle associated 7 like	Cdca7l	2.24191	1.92877	1.94187	2.09725	2.10079	1.99017	0.162998	0.215435	-0.0652037	-0.259262	-0.0539684												4.40615e-09	21.7058	2.56301e-07	585	4.14143	up	2.05013	-1.90735e-07	0.119671	0.191939	1.96637e-06	14.2771	2.45164e-05	2733	2.9883	up	1.57933	-1.90735e-07	0.119705	0.191939	1.71983e-05	10.3361	0.000268917	2179	2.52943
1425536_at	syntaxin 3	Stx3	2.36339	1.91062	1.90563	1.92229	1.99731	2.19898	0.0180769	-0.104038	-0.000137329	0.108728	-0.0226278												3.17431e-09	22.525	2.05318e-07	526	4.1402	up	2.0497	3.8147e-07	0.189611	0.0766235	0.000124968	7.61257	0.000616289	6911	1.38955	up	0.474622	3.8147e-07	0.111029	0.0766235	0.368846	0.960398	0.46078	27285	1.03242
1417884_at	solute carrier family 16 (monocarboxylic acid transporters), member 6	Slc16a6	1.80398	1.88859	1.86901	2.47911	2.17056	2.07116	-0.300983	-0.267064	0.176748	0.225553	0.165744												3.39529e-07	13.2047	6.50563e-06	1778	4.13266	up	2.04707	-4.76837e-07	0.252351	0.260528	4.67965e-06	12.5598	4.69577e-05	3396	6.21366	up	2.63544	-4.76837e-07	0.371216	0.260528	0.0012791	5.18127	0.00551141	7910	2.10487
1425139_at	sestrin 2	Sesn2	2.50826	2.53967	2.4997	1.83946	1.47777	1.4115	0.100497	0.206946	-0.0149012	-0.346458	0.053916												2.22395e-05	7.99528	0.000181837	4168	4.12977	up	2.04606	0	0.535047	0.209814	1.52454e-07	20.7342	4.18751e-06	1240	6.44904	up	2.68908	0	0.16888	0.209814	0.000239653	6.86075	0.00167124	4887	2.76582
1454557_at	RIKEN cDNA 6720454L07 gene	6720454L07Rik	2.15559	2.23046	2.44046	1.9419	1.78308	1.71545	0.0619473	-0.416842	0.272391	0.186329	-0.103828												6.63889e-07	12.2105	1.09165e-05	2072	4.12528	up	2.04449	-4.76837e-07	0.279588	0.272622	0.0384982	2.54294	0.0705418	18602	1.54773	up	0.630154	-4.76837e-07	0.468307	0.272622	0.0126235	3.32812	0.0308985	13925	1.61609
1447655_x_at	SRY-box containing gene 6	Sox6	2.13104	1.79595	1.89913	2.05234	2.19514	2.17761	0.378278	0.325691	-0.377511	-0.153827	-0.172631												3.13153e-07	13.3294	6.1504e-06	1734	4.11779	up	2.04187	-9.53674e-08	0.161759	0.333597	1.73886e-05	10.3189	0.000129501	4576	6.55909	up	2.7135	-9.53674e-08	0.458447	0.333597	8.59519e-05	8.07384	0.000813845	3599	3.058
1436237_at	tetratricopeptide repeat domain 9	Ttc9	2.31302	1.43914	1.74042	2.20287	2.27236	2.27451	0.0760403	-0.0427647	-0.150022	-0.0695763	0.186321												8.71094e-07	11.8273	1.36582e-05	2173	4.11356	up	2.04039	-2.86102e-07	0.363547	0.131979	3.69883e-06	13.0055	3.96734e-05	3177	4.71289	down	-2.23661	-2.86102e-07	0.360731	0.131979	1.0055e-05	11.2056	0.000187395	1828	3.4658
1449167_at	erythrocyte protein band 4.1-like 4a	Epb4.1l4a	2.22551	2.05381	2.09395	1.92096	2.0196	1.92797	0.177654	0.187729	-0.191446	-0.251228	0.0772905												6.54644e-09	20.7551	3.37592e-07	660	4.11332	up	2.0403	-1.90735e-07	0.113713	0.207692	6.09961e-06	12.0745	5.76108e-05	3608	2.42555	up	1.27831	-1.90735e-07	0.024535	0.207692	0.0102536	3.48091	0.0263432	13266	1.31488
1428151_x_at	cysteine conjugate-beta lyase 1	Ccbl1	2.20691	2.05659	2.10911	1.93738	1.85427	2.07263	0.0556154	-0.0449309	-0.0409784	-0.112257	0.14255												3.04154e-10	29.326	4.75582e-08	217	4.11098	up	2.03948	-1.90735e-07	0.125699	0.0996409	3.16297e-07	18.65	6.97839e-06	1544	2.92967	up	1.55074	-1.90735e-07	0.150372	0.0996409	0.851457	0.194304	0.888278	32673	1.02549
1441840_x_at	Strawberry notch homolog 2 (Drosophila)	Sbno2	1.89269	2.05331	2.27206	2.07065	1.98942	1.95224	-0.159393	-0.369422	0.250526	0.127882	0.150407												3.67737e-08	17.0573	1.19827e-06	1045	4.10788	up	2.0384	0	0.131843	0.256719	0.0174784	3.0936	0.0364931	16325	2.02531	up	1.01814	0	0.688302	0.256719	0.238917	1.2873	0.323046	25209	1.15615
1438784_at	B-cell leukemia/lymphoma 11B	Bcl11b	2.26451	2.0252	1.89277	2.27801	1.83568	1.90257	0.0535803	0.119837	-0.102058	-0.133866	0.0625081												6.95387e-09	20.6137	3.52636e-07	670	4.09289	up	2.03312	1.90735e-07	0.194576	0.111215	1.80962e-08	28.2056	1.11031e-06	554	22.5213	up	4.49322	1.90735e-07	0.339255	0.111215	1.84127e-09	39.1678	1.06379e-06	58	17.3246
1428082_at	acyl-CoA synthetase long-chain family member 5	Acsl5	2.21768	1.86122	1.87948	2.12136	1.95533	2.1348	0.0310249	-0.0185509	0.00383472	-0.159144	0.142833												1.14983e-09	25.2564	1.05857e-07	369	4.07928	up	2.02831	-5.72205e-07	0.149169	0.108455	1.08425e-07	21.7832	3.35379e-06	1101	5.06935	up	2.3418	-5.72205e-07	0.210341	0.108455	6.07759e-06	12.081	0.000135669	1526	2.4468
1443339_at	RIKEN cDNA 2310056P07 gene	2310056P07Rik	2.77477	1.37634	1.45218	2.20423	2.02366	2.32223	0.529504	-0.569011	0.363561	0.0655069	-0.389561												0.000101235	6.58303	0.000627629	5497	4.07152	up	2.02557	0	0.53507	0.472328	0.00443384	4.12461	0.0116223	13003	3.11787	up	1.64056	0	0.723092	0.472328	0.00955824	3.53308	0.0249492	13058	1.88424
1449789_x_at	lymphocyte antigen 6 complex, locus G6C	Ly6g6c	1.98245	2.17129	1.99735	2.073	1.96388	1.96455	-0.247021	0.184718	-0.0993667	0.281477	-0.119807												6.36475e-09	20.8213	3.30221e-07	656	4.07111	up	2.02542	0	0.0820593	0.222821	4.4535e-10	48.0045	1.19954e-07	124	94.6031	up	6.56382	0	0.175338	0.222821	0.000171319	7.24058	0.00132301	4413	15.0291
1428738_a_at	DNA segment, Chr 14, ERATO Doi 449, expressed /// similar to D14Ertd449e protein	D14Ertd449e /// LOC100039192 /// LOC100039257	1.62239	2.08921	2.14012	2.05551	1.98293	2.24479	-0.167245	-0.0502758	0.0289135	-0.0048008	0.193408												1.96718e-08	18.3184	7.5012e-07	892	4.06285	up	2.02249	0	0.214681	0.131115	7.85322e-07	16.3344	1.29071e-05	2073	3.34918	up	1.74381	0	0.190194	0.131115	0.0956227	1.92501	0.153338	21255	1.32586
1450470_at			2.06695	2.31298	2.26203	1.88638	1.71956	1.87259	0.0293508	-0.004004	-0.109161	0.0595498	0.0242662												1.82382e-08	18.4768	7.0566e-07	880	4.05607	up	2.02008	2.86102e-07	0.235146	0.0650552	5.51185e-07	17.201	1.01311e-05	1853	9.81466	up	3.29494	2.86102e-07	0.429673	0.0650552	0.0878556	1.98251	0.143138	20921	1.60318
1460236_at	kallikrein related-peptidase 10	Klk10	2.24238	1.85065	2.08225	1.9351	2.1619	1.84397	0.0490866	0.0418029	-0.0462136	-0.0277281	-0.0169482												8.78212e-10	26.0338	8.72815e-08	341	4.05408	up	2.01937	-9.53674e-08	0.167532	0.0428625	5.86781e-08	23.8053	2.2859e-06	874	14.2635	up	3.83426	-9.53674e-08	0.363413	0.0428625	0.000181502	7.1741	0.00137884	4486	3.87308
1422735_at	forkhead box Q1	Foxq1	2.22785	2.30592	2.16632	1.71435	1.83463	1.85522	-0.17856	-0.30904	-0.0117135	0.186898	0.312415												3.10931e-07	13.3404	6.11582e-06	1732	4.04849	up	2.01738	-9.53674e-08	0.245462	0.254981	0.0348846	2.61057	0.0649114	18318	1.2989	down	-0.37729	-9.53674e-08	0.147028	0.254981	1.68625e-05	10.3669	0.000264759	2170	5.46106
1427878_at	RIKEN cDNA 0610010O12 gene	0610010O12Rik	1.90873	1.92541	1.94657	2.05511	2.13794	2.12979	-0.176697	-0.321191	0.0868702	-0.0201111	0.431129												5.8708e-08	16.1685	1.69448e-06	1180	4.04813	up	2.01726	1.90735e-07	0.103799	0.286448	5.834e-06	12.1548	5.5533e-05	3580	5.39621	down	-2.43195	1.90735e-07	0.313326	0.286448	1.54207e-07	20.6999	1.22815e-05	427	8.32094
1425840_a_at	sema domain, immunoglobulin domain (Ig), short basic domain, secreted, (semaphorin) 3 F	Sema3f	2.43378	1.98662	1.87516	1.83366	1.93864	2.00819	0.0794554	0.361559	-0.23274	-0.495172	0.286894												1.11391e-06	11.4897	1.65736e-05	2290	4.03529	up	2.01267	-5.72205e-07	0.216549	0.360108	3.8295e-05	9.15033	0.000239824	5442	3.40095	up	1.76594	-5.72205e-07	0.142207	0.360108	3.36359e-05	9.33399	0.000430548	2662	3.29872
1426600_at	solute carrier family 2 (facilitated glucose transporter), member 1	Slc2a1	2.87649	1.94479	1.78109	1.75648	2.02982	1.68229	0.112078	0.363885	-0.310262	-0.3549	0.189199												1.38944e-05	8.47707	0.000124604	3800	4.03293	up	2.01183	0	0.442606	0.317406	1.17276e-06	15.4032	1.70837e-05	2339	6.71457	up	2.74729	0	0.174992	0.317406	0.000216132	6.97594	0.00155119	4748	3.11118
1440064_at	enhancer trap locus 4	Etl4	2.74206	1.24572	1.29329	2.12215	2.5926	2.07206	0.761837	-0.0820308	-0.0609264	-0.219973	-0.398908												0.000210627	5.96797	0.00115223	6229	4.03149	up	2.01131	-2.86102e-07	0.630802	0.446753	0.00229548	4.66703	0.00675001	11591	2.79893	up	1.48487	-2.86102e-07	0.50869	0.446753	0.848521	0.198201	0.886083	32641	1.03714
1440823_x_at	Smoothelin-like 2	Smtnl2	1.72213	2.34222	2.25033	2.09714	1.93707	1.70821	-0.371369	-0.202148	-0.0670395	0.135904	0.504654												1.54661e-06	11.0525	2.14743e-05	2454	4.02647	up	2.00951	1.90735e-07	0.266452	0.337794	1.74286e-06	14.5328	2.25033e-05	2639	7.22617	up	2.85323	1.90735e-07	0.218465	0.337794	0.0379339	2.55306	0.0729303	17729	1.95003
1435265_at	Adult male cecum cDNA, RIKEN full-length enriched library, clone:9130204C03 product:unclassifiable, full insert sequence		2.41241	1.18747	1.43069	2.41881	2.14781	2.45602	-0.121791	-0.00508118	-0.259287	0.312618	0.0735412												3.55749e-05	7.53563	0.000266925	4542	4.02467	up	2.00887	0	0.558414	0.21519	0.000687623	5.76517	0.00248373	9436	2.92762	down	-1.54973	0	0.559401	0.21519	9.54171e-05	7.94284	0.000873384	3723	2.48465
1454795_at	Cobl-like 1	Cobll1	2.2714	1.56294	1.62981	1.95205	2.16081	2.46364	0.293637	0.529809	-0.725102	-0.148956	0.0506144												2.31538e-05	7.95503	0.000187647	4205	4.01883	up	2.00678	3.8147e-07	0.359046	0.478916	0.000502714	6.07628	0.00192648	8894	3.56106	up	1.83231	3.8147e-07	0.407051	0.478916	0.00212661	4.7324	0.00799225	9069	2.26246
1453330_at	coiled-coil domain containing 88C	Ccdc88c	2.10848	2.48494	2.26457	1.77766	1.73638	1.65454	-0.023118	-0.108955	-0.094667	0.345502	-0.118761												8.97342e-07	11.7861	1.39608e-05	2189	4.0123	up	2.00443	3.8147e-07	0.333191	0.196751	0.158111	1.58003	0.230174	23413	1.26556	up	0.339774	3.8147e-07	0.43378	0.196751	0.984647	0.0199478	0.988475	33954	1.00286
1438947_x_at	sema domain, immunoglobulin domain (Ig), short basic domain, secreted, (semaphorin) 3 F	Sema3f	2.08895	2.03285	2.08279	1.79795	1.99813	1.99893	0.133858	0.0366964	-0.217521	-0.0459466	0.0929127												6.21009e-10	27.0678	7.27434e-08	290	3.99982	up	1.99994	-9.53674e-08	0.106465	0.139036	3.19263e-08	25.9904	1.56811e-06	693	3.6271	up	1.85882	-9.53674e-08	0.0273437	0.139036	9.71311e-06	11.2639	0.000182822	1810	2.74309
1423175_s_at	par-6 (partitioning defective 6) homolog beta (C. elegans)	Pard6b	1.96582	2.06999	2.00209	1.90722	1.90336	2.15098	0.045342	0.172824	-0.274749	-0.147499	0.204082												5.33996e-09	21.2391	2.9392e-07	618	3.99975	up	1.99991	9.53674e-08	0.0967609	0.20665	0.00015032	7.39296	0.00071714	7144	2.72855	up	1.44814	9.53674e-08	0.376845	0.20665	0.0341122	2.62596	0.0670888	17331	1.54852
1449773_s_at	growth arrest and DNA-damage-inducible 45 beta	Gadd45b	1.61642	2.11404	2.14341	2.18533	1.73159	2.19654	-0.287475	0.00692797	-0.142841	-0.123886	0.547274												1.12346e-06	11.4782	1.66792e-05	2295	3.99415	up	1.99789	0	0.255225	0.323245	6.56357e-06	11.9433	6.09625e-05	3669	4.72822	up	2.2413	0	0.20806	0.323245	1.36583e-05	10.7017	0.000229345	2029	3.87029
1430017_at	RIKEN cDNA 1600016N20 gene	1600016N20Rik	2.15456	2.04743	1.99457	1.98355	1.95981	1.84647	-0.18081	-0.224372	0.138465	0.0741925	0.192525												3.42192e-09	22.3347	2.16005e-07	539	3.99371	up	1.99773	-9.53674e-08	0.101583	0.190249	0.0114983	3.39643	0.0257739	15206	1.71109	up	0.774913	-9.53674e-08	0.470803	0.190249	0.00652666	3.82184	0.0186015	11959	1.42988
1428057_a_at	AHNAK nucleoprotein (desmoyokin)	Ahnak	1.49247	2.04921	2.47575	1.91937	1.72834	2.32117	-0.123986	-0.166298	0.164915	0.0833406	0.0420294												1.15699e-06	11.4384	1.70877e-05	2307	3.99368	up	1.99772	2.86102e-07	0.365996	0.140478	1.47914e-07	20.8252	4.12936e-06	1220	7.01751	up	2.81096	2.86102e-07	0.26107	0.140478	3.3561e-06	13.1941	9.27346e-05	1232	3.85676
1448747_at	F-box protein 32	Fbxo32	2.51869	2.30348	1.47963	1.82848	1.68261	2.17316	0.140558	0.15389	-0.187507	-0.207171	0.100231												2.7999e-06	10.2984	3.44922e-05	2766	3.99355	up	1.99767	0	0.398001	0.181358	0.101827	1.88226	0.159731	21729	1.23048	down	-0.299227	0	0.295272	0.181358	0.0187072	3.04528	0.0418502	15236	1.26576
1452411_at	leucine rich repeat containing 1	Lrrc1	2.00401	1.49812	1.52598	2.29663	2.2166	2.42924	0.162056	0.115951	-0.0902166	-0.164813	-0.0229769												2.21562e-06	10.5903	2.86727e-05	2633	3.98643	up	1.9951	0	0.398898	0.13742	4.27966e-06	12.7274	4.40461e-05	3311	3.91403	up	1.96865	0	0.314449	0.13742	0.379067	0.938844	0.471132	27425	1.12063
1436442_at	protein tyrosine phosphatase, non-receptor type 14	Ptpn14	1.76949	2.06712	2.33437	1.88601	1.94044	1.95388	0.251327	-0.338966	0.251766	-0.0627422	-0.101385												1.25246e-07	14.8204	3.02356e-06	1411	3.97756	up	1.99188	-9.53674e-08	0.193762	0.252817	1.05768e-05	11.1209	8.85174e-05	4072	3.23925	up	1.69566	-9.53674e-08	0.187952	0.252817	0.0287092	2.74503	0.0585119	16724	1.36654
1417034_at	trafficking protein particle complex 6A	Trappc6a	2.0588	2.20549	2.0914	1.9658	1.77927	1.83488	0.163836	0.105087	-0.209041	-0.326372	0.266489												7.22133e-08	15.7891	1.98992e-06	1236	3.97038	up	1.98928	9.53674e-08	0.161557	0.254518	5.50381e-06	12.2606	5.31318e-05	3530	3.96833	up	1.98853	9.53674e-08	0.22366	0.254518	0.0102538	3.4809	0.0263432	13267	1.72341
1418832_at	plakophilin 3	Pkp3	2.27815	2.02731	1.94678	2.06317	1.79695	1.80762	0.10013	-0.0420442	-0.021461	-0.0898442	0.0532174												2.77757e-09	22.867	1.86593e-07	505	3.96319	up	1.98666	-3.8147e-07	0.180061	0.0760894	3.3972e-08	25.7587	1.63099e-06	709	13.2578	up	3.72877	-3.8147e-07	0.317702	0.0760894	0.000532625	6.01799	0.00292927	6197	3.70253
1424298_at	zinc finger protein 282	Zfp282	1.86412	2.00233	1.96551	1.88354	2.00879	2.19392	0.0384121	-0.432697	0.206168	0.0103469	0.177772												3.66967e-08	17.0614	1.19701e-06	1044	3.96238	up	1.98637	3.8147e-07	0.118143	0.256377	5.43979e-05	8.66891	0.000316535	5857	2.21191	up	1.14529	3.8147e-07	0.0535238	0.256377	0.192781	1.44099	0.270949	24252	1.15055
1428066_at	coiled-coil domain containing 120	Ccdc120	1.8368	2.22061	2.10394	1.97828	1.97601	1.79778	-0.235422	-0.237029	0.154265	0.00870895	0.309475												5.07686e-08	16.4398	1.51272e-06	1143	3.96019	up	1.98557	-2.86102e-07	0.159249	0.240445	1.66815e-05	10.3838	0.000125275	4538	2.72008	up	1.44365	-2.86102e-07	0.152116	0.240445	0.0519919	2.33808	0.0938691	18879	1.46345
1436374_x_at	F11 receptor	F11r	1.76632	1.91845	1.95785	2.12645	2.07533	2.06813	-0.357175	-0.774125	-0.321027	1.46997	-0.0176401												0.000331853	5.60568	0.00167732	6743	3.95979	up	1.98542	-2.86102e-07	0.132714	0.864727	0.00983981	3.51148	0.0226124	14832	2.98916	up	1.57974	-2.86102e-07	0.228976	0.864727	0.247003	1.26308	0.332147	25348	1.48229
1429536_at	RIKEN cDNA 2310040C09 gene	2310040C09Rik	1.76919	2.17685	2.27453	1.72638	2.07181	1.88396	0.176589	-0.022706	-0.0787473	-0.217567	0.142432												5.0729e-08	16.4412	1.51272e-06	1142	3.9553	up	1.98379	0	0.224422	0.162421	2.72727e-08	26.5874	1.42148e-06	653	12.1657	up	3.60475	0	0.245237	0.162421	0.00226137	4.6798	0.0083677	9211	3.74589
1454295_at	nuclear receptor interacting protein 1	Nrip1	2.54889	1.3453	1.34289	2.30548	2.44563	1.91188	0.442156	-0.674896	0.502743	0.365371	-0.635373												0.000269608	5.76947	0.00141234	6506	3.95409	up	1.98334	0	0.540318	0.600194	0.609585	0.534438	0.687634	30217	1.17025	up	0.226817	0	0.673526	0.600194	0.00236534	4.64153	0.00864822	9322	2.76086
1434599_a_at	tight junction protein 2	Tjp2	1.90031	2.15302	2.10101	1.89929	1.86441	1.97805	-0.0625687	0.0621071	-0.0862341	-0.117886	0.204584												8.60762e-10	26.0926	8.68071e-08	337	3.95227	up	1.98268	5.72205e-07	0.118965	0.133192	6.25516e-07	16.8864	1.10706e-05	1925	3.22557	up	1.68956	5.72205e-07	0.168091	0.133192	0.265089	1.21128	0.3519	25677	1.15282
1447227_at	Transcribed locus		2.74383	0.992118	0.722403	2.49921	2.47573	2.4573	0.308923	-0.262258	-0.00644302	0.00385761	-0.0440807												0.000873039	4.87863	0.00370463	8032	3.94976	up	1.98177	-1.90735e-07	0.881366	0.203845	0.0498721	2.36637	0.0878912	19341	1.29314	down	-0.370876	-1.90735e-07	0.268259	0.203845	0.0393854	2.52735	0.0751402	17866	1.5863
1427600_at	CDNA clone IMAGE:5029795		2.17082	1.54511	1.47834	2.0499	2.60684	2.034	0.148239	-0.753193	0.626984	0.605212	-0.627242												0.000187514	6.0629	0.00104338	6125	3.94721	up	1.98083	0	0.41903	0.659942	0.00681301	3.78886	0.0166369	13958	2.91734	up	1.54465	0	0.530194	0.659942	0.546902	0.632912	0.631941	29499	1.1893
1417829_a_at	RAB15, member RAS oncogene family	Rab15	2.45376	1.78412	1.79277	1.96811	2.00423	1.88182	0.102346	0.183117	-0.22517	-0.258917	0.198623												2.39695e-07	13.7494	4.96686e-06	1644	3.94712	up	1.9808	-1.90735e-07	0.248288	0.224275	0.597867	0.552392	0.677555	30077	1.05446	down	-0.0765109	-1.90735e-07	0.180026	0.224275	0.011846	3.37458	0.0294547	13708	1.35267
1418453_a_at	ATPase, Na+/K+ transporting, beta 1 polypeptide	Atp1b1	2.19977	1.75265	1.68326	1.96205	1.95792	2.32031	0.202653	0.217327	-0.341282	-0.37882	0.300122												1.21152e-06	11.3764	1.77165e-05	2330	3.94309	up	1.97933	0	0.246845	0.33104	0.000776809	5.64711	0.00273884	9667	2.31786	up	1.21279	0	0.305024	0.33104	0.053335	2.32076	0.0957412	18988	1.66768
1448566_at	solute carrier family 40 (iron-regulated transporter), member 1	Slc40a1	1.9584	1.84004	2.10406	1.95115	1.62961	2.38266	-0.00455475	-0.0374613	-0.150246	-0.251816	0.444077												5.11483e-07	12.5888	8.93105e-06	1951	3.93852	up	1.97765	-1.90735e-07	0.253435	0.266746	0.00110595	5.31441	0.00368294	10235	1.70259	down	-0.76773	-1.90735e-07	0.115498	0.266746	0.936403	0.0827031	0.953551	33473	1.00878
1451139_at	solute carrier family 39 (zinc transporter), member 4	Slc39a4	2.35078	1.71292	2.17955	2.06654	1.95842	1.58974	0.0914707	0.0711122	-0.0580335	-0.0433002	-0.0612502												1.18823e-07	14.9106	2.90762e-06	1392	3.9349	up	1.97633	-1.90735e-07	0.285938	0.0748636	0.424184	0.848573	0.515835	28029	1.07521	down	-0.104619	-1.90735e-07	0.267098	0.0748636	0.384695	0.927163	0.476774	27502	1.03479
1435830_a_at	RIKEN cDNA 5430435G22 gene	5430435G22Rik	1.8974	1.72895	1.50769	2.33552	2.1572	2.23048	0.19103	-0.151361	0.281408	0.150558	-0.471634												2.71315e-06	10.3373	3.3716e-05	2742	3.93457	up	1.97621	9.53674e-08	0.320427	0.309717	1.43549e-07	20.9158	4.04468e-06	1208	13.0632	up	3.70743	9.53674e-08	0.187125	0.309717	5.97532e-06	12.1116	0.00013446	1513	5.31739
1436669_at	RIKEN cDNA 1700019G17 gene	1700019G17Rik	1.97435	2.11546	2.08655	2.0676	1.89414	1.71682	0.133753	-0.16275	-0.152369	0.00989771	0.171469												5.18798e-09	21.3086	2.88959e-07	611	3.93352	up	1.97582	0	0.150958	0.155799	0.661146	0.457539	0.732487	30766	1.03803	down	-0.0538479	0	0.198634	0.155799	0.0140145	3.25221	0.0334766	14269	1.26558
1452966_at	B-cell leukemia/lymphoma 11B	Bcl11b	1.86822	2.02635	2.18654	2.04881	1.90709	1.81746	0.0968199	0.213355	-0.272271	0.0882106	-0.126113												1.02787e-08	19.7206	4.71562e-07	742	3.93331	up	1.97575	3.8147e-07	0.136866	0.195392	7.17057e-07	16.553	1.22395e-05	1996	12.3082	up	3.62155	3.8147e-07	0.444181	0.195392	1.59249e-08	28.7294	3.3927e-06	159	10.8325
1452517_at	pleckstrin homology domain containing, family H (with MyTH4 domain) member 1	Plekhh1	3.03702	1.96816	2.02088	1.88943	1.46115	1.47267	0.444459	-0.213799	-0.230904	-0.0614705	0.0617147												6.37735e-05	6.9925	0.000428936	5067	3.93097	up	1.97489	1.90735e-07	0.575107	0.275752	1.46703e-05	10.5871	0.000113243	4413	5.09404	up	2.34881	1.90735e-07	0.392211	0.275752	0.0459832	2.42161	0.0850478	18429	1.55255
1423754_at	interferon induced transmembrane protein 3	Ifitm3	2.06213	2.07774	1.99162	1.75775	2.04464	1.90956	-0.161581	0.218926	-0.34259	-0.189234	0.474481												2.86094e-07	13.47	5.73315e-06	1700	3.92831	up	1.97391	3.8147e-07	0.122267	0.336284	0.00331567	4.35963	0.0091686	12326	2.0133	up	1.00956	3.8147e-07	0.356754	0.336284	7.41631e-05	8.26187	0.00073681	3430	2.91409
1440689_at	forkhead box K2	Foxk2	1.91561	2.18929	2.08199	1.87531	1.97846	1.79757	-0.095695	0.00567675	-0.0561767	0.134625	0.01157												6.75536e-10	26.8131	7.67567e-08	299	3.92594	up	1.97304	9.53674e-08	0.143041	0.0874692	2.51827e-08	26.8946	1.35609e-06	632	6.22659	up	2.63844	9.53674e-08	0.199254	0.0874692	4.62505e-06	12.5817	0.000114741	1373	3.3697
1443211_at			1.9045	2.85035	2.51277	1.90927	1.39444	1.26539	0.287727	-0.21456	0.249475	-0.160705	-0.161936												9.18117e-05	6.66816	0.000579445	5400	3.92525	up	1.97279	1.90735e-07	0.617302	0.246531	0.224478	1.33236	0.307091	24916	1.23702	up	0.306872	1.90735e-07	0.440487	0.246531	0.059251	2.2494	0.104113	19398	1.293
1441629_at			2.7174	1.06651	1.33168	2.25178	2.36243	2.10339	0.258514	-0.737863	0.596003	0.44873	-0.565383												0.000558687	5.20716	0.00257142	7405	3.92366	up	1.9722	9.53674e-08	0.637735	0.609817	0.853934	0.191017	0.888741	32751	1.0559	up	0.0784748	9.53674e-08	0.615876	0.609817	0.000713466	5.72928	0.00360829	6739	3.88923
1417061_at	solute carrier family 40 (iron-regulated transporter), member 1	Slc40a1	2.2523	1.50338	1.51083	2.12331	2.1046	2.33824	-0.0121136	0.0431013	-0.092782	0.0317593	0.030035												9.58647e-07	11.6948	1.47461e-05	2215	3.92342	up	1.97211	0	0.370261	0.0559547	0.000552567	5.98114	0.00207779	9064	2.14516	down	-1.10108	0	0.414188	0.0559547	0.00025646	6.78596	0.00175248	4987	1.31318
1427819_at			3.03918	1.05146	1.15965	2.13515	2.3872	2.04835	0.773197	0.00343466	0.0762048	-0.141981	-0.710856												0.000856349	4.8926	0.00364697	8003	3.91813	up	1.97016	0	0.755116	0.531302	0.0934325	1.94074	0.148574	21435	1.46708	down	-0.552947	0	0.211044	0.531302	0.0613725	2.22555	0.107084	19534	1.60947
1419350_at	hook homolog 2 (Drosophila)	Hook2	2.49453	1.75427	1.83596	1.87903	1.8145	2.03673	-0.238542	-0.105565	0.0582423	-0.0108399	0.296701												3.14246e-07	13.324	6.16067e-06	1737	3.91542	up	1.96917	-4.76837e-07	0.274423	0.199742	1.1004e-07	21.7367	3.38736e-06	1106	6.05564	up	2.59828	-4.76837e-07	0.144543	0.199742	0.118966	1.77613	0.183269	22126	1.46651
1419820_at	polycystic kidney and hepatic disease 1	Pkhd1	2.24777	2.40482	2.5147	1.47962	1.26616	1.88217	0.292966	0.611645	-0.793927	0.023479	-0.134161												0.000146619	6.26706	0.00084968	5881	3.90649	up	1.96587	2.86102e-07	0.511155	0.5265	0.112668	1.81331	0.17381	22095	1.42136	down	-0.507274	2.86102e-07	0.190241	0.5265	0.0291351	2.73482	0.0591571	16787	1.67938
1434580_at	ectonucleotide pyrophosphatase/phosphodiesterase 4	Enpp4	2.16115	1.51047	1.3726	2.1993	2.17974	2.36945	0.0635729	-0.274546	0.177997	0.0973635	-0.0643892												4.19758e-06	9.80977	4.75359e-05	3009	3.90535	up	1.96545	-4.76837e-07	0.414873	0.176583	2.80723e-07	18.9763	6.40067e-06	1494	7.08964	down	-2.82571	-4.76837e-07	0.270921	0.176583	0.00488074	4.04839	0.0149171	11152	1.76342
1422612_at	hexokinase 2 /// hypothetical protein LOC100043412 /// hypothetical protein LOC100047934	Hk2 /// LOC100043412 /// LOC100047934	1.84675	2.14874	2.11295	2.02193	1.7121	1.89829	-0.225649	-0.107286	0.128532	0.0710602	0.133341												1.04645e-08	19.6806	4.7497e-07	750	3.88198	up	1.95679	-1.90735e-07	0.167855	0.159513	8.86726e-07	16.0469	1.4052e-05	2150	3.70315	up	1.88875	-1.90735e-07	0.194702	0.159513	0.0222581	2.92258	0.0479166	15833	1.4312
1438325_at	ecotropic viral integration site 1	Evi1	2.48397	1.40306	1.57082	2.00415	2.16987	2.09635	0.333183	0.37646	-0.417922	-0.234896	-0.0568247												1.31066e-05	8.53843	0.000118949	3754	3.87636	up	1.9547	1.90735e-07	0.400152	0.348496	4.9927e-06	12.4396	4.9358e-05	3447	7.49285	down	-2.90551	1.90735e-07	0.347774	0.348496	0.0570467	2.2751	0.100942	19263	1.41867
1442864_at	estrogen related receptor, alpha	Esrra	1.91638	1.92464	1.93828	2.31883	2.21404	1.41545	-0.0178094	-0.65487	0.20142	0.225777	0.245483												6.28074e-06	9.34306	6.5113e-05	3287	3.87609	up	1.9546	9.53674e-08	0.314096	0.38111	0.281281	1.16737	0.370194	25899	1.25767	up	0.330754	9.53674e-08	0.471796	0.38111	0.00144301	5.07253	0.00600784	8186	2.09341
1419671_a_at	interleukin 17 receptor C	Il17rc	2.32654	1.74755	2.10178	1.80003	1.84973	1.90026	-0.0182323	-0.286576	0.019402	0.0425291	0.242879												7.94182e-08	15.6177	2.12325e-06	1273	3.87532	up	1.95432	2.86102e-07	0.219415	0.189495	3.55156e-10	49.586	1.06195e-07	113	45.3882	up	5.50425	2.86102e-07	0.126544	0.189495	3.60437e-05	9.23572	0.000452574	2713	11.2318
1450967_at	protein tyrosine phosphatase-like A domain containing 2	Ptplad2	1.65441	2.17307	2.03961	2.17639	1.7373	1.94008	-0.0725942	0.0361638	0.0749106	-0.0920453	0.0535665												1.57117e-08	18.7928	6.31861e-07	846	3.87307	up	1.95348	2.86102e-07	0.219858	0.0766991	0.0958204	1.9236	0.151706	21529	1.24068	down	-0.311125	2.86102e-07	0.357494	0.0766991	0.00267582	4.53745	0.00944539	9655	1.39811
1438216_at	ras responsive element binding protein 1	Rreb1	1.88292	2.12325	1.99879	2.10868	1.78647	1.81984	-0.146833	-0.40239	0.17725	0.118442	0.253532												9.3767e-08	15.3225	2.40751e-06	1326	3.87267	up	1.95333	0	0.145393	0.270741	9.83458e-06	11.2429	8.36391e-05	4007	3.7382	up	1.90234	0	0.225205	0.270741	0.00124911	5.20284	0.00541159	7867	2.20898
1425359_at	mal, T-cell differentiation protein-like	Mall	2.08988	1.90016	2.13305	1.73716	1.76644	2.09125	0.418244	0.135148	-0.400698	-0.157375	0.00468302												3.28954e-07	13.2533	6.36382e-06	1761	3.87175	up	1.95299	2.86102e-07	0.175755	0.307628	7.68994e-07	16.3847	1.2737e-05	2057	11.791	up	3.55961	2.86102e-07	0.344317	0.307628	0.000276587	6.70334	0.0018461	5106	3.4717
1426268_at	RIKEN cDNA C130090K23 gene	C130090K23Rik	2.10508	1.32355	1.91836	1.82547	1.76619	2.77776	-0.0174479	0.308713	-0.0681977	-0.294786	0.0717177												1.57829e-05	8.34433	0.000138261	3890	3.87108	up	1.95273	-1.90735e-07	0.479986	0.219261	1.49995e-07	20.7831	4.15533e-06	1229	21.5074	up	4.42676	-1.90735e-07	0.413693	0.219261	0.000682854	5.77196	0.00349759	6654	3.77733
1459322_at			2.25167	1.4717	1.64461	2.08467	2.5119	1.73167	0.670247	-0.181465	0.29409	-0.0967674	-0.686106												5.58454e-05	7.11341	0.00038511	4942	3.86205	up	1.94937	-3.8147e-07	0.398642	0.512044	0.061778	2.22109	0.105118	20032	1.65309	up	0.725169	-3.8147e-07	0.450714	0.512044	0.0389757	2.5345	0.0745146	17828	1.62169
1449202_at	sema domain, immunoglobulin domain (Ig), transmembrane domain (TM) and short cytoplasmic domain, (semaphorin) 4G	Sema4g	2.31643	1.64987	1.79374	1.88666	2.16668	1.87916	-0.0704565	0.113636	-0.0251389	0.000748634	-0.0187864												3.84197e-08	16.9722	1.23899e-06	1056	3.86041	up	1.94875	5.72205e-07	0.246875	0.0686708	0.0315235	2.68034	0.0597875	17970	1.1724	up	0.22946	5.72205e-07	0.178083	0.0686708	2.6546e-05	9.6774	0.000366049	2471	2.52985
1418890_a_at	RAB3D, member RAS oncogene family	Rab3d	2.10072	1.76744	2.00618	1.88063	2.05181	1.88438	-0.0665474	0.134542	-0.254637	-0.1621	0.348743												3.36809e-08	17.2293	1.12889e-06	1016	3.8598	up	1.94853	3.8147e-07	0.125437	0.242522	2.04809e-08	27.7073	1.18335e-06	588	12.4793	up	3.64147	3.8147e-07	0.105547	0.242522	0.000916372	5.48982	0.00433223	7209	3.59634
1425273_s_at	epithelial membrane protein 2	Emp2	2.18684	1.68685	2.0323	1.92219	1.7382	2.12436	0.0433512	0.327956	0.209622	-0.251323	-0.329607												3.36472e-07	13.2186	6.46158e-06	1774	3.85961	up	1.94846	-1.90735e-07	0.204027	0.285123	6.14125e-06	12.0623	5.79079e-05	3614	5.62115	up	2.49087	-1.90735e-07	0.335733	0.285123	4.62094e-05	8.8899	0.000541285	2909	3.05618
1424814_a_at	Bcl2-like 14 (apoptosis facilitator)	Bcl2l14	1.88524	1.80597	1.95983	2.16968	1.80924	2.05816	-0.108406	-0.150707	-0.00174713	0.180969	0.0798922												2.79515e-09	22.8507	1.86593e-07	509	3.85845	up	1.94802	2.86102e-07	0.144765	0.135647	0.00144109	5.07372	0.00459217	10696	1.37194	up	0.456213	2.86102e-07	0.131867	0.135647	0.683276	0.42546	0.75243	30953	1.02453
1437699_at	RIKEN cDNA E430014B02 gene	E430014B02Rik	2.57357	0.5646	0.862345	2.68743	2.75729	2.24103	0.177482	-0.512584	0.159701	0.215105	-0.0397024												0.00212143	4.2567	0.00770772	9380	3.85762	up	1.94771	3.8147e-07	0.976867	0.303147	0.000725813	5.71264	0.00259283	9541	5.25901	up	2.39479	3.8147e-07	0.888086	0.303147	0.314063	1.08453	0.403583	26525	1.13297
1435902_at	nudix (nucleoside diphosphate linked moiety X)-type motif 18	Nudt18	1.53851	2.28336	2.3018	2.08942	1.78008	1.68844	-0.375597	-0.359518	0.148197	0.0975428	0.489378												6.19212e-06	9.3592	6.43901e-05	3277	3.85555	up	1.94694	6.67572e-07	0.322764	0.367863	8.25158e-05	8.12548	0.000442529	6355	3.21638	up	1.68544	6.67572e-07	0.206554	0.367863	0.0539642	2.31279	0.0966519	19031	1.4485
1449365_at	endothelial differentiation, sphingolipid G-protein-coupled receptor, 8	Edg8	1.63659	1.89455	1.97507	2.15738	2.00736	1.98491	-0.192426	-0.155501	0.00778723	-0.135112	0.475251												1.73215e-07	14.2761	3.85404e-06	1531	3.8441	up	1.94264	-9.53674e-08	0.172695	0.276309	3.6435e-09	35.5138	4.28262e-07	289	43.9116	up	5.45653	-9.53674e-08	0.143564	0.276309	0.000431808	6.23154	0.00252992	5817	6.45332
1421087_at	period homolog 3 (Drosophila)	Per3	2.02102	1.72183	2.00572	2.1009	1.84916	1.95277	0.12658	0.0192108	-0.00324726	-0.123926	-0.0186143												5.89648e-10	27.2259	7.17882e-08	278	3.84211	up	1.9419	5.72205e-07	0.136209	0.0895911	0.000119761	7.66391	0.00059578	6851	1.42621	up	0.512183	5.72205e-07	0.111609	0.0895911	0.0199936	2.99818	0.0441201	15446	1.37759
1459731_at			3.03028	1.41151	1.20603	1.55239	2.09053	2.35711	0.418478	-0.131914	0.0426464	0.0855451	-0.414756												0.000251826	5.82391	0.00133895	6410	3.84053	up	1.94131	-9.53674e-08	0.68609	0.305649	0.627549	0.507275	0.703082	30424	1.17973	up	0.23846	-9.53674e-08	1.01056	0.305649	0.00444082	4.12336	0.0138641	10917	2.48859
1434600_at	tight junction protein 2	Tjp2	2.20728	2.15509	2.1679	1.69738	1.68662	1.72849	0.245281	0.229292	-0.269611	-0.109503	-0.0954599												3.79509e-07	13.0347	7.08064e-06	1826	3.83828	up	1.94046	-1.90735e-07	0.259785	0.227229	7.46883e-06	11.7153	6.74158e-05	3775	3.40229	up	1.76651	-1.90735e-07	0.22147	0.227229	0.0644968	2.19191	0.111559	19706	1.31389
1440578_at			2.51742	1.28834	1.33	2.05794	2.48492	1.94971	0.288396	-0.969894	0.635716	0.488219	-0.442434												0.000505056	5.28305	0.0023699	7263	3.83189	up	1.93806	3.8147e-07	0.536859	0.682295	0.417197	0.862078	0.508782	27950	1.2656	up	0.339818	3.8147e-07	0.430093	0.682295	0.00804074	3.66277	0.0218603	12537	2.67755
1452217_at	AHNAK nucleoprotein (desmoyokin)	Ahnak	1.81723	1.82195	1.82305	2.0575	2.097	2.00818	-0.171425	0.0129595	0.128716	-0.02491	0.0546589												8.64924e-10	26.0784	8.68346e-08	338	3.83037	up	1.93748	0	0.13096	0.111502	1.60128e-07	20.5871	4.33691e-06	1257	6.63985	up	2.73115	0	0.273276	0.111502	3.14714e-08	26.0443	4.81061e-06	222	4.57958
1420502_at	spermidine/spermine N1-acetyl transferase 1	Sat1	2.21346	1.34492	1.52375	2.17171	1.85655	2.51442	0.242572	0.132484	-0.0498619	-0.386858	0.0616617												1.15519e-05	8.67238	0.000107002	3679	3.83032	up	1.93747	-3.8147e-07	0.445586	0.241009	0.428068	0.841134	0.519632	28079	1.08742	down	-0.120913	-3.8147e-07	0.172336	0.241009	0.00682338	3.7877	0.0192381	12089	1.50289
1436512_at	ADP-ribosylation factor-like 4C /// similar to ADP-ribosylation factor-like protein 7	Arl4c /// LOC632433	1.53397	2.49188	2.50567	1.81684	1.54132	1.73132	-0.062809	0.0443869	-0.107078	-0.188066	0.313561												9.21181e-06	8.91676	8.89302e-05	3529	3.82865	up	1.93683	-9.53674e-07	0.448781	0.194338	0.613053	0.529162	0.690631	30257	1.05286	down	-0.0743153	-9.53674e-07	0.227837	0.194338	0.00276507	4.50999	0.00968584	9730	1.45998
1443341_at			1.57452	2.04812	2.08665	2.2234	1.75762	1.91126	0.303133	-0.609029	0.319268	-0.0596437	0.0462732												2.6163e-06	10.3823	3.27392e-05	2723	3.82006	up	1.93359	1.90735e-07	0.237036	0.377636	0.196263	1.42831	0.27531	24299	1.37478	up	0.459205	1.90735e-07	0.58806	0.377636	0.742302	0.342121	0.800981	31588	1.08054
1424221_at	sushi domain containing 4	Susd4	2.14821	1.97157	2.02784	2.019	1.9949	1.43682	-0.21699	-0.282946	0.0231776	0.0272741	0.449486												8.10638e-07	11.9277	1.28702e-05	2146	3.81863	up	1.93306	3.8147e-07	0.250687	0.287429	0.00483404	4.05599	0.0124737	13209	1.5782	up	0.658283	3.8147e-07	0.16257	0.287429	0.267188	1.20546	0.35408	25721	1.16698
1421213_at	EDAR (ectodysplasin-A receptor)-associated death domain	Edaradd	1.96906	1.39869	1.93274	2.01396	2.08237	2.17662	-0.0477328	0.0889897	-0.150508	0.153853	-0.0446019												1.49938e-07	14.516	3.45508e-06	1478	3.80767	up	1.92891	9.53674e-08	0.273825	0.120945	3.75762e-05	9.17696	0.000236103	5424	2.4238	up	1.27727	9.53674e-08	0.284503	0.120945	5.47981e-05	8.65909	0.000602355	3100	1.77683
1443638_at			3.04733	0.832458	0.807598	1.77813	2.57691	2.52367	0.244769	-0.174086	0.300571	0.208456	-0.579713												0.00216535	4.24279	0.00784632	9406	3.80444	up	1.92768	-6.67572e-07	0.949397	0.374193	0.0130143	3.30592	0.0285856	15518	1.67303	down	-0.742461	-6.67572e-07	0.273567	0.374193	0.00847151	3.62343	0.0227681	12682	1.73001
1425248_a_at	TYRO3 protein tyrosine kinase 3 /// similar to Rse	LOC100048488 /// Tyro3	1.97258	1.99057	2.08586	1.80897	1.86238	1.84146	-0.127395	0.0597038	-0.0718751	-0.143186	0.282752												3.37905e-09	22.3666	2.14491e-07	536	3.80256	up	1.92697	-9.53674e-08	0.106563	0.177067	4.15333e-06	12.7841	4.29908e-05	3292	2.52742	up	1.33766	-9.53674e-08	0.122336	0.177067	0.645177	0.481014	0.719804	30552	1.05094
1419027_s_at	glycolipid transfer protein	Gltp	1.88964	1.96421	1.93285	1.81839	1.91967	2.03634	-0.0120659	-0.0396891	-0.0236053	-0.0548658	0.130224												9.55905e-12	43.184	6.50138e-09	49	3.80225	up	1.92685	-3.8147e-07	0.0729674	0.0745765	1.83363e-10	54.5091	7.35328e-08	84	12.0351	up	3.58917	-3.8147e-07	0.122741	0.0745765	1.1319e-05	11.0083	0.000203175	1898	6.16029
1440770_at	B-cell leukemia/lymphoma 2	Bcl2	3.00089	1.00275	1.11144	2.22136	2.26322	1.94413	0.634402	-0.49963	0.45429	0.13916	-0.728225												0.0012776	4.60708	0.00506508	8597	3.79464	up	1.92396	-3.8147e-07	0.757964	0.593328	0.0823716	2.02621	0.133648	21008	1.85823	down	-0.893931	-3.8147e-07	0.73476	0.593328	0.0284341	2.7517	0.0580623	16692	1.88583
1425452_s_at	protein tyrosine phosphatase, receptor type, J /// expressed sequence AW125753	AW125753 /// Ptprj	1.86895	1.68498	1.76147	2.12272	2.02046	2.07383	-0.155806	-0.335944	0.0767012	0.177794	0.237256												9.64155e-08	15.2735	2.4655e-06	1332	3.78966	up	1.92207	3.8147e-07	0.177649	0.24027	0.000327541	6.52122	0.00135776	8222	2.16358	up	1.11342	3.8147e-07	0.272368	0.24027	0.00337083	4.34611	0.0112648	10199	2.498
1451320_at	RIKEN cDNA 3110043J09 gene	3110043J09Rik	1.86614	2.06083	2.20517	1.87067	1.59811	1.91284	-0.324142	0.147773	0.0467892	-0.289075	0.418654												6.26601e-07	12.2935	1.04394e-05	2045	3.7815	up	1.91896	-1.90735e-07	0.205009	0.31142	0.0569938	2.27573	0.0982873	19765	1.34366	up	0.426163	-1.90735e-07	0.229181	0.31142	0.0158731	3.16249	0.0367948	14704	1.56968
1419289_a_at	synaptogyrin 1	Syngr1	1.71769	2.20055	2.00462	2.05674	1.64306	1.88082	0.146863	0.131089	-0.120689	-0.21838	0.0611157												4.72704e-08	16.5746	1.43664e-06	1120	3.77702	up	1.91725	-1.90735e-07	0.211511	0.161821	2.65764e-05	9.67571	0.000179887	5035	3.11968	up	1.6414	-1.90735e-07	0.33809	0.161821	0.119391	1.77369	0.183807	22140	1.2512
1442028_at	beta-1,4-N-acetyl-galactosaminyl transferase 2	B4galnt2	2.10259	1.92719	2.10804	2.02869	1.89225	1.44368	0.000404835	0.0905471	0.0311084	-0.0694299	-0.052629												4.51415e-08	16.6622	1.39378e-06	1103	3.77656	up	1.91707	2.86102e-07	0.248261	0.0647244	0.000726408	5.71184	0.00259441	9543	2.18172	down	-1.12547	2.86102e-07	0.442413	0.0647244	1.23563e-06	15.2857	4.75382e-05	885	1.71483
1456446_at	RIKEN cDNA 4930523C07 gene	4930523C07Rik	2.50868	0.910359	1.6458	1.98726	1.78503	2.63751	-0.219727	-0.0500913	0.245858	-0.0705271	0.0944877												0.000107274	6.5329	0.000658498	5552	3.76446	up	1.91244	9.53674e-08	0.629019	0.176874	0.0103463	3.47425	0.0235667	14964	1.88688	up	0.916003	9.53674e-08	0.564562	0.176874	0.0935668	1.93977	0.150623	21173	1.13141
1434273_at	cDNA sequence BC034069	BC034069	2.01879	2.01481	1.99117	1.89358	1.75593	1.78564	-0.127523	-0.127158	0.138696	-0.0773478	0.193332												2.28763e-09	23.3731	1.65912e-07	469	3.75806	up	1.90999	-3.8147e-07	0.117371	0.154133	0.000951861	5.45407	0.00325535	9966	2.98511	down	-1.57778	-3.8147e-07	0.634234	0.154133	0.00153839	5.0154	0.00629593	8328	1.58759
1434945_at	acyltransferase like 1	Aytl1	2.21029	1.75859	1.67753	1.86939	1.78112	2.15221	0.301858	0.0610952	0.0173693	-0.176342	-0.203982												1.32065e-07	14.7301	3.14015e-06	1432	3.75337	up	1.90819	-9.53674e-08	0.22093	0.204852	4.75997e-08	24.5354	1.9945e-06	811	9.33221	up	3.22222	-9.53674e-08	0.182972	0.204852	3.53606e-06	13.0925	9.59664e-05	1255	3.86085
1456704_at	RIKEN cDNA 9530010C24 gene	9530010C24Rik	2.67471	0.825089	1.09745	2.14508	2.32832	2.37714	0.245489	-0.153148	-0.187023	0.130876	-0.0361934												0.000405351	5.4506	0.00198068	6975	3.75279	up	1.90797	9.53674e-08	0.757692	0.185159	0.571908	0.592882	0.65482	29770	1.05666	up	0.0795121	9.53674e-08	0.218055	0.185159	0.700325	0.401076	0.766796	31130	1.02994
1442920_at	Kruppel-like factor 3 (basic)	Klf3	2.26248	1.43513	1.51015	2.00064	2.05832	2.1774	0.267752	-0.422408	0.282673	-0.122044	-0.00597143												4.75474e-06	9.66338	5.25364e-05	3084	3.75121	up	1.90736	2.86102e-07	0.349659	0.293664	0.0431369	2.46517	0.0777911	18901	1.72297	up	0.784894	2.86102e-07	0.640826	0.293664	0.00376279	4.2565	0.012217	10497	1.89375
1441200_at	Kruppel-like factor 3 (basic)	Klf3	2.61694	1.96799	1.55919	1.74956	1.67978	1.87022	0.636851	-0.307381	0.155516	-0.165077	-0.319911												2.00056e-05	8.10178	0.000167386	4073	3.75101	up	1.90728	-3.8147e-07	0.375892	0.404302	0.0119643	3.3673	0.0266414	15306	2.43517	up	1.28402	-3.8147e-07	0.732124	0.404302	0.00456901	4.1007	0.0141792	10983	1.88933
1434559_at	syntaxin 3	Stx3	1.93833	1.69289	1.89008	1.97107	1.81437	2.13253	0.105127	0.0942321	-0.141597	-0.0202079	-0.0375533												1.68604e-09	24.191	1.38154e-07	415	3.7491	up	1.90654	9.53674e-08	0.148769	0.102225	0.00842793	3.62731	0.0198496	14472	1.397	up	0.482336	9.53674e-08	0.278839	0.102225	4.35137e-05	8.97252	0.000517534	2865	1.42922
1425635_at	tyrosine kinase, non-receptor, 1	Tnk1	2.27289	1.87188	1.9221	1.97576	1.88843	1.50757	-0.200449	0.133028	-0.0133824	0.133886	-0.0530844												9.24603e-08	15.3473	2.38946e-06	1318	3.74883	up	1.90644	-3.8147e-07	0.24493	0.140356	2.13095e-07	19.7513	5.29815e-06	1370	2.71893	up	1.44304	-3.8147e-07	0.0375683	0.140356	0.0115886	3.39069	0.0289689	13635	1.22233
1435472_at	kringle containing transmembrane protein 1	Kremen1	1.93615	1.66271	1.91073	1.90538	1.9304	2.08945	-0.02597	-0.110973	-0.0251365	-0.235938	0.398021												4.57373e-08	16.6373	1.40358e-06	1109	3.74717	up	1.9058	6.67572e-07	0.137383	0.238594	2.10141e-07	19.7914	5.22851e-06	1369	5.82774	up	2.54294	6.67572e-07	0.0984852	0.238594	1.14483e-06	15.4577	4.54824e-05	857	4.35379
1417089_a_at	creatine kinase, mitochondrial 1, ubiquitous	Ckmt1	1.65667	1.85117	1.74288	1.98091	1.84629	2.35668	0.214437	-0.26981	-0.0705314	-0.304921	0.430824												1.34797e-06	11.2338	1.92492e-05	2386	3.74708	up	1.90577	-2.86102e-07	0.246605	0.317152	4.97532e-07	17.4598	9.49041e-06	1786	10.991	up	3.45825	-2.86102e-07	0.263266	0.317152	0.00106944	5.34545	0.00484954	7516	3.12053
1443444_at	Transcribed locus		2.08369	1.71763	1.55938	2.16154	1.85461	2.05666	0.25408	-0.229366	0.305759	-0.0265388	-0.30393												5.90242e-07	12.3798	9.95525e-06	2020	3.74661	up	1.90559	6.67572e-07	0.235728	0.275559	0.232746	1.30626	0.316497	25066	1.18551	up	0.245505	6.67572e-07	0.286206	0.275559	0.019831	3.00395	0.0438548	15413	1.53763
1450984_at	tight junction protein 2	Tjp2	2.26051	2.01304	1.94276	1.63961	1.81113	1.76286	-0.0647106	-0.0229349	-0.0420322	-0.0722914	0.201967												2.96341e-08	17.4828	1.01751e-06	991	3.74505	up	1.90498	-3.8147e-07	0.2186	0.114561	1.90274e-08	28.0026	1.13423e-06	570	3.146	up	1.65352	-3.8147e-07	0.0240938	0.114561	0.0367805	2.57423	0.0712351	17599	1.34674
1421151_a_at	Eph receptor A2	Epha2	1.86496	2.05809	2.24544	1.7937	1.63849	1.81275	0.0555782	0.094389	-0.269644	0.0315418	0.0881352												4.92065e-08	16.4987	1.48134e-06	1130	3.73793	up	1.90224	9.53674e-08	0.215787	0.152863	1.02954e-07	21.9471	3.23744e-06	1083	4.81608	up	2.26786	9.53674e-08	0.155595	0.152863	0.00485395	4.05274	0.0148525	11139	1.94141
1437298_at	WAS/WASL interacting protein family, member 2	Wipf2	1.73719	2.29011	2.19388	1.8855	1.77966	1.5253	-0.127925	-0.367373	0.213738	0.0881672	0.193392												1.0436e-06	11.5784	1.57612e-05	2256	3.73716	up	1.90194	-1.90735e-07	0.289873	0.246062	0.000134336	7.52601	0.000653321	7008	1.97671	up	0.983101	-1.90735e-07	0.0880263	0.246062	0.534297	0.65351	0.620637	29344	1.08121
1459588_at			2.22634	1.8016	1.72152	2.15477	2.16569	1.33122	-0.0441499	-0.0130677	0.15907	0.176574	-0.278427												1.71153e-06	10.9204	2.32454e-05	2507	3.73263	up	1.90019	-9.53674e-08	0.348438	0.184474	0.164635	1.55186	0.238056	23573	1.1372	up	0.185481	-9.53674e-08	0.169405	0.184474	0.451359	0.797503	0.541952	28388	1.0702
1436562_at	DEAD (Asp-Glu-Ala-Asp) box polypeptide 58	Ddx58	1.69015	2.05655	2.16067	1.89118	1.70151	1.89838	0.111187	0.155389	-0.305819	-0.137814	0.177057												7.31137e-08	15.7667	2.00933e-06	1239	3.73146	up	1.89974	0	0.187603	0.212353	0.00147775	5.05125	0.00468709	10746	1.58093	up	0.660775	0	0.169132	0.212353	0.0481813	2.38982	0.0883557	18587	1.20314
1422507_at	cystatin B	Cstb	1.88524	1.73956	1.84471	2.02891	1.93732	1.95624	-0.429403	-0.251041	0.221794	0.038784	0.419866												3.9148e-07	12.9876	7.24057e-06	1842	3.72867	up	1.89866	-1.90735e-07	0.100179	0.344381	1.64927e-05	10.4017	0.000124143	4527	4.04808	up	2.01724	-1.90735e-07	0.192055	0.344381	0.0062952	3.84966	0.0181222	11840	1.87955
1434109_at	SH3 domain binding glutamic acid-rich protein like 2	Sh3bgrl2	1.77788	1.54676	1.82175	2.06073	1.95437	2.22058	0.109349	0.265499	-0.52241	-0.0686574	0.216218												1.22392e-06	11.3627	1.78321e-05	2338	3.72441	up	1.89701	-5.72205e-07	0.235508	0.318913	1.57611e-05	10.4732	0.000119788	4484	9.32123	up	3.22052	-5.72205e-07	0.595558	0.318913	0.00158482	4.98899	0.00643194	8398	2.48754
1448300_at	microsomal glutathione S-transferase 3	Mgst3	1.60403	2.03002	2.0962	1.89367	1.63657	2.11962	-0.0243092	0.155641	-0.0807037	-0.51676	0.466129												2.08773e-06	10.6655	2.73289e-05	2603	3.72357	up	1.89669	-5.72205e-07	0.228297	0.359042	0.000372615	6.38486	0.00150704	8427	3.08716	up	1.62628	-5.72205e-07	0.405604	0.359042	0.00151656	5.02812	0.00623734	8287	2.10577
1441298_at	Transcribed locus		1.83957	2.3912	2.24747	1.65651	1.70159	1.53857	0.150557	0.160271	0.322567	-0.76129	0.127893												1.99554e-05	8.10432	0.000167155	4068	3.72133	up	1.89582	-2.86102e-07	0.34492	0.432528	1.08739e-05	11.0748	9.04926e-05	4095	5.47501	up	2.45286	-2.86102e-07	0.0700845	0.432528	0.287216	1.15181	0.37508	26101	1.37106
1443337_at	0 day neonate lung cDNA, RIKEN full-length enriched library, clone:E030012P20 product:unclassifiable, full insert sequence		2.44826	1.46685	1.37821	1.96938	2.41272	1.69841	0.353225	-1.00805	0.542413	0.408821	-0.296407												0.000311894	5.65429	0.0015943	6667	3.72086	up	1.89564	1.90735e-07	0.46232	0.650027	0.11162	1.81969	0.172467	22060	1.58758	up	0.666831	1.90735e-07	0.364596	0.650027	0.0206241	2.97625	0.045172	15562	2.22802
1453541_at	phosphofructokinase, liver, B-type	Pfkl	1.90854	2.01586	1.9719	1.93093	1.84264	1.70365	0.0500016	-0.506867	0.152709	0.0962462	0.207908												1.18647e-07	14.9131	2.90541e-06	1391	3.72074	up	1.89559	-3.8147e-07	0.110769	0.289492	0.129947	1.7156	0.195728	22630	1.31716	up	0.397434	-3.8147e-07	0.408078	0.289492	0.0227665	2.90673	0.048733	15922	1.40151
1444373_at	T-cell lymphoma invasion and metastasis 1	Tiam1	2.34437	1.50604	1.65423	2.18465	1.88696	1.78871	0.0950642	-0.504562	0.382746	0.15353	-0.126779												5.03493e-06	9.59675	5.48851e-05	3126	3.71706	up	1.89416	-1.90735e-07	0.318263	0.33532	0.00014084	7.46982	0.000679072	7068	5.18852	up	2.37532	-1.90735e-07	0.611876	0.33532	0.977265	0.0295345	0.983265	33878	1.00426
1416129_at	ERBB receptor feedback inhibitor 1	Errfi1	1.99859	2.02217	1.94743	1.69335	1.74374	1.95245	0.0756054	0.0199585	-0.296764	0.0418692	0.159329												8.70473e-09	20.0958	4.13833e-07	716	3.71395	up	1.89295	-3.8147e-07	0.138902	0.174157	1.22178e-05	10.8827	9.88058e-05	4214	3.40892	up	1.76932	-3.8147e-07	0.310833	0.174157	0.27207	1.19208	0.359195	25818	1.15023
1442862_at			2.37599	2.02989	2.34445	1.37467	1.70871	1.51872	0.384832	-0.24379	-0.0236506	-0.116534	-0.000858307												9.73349e-06	8.85678	9.31278e-05	3561	3.71168	up	1.89207	-9.53674e-08	0.423918	0.235409	0.0584513	2.25861	0.10043	19838	1.38885	up	0.473887	-9.53674e-08	0.392902	0.235409	0.693527	0.410766	0.761042	31062	1.04128
1447046_at	Transcribed locus		2.21737	1.89304	1.80172	2.03255	1.74817	1.64757	-0.0937538	0.327095	-0.184762	0.243659	-0.292235												3.57219e-07	13.1269	6.74227e-06	1805	3.70653	up	1.89007	4.76837e-07	0.206968	0.271426	0.0652955	2.18357	0.110032	20227	1.28264	up	0.359121	4.76837e-07	0.204993	0.271426	0.00348024	4.31999	0.011523	10294	1.5332
1446908_at			2.05024	2.1357	1.82379	1.61313	1.74522	1.9714	0.0971904	-0.626124	-0.028718	0.107208	0.450446												2.58999e-06	10.3948	3.25174e-05	2714	3.70613	up	1.88991	2.86102e-07	0.19732	0.39265	0.00113665	5.28918	0.00376531	10289	2.28866	up	1.1945	2.86102e-07	0.242686	0.39265	0.159936	1.57204	0.232851	23412	1.32142
1441324_at	Transcribed locus		1.79727	2.00621	1.92288	1.91453	2.09566	1.59965	0.111148	-0.988185	0.60335	0.181777	0.0919075												3.57359e-05	7.53131	0.000267879	4546	3.70473	up	1.88937	-4.76837e-07	0.173425	0.59042	0.486545	0.734447	0.575843	28800	1.19845	up	0.261174	-4.76837e-07	0.436927	0.59042	0.00637465	3.83999	0.0182845	11883	2.3623
1439349_at	strawberry notch homolog 2 (Drosophila)	Sbno2	1.79615	2.19083	2.30153	1.66154	1.65245	1.72695	0.0837445	-0.307607	0.200065	-0.0361748	0.0599704												5.04365e-07	12.6094	8.82275e-06	1947	3.70184	up	1.88824	-3.8147e-07	0.284203	0.19142	0.0253689	2.83102	0.0498674	17340	1.96611	up	0.975342	-3.8147e-07	0.752723	0.19142	0.90937	0.118017	0.932922	33225	1.00952
1424404_at	RIKEN cDNA 0610040J01 gene	0610040J01Rik	1.98253	1.98134	2.13382	1.80501	1.84025	1.57908	-0.190054	0.0869737	-0.0748539	-0.00252819	0.180462												2.10574e-08	18.177	7.85323e-07	913	3.69866	up	1.887	-9.53674e-08	0.191137	0.143057	3.14353e-06	13.3224	3.5148e-05	3047	4.7503	down	-2.24802	-9.53674e-08	0.346918	0.143057	9.22322e-05	7.98521	0.000853399	3683	2.64727
1421524_at	cripto, FRL-1, cryptic family 1	Cfc1	1.59497	1.96635	2.01707	1.87742	1.98496	1.8801	0.315182	0.0987353	-0.740762	0.987997	-0.661151												0.00013805	6.31772	0.000809235	5814	3.69817	up	1.88681	9.53674e-08	0.153773	0.719562	0.00211018	4.73906	0.00627988	11453	3.51059	up	1.81171	9.53674e-08	0.259709	0.719562	0.501604	0.708392	0.589753	28991	1.22957
1417507_at	cytochrome b-561	Cyb561	1.7421	1.89869	1.98722	2.02363	1.79232	1.87356	0.0677214	-0.100838	-0.177937	-0.205634	0.416689												4.95354e-08	16.4861	1.48506e-06	1136	3.69674	up	1.88625	3.8147e-07	0.108615	0.256091	2.12798e-05	10.0081	0.000151528	4786	2.53482	up	1.34188	3.8147e-07	0.0759719	0.256091	0.0554709	2.29411	0.0987279	19151	1.66646
1451539_at	BAI1-associated protein 2-like 1	Baiap2l1	1.99725	2.04831	2.07863	1.80779	1.47079	1.86554	0.334585	0.221784	-0.473672	-0.0508194	-0.0318775												1.0279e-06	11.5991	1.55793e-05	2248	3.67578	up	1.87805	0	0.225558	0.311889	1.33791e-06	15.1084	1.85917e-05	2452	6.38657	up	2.67504	0	0.18125	0.311889	0.00136204	5.12443	0.00576265	8055	2.23686
1430493_at	RIKEN cDNA 2310061G22 gene	2310061G22Rik	2.14743	1.4151	1.60692	2.22725	1.74806	2.11798	0.0663347	-0.273973	0.255862	-0.14629	0.0980654												1.78753e-06	10.8642	2.41026e-05	2527	3.67342	up	1.87712	-9.53674e-08	0.333709	0.209729	0.00340449	4.33797	0.00936482	12391	1.41675	down	-0.502585	-9.53674e-08	0.104651	0.209729	0.0381708	2.54879	0.0732905	17752	1.27469
1430148_at	RAB19, member RAS oncogene family	Rab19	2.21686	1.71577	1.69349	1.81506	1.91495	1.88183	-0.203757	0.159986	0.189327	-0.0131102	-0.132448												3.96283e-08	16.9122	1.26956e-06	1063	3.66291	up	1.87299	-3.8147e-07	0.189937	0.173689	0.466571	0.769846	0.55739	28532	1.0652	down	-0.0911303	-3.8147e-07	0.180093	0.173689	0.000390725	6.33521	0.00235436	5656	1.77482
1451027_at	brain-specific angiogenesis inhibitor 1-associated protein 2	Baiap2	2.00976	1.80971	1.87073	1.7557	1.98552	1.80616	0.138936	-0.316391	0.0926652	0.0512652	0.0335245												4.68979e-09	21.5533	2.6688e-07	598	3.66276	up	1.87293	0	0.10354	0.181484	0.000285098	6.67042	0.00121098	8024	2.19704	up	1.13556	0	0.326125	0.181484	0.373803	0.949889	0.465727	27358	1.08525
1417297_at	inositol 1,4,5-triphosphate receptor 3	Itpr3	2.06602	1.99538	1.98368	1.82922	1.71051	1.64094	0.0376916	0.126049	-0.157657	-0.156247	0.150163												1.36829e-08	19.0904	5.73688e-07	812	3.65775	up	1.87096	-9.53674e-08	0.17125	0.14927	1.91713e-06	14.3305	2.41141e-05	2709	2.55091	up	1.35101	-9.53674e-08	0.12797	0.14927	3.17163e-06	13.3049	8.93482e-05	1209	2.17924
1416468_at	aldehyde dehydrogenase family 1, subfamily A1	Aldh1a1	1.98886	1.71641	1.75373	1.81507	1.81447	2.12401	-0.154635	0.16363	-0.601139	-0.356457	0.948601												4.0568e-05	7.41079	0.000297066	4654	3.65218	up	1.86876	9.53674e-08	0.156106	0.599783	0.000889632	5.51779	0.00307555	9859	3.69463	down	-1.88543	9.53674e-08	0.35463	0.599783	0.000568079	5.95348	0.00307026	6306	3.60001
1417228_at	calpain 1	Capn1	2.03448	1.81663	1.94075	1.81526	1.79142	1.81231	0.0773191	0.4645	-0.196553	-0.21003	-0.135234												9.96839e-08	15.2151	2.52072e-06	1347	3.65147	up	1.86848	4.76837e-07	0.0973604	0.284065	1.74946e-06	14.5247	2.25635e-05	2641	6.00645	up	2.58651	4.76837e-07	0.238408	0.284065	0.000418236	6.26452	0.00247679	5755	2.97629
1441186_at	sal-like 3 (Drosophila)	Sall3	2.22455	1.1395	1.59791	2.04674	1.75098	2.45037	-0.62435	-1.46947	0.764541	0.618953	0.710328												0.0027414	4.08404	0.00954213	9792	3.65112	up	1.86834	-2.86102e-07	0.472352	1.00267	0.821796	0.233847	0.863785	32429	1.09395	down	-0.129548	-2.86102e-07	0.500874	1.00267	0.358749	0.982143	0.450262	27158	1.43533
1440842_at	RIKEN cDNA C230085N15 gene	C230085N15Rik	2.40757	0.816549	1.05943	2.24386	2.55049	2.12572	0.531815	-0.218986	0.269106	0.0308585	-0.612792												0.000799648	4.94236	0.00344815	7904	3.64841	up	1.86727	4.76837e-07	0.738099	0.441493	0.00224951	4.68428	0.00663027	11564	5.2888	up	2.40294	4.76837e-07	1.05099	0.441493	0.0812245	2.03572	0.134357	20606	1.43238
1451612_at	metallothionein 1	Mt1	1.76039	2.03376	2.02789	2.03256	1.72132	1.61804	-0.106459	0.197542	-0.042491	-0.0608616	0.0122676												1.29915e-08	19.2032	5.56333e-07	795	3.64435	up	1.86566	-3.8147e-07	0.187437	0.118339	1.33721e-06	15.1095	1.85917e-05	2450	5.34933	up	2.41936	-3.8147e-07	0.338038	0.118339	6.10515e-06	12.0728	0.000136025	1527	3.39761
1430967_at	RIKEN cDNA 3110080O07 gene	3110080O07Rik	1.90297	1.27937	1.02159	2.4556	2.45042	2.08297	0.0350785	-0.963526	0.773315	0.208181	-0.0530462												0.000703939	5.03565	0.00310738	7721	3.6439	up	1.86549	5.72205e-07	0.599129	0.627252	0.906281	0.122061	0.929039	33251	1.04592	up	0.0647703	5.72205e-07	0.967164	0.627252	0.00348605	4.31863	0.0115368	10299	2.64203
1447299_at			2.26603	1.07392	1.32176	2.23838	2.26945	2.01818	0.0972352	0.00109386	0.266954	-0.288313	-0.0769687												4.30865e-05	7.35406	0.000312686	4696	3.64171	up	1.86462	3.8147e-07	0.530697	0.206015	8.19034e-07	16.2344	1.32818e-05	2101	7.71524	up	2.94771	3.8147e-07	0.338169	0.206015	0.29234	1.13858	0.380838	26165	1.24463
1437821_at			2.21437	1.56014	1.64296	1.78809	2.06853	1.91258	0.199072	-0.96318	0.630628	0.201338	-0.0678573												6.08631e-05	7.03487	0.000413192	5020	3.64128	up	1.86445	2.86102e-07	0.250561	0.593755	0.00207569	4.75324	0.00619292	11424	3.24926	up	1.70011	2.86102e-07	0.439645	0.593755	0.288429	1.14866	0.376448	26116	1.2809
1415943_at	syndecan 1	Sdc1	1.42611	1.99464	2.0093	1.88623	1.91506	1.94883	-0.49436	-0.35842	0.202022	0.113278	0.537481												5.75001e-06	9.44369	6.08508e-05	3220	3.63855	up	1.86336	1.90735e-07	0.219192	0.422903	7.38662e-05	8.26703	0.000404024	6231	3.57386	up	1.83748	1.90735e-07	0.133033	0.422903	0.0361157	2.58674	0.0701868	17539	1.622
1458097_at	Cobl-like 1	Cobll1	2.13876	1.21674	1.79096	1.67229	2.14738	2.20566	0.131473	-0.344509	0.237955	0.490454	-0.515371												2.97544e-05	7.70799	0.000231292	4384	3.63502	up	1.86197	4.76837e-07	0.383026	0.417955	0.209338	1.38242	0.290081	24598	1.29028	up	0.367688	4.76837e-07	0.365915	0.417955	0.183753	1.47485	0.260679	24027	1.28463
1426910_at	PRKC, apoptosis, WT1, regulator	Pawr	1.87176	1.63644	1.63012	1.83883	2.17768	1.99873	-0.0448771	0.0168028	-0.218449	0.125073	0.121449												4.41589e-08	16.7042	1.36965e-06	1098	3.62738	up	1.85893	0	0.211456	0.141783	0.216858	1.35717	0.298403	24771	1.12948	up	0.175663	0	0.24508	0.141783	4.31e-05	8.98571	0.000514769	2853	1.90682
1418895_at	src family associated phosphoprotein 2	Skap2	2.10572	1.2516	1.45391	2.10411	2.0234	2.20218	0.201848	0.103532	-0.298612	-0.0814667	0.0747023												5.81739e-06	9.43036	6.13733e-05	3230	3.62208	up	1.85682	7.62939e-07	0.399688	0.195479	1.86524e-07	20.1366	4.8167e-06	1319	4.41908	up	2.14375	7.62939e-07	0.088421	0.195479	0.000163495	7.29477	0.00128205	4346	1.93501
1441262_at			2.30028	1.39416	0.880349	2.11463	2.36813	2.0808	-0.0124607	-0.580636	0.397608	0.407636	-0.212148												0.000235629	5.87726	0.00126746	6336	3.62101	up	1.85639	-9.53674e-08	0.590302	0.420285	0.0118141	3.37656	0.0263517	15281	2.30378	up	1.204	-9.53674e-08	0.650969	0.420285	0.954623	0.0589697	0.966733	33659	1.01003
1445332_at	Transcribed locus		1.81234	1.73534	1.57396	2.12931	1.98089	1.90511	-0.246119	-0.24711	0.246391	0.190787	0.0560503												1.65528e-07	14.3512	3.71118e-06	1519	3.62043	up	1.85616	-1.90735e-07	0.194277	0.235525	0.000338415	6.48647	0.00139487	8269	2.05552	up	1.0395	-1.90735e-07	0.243321	0.235525	0.050378	2.3595	0.0915615	18754	1.27357
1437846_x_at	beta-site APP-cleaving enzyme 2	Bace2	1.99684	1.93171	2.14511	1.80981	1.64161	1.61012	-0.00842047	0.0255132	-0.0548482	-0.161314	0.19907												3.48836e-08	17.1604	1.15557e-06	1028	3.61969	up	1.85587	2.86102e-07	0.208664	0.131702	0.0741809	2.09717	0.122593	20625	1.26568	down	-0.339908	2.86102e-07	0.336284	0.131702	0.000254631	6.79383	0.00174482	4973	1.49734
1449161_at	endothelin 2	Edn2	1.80232	2.03234	1.98348	1.99389	1.41497	1.90507	-0.302337	0.0516977	0.161807	0.151689	-0.0628562												1.71064e-07	14.2967	3.81115e-06	1529	3.61838	up	1.85535	0	0.230719	0.191848	9.98629e-08	22.0441	3.18709e-06	1066	11.4374	up	3.51569	0	0.287772	0.191848	6.76425e-06	11.8898	0.000144832	1591	5.0076
1460188_at	protein tyrosine phosphatase, non-receptor type 6	Ptpn6	1.77927	2.02623	2.18711	1.80375	1.53818	1.79582	-0.0634122	0.110845	-0.24705	-0.244313	0.44393												7.66561e-07	12.0063	1.23079e-05	2122	3.61767	up	1.85506	-1.90735e-07	0.224436	0.289009	2.28228e-05	9.90237	0.000159386	4880	2.9431	up	1.55733	-1.90735e-07	0.129922	0.289009	2.36712e-06	13.8922	7.423e-05	1086	4.38894
1441487_at	tripartite motif protein 2	Trim2	2.53211	1.03392	1.62384	1.85945	1.95027	2.13043	0.46116	-0.123273	0.242686	0.0814481	-0.662022												0.000112212	6.49415	0.000683032	5599	3.61753	up	1.85501	-1.90735e-07	0.50419	0.427688	0.255775	1.23757	0.342201	25477	1.40321	up	0.488734	-1.90735e-07	0.75152	0.427688	0.0424523	2.47609	0.079768	18140	1.6861
1421223_a_at	annexin A4	Anxa4	2.07824	1.5997	1.58356	1.79876	1.88126	2.18324	0.0323257	0.0797834	-0.130362	-0.0580511	0.0763073												6.80371e-08	15.8974	1.90097e-06	1219	3.61533	up	1.85413	7.62939e-07	0.245066	0.0916477	4.75999e-08	24.5354	1.9945e-06	812	4.48396	up	2.16478	7.62939e-07	0.17078	0.0916477	2.99641e-08	26.2292	4.70108e-06	216	3.00552
1448012_at	expressed sequence C76336	C76336	2.10243	1.52828	1.49324	2.16045	2.01157	1.82499	0.16724	-0.761596	0.612287	0.104198	-0.122129												3.03322e-05	7.68929	0.000234825	4402	3.61374	up	1.85349	0	0.288976	0.502162	0.0677152	2.15893	0.113515	20332	1.6115	down	-0.688407	0	0.437016	0.502162	0.000590975	5.91417	0.00315696	6380	3.45863
1452678_a_at	cysteine conjugate-beta lyase 1	Ccbl1	2.10499	1.75902	1.94365	1.81038	1.63882	1.86394	0.100924	-0.0835671	-0.0609584	-0.114586	0.158189												5.3997e-09	21.2124	2.95915e-07	621	3.61368	up	1.85347	9.53674e-08	0.160223	0.121489	9.94863e-08	22.0561	3.18422e-06	1064	2.61296	up	1.38569	9.53674e-08	0.0280454	0.121489	0.446999	0.805549	0.537815	28330	1.05396
1441397_at			2.66653	0.883388	0.813644	2.21254	2.32534	2.21521	0.404778	-0.540983	0.638183	0.237278	-0.739257												0.00209608	4.26487	0.00763669	9355	3.61194	up	1.85277	0	0.795713	0.605514	0.0140722	3.24923	0.0304843	15734	2.47693	up	1.30856	0	0.593397	0.605514	0.0354966	2.59862	0.0692283	17477	1.84349
1450985_a_at	tight junction protein 2	Tjp2	1.99102	2.02159	2.07463	1.61834	1.67982	1.72826	-0.00230408	0.0332556	-0.150182	0.0483751	0.0708523												1.29567e-08	19.2091	5.5554e-07	794	3.61069	up	1.85228	-5.72205e-07	0.198596	0.088071	5.01078e-08	24.3542	2.05698e-06	829	3.09517	up	1.63002	-5.72205e-07	0.113514	0.088071	0.147984	1.62596	0.218654	23069	1.176
1452426_x_at			1.26574	2.369	2.28489	1.46503	1.38612	2.34263	-0.083559	-0.160939	-0.0948405	-0.288352	0.627691												9.76707e-05	6.61417	0.000610586	5451	3.61059	up	1.85224	1.90735e-07	0.530264	0.360216	0.000179987	7.18372	0.000830992	7382	2.53265	down	-1.34065	1.90735e-07	0.0870791	0.360216	0.0618963	2.21979	0.107844	19563	1.35794
1420508_at	sema domain, immunoglobulin domain (Ig), short basic domain, secreted, (semaphorin) 3 F	Sema3f	2.28639	1.90964	2.02157	1.57394	1.6398	1.68091	0.0695462	0.562314	-0.640723	-0.433074	0.441935												3.59709e-05	7.52505	0.000269363	4551	3.6101	up	1.85204	-2.86102e-07	0.272905	0.52783	0.000341508	6.47682	0.0014049	8285	3.43039	up	1.77837	-2.86102e-07	0.13945	0.52783	0.00364769	4.28171	0.0119341	10417	2.35878
1459701_x_at			2.5121	1.20002	1.54598	2.23593	1.79918	1.80289	0.197466	-0.237258	0.243875	0.00432682	-0.208408												2.17032e-05	8.01974	0.000178277	4148	3.60338	up	1.84935	9.53674e-08	0.470537	0.222605	0.228916	1.31825	0.312004	25008	1.16277	up	0.217566	9.53674e-08	0.274165	0.222605	0.0605345	2.23487	0.105915	19481	1.26181
1453384_at	DENN/MADD domain containing 1B	Dennd1b	2.27217	1.25895	1.59811	1.96752	1.92272	2.07233	0.340306	-0.478421	0.379214	0.289147	-0.530245												3.90696e-05	7.4464	0.000288199	4620	3.60159	up	1.84863	1.90735e-07	0.363189	0.461861	0.886306	0.148275	0.914226	33045	1.03178	down	-0.0451366	1.90735e-07	0.442805	0.461861	0.0167208	3.12523	0.0383084	14877	1.85882
1435142_at	SFT2 domain containing 2	Sft2d2	1.83859	1.89432	1.92153	1.79385	1.74509	1.87423	0.266656	0.0483689	-0.342215	-0.034421	0.0616093												1.08312e-08	19.6038	4.84631e-07	760	3.59154	up	1.8446	-1.90735e-07	0.0660025	0.221098	1.67709e-06	14.6152	2.18695e-05	2613	3.87231	up	1.95319	-1.90735e-07	0.165614	0.221098	0.00266406	4.54114	0.00942109	9638	1.7399
1419835_s_at	plectin 1	Plec1	1.77913	2.31321	2.33919	1.594	1.60022	1.44151	0.061615	-0.0654774	-0.0848322	-0.106033	0.19473												3.28151e-06	10.1045	3.91519e-05	2856	3.59139	up	1.84454	3.8147e-07	0.388201	0.126928	4.24404e-08	24.945	1.86666e-06	774	3.42863	up	1.77763	3.8147e-07	0.0696486	0.126928	5.68897e-06	12.2004	0.000130323	1487	2.61796
1453004_at	RIKEN cDNA 3110004L20 gene	3110004L20Rik	1.95822	1.60579	2.15675	1.79101	1.687	1.86081	-0.0760546	0.00917578	-0.133193	0.16361	0.0364633												1.91612e-08	18.3733	7.34701e-07	888	3.58821	up	1.84326	2.86102e-07	0.197654	0.113696	2.71697e-07	19.0666	6.22402e-06	1487	8.32661	up	3.05773	2.86102e-07	0.340766	0.113696	0.00385556	4.23679	0.0124479	10557	2.09345
1419493_a_at	tumor protein D52	Tpd52	2.04757	1.4981	1.4698	2.0506	1.87505	2.11239	0.281989	0.157214	-0.213239	-0.124786	-0.101185												8.51167e-07	11.8595	1.34013e-05	2164	3.58569	up	1.84225	-1.33514e-06	0.288712	0.209472	2.03877e-05	10.0733	0.000146863	4731	3.3506	up	1.74442	-1.33514e-06	0.311435	0.209472	0.194375	1.43516	0.272806	24286	1.16236
1448354_at	glucose-6-phosphate dehydrogenase X-linked	G6pdx	2.17817	1.8261	1.90265	1.69044	1.75727	1.66511	0.000341415	-0.0658913	-0.0804157	-0.185499	0.331468												7.33353e-08	15.7612	2.00947e-06	1243	3.57173	up	1.83662	5.72205e-07	0.188789	0.196907	4.97214e-07	17.4614	9.48966e-06	1785	3.5698	up	1.83584	5.72205e-07	0.0749638	0.196907	0.0058009	3.91301	0.0170256	11613	1.55617
1422836_at	muscleblind-like 3 (Drosophila)	Mbnl3	2.03043	1.65146	1.66331	1.80195	1.73813	2.12339	0.249237	0.16236	-0.182677	-0.181235	-0.0476851												9.37945e-08	15.322	2.40751e-06	1327	3.56717	up	1.83478	-1.90735e-07	0.197485	0.198098	1.31241e-07	21.1892	3.78479e-06	1181	8.25993	up	3.04613	-1.90735e-07	0.234172	0.198098	9.7268e-08	22.1282	9.20993e-06	359	5.26065
1415944_at	syndecan 1	Sdc1	1.7773	1.98708	2.07699	1.72422	1.57226	1.8665	-0.128625	-0.0261106	-0.0629187	-0.122013	0.339669												6.11098e-08	16.0944	1.75489e-06	1186	3.56539	up	1.83406	3.8147e-07	0.182922	0.194581	1.03433e-07	21.9323	3.24853e-06	1084	6.02876	up	2.59186	3.8147e-07	0.148091	0.194581	0.00029791	6.62288	0.00194277	5226	2.23157
1441903_x_at	meteorin, glial cell differentiation regulator-like	Metrnl	1.70063	1.89965	2.32142	2.03718	1.59737	1.44594	0.0181446	-0.0125885	-0.0243254	-0.0324087	0.051178												4.76728e-07	12.6927	8.45046e-06	1922	3.5645	up	1.8337	0	0.318605	0.0344562	3.18051e-06	13.2994	3.54112e-05	3060	2.75944	up	1.46438	0	0.247552	0.0344562	0.0633647	2.20391	0.109918	19649	1.1349
1424090_at	syndecan binding protein (syntenin) 2	Sdcbp2	1.71736	1.9507	1.87908	1.74658	1.84806	1.85832	0.029707	-0.02244	-0.0859094	-0.0779476	0.156588												1.14376e-10	32.7229	2.51531e-08	154	3.56364	up	1.83335	-4.76837e-07	0.0868165	0.0991993	0.0103664	3.47282	0.0236045	14969	1.48619	down	-0.571615	-4.76837e-07	0.356871	0.0991993	0.793202	0.272363	0.842196	32103	1.03017
1456160_at	Transcribed locus		2.47562	1.72928	1.69291	1.66685	1.83772	1.59421	0.561301	-0.338817	0.106074	-0.0726719	-0.255885												9.31668e-06	8.9044	8.96605e-05	3541	3.5622	up	1.83277	9.53674e-08	0.324961	0.357724	0.0422896	2.47872	0.0764816	18847	1.65824	up	0.729654	9.53674e-08	0.527908	0.357724	0.0122333	3.35104	0.0301735	13819	1.64976
1430646_at	RIKEN cDNA 5830407P18 gene	5830407P18Rik	2.60841	1.08936	1.08225	2.22399	1.87562	2.1081	0.336647	-0.464224	0.643195	0.131024	-0.646643												0.000618355	5.13147	0.00278992	7554	3.55855	up	1.83129	-1.90735e-07	0.624219	0.542644	0.00180803	4.87301	0.00553731	11129	4.15326	up	2.05424	-1.90735e-07	0.727214	0.542644	0.915582	0.109889	0.937698	33282	1.02567
1426569_a_at	fyn-related kinase	Frk	2.4953	0.615028	0.953337	2.32289	2.2934	2.3003	0.192225	0.193195	-0.0839634	-0.0048418	-0.296617												0.000944445	4.82193	0.00395155	8146	3.55548	up	1.83004	-3.8147e-07	0.820511	0.205749	0.0380264	2.55139	0.0698048	18568	1.30365	down	-0.382561	-3.8147e-07	0.245221	0.205749	0.000804237	5.61383	0.00395242	6935	1.86971
1458308_at	strawberry notch homolog 2 (Drosophila)	Sbno2	1.92928	1.60985	1.70885	1.83866	2.12336	1.76274	0.230762	-0.29696	0.0983124	0.0796685	-0.111782												7.64116e-08	15.6871	2.07178e-06	1255	3.55239	up	1.82879	9.53674e-08	0.180913	0.206121	0.00104219	5.3694	0.00350795	10126	2.70932	up	1.43793	9.53674e-08	0.561444	0.206121	0.762738	0.31391	0.817824	31790	1.03557
1426812_a_at	RIKEN cDNA 9130404D14 gene	9130404D14Rik	1.88361	1.88136	1.94647	1.86587	1.68492	1.67834	-0.0536671	0.0402222	-0.019289	-0.0701485	0.102885												1.81581e-10	31.0719	3.41964e-08	180	3.53922	up	1.82343	5.72205e-07	0.113273	0.0713727	1.03411e-09	42.5458	1.96925e-07	178	6.99236	up	2.80578	5.72205e-07	0.125533	0.0713727	0.00291084	4.46717	0.0100661	9856	2.26983
1434974_at	pyruvate dehydrogenase kinase, isoenzyme 1	Pdk1	2.28759	1.52443	1.56602	1.81626	2.09514	1.64268	0.113002	-0.460809	0.123211	0.15541	0.0691867												2.4872e-06	10.4452	3.15289e-05	2688	3.53576	up	1.82202	1.90735e-07	0.309073	0.259439	0.00409966	4.18733	0.0108878	12834	2.50606	up	1.32542	1.90735e-07	0.65557	0.259439	0.00967191	3.52428	0.0251823	13091	1.45933
1423100_at	FBJ osteosarcoma oncogene	Fos	2.42211	1.48983	1.51378	1.49403	2.22981	1.78218	0.0245466	1.52042	-1.17771	-0.0292196	-0.338031												0.00236346	4.18359	0.00844301	9541	3.53561	up	1.82196	-3.8147e-07	0.410104	0.976523	0.00016469	7.28631	0.000773035	7261	16.8324	up	4.07317	-3.8147e-07	0.590683	0.976523	0.00169412	4.93008	0.00676677	8533	8.90373
1417629_at	proline dehydrogenase	Prodh	1.84711	2.03876	2.13815	1.7952	1.59156	1.51332	-0.184222	-0.0230756	0.142827	-0.0553064	0.119776												1.23048e-07	14.8507	2.98418e-06	1404	3.53249	up	1.82068	-2.86102e-07	0.243581	0.13442	1.48967e-07	20.8038	4.14518e-06	1224	4.96072	up	2.31055	-2.86102e-07	0.199671	0.13442	0.00135157	5.13139	0.00573449	8033	1.83055
1416895_at	ephrin A1	Efna1	1.90289	1.99878	1.94154	1.88692	1.56277	1.6303	-0.151496	-0.148127	-0.109818	-0.172597	0.582038												8.98037e-07	11.785	1.3965e-05	2191	3.53212	up	1.82053	0	0.179016	0.326156	0.00423588	4.16111	0.0111912	12901	1.66504	up	0.735559	0	0.142084	0.326156	0.409563	0.87702	0.501231	27852	1.12708
1437070_at	CDC14 cell division cycle 14 homolog B (S. cerevisiae)	Cdc14b	2.33676	1.37972	1.39871	2.06992	2.05246	1.68559	0.0349579	0.0125618	0.192153	-0.00432491	-0.235348												4.65319e-06	9.6886	5.17161e-05	3066	3.5321	up	1.82053	0	0.393176	0.15306	0.444469	0.810241	0.535812	28275	1.08687	up	0.120174	0	0.287803	0.15306	0.520141	0.677004	0.607069	29205	1.05975
1417122_at	vav 3 oncogene	Vav3	1.84771	1.27796	1.54532	2.09161	1.79216	2.36767	0.0168962	0.179301	-0.256629	-0.075377	0.135808												4.66212e-06	9.68636	5.17815e-05	3068	3.5318	up	1.82041	-2.86102e-07	0.38588	0.174942	3.05557e-07	18.7439	6.80752e-06	1529	8.67171	up	3.11632	-2.86102e-07	0.320188	0.174942	8.90071e-06	11.4122	0.000172975	1753	3.11749
1451716_at	v-maf musculoaponeurotic fibrosarcoma oncogene family, protein B (avian)	Mafb	2.05348	1.73352	1.69586	1.62743	1.86771	1.93814	0.255164	0.174426	-0.414654	-0.0841794	0.069243												1.9572e-07	14.0759	4.25207e-06	1568	3.52924	up	1.81936	-1.90735e-07	0.161688	0.264269	2.50728e-07	19.2904	5.90973e-06	1445	12.177	up	3.60609	-1.90735e-07	0.296785	0.264269	0.00340264	4.33842	0.0113349	10231	3.17472
1441026_at	poly (ADP-ribose) polymerase family, member 4	Parp4	1.62621	1.87867	1.99346	1.49494	1.9344	1.98057	-0.065805	-0.237275	0.243491	0.157227	-0.0976362												1.25833e-07	14.8124	3.03339e-06	1412	3.52602	up	1.81804	1.90735e-07	0.207651	0.196323	0.014973	3.20445	0.0320754	15911	1.47724	up	0.562907	1.90735e-07	0.329566	0.196323	0.00120843	5.23303	0.00528371	7795	1.6062
1424779_at	receptor accessory protein 3	Reep3	1.64966	1.7446	1.95319	2.04133	1.5576	1.94561	0.00441599	-0.206009	0.15476	-0.0786467	0.125482												3.46567e-08	17.1732	1.15253e-06	1024	3.51941	up	1.81533	3.8147e-07	0.192837	0.148611	1.77137e-06	14.4982	2.27508e-05	2653	2.98039	up	1.5755	3.8147e-07	0.178282	0.148611	5.67838e-06	12.2038	0.000130255	1485	2.6696
1422592_at	catenin (cadherin associated protein), delta 2 /// similar to arm-repeat protein NPRAP/neurojungin	Ctnnd2 /// LOC100045979	1.50027	2.04162	2.1254	1.58086	1.65462	1.9663	0.0795751	0.155882	-0.244981	-0.255702	0.265225												8.75529e-07	11.8203	1.37026e-05	2177	3.5101	up	1.81151	-9.53674e-08	0.264623	0.237894	2.10853e-05	10.0221	0.000150552	4773	3.40363	down	-1.76708	-9.53674e-08	0.292813	0.237894	1.15802e-05	10.9707	0.00020579	1917	4.3086
1455158_at	integrin alpha 3	Itga3	2.02854	1.97664	2.14871	1.48257	1.73182	1.50072	0.103927	0.357874	-0.509465	-0.120419	0.168087												4.26864e-06	9.78994	4.82301e-05	3015	3.51007	up	1.8115	6.67572e-07	0.282566	0.332108	0.000718525	5.72242	0.00257273	9519	2.69919	up	1.43253	6.67572e-07	0.421762	0.332108	0.0135435	3.27697	0.0326075	14157	1.64388
1438645_x_at	beta-site APP-cleaving enzyme 2	Bace2	1.85252	1.87644	2.03124	1.78806	1.6593	1.65682	0.0283508	-0.231117	-0.0736156	0.131302	0.145078												8.79517e-09	20.0723	4.1755e-07	717	3.5082	up	1.81073	-3.8147e-07	0.142705	0.156466	0.122161	1.75798	0.185873	22402	1.2215	down	-0.288657	-3.8147e-07	0.327345	0.156466	0.00194207	4.81074	0.00746414	8868	1.46162
1442018_at	expressed sequence AI426953	AI426953	1.68592	1.98526	1.8848	1.86221	1.93895	1.50448	-0.0971079	-0.594678	0.62017	0.399344	-0.327727												1.71288e-05	8.25997	0.000147778	3950	3.50708	up	1.81027	9.53674e-08	0.181329	0.503628	0.967261	0.0425336	0.975503	33798	1.01268	down	-0.0181736	9.53674e-08	0.780033	0.503628	0.324757	1.05903	0.414793	26687	1.31197
1451814_a_at	HIV-1 tat interactive protein 2, homolog (human)	Htatip2	1.98687	1.6259	1.60794	1.93224	1.92699	1.77232	-0.138714	-0.013875	-0.10114	-0.226997	0.480726												3.02506e-07	13.3831	5.97422e-06	1725	3.50329	up	1.80871	-1.90735e-07	0.16495	0.279414	3.61946e-07	18.2878	7.6154e-06	1619	7.1519	up	2.83833	-1.90735e-07	0.144237	0.279414	2.20437e-05	9.95472	0.000319611	2350	3.17464
1436656_at	cDNA sequence BC062109	BC062109	1.63717	1.6615	1.92654	1.61526	1.6686	2.33832	0.0690994	0.111327	-0.310668	-0.241455	0.371697												2.18114e-06	10.6101	2.8334e-05	2623	3.50132	up	1.8079	9.53674e-08	0.283731	0.278452	0.129922	1.71573	0.195715	22627	1.5252	down	-0.608999	9.53674e-08	0.741552	0.278452	2.1976e-06	14.0452	7.04582e-05	1062	4.87377
1448564_at	calcium and integrin binding 1 (calmyrin)	Cib1	1.60288	2.09946	2.13003	1.98501	1.30719	1.71102	-0.312557	-0.123388	0.247963	-0.182468	0.37045												4.98637e-06	9.608	5.44951e-05	3118	3.49655	up	1.80593	-9.53674e-08	0.323187	0.293654	0.00236259	4.64251	0.00691752	11641	1.88324	up	0.913218	-9.53674e-08	0.292675	0.293654	0.00747892	3.71767	0.0206525	12343	1.60022
[truncated: 4,569 more rows]
[truncated: 6 more columns]
