# Supplementary material for: Molecular Signatures of the Primitive Prostate Stem Cell Niche Reveal Novel Mesenchymal-Epithelial Signaling Pathways
Source: PLoS One. 2010 Sep 30;5(9):e13024. doi: 10.1371/journal.pone.0013024 (PMC2948007; doi:10.1371/journal.pone.0013024)
Supplement: Table S2 — Transcripts significantly expressed in the skin subset. Lists of transcripts that were significantly highly expressed in the epidermis compare to the dermis. The relative expression values (LR) compared to the average expression values of dermis samples are presented. (1.26 MB XLS) [file pone.0013024.s002.xls]

## Sheet: Epidermis gene set #4743
Epidermis>Dermis
(LR values of Epidermis relative to Dermis average)
Probe Set ID	Gene Title	Gene Symbol	Epi1	Epi2	Epi3	Epi4	Derm1	Derm2	Derm3	Derm4
1448813_at	arylacetamide deacetylase (esterase)	Aadac	3.19811	4.35251	4.84152	4.65008	-0.0330005	-0.0329056	0.140984	-0.0750785
1430785_at	orphan short chain dehydrogenase/reductase	Sdro	3.35983	3.58866	3.67507	4.04551	0.292664	-0.178826	-0.0790634	-0.0347743
1428595_at	solute carrier family 6 (neurotransmitter transporter), member 19	Slc6a19	3.37886	3.57081	3.31172	4.23003	-0.144811	0.191503	-0.114589	0.0678968
1427700_x_at	keratin 6A	Krt6a	2.97514	3.08234	3.57912	4.56632	1.11596	-1.44403	0.299887	0.0281801
1435831_at	uroplakin 1B	Upk1b	3.10365	3.45359	3.75606	3.8804	0.919364	-1.37023	0.730586	-0.279725
1455464_x_at	uroplakin 1B	Upk1b	3.0218	3.44892	3.78479	3.9117	0.983097	-1.39829	0.797365	-0.382172
1423437_at	glutathione S-transferase, alpha 3	Gsta3	3.62949	3.37401	3.50236	3.09408	1.48325	-1.59947	0.334914	-0.218693
1449451_at	serine (or cysteine) peptidase inhibitor, clade B (ovalbumin), member 11	Serpinb11	2.17264	3.17596	3.74905	4.17434	0.711122	-0.669877	0.445211	-0.486457
1454881_s_at	uroplakin 3B	Upk3b	2.76419	2.98602	3.51818	3.99281	0.915584	-1.19686	0.340566	-0.0592885
1419555_at	E74-like factor 5	Elf5	2.99698	3.25431	3.48767	3.51635	1.15377	-1.24848	0.297296	-0.202587
1421684_at	RIKEN cDNA 2310051M13 gene	2310051M13Rik	3.03584	2.99293	3.61873	3.43003	-0.0424709	-0.0666018	0.0653038	0.0437689
1419549_at	arginase 1, liver	Arg1	2.9299	2.93537	3.53176	3.5725	0.460377	-0.624882	0.606729	-0.442224
1422783_a_at	keratin 6A	Krt6a	2.5495	2.73341	3.27897	4.26276	0.919316	-1.17147	0.191848	0.0603042
1445626_at			2.61355	3.43596	3.96044	2.72702	0.230656	-0.478855	-0.231644	0.479843
1460238_at	mesothelin	Msln	2.38944	2.78189	3.51279	3.86734	0.751734	-0.55545	0.204628	-0.400911
1419721_at	G protein-coupled receptor 109A	Gpr109a	2.9824	2.9963	3.17102	3.31982	1.16267	-1.3906	0.0577087	0.170214
1443509_at			2.03679	3.38796	3.82503	3.20742	0.207966	-0.743242	-0.108949	0.644227
1444061_at	RIKEN cDNA A030004J04 gene	A030004J04Rik	3.17078	3.07465	3.06072	3.12746	1.61601	-0.721402	-0.226336	-0.668276
1422784_at	keratin 6A	Krt6a	2.60777	2.77933	3.26811	3.73309	1.12645	-1.26257	0.33175	-0.195632
1457149_at	tetratricopeptide repeat domain 22	Ttc22	3.02489	3.01181	3.19963	3.14054	1.39862	-1.52962	0.0626316	0.0683637
1443914_at	Lipase, family member K	Lipk	2.07224	3.02436	3.39812	3.80006	1.20092	-0.724421	-0.492187	0.0156913
1417156_at	keratin 19	Krt19	2.75543	2.69737	3.34551	3.41866	0.883457	-1.18522	0.74595	-0.444183
1423952_a_at	keratin 7	Krt7	2.61434	2.60474	3.1848	3.76141	1.03294	-0.786239	0.236001	-0.482704
1424409_at	claudin 23	Cldn23	2.64811	2.90827	3.18309	3.33809	1.01262	-1.29306	0.302943	-0.0225105
1417943_at	guanine nucleotide binding protein (G protein), gamma 4 subunit	Gng4	2.73187	2.99989	2.97962	3.30082	1.16957	-1.19232	0.121079	-0.0983324
1453345_at	NIPA-like domain containing 1	Npal1	2.6095	3.03137	3.26188	3.08885	0.868979	-1.17948	0.336745	-0.0262408
1440765_at	Fraser syndrome 1 homolog (human)	Fras1	2.03887	3.39933	3.47176	3.01807	0.500146	-0.34982	0.127859	-0.278185
1449133_at	small proline-rich protein 1A	Sprr1a	2.64087	2.39257	3.08863	3.77493	0.900049	-0.91969	0.292334	-0.272695
1457645_at	RIKEN cDNA C130079G13 gene	C130079G13Rik	2.38295	3.06184	3.16532	3.23382	0.828562	-1.37656	0.194442	0.353561
1437517_x_at	serine (or cysteine) peptidase inhibitor, clade B (ovalbumin), member 3A	Serpinb3a	2.22522	2.75431	3.34084	3.46286	0.920705	-1.29659	0.205491	0.170396
1422401_at	small proline-rich protein 3	Sprr3	2.24878	2.44865	2.93548	4.14749	0.919816	-0.721666	0.101063	-0.299212
1433203_at	RIKEN cDNA 6030400A10 gene	6030400A10Rik	1.9459	2.95816	3.30033	3.55181	-0.0670748	-0.0150099	0.0288744	0.0532112
1453511_at	RIKEN cDNA 2310007B03 gene	2310007B03Rik	2.87876	2.82808	2.94525	3.08141	1.27489	-1.10714	-0.0289497	-0.138796
1423494_at	RIKEN cDNA 2310042E22 gene	2310042E22Rik	2.65725	2.76888	2.94915	3.34279	1.30336	-0.992726	-0.319883	0.00925255
1449863_a_at	distal-less homeobox 5	Dlx5	2.82967	2.80676	3.00375	3.0699	0.884189	-0.609202	-0.0987072	-0.176279
1458055_at			2.077	3.34148	3.65257	2.63395	0.536542	-0.302014	-0.289184	0.0546565
1457065_at	uroplakin 1B	Upk1b	2.02975	2.55243	3.18028	3.93617	0.566488	-0.995309	0.545073	-0.116252
1429844_at	RIKEN cDNA 2310043J07 gene	2310043J07Rik	2.81201	2.52369	2.97608	3.3631	1.09008	-0.892755	0.177509	-0.374837
1427957_at	RIKEN cDNA 9530008L14 gene	9530008L14Rik	2.66287	2.86312	3.05539	3.03481	1.17897	-1.09081	-0.230856	0.142698
1453275_at	RIKEN cDNA 2310002L13 gene	2310002L13Rik	1.9661	2.57448	2.92367	4.05029	0.983309	-0.45015	-0.224729	-0.30843
1453041_at	transmembrane protein 16J	Tmem16j	2.38799	2.81669	3.10442	3.15763	0.750606	-0.978992	0.0471973	0.181189
1451739_at	Kruppel-like factor 5	Klf5	2.07962	3.21574	3.43961	2.70174	0.124856	-0.245715	0.104813	0.0160465
1421370_a_at	interleukin 1 family, member 5 (delta)	Il1f5	2.58808	2.72217	2.79915	3.28822	1.17953	-1.11647	-0.282452	0.219394
1435155_at	cingulin	Cgn	2.45947	2.79048	3.00901	3.13472	1.27018	-1.15635	-0.128786	0.0149527
1418213_at	keratin 23	Krt23	2.57065	2.57266	2.72169	3.51641	1.06022	-0.758909	-0.649807	0.348495
1435036_at	RIKEN cDNA A530050D06 gene	A530050D06Rik	2.99357	2.73322	2.78049	2.85934	1.34046	-0.659868	-0.564549	-0.116041
1422454_at	keratin 13	Krt13	2.37422	2.25171	2.80515	3.9219	0.726996	-0.578462	0.185827	-0.334361
1418735_at	keratin 4	Krt4	2.52554	2.418	3.06759	3.32575	0.728446	-1.28071	0.722521	-0.170263
1429833_at	lymphocyte antigen 6 complex, locus G6E	Ly6g6e	3.17811	2.67481	2.86305	2.58031	1.20783	-1.31144	-0.0764384	0.180044
1420944_at	zinc finger protein 185	Zfp185	2.20394	2.96228	2.98376	3.12875	0.924536	-1.14619	0.0375195	0.184135
1417275_at	myelin and lymphocyte protein, T-cell differentiation protein	Mal	2.11394	2.70139	3.1001	3.34874	0.331234	-0.615965	0.600379	-0.315649
1455684_at	mitogen-activated protein kinase kinase kinase 9	Map3k9	2.56862	2.75907	2.77723	3.14221	1.52282	-0.899877	-0.169448	-0.453498
1442923_at	PTK6 protein tyrosine kinase 6	Ptk6	2.7425	2.60811	2.97695	2.91574	1.22887	-0.872789	-0.440259	0.0841761
1432558_a_at	myelin and lymphocyte protein, T-cell differentiation protein	Mal	2.31475	2.50653	3.00714	3.4077	0.927124	-0.681521	0.0320015	-0.277606
1421041_s_at	glutathione S-transferase, alpha 1 (Ya) /// glutathione S-transferase, alpha 2 (Yc2) /// similar to Glutathione S-transferase, alpha 1 (Ya)	Gsta1 /// Gsta2 /// LOC100042295	2.75522	2.75623	2.83804	2.88485	1.14424	-1.32561	-0.216888	0.398261
1456321_at	NIPA-like domain containing 1	Npal1	2.11791	2.84034	3.04753	3.1998	0.702422	-0.896662	0.20666	-0.0124207
1459581_at	transformation related protein 63	Trp63	2.10828	3.06501	3.29185	2.71068	0.387633	-0.024755	0.125959	-0.488837
1434237_at	uroplakin 3B	Upk3b	2.16424	2.54332	2.8073	3.6383	0.364313	-0.364372	0.183841	-0.183782
1423436_at	glutathione S-transferase, alpha 3	Gsta3	3.00443	2.69828	2.86639	2.57306	1.06555	-0.860394	0.102536	-0.307692
1438353_at	Adult male cecum cDNA, RIKEN full-length enriched library, clone:9130222K22 product:unclassifiable, full insert sequence		1.60886	3.01418	3.39547	3.11313	-0.45154	-0.112518	0.0737681	0.490293
1419492_s_at	defensin beta 1	Defb1	2.4012	2.78468	2.93684	2.9885	0.727222	-0.942614	0.0794282	0.135964
1447669_s_at	guanine nucleotide binding protein (G protein), gamma 4 subunit	Gng4	2.50263	2.71363	2.89483	2.98252	1.37785	-1.05757	-0.399979	0.0796986
1436671_at	V-set and immunoglobulin domain containing 8	Vsig8	2.51096	2.61085	2.64271	3.3227	1.38708	-0.471745	-0.74312	-0.17222
1429862_at	phospholipase A2, group IVE	Pla2g4e	2.48726	2.74343	2.82359	3.02112	1.0841	-0.779307	0.100396	-0.405188
1426911_at	desmocollin 2	Dsc2	2.00973	2.75061	3.1899	3.12182	0.670036	-0.972844	0.51098	-0.208173
1449365_at	endothelial differentiation, sphingolipid G-protein-coupled receptor, 8	Edg8	2.72219	2.62633	2.75099	2.96645	1.07632	-1.14322	-0.217261	0.28417
1417408_at	coagulation factor III	F3	2.03598	2.91857	2.77264	3.33681	0.932534	-1.23252	0.000637531	0.299351
1427042_at	mal, T-cell differentiation protein 2	Mal2	1.89014	2.88114	3.05288	3.21568	0.840053	-1.01981	0.0259767	0.153785
1441863_x_at	keratin 13	Krt13	1.93288	2.49368	2.8365	3.74717	0.739203	-0.27296	-0.247387	-0.218855
1436932_at	grainyhead-like 3 (Drosophila)	Grhl3	2.60236	2.67581	2.79384	2.87711	1.12109	-1.26664	0.0598059	0.0857429
1435571_at	RIKEN cDNA A530065I17 gene	A530065I17Rik	2.22452	2.73267	2.72075	3.25962	1.0019	-1.12826	-0.208596	0.334964
1427082_at	RIKEN cDNA 4632417N05 gene	4632417N05Rik	2.54733	2.55781	2.78898	2.98101	1.02391	-0.943847	-0.0190287	-0.0610385
1441909_s_at	RIKEN cDNA 9530066K23 gene	9530066K23Rik	2.72618	2.60532	2.81251	2.72624	1.33484	-1.13894	-0.270815	0.0749092
1419571_at	solute carrier family 28 (sodium-coupled nucleoside transporter), member 3	Slc28a3	2.11101	2.70931	3.00392	3.04561	0.118053	-0.19938	-0.0768642	0.158191
1424976_at	ras homolog gene family, member V	Rhov	3.10112	2.42799	2.80657	2.52797	1.26193	-1.11022	0.0804043	-0.232123
1420413_at	solute carrier family 7 (cationic amino acid transporter, y+ system), member 11	Slc7a11	2.56942	2.73268	2.67898	2.86232	0.114655	-0.216153	0.053441	0.0480561
1431010_a_at	retinol dehydrogenase 12	Rdh12	2.62212	2.47995	2.8766	2.78144	0.970629	-0.871412	-0.383333	0.284118
1450947_at	RIKEN cDNA 2610528J11 gene	2610528J11Rik	2.84487	2.57156	2.68863	2.6353	1.10386	-1.19504	0.124537	-0.0333514
1420364_at	G protein-coupled receptor 87	Gpr87	1.7685	2.84759	2.95294	3.16833	0.647348	-1.15879	0.173401	0.338041
1456074_at	orphan short chain dehydrogenase/reductase	Sdro	2.03337	2.71045	2.81098	3.17492	0.747556	-0.928687	-0.0194745	0.200605
1427963_s_at	retinol dehydrogenase 9	Rdh9	2.64256	2.59013	2.65346	2.83655	1.02212	-1.13758	-0.0574284	0.172885
1443945_at	RIKEN cDNA C130073F10 gene	C130073F10Rik	1.88551	2.37644	2.66375	3.77763	0.171362	-0.103608	0.0282903	-0.0960436
1419491_at	defensin beta 1	Defb1	2.35273	2.66258	2.8217	2.86394	1.02741	-0.972719	-0.123556	0.0688601
1425290_at	syntaxin 19	Stx19	2.25271	2.65871	2.89851	2.86365	1.19228	-1.12865	-0.170733	0.107101
1433610_at	expressed sequence AA986860	AA986860	2.56554	2.34526	2.61272	3.13743	1.05695	-0.972735	-0.108534	0.0243149
1435989_x_at	keratin 8 /// similar to Keratin 8 /// similar to Keratin, type II cytoskeletal 8 (Cytokeratin-8) (CK-8) (Keratin-8) (K8) (Cytokeratin endo A)	Krt8 /// LOC434261 /// LOC675884	2.48357	2.24323	2.96151	2.92993	0.656199	-0.515546	0.270114	-0.410768
1443426_at	SAFB-like, transcription modulator	Sltm	1.48658	2.84752	3.34084	2.91464	-0.129636	0.425056	-0.527468	0.232047
1438109_at	chloride channel calcium activated 5	Clca5	2.0443	2.71292	2.77569	3.04089	0.653552	-0.971748	-0.395292	0.713489
1454105_at			2.92393	2.59737	2.5625	2.46844	0.824574	-0.859676	0.591916	-0.556813
1433683_at	RNA binding motif protein 35b	Rbm35b	2.59318	2.66371	2.71226	2.56578	1.0416	-1.20326	0.108562	0.0530987
1457044_at	RIKEN cDNA 4732474O15 gene	4732474O15Rik	2.01597	2.56704	2.90091	3.04875	0.63596	-0.90647	0.171066	0.0994453
1447299_at			2.27449	2.51273	3.07941	2.66135	0.74734	-0.638142	-0.219802	0.110603
1450131_a_at	B-box and SPRY domain containing	Bspry	2.56542	2.57816	2.70086	2.61715	1.29085	-1.1523	-0.121135	-0.017416
1450470_at			2.25817	2.27996	2.76184	3.15604	1.00332	-0.574976	-0.655302	0.226956
1416627_at	serine protease inhibitor, Kunitz type 1	Spint1	2.53773	2.48349	2.73353	2.6987	1.06963	-0.904195	0.129827	-0.295261
1452298_a_at	myosin Vb	Myo5b	2.32537	2.53625	2.84651	2.74499	0.849567	-0.966323	0.116228	0.000527382
1443163_at	solute carrier family 39 (zinc transporter), member 2	Slc39a2	2.51769	2.35909	2.48657	3.03652	0.895116	-0.78304	-0.441285	0.329209
1444150_at	erythrocyte protein band 4.1	Epb4.1	1.78035	2.63419	3.01046	2.97143	0.0775309	-0.3093	-0.0309682	0.262737
1423691_x_at	keratin 8	Krt8	2.45562	2.22262	2.81757	2.89878	0.712345	-0.725096	0.363993	-0.351241
1444740_at	RIKEN cDNA 4930550L11 gene	4930550L11Rik	2.14262	2.63259	2.69983	2.8764	0.954296	-1.2508	-0.0466042	0.343106
1448786_at	RIKEN cDNA 1100001H23 gene /// similar to RIKEN cDNA 1100001H23 gene	1100001H23Rik /// LOC100045163	2.49335	2.55039	2.62511	2.6396	0.89456	-1.06155	-0.0180407	0.185031
1423476_at	solute carrier family 46, member 2	Slc46a2	2.30883	2.49287	2.55561	2.92006	0.70026	-0.667831	-0.212778	0.180348
1422776_at	serine (or cysteine) peptdiase inhibitor, clade B, member 8	Serpinb8	1.86766	2.52356	2.7743	3.08446	0.533166	-0.347182	0.0723844	-0.258367
1456683_at	SAFB-like, transcription modulator	Sltm	1.92839	2.61429	2.90819	2.79238	-0.141939	0.195559	-0.22906	0.17544
1438474_at	ankyrin repeat domain 35	Ankrd35	2.35268	2.51849	2.6938	2.67171	1.11762	-1.15543	-0.269736	0.307546
1416715_at	gap junction membrane channel protein beta 3	Gjb3	2.73235	2.39667	2.4947	2.59643	1.23958	-1.16055	-0.0750685	-0.00396585
1443339_at	RIKEN cDNA 2310056P07 gene	2310056P07Rik	1.53672	3.04856	3.09156	2.54132	-0.277251	0.227899	0.121135	-0.071784
1442955_at			2.16131	2.86578	2.88882	2.29589	0.78872	-0.643581	0.145327	-0.290465
1437245_at	transmembrane protein 154	Tmem154	2.04761	2.47556	2.62829	3.0391	0.753169	-0.923277	-0.117414	0.287521
1457026_at	lipase, member H	Liph	2.28225	2.41002	2.78886	2.68683	1.07886	-1.12862	-0.0769262	0.126691
1419591_at	melanoma-derived leucine zipper, extra-nuclear factor	Mlze	2.43224	2.65243	2.62752	2.43605	0.94213	-0.940168	-0.201922	0.19996
1442203_at	hypothetical LOC552880	LOC552880	2.29615	2.50517	2.64509	2.69104	0.825457	-0.79891	0.284171	-0.310719
1430128_a_at	receptor accessory protein 6	Reep6	2.71717	2.39325	2.46255	2.5634	1.11321	-1.19649	-0.0401802	0.123462
1451780_at	B-cell linker	Blnk	2.40809	2.47457	2.67598	2.57387	1.02622	-0.845416	0.00497389	-0.185775
1431554_a_at	annexin A9	Anxa9	2.43071	2.30235	2.49848	2.89968	0.839996	-0.801665	-0.238269	0.199938
1439760_x_at	uroplakin 1B	Upk1b	2.26662	2.24368	2.70147	2.90643	0.821002	-1.10486	0.533108	-0.249248
1438408_at	ankyrin repeat domain 56	Ankrd56	2.33026	2.49992	2.5133	2.77098	1.04331	-0.518883	-0.212522	-0.311908
1429086_at	grainyhead-like 2 (Drosophila)	Grhl2	2.20202	2.44634	2.69406	2.76856	0.897328	-1.14537	0.106874	0.141172
1428701_at	poliovirus receptor-related 4	Pvrl4	2.2786	2.37713	2.76874	2.68466	1.04027	-1.25726	0.0287151	0.188271
1416593_at	glutaredoxin	Glrx	2.4334	2.18174	2.35911	3.12926	0.850939	-0.530009	-0.480007	0.159077
1430114_at	RIKEN cDNA 5430420C16 gene	5430420C16Rik	1.99077	2.47026	2.53467	3.10122	0.902417	-0.71161	-0.146008	-0.0447984
1429460_at	G protein-coupled receptor 115	Gpr115	1.99412	2.39772	2.76408	2.93867	0.928201	-0.99681	-0.194246	0.262856
1460372_at	dual oxidase maturation factor 1	Duoxa1	2.54706	2.50095	2.65806	2.38057	0.631928	-0.434127	-0.128418	-0.0693827
1417047_at	prominin 2	Prom2	2.50831	2.43549	2.54034	2.55972	1.18431	-0.925767	-0.32017	0.0616317
1426268_at	RIKEN cDNA C130090K23 gene	C130090K23Rik	1.9431	2.4597	2.8008	2.83397	0.593383	-1.00913	0.0243506	0.391393
1448169_at	keratin 18	Krt18	2.25594	2.15369	2.71999	2.86178	0.47296	-0.838246	0.618799	-0.253511
1457656_s_at	RIKEN cDNA C230085N15 gene	C230085N15Rik	1.19969	2.69401	2.78355	3.31211	-0.401966	0.0245094	-0.00208998	0.379544
1456654_at	progestin and adipoQ receptor family member V	Paqr5	2.49187	2.39854	2.53487	2.56147	0.979405	-1.00185	-0.213174	0.235617
1455898_x_at	solute carrier family 2 (facilitated glucose transporter), member 3	Slc2a3	1.81186	2.29171	2.8769	2.9832	0.364914	-0.582938	0.622074	-0.40405
1431821_a_at	EPS8-like 1	Eps8l1	2.24118	2.19524	2.58601	2.92794	1.17625	-0.512181	-0.514944	-0.149122
1429469_at	RIKEN cDNA A930013F10 gene	A930013F10Rik	1.58192	2.81206	3.21391	2.29572	-0.223403	-0.198886	0.187289	0.235
1429846_at	RIKEN cDNA 9030411K21 gene	9030411K21Rik	1.38843	2.83414	3.02262	2.65588	-0.0634775	-0.25202	0.0412073	0.274289
1417520_at	nuclear factor, erythroid derived 2, like 3	Nfe2l3	1.85837	2.45332	2.68541	2.87666	0.613294	-0.78065	-0.0615401	0.228896
1443624_at			1.94418	2.59102	2.82657	2.51138	-0.06071	-0.218394	0.0479822	0.231121
1446281_at			1.47021	2.71797	2.80163	2.8785	0.551106	-0.437529	-0.330866	0.217289
1433877_at	RIKEN cDNA 4732473B16 gene	4732473B16Rik	2.27777	2.25418	2.29645	3.02138	1.061	-0.586344	-0.305152	-0.169502
1418917_at	heme binding protein 2	Hebp2	2.21326	2.42924	2.6084	2.5983	0.917568	-0.755805	-0.324769	0.163005
1425371_at	polymerase (DNA directed), beta	Polb	1.48166	2.63594	3.30374	2.40996	-0.279279	-0.0525784	-0.035193	0.367049
1432173_at	serine (or cysteine) peptidase inhibitor, clade B (ovalbumin), member 12	Serpinb12	1.70843	2.43716	2.65168	3.01585	0.575612	-0.847229	-0.0900011	0.361617
1439813_at	3 days neonate thymus cDNA, RIKEN full-length enriched library, clone:A630036A06 product:unclassifiable, full insert sequence		1.76196	2.65823	3.0065	2.38157	-0.0893068	-0.0409989	-0.0675006	0.197807
1451798_at	interleukin 1 receptor antagonist	Il1rn	2.2902	2.35717	2.5059	2.65342	0.971844	-0.906829	-0.0973029	0.0322876
1444111_at			1.83594	2.63425	3.01992	2.31022	0.667779	-0.608385	0.0678391	-0.127233
1420647_a_at	keratin 8 /// similar to Keratin 8 /// similar to Keratin, type II cytoskeletal 8 (Cytokeratin-8) (CK-8) (Keratin-8) (K8) (Cytokeratin endo A)	Krt8 /// LOC434261 /// LOC675884	2.16161	2.13826	2.72159	2.75137	0.623552	-0.562985	0.1191	-0.179664
1416689_at	tuftelin 1	Tuft1	2.34428	2.37416	2.50574	2.52664	1.09995	-0.827765	-0.235971	-0.0362129
1425452_s_at	protein tyrosine phosphatase, receptor type, J /// expressed sequence AW125753	AW125753 /// Ptprj	2.03314	2.61297	2.59555	2.49512	0.738726	-0.805051	0.102701	-0.0363765
1428662_a_at	homeobox only domain	Hod	1.85125	2.35451	2.56104	2.96269	0.907655	-0.880777	-0.233981	0.207102
1451701_x_at	claudin 3	Cldn3	2.08832	2.01185	2.88877	2.73574	0.395139	-0.608012	0.665504	-0.45263
1435695_a_at	RIKEN cDNA A030007L17 gene	A030007L17Rik	2.16679	2.34231	2.46912	2.7457	0.945329	-0.887386	-0.474927	0.416986
1437052_s_at	solute carrier family 2 (facilitated glucose transporter), member 3	Slc2a3	1.81476	2.25324	2.75912	2.79483	0.379739	-0.647328	0.632225	-0.364634
1416523_at	ribonuclease, RNase A family, 1 (pancreatic)	Rnase1	2.66231	2.23399	2.3472	2.36911	1.08074	-0.46202	-0.489596	-0.129127
1429354_at	thioesterase superfamily member 5	Them5	2.54663	2.44004	2.44085	2.14647	0.734747	-0.9042	0.150304	0.0191479
1417017_at	cytochrome P450, family 17, subfamily a, polypeptide 1	Cyp17a1	2.07987	2.37423	2.43568	2.68422	0.901882	-0.51609	-0.652845	0.267053
1456539_at	Transcribed locus		2.33671	2.17155	2.31514	2.7461	1.01984	-0.675813	-0.712828	0.368798
1428680_at	CDP-diacylglycerol synthase 1	Cds1	2.18837	2.36751	2.4148	2.55764	0.837069	-0.852552	-0.105411	0.120895
1444373_at	T-cell lymphoma invasion and metastasis 1	Tiam1	1.64328	2.63429	3.06942	2.17885	0.145666	-0.223408	-0.232903	0.310644
1438707_at	ATPase type 13A4 /// similar to type V P-type ATPase isoform 4	Atp13a4 /// LOC637970	2.08393	2.33753	2.42256	2.63495	0.824744	-0.594557	-0.38496	0.154772
1441341_at	Transcribed locus		2.45313	2.29794	2.43477	2.28468	1.02254	-0.874096	-0.0567436	-0.0916996
1456114_at	CDP-diacylglycerol synthase 1	Cds1	2.24688	2.37641	2.4124	2.42901	0.926174	-0.633828	-0.164228	-0.128117
1424464_s_at	RIKEN cDNA 2210010L05 gene	2210010L05Rik	1.82244	2.58657	2.55246	2.47896	0.744131	-0.524837	-0.114869	-0.104424
1427477_at	transmembrane protease, serine 13	Tmprss13	2.39821	2.3905	2.46689	2.17311	1.09702	-1.05413	-0.0244098	-0.0184765
1426996_at	expressed sequence AA409316	AA409316	2.57576	2.32309	2.44227	2.08214	0.936351	-0.863079	0.113408	-0.18668
1422699_at	arachidonate 12-lipoxygenase	Alox12	2.43336	2.34755	2.3954	2.24115	0.992215	-1.02269	-0.0827599	0.113231
1448873_at	occludin	Ocln	1.89792	2.27066	2.54728	2.69028	0.996926	-0.737754	-0.0488877	-0.210284
1453264_at	MARVEL (membrane-associating) domain containing 3	Marveld3	1.97764	2.41326	2.74089	2.2567	0.622487	-0.802579	0.238365	-0.0582733
1449152_at	cyclin-dependent kinase inhibitor 2B (p15, inhibits CDK4)	Cdkn2b	2.31123	2.25386	2.41785	2.40153	0.939809	-0.772797	-0.35017	0.183158
1440131_at			1.71085	2.48189	3.20879	1.98262	0.0665979	-0.742246	0.438983	0.236665
1441214_at	exophilin 5	Exph5	1.90707	2.41284	2.57198	2.47171	0.947339	-1.11593	0.0800562	0.0885367
1432464_a_at	RIKEN cDNA 2310057J16 gene	2310057J16Rik	2.47863	2.27086	2.32424	2.28272	1.1677	-0.836253	-0.216131	-0.115316
1424718_at	microtubule-associated protein tau	Mapt	2.14725	2.27895	2.37804	2.54185	0.484923	-0.340123	-0.11892	-0.0258794
1428776_at	solute carrier family 10 (sodium/bile acid cotransporter family), member 6	Slc10a6	2.08848	2.263	2.20583	2.77094	0.875035	-0.883497	-0.449737	0.458199
1443820_x_at	elongation of very long chain fatty acids (FEN1/Elo2, SUR4/Elo3, yeast)-like 1	Elovl1	2.11911	2.27232	2.46233	2.47129	0.297344	-0.332262	-0.119096	0.154014
1416592_at	glutaredoxin	Glrx	2.13724	2.11901	2.25151	2.81662	1.01659	-0.597959	-0.413807	-0.00482082
1416368_at	glutathione S-transferase, alpha 4	Gsta4	2.33086	2.29135	2.49943	2.19873	1.00653	-1.01298	0.0721636	-0.0657139
1417896_at	tight junction protein 3	Tjp3	2.4865	2.21173	2.37012	2.23988	1.02518	-0.854279	-0.0395632	-0.131335
1451461_a_at	aldolase 3, C isoform	Aldoc	2.6035	2.18232	2.19714	2.2912	1.08107	-0.955869	-0.275188	0.149984
1428083_at	RIKEN cDNA 2310043N10 gene	2310043N10Rik	1.31327	2.50883	3.02311	2.42281	0.185442	-0.230412	-0.0166221	0.0615921
1448110_at	sema domain, immunoglobulin domain (Ig), transmembrane domain (TM) and short cytoplasmic domain, (semaphorin) 4A	Sema4a	2.2133	2.22172	2.35795	2.46653	1.16383	-0.908471	-0.212133	-0.0432243
1417843_s_at	EPS8-like 2	Eps8l2	2.20394	2.21354	2.34554	2.48986	1.006	-1.09201	-0.116512	0.202518
1424477_at	transmembrane protein 184a	Tmem184a	2.28687	2.27831	2.45038	2.22873	1.00653	-0.678192	-0.365172	0.0368376
1431609_a_at	acid phosphatase 5, tartrate resistant	Acp5	2.57616	2.17298	2.14929	2.33775	0.620002	-0.319082	-0.0481095	-0.25281
1439494_at	solute carrier family 5 (sodium/glucose cotransporter), member 9	Slc5a9	1.77723	2.26303	2.58816	2.60428	0.788859	-0.528686	-0.425119	0.164944
1434091_at	fatty acid amide hydrolase	Faah	2.3232	2.15125	2.44381	2.31342	0.954112	-0.833458	-0.0654817	-0.0551724
1430655_at	RIKEN cDNA 4631405K08 gene	4631405K08Rik	2.10067	2.75315	2.67124	1.70222	-0.12237	-0.104248	0.522774	-0.296155
1439805_at	nuclear factor of activated T-cells 5	Nfat5	1.58637	2.54488	2.9547	2.12012	0.130857	-0.110331	0.0774112	-0.0979366
1450825_at	N-acylsphingosine amidohydrolase (alkaline ceramidase) 3	Asah3	2.32513	1.95431	2.15991	2.75602	1.00553	-0.702504	-0.278961	-0.0240622
1450643_s_at	acyl-CoA synthetase long-chain family member 1	Acsl1	1.84792	2.40697	2.22162	2.70212	0.853959	-0.628439	-0.165419	-0.0601006
1447807_s_at	pleckstrin homology domain containing, family H (with MyTH4 domain) member 1	Plekhh1	1.73843	2.30312	2.52811	2.60646	0.575556	-0.553822	-0.152324	0.13059
1423891_at	glutathione S-transferase, theta 3	Gstt3	2.42567	2.12958	2.38398	2.23035	0.859289	-0.550675	0.061069	-0.369681
1453809_at	Ly6/Plaur domain containing 5	Lypd5	2.01704	2.17137	2.47044	2.50905	1.0759	-0.955823	-0.0321336	-0.0879393
1453072_at	G protein-coupled receptor 160	Gpr160	2.12815	2.26072	2.34432	2.43175	0.692512	-0.567702	-0.102457	-0.0223513
1439840_at	polymerase (DNA directed), beta	Polb	1.50023	2.44041	2.97195	2.24148	0.00431013	-0.438959	0.122482	0.312167
1447661_at	Transcribed locus		1.92934	2.35244	2.50278	2.36775	-0.0111117	-0.140329	0.0732703	0.0781698
1456440_s_at	ST8 alpha-N-acetyl-neuraminide alpha-2,8-sialyltransferase 6	St8sia6	1.88131	2.36213	2.69223	2.21439	0.178104	-0.674016	0.550876	-0.0549636
1439018_at	RIKEN cDNA 6330505N24 gene	6330505N24Rik	2.19349	2.28004	2.45176	2.20942	1.18288	-0.730691	-0.326138	-0.126055
1425663_at	interleukin 1 receptor antagonist	Il1rn	1.91843	2.30427	2.28221	2.61249	0.897616	-0.894216	-0.07054	0.0671391
1458599_at			1.77063	2.30897	2.56962	2.46674	1.03626	-0.692259	-0.290424	-0.0535784
1448154_at	N-myc downstream regulated gene 2	Ndrg2	2.34042	2.05317	2.31407	2.406	0.977918	-0.882587	-0.178784	0.0834527
1420583_a_at	RAR-related orphan receptor alpha	Rora	1.70848	2.32159	2.44518	2.63557	0.868113	-0.803528	-0.261661	0.197076
1450317_at	C-type lectin domain family 2, member g	Clec2g	1.35913	2.29398	2.70138	2.75521	0.674511	-0.536767	-0.466866	0.329121
1438764_at	annexin A7	Anxa7	1.67296	2.45095	2.68689	2.27385	0.11853	-0.153429	-0.084949	0.119848
1430483_a_at	transmembrane protein 79	Tmem79	2.29466	2.22684	2.32367	2.22911	1.09538	-1.06056	0.0358481	-0.0706677
1460569_x_at	claudin 3	Cldn3	2.11015	1.83762	2.71038	2.4115	0.524011	-0.633637	0.497377	-0.387751
1435378_at	RIKEN cDNA 2210020M01 gene	2210020M01Rik	2.6227	2.13229	2.27803	2.03088	1.13674	-0.51027	-0.496854	-0.129613
1456348_x_at	progestin and adipoQ receptor family member V	Paqr5	2.42368	2.06594	2.08499	2.48666	0.99229	-0.788094	-0.34185	0.137654
1419977_s_at	RNA binding motif protein 35b	Rbm35b	2.6032	2.18665	2.17765	2.07715	0.779717	-0.554326	0.0499115	-0.275304
1456152_at	progestin and adipoQ receptor family member V	Paqr5	2.14145	2.32055	2.24529	2.3328	1.0085	-0.860549	-0.104809	-0.0431438
1451424_at	gamma-aminobutyric acid (GABA-A) receptor, pi	Gabrp	1.88478	2.38287	2.55862	2.20823	0.620828	-0.495083	0.0811157	-0.206861
1439173_at	hook homolog 1 (Drosophila)	Hook1	1.54156	2.41915	2.55401	2.51364	0.167357	-0.052372	0.69215	-0.807136
1421841_at	fibroblast growth factor receptor 3	Fgfr3	2.08846	2.1934	2.19672	2.50401	0.677218	-0.686511	-0.0491533	0.0584431
1452291_at	centaurin, delta 1	Centd1	1.43774	2.24997	2.49976	2.77657	0.575613	-0.879297	0.166402	0.137281
1453352_at	ATPase, Class V, type 10B	Atp10b	1.6643	2.43975	2.56591	2.28983	0.869701	-0.767383	-0.110601	0.00828171
1418320_at	protease, serine, 8 (prostasin)	Prss8	2.44725	2.07894	2.09679	2.33138	1.03154	-0.674104	-0.0815225	-0.275915
1434272_at	cytoplasmic polyadenylation element binding protein 2	Cpeb2	1.63881	2.20246	2.26379	2.82263	0.665414	-0.83374	-0.0486898	0.217014
1437371_at	RIKEN cDNA 9930021J17 gene	9930021J17Rik	1.91329	2.30027	2.33042	2.38176	0.737671	-0.828327	0.0191531	0.0715046
1424072_at	RIKEN cDNA 2010107G23 gene	2010107G23Rik	2.54752	2.08568	2.10029	2.19032	0.984639	-0.676751	-0.188611	-0.119279
1456619_at	lipase, member H	Liph	1.98102	2.08476	2.2719	2.56989	0.712372	-0.710966	-0.0353069	0.0339012
1455344_at	expressed sequence AW494418	AW494418	1.99699	2.22916	2.31204	2.3645	0.87318	-0.644701	-0.21989	-0.00859022
1435190_at	cell adhesion molecule with homology to L1CAM	Chl1	1.55578	2.27776	2.53383	2.53477	0.617326	-0.879384	0.0424843	0.219574
1428223_at	major facilitator superfamily domain containing 2	Mfsd2	2.23426	2.17633	2.23258	2.25887	0.605455	-0.550633	-0.188766	0.133944
1440825_s_at	coiled-coil domain containing 28A /// similar to coiled-coil domain containing 28A	Ccdc28a /// LOC100045472	2.25071	2.05597	2.47997	2.10422	0.718487	-0.628772	-0.00986862	-0.0798483
1449271_a_at	heme binding protein 2	Hebp2	2.10332	2.15968	2.26099	2.36611	0.931992	-0.88267	-0.208404	0.159086
1431046_at	protein tyrosine phosphatase, receptor type, f polypeptide (PTPRF), interacting protein (liprin), alpha 3	Ppfia3	2.12509	2.14	2.41962	2.19818	1.12324	-0.701654	-0.205961	-0.215621
1424612_at	NIPA-like domain containing 2	Npal2	1.9503	2.1738	2.32737	2.41426	0.804997	-0.689523	-0.159846	0.0443716
1439036_a_at	ATPase, Na+/K+ transporting, beta 1 polypeptide	Atp1b1	2.25111	1.92437	2.11544	2.554	0.741023	-0.530743	-0.0655584	-0.144721
1450142_a_at	caspase recruitment domain family, member 14	Card14	2.31039	1.96407	2.22907	2.33919	1.11162	-0.68268	-0.194233	-0.234709
1417686_at	lectin, galactose binding, soluble 12	Lgals12	1.81936	2.38292	2.48809	2.14873	0.410797	-0.43367	0.40903	-0.386159
1435504_at	CAP-GLY domain containing linker protein family, member 4	Clip4	1.79781	2.14083	2.38298	2.5094	0.523735	-0.691255	-0.0764113	0.243932
1422120_at	ELL associated factor 2	Eaf2	2.06622	2.17869	2.41385	2.16554	0.792455	-0.704035	0.0408721	-0.129291
1441200_at	Kruppel-like factor 3 (basic)	Klf3	1.17496	2.53375	2.86702	2.23184	-0.101148	-0.177907	-0.0099597	0.289015
1448227_at	growth factor receptor bound protein 7	Grb7	2.47658	2.14291	2.03092	2.1541	1.09799	-0.838402	-0.00273848	-0.256851
1422008_a_at	aquaporin 3	Aqp3	2.21999	1.95432	2.09534	2.51725	0.804893	-0.655826	-0.380532	0.231464
1438496_a_at	DEAD/H (Asp-Glu-Ala-Asp/His) box polypeptide 26B	Ddx26b	1.0978	2.32317	2.90342	2.45961	-0.32306	-0.0255246	0.308127	0.0404582
1445340_at	pam, highwire, rpm 1	Phr1	1.50713	1.99504	2.63069	2.64742	-0.234847	-0.0447264	0.0947618	0.184813
1431175_at	RIKEN cDNA 1810019D21 gene	1810019D21Rik	2.24786	2.1393	2.36063	2.02517	0.879581	-0.695763	0.0552583	-0.239079
1441397_at			1.3706	2.21195	2.76865	2.41278	-0.306664	-0.145503	-0.008183	0.460351
1442785_at			1.19017	2.58041	2.87303	2.10108	-0.204714	-0.158597	0.153755	0.209556
1455179_at	membrane protein, palmitoylated 7 (MAGUK p55 subfamily member 7)	Mpp7	1.44368	2.3352	2.42882	2.53059	0.530837	-0.748658	0.00244999	0.21537
1426942_at	absent in melanoma 1	Aim1	1.67285	2.24059	2.28639	2.522	0.818111	-0.787404	0.147931	-0.178639
1426540_at	endonuclease domain containing 1	Endod1	1.9061	2.04794	2.18328	2.57207	0.751356	-0.386868	-0.327862	-0.0366268
1456147_at	ST8 alpha-N-acetyl-neuraminide alpha-2,8-sialyltransferase 6	St8sia6	1.84154	2.38397	2.62195	1.85325	0.448457	-0.925508	0.620558	-0.143508
1435973_at	Transcribed locus		1.66249	2.30614	2.55122	2.17945	0.315111	-0.451764	0.0329499	0.103704
1435053_s_at	pleckstrin homology domain containing, family H (with MyTH4 domain) member 1	Plekhh1	1.63713	2.27729	2.2928	2.48332	0.439898	-0.516701	0.0574422	0.0193605
1439137_at	solute carrier family 4, sodium bicarbonate cotransporter, member 9	Slc4a9	2.38697	2.22923	2.05771	2.00264	0.796955	-1.05767	-0.0448685	0.305585
1435354_at	potassium inwardly-rectifying channel, subfamily J, member 15	Kcnj15	1.70547	2.37384	2.28822	2.30869	0.726944	-0.84159	0.0943823	0.0202646
1455200_at	p21 (CDKN1A)-activated kinase 6	Pak6	2.22868	2.15362	2.07433	2.21649	1.04316	-0.623114	-0.114667	-0.305377
1418267_at	macrophage stimulating 1 (hepatocyte growth factor-like)	Mst1	2.32524	2.08246	2.09383	2.16685	0.837489	-0.601871	-0.106555	-0.129063
1441475_at			1.31603	2.4002	2.68078	2.2496	-0.496265	0.083075	0.0716233	0.341567
1422293_a_at	potassium channel tetramerisation domain containing 1	Kctd1	2.31589	2.06734	2.30527	1.94829	0.61389	-0.62983	0.13593	-0.119989
1422917_at	Eph receptor A1	Epha1	1.91721	2.14004	2.34191	2.23668	0.906611	-0.829184	0.113455	-0.190882
1448265_x_at	myelin protein zero-like 2	Mpzl2	1.85014	2.24326	2.19128	2.34318	0.807728	-0.893621	0.12599	-0.0400953
1451255_at	lipolysis stimulated lipoprotein receptor	Lsr	2.18296	1.99041	2.06756	2.38368	0.734821	-0.640431	-0.11882	0.0244317
1417347_at	PYD and CARD domain containing	Pycard	2.53189	2.06579	2.15571	1.86971	0.783381	-0.571033	-0.114557	-0.0977926
1449155_at	polymerase (RNA) III (DNA directed) polypeptide G	Polr3g	1.35528	2.24956	2.40488	2.61061	0.725955	-0.541431	-0.190415	0.00588989
1453970_at	ATP-binding cassette, sub-family A (ABC1), member 12	Abca12	1.2446	2.03594	2.57421	2.75653	-0.138333	0.0309606	0.00323057	0.104142
1418025_at	basic helix-loop-helix domain containing, class B2	Bhlhb2	1.99683	2.17106	2.19962	2.243	0.606763	-0.670407	-0.0502081	0.113852
1453587_at	gamma-glutamyltransferase 6	Ggt6	2.58283	1.91591	2.15157	1.92396	0.833194	-0.570655	-0.122532	-0.140007
1429216_at	progestin and adipoQ receptor family member III	Paqr3	1.52065	2.20994	2.4653	2.37777	0.669548	-0.630047	-0.0461917	0.00669241
1441656_at	RIKEN cDNA B930068K11 gene	B930068K11Rik	1.40956	2.3792	2.57582	2.20178	-0.147342	0.0988007	-0.000928879	0.0494719
1452329_at	pleckstrin homology domain containing, family N member 1	Plekhn1	1.83464	1.93396	2.26991	2.51576	0.600743	-0.732479	-0.104524	0.23626
1448871_at	mitogen activated protein kinase 13	Mapk13	2.29037	2.03174	2.10356	2.12762	1.08987	-0.85633	-0.268953	0.0354195
1425552_at	huntingtin interacting protein 1 related	Hip1r	2.23258	2.03084	2.1718	2.11276	1.0349	-0.760386	-0.242082	-0.0324345
1457754_at	RIKEN cDNA 4930430F08 gene	4930430F08Rik	1.59935	2.18189	2.88595	1.86461	-0.14124	-0.410331	0.398877	0.152694
1448931_at	coagulation factor II (thrombin) receptor-like 1	F2rl1	2.18203	2.09101	2.18158	2.07288	0.747902	-0.684507	0.124607	-0.188001
1456563_at	RIKEN cDNA 5730411F24 gene	5730411F24Rik	1.88572	1.99497	2.21661	2.42359	0.694921	-0.540934	-0.166581	0.0125947
1455455_at	glycosyltransferase 28 domain containing 2	Glt28d2	1.81331	2.04987	2.11758	2.53516	0.60421	-0.698326	-0.0428815	0.136999
1420697_at	solute carrier family 15, member 3	Slc15a3	2.60705	1.78133	2.04383	2.08174	1.00894	-0.561938	-0.189411	-0.257596
1439527_at	progesterone receptor /// predicted gene, ENSMUSG00000074510	ENSMUSG00000074510 /// Pgr	1.77859	1.98587	2.45613	2.28609	0.795096	-0.53932	0.0496964	-0.305472
1453239_a_at	ankyrin repeat domain 22	Ankrd22	2.25242	2.15024	1.87498	2.22285	0.588497	-0.524867	0.0808434	-0.144473
1434651_a_at	claudin 3	Cldn3	1.85626	1.75125	2.41969	2.47196	0.61604	-0.972382	0.326621	0.0297203
1457423_at	sodium leak channel, non-selective /// similar to voltage gated channel like 1	LOC675405 /// Nalcn	1.3675	2.41071	2.36058	2.36029	0.652383	-0.735705	-0.137954	0.221276
1419619_at	keratin 80	Krt80	1.89516	1.67478	2.04202	2.88217	0.697354	-0.392848	-0.333247	0.0287409
1440686_at	protease, serine 27 /// similar to protease, serine 27	LOC100048538 /// Prss27	1.99981	1.93193	2.26539	2.28357	0.864018	-0.600031	-0.267702	0.00371361
1428835_at	myosin, heavy polypeptide 14	Myh14	1.82075	1.91809	2.35647	2.37498	0.812379	-0.600366	0.107759	-0.319773
1438934_x_at	sema domain, immunoglobulin domain (Ig), transmembrane domain (TM) and short cytoplasmic domain, (semaphorin) 4A	Sema4a	1.90285	2.09114	2.25769	2.2007	0.957869	-0.677035	-0.169508	-0.111322
1427278_at	CAP-GLY domain containing linker protein family, member 4	Clip4	1.67451	2.17781	2.37271	2.22606	0.811036	-0.683416	-0.109721	-0.0178986
1432216_s_at	membrane protein, palmitoylated 7 (MAGUK p55 subfamily member 7)	Mpp7	2.0303	2.06228	2.16815	2.18161	0.732954	-0.677049	-0.00802708	-0.0478773
1429146_at	RIKEN cDNA 6620401M08 gene	6620401M08Rik	1.56171	2.3394	2.24259	2.2879	0.667714	-0.679469	0.0513039	-0.0395489
1452402_at	Mus musculus, clone IMAGE:5356448, mRNA		1.54429	2.34732	2.47996	2.05943	0.259762	0.203742	-0.305704	-0.157802
1447023_at			1.54465	2.30263	2.56286	2.01761	0.33802	-0.29688	-0.239529	0.19839
1424402_at	RUN and FYVE domain containing 3	Rufy3	1.02046	2.20473	2.81091	2.3778	-0.234564	0.278876	-0.209964	0.165654
1435744_at	RIKEN cDNA 6720401G13 gene	6720401G13Rik	1.22713	2.25463	2.49308	2.43434	-0.265759	-0.193275	0.337848	0.121186
1449229_a_at	cyclin-dependent kinase-like 2 (CDC2-related kinase)	Cdkl2	1.21025	2.19994	2.48435	2.50677	0.254986	-0.401949	-0.00747871	0.154442
1442040_at	transmembrane protein 125	Tmem125	1.90283	2.08186	2.17951	2.23542	0.949061	-0.248621	-0.450911	-0.24953
1444479_at	Transcribed locus		1.65714	2.21493	2.2485	2.26241	0.723477	-0.788126	0.0919905	-0.0273447
1456715_at	0 day neonate thymus cDNA, RIKEN full-length enriched library, clone:A430020M04 product:hypothetical protein, full insert sequence		1.53543	2.14482	2.52163	2.17921	0.0361652	-0.010828	0.24448	-0.269817
1444097_at	meteorin, glial cell differentiation regulator-like	Metrnl	1.5114	2.38306	2.30177	2.17077	0.398352	-0.48415	-0.177966	0.263764
1440354_at	ELOVL family member 7, elongation of long chain fatty acids (yeast)	Elovl7	1.53356	2.13985	2.02636	2.66355	0.815747	-0.518598	-0.454885	0.157736
1457777_at	gasdermin 1	Gsdm1	1.61923	2.01235	1.96523	2.75757	0.567138	-0.649264	0.163252	-0.0811248
1418301_at	interferon regulatory factor 6	Irf6	1.57738	2.22222	2.29183	2.26247	0.652938	-0.559877	0.191491	-0.284552
1447988_at			1.26927	2.24357	2.76868	2.06537	-0.218473	-0.264384	0.0808535	0.402004
1420008_s_at	WW, C2 and coiled-coil domain containing 1	Wwc1	1.93222	2.13376	2.25139	2.02714	0.689034	-0.650017	0.174093	-0.213111
1440511_at			1.23042	2.41453	2.66877	2.03074	-0.496968	-0.0365672	0.151114	0.382421
1433742_at	ankyrin repeat domain 15	Ankrd15	1.80183	2.06798	2.00197	2.45937	0.608462	-0.554206	-0.115498	0.0612402
1443300_at			1.63547	2.26467	2.74924	1.67966	-0.155084	0.0209174	-0.0238466	0.158011
1423175_s_at	par-6 (partitioning defective 6) homolog beta (C. elegans)	Pard6b	1.69895	1.87191	2.19059	2.55467	0.672212	-0.316943	0.0586257	-0.413896
1417507_at	cytochrome b-561	Cyb561	2.0223	2.04218	2.05994	2.19027	0.855395	-0.775878	-0.0913925	0.0118752
1423883_at	acyl-CoA synthetase long-chain family member 1	Acsl1	1.72955	2.15156	2.22846	2.20159	0.834718	-0.953183	-0.00234413	0.120813
1442278_at	Jumonji, AT rich interactive domain 1B (Rbp2 like)	Jarid1b	1.3364	2.1037	2.64233	2.22844	-0.0131502	0.0062933	0.0744367	-0.0675797
1437230_at	potassium voltage-gated channel, shaker-related subfamily, member 1	Kcna1	1.92353	2.10718	2.08231	2.1975	0.569112	-0.456465	-0.236243	0.123596
1448886_at	GATA binding protein 3	Gata3	1.97375	2.19346	2.1055	2.02043	0.872545	-0.66847	0.192331	-0.396408
1443971_x_at	Membrane protein, palmitoylated 7 (MAGUK p55 subfamily member 7)	Mpp7	2.02976	1.98295	2.17408	2.10539	0.813524	-0.556274	-0.132088	-0.125161
1422735_at	forkhead box Q1	Foxq1	1.94569	1.94346	2.20154	2.19687	0.518276	0.0153775	0.0469546	-0.580608
1437932_a_at	claudin 1	Cldn1	1.35385	2.13708	2.20169	2.58949	0.530622	-0.751229	-0.0497589	0.270367
1453103_at	actin-binding LIM protein 1	Ablim1	1.62828	2.02038	2.23385	2.39382	0.695202	-0.74009	-0.0591927	0.104082
1424076_at	glycerophosphodiester phosphodiesterase domain containing 1	Gdpd1	1.51791	2.04811	2.25661	2.42583	0.727962	-0.629135	-0.240723	0.141897
1456231_at	phospholipase A2, group III	Pla2g3	2.10233	1.74478	1.79322	2.59981	0.420918	-0.299629	-0.20623	0.0849404
1437821_at			1.47714	1.97094	2.47347	2.30755	0.0213151	0.0543804	-0.24702	0.171324
1428804_at	microfibrillar-associated protein 3-like	Mfap3l	1.44039	2.0774	2.41188	2.29318	0.640645	-0.630595	0.0457044	-0.0557528
1460463_at	RIKEN cDNA 4632413I24 gene	4632413I24Rik	1.36808	2.08375	2.22631	2.53832	0.615289	-0.639394	-0.12198	0.146082
1428283_at	cytochrome P450, family 2, subfamily s, polypeptide 1	Cyp2s1	2.38703	2.07433	1.846	1.90809	0.970491	-0.682299	-0.186397	-0.101796
1418147_at	transcription factor AP-2, gamma	Tcfap2c	2.11491	2.01532	1.81953	2.26479	0.846799	-0.312904	-0.417595	-0.1163
1436197_at	CDC42 binding protein kinase gamma (DMPK-like)	Cdc42bpg	1.71789	2.08972	2.30524	2.0985	0.616271	-0.514807	0.0758467	-0.17731
1419350_at	hook homolog 2 (Drosophila)	Hook2	2.03275	1.87345	2.05052	2.22686	0.964114	-0.578169	-0.250966	-0.13498
1417700_at	Rab38, member of RAS oncogene family	Rab38	2.06941	1.95836	2.009	2.14518	0.934864	-0.758675	-0.187296	0.0111084
1421752_a_at	serine (or cysteine) peptidase inhibitor, clade B, member 5	Serpinb5	1.72051	2.1203	2.04873	2.28734	0.722789	-0.889591	-0.156626	0.323427
1441629_at			1.12868	2.4804	2.32789	2.21487	-0.452463	0.303621	-0.0353136	0.184155
1419588_at	sperm associated antigen 1	Spag1	1.5112	2.03023	1.95826	2.63793	0.460076	-0.785543	0.109523	0.215943
1449065_at	acyl-CoA thioesterase 1 /// similar to acyl-CoA thioesterase	Acot1 /// LOC100044830	2.1786	1.97901	1.988	1.99109	0.759982	-0.768946	-0.0210266	0.0299921
1438856_x_at	serine (or cysteine) peptidase inhibitor, clade B, member 5	Serpinb5	1.5626	2.01438	2.09491	2.45671	0.761182	-0.636493	-0.322613	0.197924
1422666_at	Casitas B-lineage lymphoma c	Cblc	2.30703	2.11924	1.91841	1.77561	0.935787	-0.705209	-0.127034	-0.103543
1453377_at	SH2 domain containing 4A	Sh2d4a	2.01062	2.04712	2.13348	1.91454	0.83866	-0.685627	0.0266089	-0.179643
1446228_at	endoplasmic reticulum metallopeptidase 1	Ermp1	1.17906	2.08869	2.64043	2.17871	-0.00411892	-0.352029	-0.134802	0.49095
1436895_at	centaurin, delta 1	Centd1	1.48381	2.27181	2.17946	2.15079	0.64944	-0.264561	-0.209632	-0.175249
1452273_at	expressed sequence AA409316	AA409316	2.26242	1.96498	1.7538	2.08327	1.02224	-0.656242	-0.0750918	-0.290911
1441373_at			1.19457	2.20375	2.45573	2.20891	0.0277553	-0.0926409	-0.181942	0.246829
1445597_s_at	HRAS like suppressor 3	Hrasls3	2.12679	1.86667	1.9597	2.10683	0.736928	-0.632583	-0.183142	0.0787983
1428671_at	RIKEN cDNA 2200002D01 gene	2200002D01Rik	2.06946	1.85196	2.18072	1.95547	0.867845	-0.469373	-0.15595	-0.242522
1450682_at	fatty acid binding protein 6, ileal (gastrotropin)	Fabp6	2.06657	1.79252	1.89136	2.30419	0.96262	-0.815687	-0.237236	0.0903049
1434917_at	cordon-bleu	Cobl	1.54462	1.96088	2.09135	2.45207	0.665895	-0.59426	-0.131639	0.0600038
1429262_at	Ras association (RalGDS/AF-6) domain family 6	Rassf6	1.66283	2.1704	2.26566	1.94193	0.209611	-0.369827	0.381899	-0.221683
1454158_at	membrane protein, palmitoylated 7 (MAGUK p55 subfamily member 7)	Mpp7	1.8511	2.00675	2.11661	2.05208	0.72774	-0.653146	-0.0332775	-0.0413189
1434558_at	WD repeat domain 47	Wdr47	1.20407	2.20661	2.40013	2.19484	0.505444	-0.606449	0.0758629	0.0251408
1441094_at	alcohol dehydrogenase 6B (class V)	Adh6b	2.08099	1.90617	1.71753	2.29609	0.789309	-0.643153	-0.478224	0.332068
1439860_at	eukaryotic elongation factor-2 kinase	Eef2k	1.75103	1.96577	2.19008	2.09051	0.843735	-0.822764	-0.219443	0.198474
1429960_at	RIKEN cDNA 4930438A08 gene	4930438A08Rik	1.93902	1.82985	2.01157	2.21422	0.691931	-0.7331	-0.41056	0.451728
1417795_at	cell adhesion molecule with homology to L1CAM	Chl1	1.66593	2.25925	1.97531	2.09018	0.746988	-0.877621	0.307247	-0.176614
1441298_at	Transcribed locus		2.0587	1.99136	2.03885	1.90136	0.847111	-0.977587	0.0496006	0.0808763
1452492_a_at	solute carrier family 37 (glycerol-3-phosphate transporter), member 2	Slc37a2	1.82463	1.83025	2.00453	2.31811	0.961219	-0.504451	-0.479093	0.022325
1428066_at	coiled-coil domain containing 120	Ccdc120	1.86199	1.90052	2.00806	2.20151	0.624311	-0.476162	-0.0667863	-0.0813627
1453004_at	RIKEN cDNA 3110004L20 gene	3110004L20Rik	1.5314	1.96879	2.1363	2.33089	0.709727	-0.651146	0.0119743	-0.0705547
1447150_at	pam, highwire, rpm 1	Phr1	1.26112	1.9971	2.48123	2.21855	0.207536	0.374582	-0.419036	-0.163085
1434815_a_at	mitogen-activated protein kinase-activated protein kinase 3	Mapkapk3	2.16771	1.87277	2.04082	1.87078	0.922958	-0.812487	-0.171591	0.06112
1430135_at	deoxyribonuclease II alpha	Dnase2a	2.03275	2.12161	2.16061	1.63324	0.609045	-0.14632	0.00846863	-0.471194
1419086_at	fibroblast growth factor binding protein 1	Fgfbp1	2.02329	2.02717	1.9151	1.98021	0.668172	-0.56358	0.0491142	-0.153707
1418581_a_at	LIM motif-containing protein kinase 2	Limk2	2.295	1.90789	1.88322	1.85579	1.00622	-0.706159	-0.231843	-0.068223
1454649_at	steroid 5 alpha-reductase 1	Srd5a1	1.93248	1.8833	1.9953	2.12935	0.663506	-0.343608	-0.204168	-0.115731
1437698_at	myosin Vb	Myo5b	1.5153	1.94124	2.26063	2.21088	0.617601	-0.523525	-0.0180187	-0.0760593
1449259_at	RAB3D, member RAS oncogene family	Rab3d	1.90158	1.94396	2.04928	2.02949	0.948233	-0.757832	-0.253683	0.0632811
1442439_at	expressed sequence W91776	W91776	1.05443	2.3748	2.44021	2.05008	-0.0381956	-0.191493	0.223556	0.00613308
1459601_at	SNF1-like kinase	Snf1lk	1.27717	1.90422	2.33271	2.39615	-0.260184	-0.235147	-0.0364585	0.531788
1437366_at	expressed sequence AI608492	AI608492	1.96688	1.81129	2.00964	2.12228	0.721778	-0.298292	-0.247974	-0.175512
1440090_at	Solute carrier family 25, member 27	Slc25a27	0.98962	2.3328	2.68779	1.8978	0.0137186	-0.15219	-0.122093	0.260565
1433579_at	transmembrane protein 30B	Tmem30b	1.81522	1.96322	1.89118	2.2373	0.459481	-0.412942	-0.0983334	0.051796
1434851_s_at	crumbs homolog 3 (Drosophila)	Crb3	2.07683	1.9238	1.95555	1.9409	0.613396	-0.48985	-0.0920787	-0.0314674
1458083_at	Transcribed locus		1.18103	2.01936	2.43298	2.26223	-0.268531	-0.17251	-0.00585079	0.446893
1454708_at	actin-binding LIM protein 1	Ablim1	1.48048	2.05804	2.26083	2.08968	0.7195	-0.72117	0.0519733	-0.0503006
1455694_at	neurobeachin-like 2	Nbeal2	1.95138	1.81351	2.11322	1.98375	0.848105	-0.530183	-0.217133	-0.100789
1416916_at	E74-like factor 3	Elf3	2.10968	1.66985	1.93012	2.14543	0.809315	-0.863353	-0.19102	0.245058
1424022_at	oxidative stress induced growth inhibitor 1	Osgin1	2.46343	2.02758	1.79774	1.56489	0.464397	-0.0752382	-0.330475	-0.0586839
1423174_a_at	par-6 (partitioning defective 6) homolog beta (C. elegans)	Pard6b	1.44111	1.81379	2.18754	2.40738	0.763085	-0.597236	0.0714946	-0.237343
1437486_at	G protein-coupled receptor, family C, group 5, member A	Gprc5a	1.57243	1.60404	2.16716	2.49541	0.46039	-0.640632	0.499193	-0.318949
1440779_s_at	solute carrier family 5 (sodium/glucose cotransporter), member 9	Slc5a9	2.00648	1.94287	2.12188	1.76749	0.84737	-0.163569	-0.553782	-0.130019
1429870_at	TRAF2 and NCK interacting kinase	Tnik	1.3988	2.17575	2.55843	1.69759	-0.148916	-0.0289569	0.136947	0.0409269
1453177_at	RIKEN cDNA 4631426E05 gene	4631426E05Rik	1.86514	1.70231	2.17375	2.08849	0.314624	-0.365448	0.245956	-0.195131
1454681_at	RNA binding motif protein 35A	Rbm35a	1.56378	2.05977	2.06061	2.14291	0.717358	-0.800728	0.0827541	0.000614166
1444855_at			1.50262	2.18938	2.44984	1.67474	-0.271815	-0.50474	0.0887361	0.68782
1448397_at	gap junction membrane channel protein beta 6	Gjb6	1.53171	2.03344	1.9535	2.28684	0.435725	-0.400815	0.308581	-0.343491
1418453_a_at	ATPase, Na+/K+ transporting, beta 1 polypeptide	Atp1b1	1.69861	1.74151	2.0002	2.36223	0.87213	-0.5712	-0.181004	-0.119926
1439347_at	tensin 4	Tns4	1.92499	2.04898	1.76775	2.03742	0.824769	-0.417881	-0.200707	-0.206181
1424077_at	glycerophosphodiester phosphodiesterase domain containing 1	Gdpd1	1.75959	1.97763	1.96182	2.07416	0.693462	-0.504107	-0.375789	0.186431
1445457_at	predicted gene, ENSMUSG00000073746	ENSMUSG00000073746	2.03779	1.99058	1.78089	1.96254	0.91778	-0.282958	-0.391682	-0.24314
1430681_at	crystallin, lambda 1	Cryl1	1.77551	2.05103	2.02603	1.91302	0.303746	-0.254697	0.040833	-0.0898829
1429951_at	single-stranded DNA binding protein 2	Ssbp2	1.15206	2.20666	2.36187	2.03607	-0.178223	0.121003	0.0159774	0.0412421
1417588_at	UDP-N-acetyl-alpha-D-galactosamine:polypeptide N-acetylgalactosaminyltransferase 3	Galnt3	1.39162	2.06141	2.17215	2.12697	0.53184	-0.689277	0.286773	-0.129335
1452614_at	gene model 566, (NCBI)	Gm566	1.92608	1.90609	2.13971	1.7694	0.64733	-0.638398	0.0215597	-0.0304928
1450850_at	villin 2 /// hypothetical protein LOC100044177	LOC100044177 /// Vil2	1.85395	1.93742	1.94577	2.00002	0.774432	-0.813168	0.0461626	-0.00742912
1419124_at	RIKEN cDNA 2210010L05 gene	2210010L05Rik	1.14687	2.27454	2.26086	2.05371	0.663667	-0.536592	-0.148942	0.0218658
1438186_at			1.26512	2.05528	2.24447	2.16798	0.511378	0.0415225	-0.0414186	-0.511483
1426261_s_at	UDP glucuronosyltransferase 1 family, polypeptide A2 /// UDP glucuronosyltransferase 1 family, polypeptide A6A /// UDP glycosyltransferase 1 family, polypeptide A10 /// UDP glucuronosyltransferase 1 family, polypeptide A7C /// UDP glucuronosyltransferase 1 family, polypeptide A5 /// UDP glucuronosyltransferase 1 family, polypeptide A9 /// UDP glucuronosyltransferase 1 family, polypeptide A6B /// …	Ugt1a1 /// Ugt1a10 /// Ugt1a2 /// Ugt1a5 /// Ugt1a6a /// Ugt1a6b /// Ugt1a7c /// Ugt1a9	1.8605	1.84462	1.9991	2.02723	0.698196	-0.486154	-0.18723	-0.0248127
1416237_at	myelin protein zero-like 2	Mpzl2	2.21032	1.73722	1.92247	1.85453	0.797433	-0.56143	-0.149487	-0.0865154
1457231_at			1.02095	2.20656	2.30011	2.19335	-0.0387206	-0.0513129	-0.195216	0.285249
1450271_at	PTK6 protein tyrosine kinase 6	Ptk6	2.04094	1.93151	1.66551	2.06243	0.616779	-0.609195	-0.119953	0.112369
1417566_at	abhydrolase domain containing 5	Abhd5	1.95945	1.86852	2.00437	1.86413	0.658674	-0.481351	-0.0503216	-0.127003
1418488_s_at	receptor-interacting serine-threonine kinase 4	Ripk4	2.11775	1.9664	1.74834	1.85975	0.980366	-0.746214	-0.0752735	-0.158876
1427261_at	WW, C2 and coiled-coil domain containing 1	Wwc1	1.68642	2.05387	1.96425	1.98556	0.658306	-0.559935	0.246453	-0.344826
1449459_s_at	ankyrin repeat and SOCS box-containing protein 13	Asb13	1.32729	1.99981	2.13453	2.22112	0.428635	-0.564393	0.0739727	0.0617857
1444016_at	annexin A1	Anxa1	1.39729	1.40038	2.20166	2.67195	0.150531	-0.185682	0.00557804	0.029573
1435750_at	GTP cyclohydrolase I feedback regulator	Gchfr	2.54409	1.7	1.84513	1.57177	0.738437	-0.412576	-0.0563793	-0.26948
1429055_at	RIKEN cDNA 4930506M07 gene	4930506M07Rik	1.53004	1.90609	2.02616	2.19611	0.68746	-0.650561	0.0158577	-0.0527568
1421551_s_at	interferon activated gene 202B	Ifi202b	1.71657	1.69586	1.98399	2.2603	0.366716	-0.425471	0.193872	-0.135117
1445032_at	Transcribed locus		1.06194	2.22751	2.56583	1.79641	-0.150179	0.177525	-0.297721	0.270376
1426914_at	MARVEL (membrane-associating) domain containing 2	Marveld2	1.64689	2.0473	2.04672	1.90407	0.652091	-0.510441	-0.198966	0.0573168
1429076_a_at	glycerophosphodiester phosphodiesterase domain containing 2	Gdpd2	1.583	1.8083	1.70909	2.53641	0.65739	-0.562647	-0.262264	0.167521
1436335_at	phospholipase C, eta 2	Plch2	1.93906	1.84446	2.01893	1.83384	0.952044	-0.657249	-0.25066	-0.044136
1441248_at			1.34156	1.96114	2.31431	2.01764	-0.0430059	0.493474	0.0958614	-0.54633
1418294_at	erythrocyte protein band 4.1-like 4b	Epb4.1l4b	2.00608	1.75628	1.84562	2.01298	0.705866	-0.496827	-0.273412	0.064373
1450014_at	claudin 1	Cldn1	1.8733	1.78915	1.72807	2.22346	0.49707	-0.340189	-0.222847	0.0659661
1429752_x_at	CAP-GLY domain containing linker protein family, member 4	Clip4	1.54759	2.03079	2.02313	2.01166	0.749795	-0.63611	-0.0290833	-0.0846033
1417561_at	apolipoprotein C-I	Apoc1	2.53286	1.67411	1.80786	1.57672	0.717459	-0.575241	-0.053874	-0.0883436
1455028_at	microtubule-associated protein tau	Mapt	1.95814	1.83629	1.95328	1.84238	0.699018	-0.610849	0.118234	-0.206404
1423946_at	PDZ and LIM domain 2	Pdlim2	1.84182	1.63234	1.86401	2.24467	0.867371	-0.543585	-0.364286	0.0405006
1450185_a_at	potassium inwardly-rectifying channel, subfamily J, member 15	Kcnj15	1.76787	1.90981	1.83298	2.06993	0.773184	-0.781893	0.234867	-0.226158
1437689_x_at	clusterin /// similar to clusterin	Clu /// LOC100046120	2.06053	1.76987	1.83145	1.91596	0.898626	-0.671817	-0.164367	-0.0624409
1451326_at	abhydrolase domain containing 14b	Abhd14b	2.03848	1.73668	1.95274	1.83872	0.728798	-0.699221	-0.0593967	0.0298185
1420822_s_at	sphingosine-1-phosphate phosphatase 1	Sgpp1	1.25371	2.01399	2.06136	2.22895	0.385007	-0.46886	-0.123315	0.207166
1426260_a_at	UDP glucuronosyltransferase 1 family, polypeptide A2 /// UDP glucuronosyltransferase 1 family, polypeptide A6A /// UDP glycosyltransferase 1 family, polypeptide A10 /// UDP glucuronosyltransferase 1 family, polypeptide A7C /// UDP glucuronosyltransferase 1 family, polypeptide A5 /// UDP glucuronosyltransferase 1 family, polypeptide A9 /// UDP glucuronosyltransferase 1 family, polypeptide A6B /// …	Ugt1a1 /// Ugt1a10 /// Ugt1a2 /// Ugt1a5 /// Ugt1a6a /// Ugt1a6b /// Ugt1a7c /// Ugt1a9	1.8674	1.76207	1.87404	2.05401	0.582464	-0.58365	-0.0804138	0.0816021
1422573_at	AMP deaminase 3	Ampd3	1.57074	1.92185	1.9994	2.05728	0.481202	-0.501866	-0.0294504	0.0501137
1437494_at	mitogen-activated protein kinase-activated protein kinase 3	Mapkapk3	1.96891	1.81372	1.97686	1.78945	0.838641	-0.682544	-0.202607	0.0465107
1441774_at	Transcribed locus		1.35005	1.76929	2.11575	2.30967	0.572623	-0.70399	0.204039	-0.0726705
1458496_at	Transcribed locus		1.32174	2.27885	2.21029	1.73051	-0.0890274	0.0703201	-0.192099	0.210806
1444194_at			1.16878	2.12135	2.30855	1.94011	-0.358977	0.060061	0.0908637	0.208053
1442936_at	Transcribed locus		1.02409	2.1137	2.0784	2.32176	0.507808	-0.433208	0.172545	-0.247146
1436764_at	par-3 (partitioning defective 3) homolog (C. elegans)	Pard3	1.39907	1.97691	2.09337	2.06549	0.553795	-0.457588	0.00886917	-0.105076
1418219_at	interleukin 15	Il15	1.57383	1.96862	2.18343	1.79781	0.414794	-0.282064	0.137485	-0.270214
1460236_at	kallikrein related-peptidase 10	Klk10	1.85317	1.66653	1.60153	2.40189	0.841612	-0.443513	0.085351	-0.483449
1421836_at	microtubule-associated protein 7	Mtap7	1.44165	1.9692	1.84217	2.25901	0.591779	-0.486586	0.142427	-0.24762
1443284_at			0.898248	2.11856	2.05866	2.43224	-0.230537	0.262961	0.152771	-0.185194
1436136_at	nucleolar complex associated 2 homolog (S. cerevisiae)	Noc2l	1.19442	2.14867	2.40889	1.7518	-0.422697	-0.130241	-0.128942	0.681879
1442514_a_at	elongation factor RNA polymerase II-like 3	Ell3	1.92434	1.95349	1.77384	1.8487	0.474758	-0.386195	0.0851793	-0.173742
1457377_at	Transcribed locus		1.12884	2.18903	2.33146	1.84924	-0.38855	0.251408	-0.124799	0.261941
1443799_at			1.15252	2.40116	2.16148	1.78327	-0.127782	-0.281488	0.285682	0.123589
1434974_at	pyruvate dehydrogenase kinase, isoenzyme 1	Pdk1	0.952452	2.10926	2.49181	1.9294	-0.084775	-0.11441	0.277169	-0.0779848
1457666_s_at	interferon activated gene 202B	Ifi202b	1.84651	1.61866	1.91841	2.08535	0.548622	-0.666246	0.294005	-0.176381
1418626_a_at	clusterin /// similar to clusterin	Clu /// LOC100046120	2.00534	1.73483	1.75918	1.9679	0.882258	-0.553979	-0.172504	-0.155777
1418891_a_at	RAB3D, member RAS oncogene family	Rab3d	1.93584	1.75493	1.86668	1.90033	0.93608	-0.668482	-0.285018	0.0174179
1458233_at	furry homolog-like (Drosophila)	Fryl	0.899256	2.12227	2.48014	1.9547	-0.0953603	-0.000975132	-0.21208	0.308415
1453049_at	RIKEN cDNA 6620401M08 gene	6620401M08Rik	2.04802	1.75849	1.95235	1.69745	0.760348	-0.270919	-0.0917549	-0.397676
1425199_a_at	erythrocyte protein band 4.1-like 5	Epb4.1l5	1.29698	1.96954	2.01976	2.16526	0.48893	-0.59799	0.156303	-0.0472436
1439328_at	nuclear factor of activated T-cells 5	Nfat5	1.0908	1.93136	2.37608	2.04318	-0.191498	-0.343497	0.117369	0.417625
1425424_at	hypothetical protein LOC620031	MGC7817	0.879964	2.19628	2.38587	1.97503	-0.00127077	-0.131868	-0.050703	0.183842
1442270_at	12 days embryo male wolffian duct includes surrounding region cDNA, RIKEN full-length enriched library, clone:6720461E04 product:unclassifiable, full insert sequence		0.842003	2.16608	2.37335	2.05336	0.111536	0.0918179	-0.0606885	-0.142664
1422997_s_at	acyl-CoA thioesterase 1 /// acyl-CoA thioesterase 2 /// similar to acyl-CoA thioesterase	Acot1 /// Acot2 /// LOC100044830	1.96455	1.72447	1.76408	1.97451	0.735895	-0.738183	-0.148561	0.150849
1427149_at	pleckstrin homology domain containing, family A member 6	Plekha6	1.92121	1.86636	1.83507	1.80274	0.694173	-0.760373	0.274059	-0.207859
1436365_at	zinc finger and BTB domain containing 7C	Zbtb7c	1.94048	1.85892	1.72735	1.89445	0.721135	-0.700961	0.0574808	-0.0776548
1451611_at	HRAS like suppressor 3	Hrasls3	2.12668	1.67269	1.86484	1.75206	0.660042	-0.56665	-0.0328984	-0.0604944
1449901_a_at	mitogen-activated protein kinase kinase kinase 6	Map3k6	1.85268	1.70776	1.94119	1.91064	0.515495	-0.528988	0.13321	-0.119716
1425108_a_at	cDNA sequence BC004728	BC004728	2.06666	1.71068	1.88792	1.74247	0.942125	-0.704975	-0.29563	0.0584803
1418057_at	T-cell lymphoma invasion and metastasis 1	Tiam1	1.30387	1.98147	2.01389	2.10435	0.617862	-0.629559	0.148557	-0.136858
1451261_s_at	expressed sequence AW049765	AW049765	1.91928	1.83699	1.94681	1.69906	0.714246	-0.674769	-0.0776386	0.0381613
1428400_at	RIKEN cDNA 2200002K05 gene	2200002K05Rik	1.61053	1.9758	2.02257	1.78675	0.668556	-0.406385	-0.00952244	-0.252647
1418487_at	receptor-interacting serine-threonine kinase 4	Ripk4	1.95466	1.80827	1.66296	1.96877	0.933349	-0.742827	-0.0308666	-0.159655
1451021_a_at	Kruppel-like factor 5	Klf5	1.81574	1.90148	1.85754	1.81745	0.771999	-0.808751	0.173229	-0.136477
1460407_at	Spi-B transcription factor (Spi-1/PU.1 related)	Spib	2.01071	1.8015	1.85312	1.72664	0.281782	-0.0611696	-0.243957	0.0233431
1418076_at	suppression of tumorigenicity 14 (colon carcinoma)	St14	2.02325	1.67791	1.77846	1.91193	0.750492	-0.601038	-0.0308847	-0.118569
1429274_at	RIKEN cDNA 2310010M24 gene	2310010M24Rik	1.6751	1.83004	1.87101	2.01451	0.563074	-0.503049	0.097147	-0.157174
1419722_at	kallikrein related-peptidase 8	Klk8	2.1878	1.69731	1.64553	1.85892	0.848365	-0.58316	-0.132713	-0.132494
1417178_at	GIPC PDZ domain containing family, member 2	Gipc2	1.45627	1.75552	1.98931	2.1675	0.418063	-0.496949	0.136557	-0.0576711
1426223_at	RIKEN cDNA 2810439F02 gene	2810439F02Rik	2.01457	1.77687	1.83037	1.74631	0.445823	-0.432297	0.00926685	-0.0227928
1433775_at	expressed sequence C77080	C77080	1.83743	1.8814	1.89734	1.75029	0.699717	-0.618254	0.170173	-0.251637
1426542_at	endonuclease domain containing 1	Endod1	1.50781	1.7109	1.93955	2.20598	0.692405	-0.169264	-0.302069	-0.221071
1429467_s_at	solute carrier family 26, member 3	Slc26a3	1.80609	1.57031	1.64211	2.34337	0.659016	-0.74256	0.0394759	0.0440664
1444412_at			1.44986	1.70507	2.27894	1.92064	0.0886569	-0.258729	0.12581	0.0442634
1440231_at	microtubule-associated protein 9	Mtap9	0.974592	2.02291	2.13404	2.20795	0.382695	-0.525919	0.104882	0.038342
1434031_at	zinc finger protein 692	Zfp692	1.3245	2.00065	2.31529	1.69504	0.144837	-0.289391	0.0581226	0.0864296
1438345_at			1.14289	1.99839	2.22565	1.96323	-0.548905	0.000290394	0.13169	0.416924
1435076_at	RIKEN cDNA 2310047D13 gene	2310047D13Rik	1.7956	1.76101	1.84904	1.90756	0.802531	-0.734251	-0.178849	0.110568
1443138_at			1.06779	2.06832	2.18354	1.98706	-0.397954	-0.159657	0.454866	0.102746
1425163_at	expressed sequence AI661453	AI661453	1.83612	1.69066	1.90996	1.86198	0.879689	-0.561523	-0.100053	-0.21811
1456661_at	Transcribed locus		1.16312	1.8407	2.11269	2.18183	0.0626602	0.0128665	-0.295765	0.22024
1443337_at	0 day neonate lung cDNA, RIKEN full-length enriched library, clone:E030012P20 product:unclassifiable, full insert sequence		1.64839	2.3415	1.79126	1.50923	0.509189	0.142056	-0.0391769	-0.612068
1420821_at	sphingosine-1-phosphate phosphatase 1	Sgpp1	1.22252	1.87435	1.90179	2.27745	0.326639	-0.55612	-0.10026	0.329741
1429835_at	RIKEN cDNA 2310033E01 gene	2310033E01Rik	2.09248	1.54995	1.87007	1.76207	0.415631	-0.344985	-0.116078	0.0454321
1436631_at	catenin (cadherin associated protein), alpha 1	Ctnna1	1.01458	1.9796	2.26307	2.01636	-0.483229	0.12425	-0.0179687	0.376947
1440344_at	Transcribed locus		1.09096	2.1349	2.14643	1.9009	0.066062	-0.145626	0.0162325	0.0633326
1417089_a_at	creatine kinase, mitochondrial 1, ubiquitous	Ckmt1	2.0616	1.65037	1.53495	2.01894	0.832636	-0.579888	-0.168667	-0.0840807
1420943_at	zinc finger protein 185	Zfp185	1.7717	1.70415	1.70614	2.08237	0.722402	-0.692669	-0.0892329	0.0595002
1439929_at			0.881794	2.0941	2.43589	1.84243	-0.128857	-0.0740075	0.198825	0.00403881
1438699_at	steroid 5 alpha-reductase 1	Srd5a1	1.99769	1.78972	1.76666	1.68411	0.663251	-0.48565	-0.062521	-0.11508
1425918_at	EGL nine homolog 3 (C. elegans)	Egln3	1.20069	1.98156	2.41068	1.64282	-0.15406	-0.0172787	0.101971	0.0693703
1419401_at	ankyrin repeat and SOCS box-containing protein 13	Asb13	1.08641	1.93714	2.04147	2.15429	0.279455	-0.401157	0.116433	0.0052681
1452411_at	leucine rich repeat containing 1	Lrrc1	1.44986	1.71576	1.84565	2.20612	0.478929	-0.360179	-0.191205	0.0724564
1439138_at	Transcribed locus		0.967233	1.99694	2.29176	1.95392	-0.474705	0.34112	0.152876	-0.0192928
1452060_a_at	LIM motif-containing protein kinase 2	Limk2	1.80065	1.73479	1.86506	1.80492	0.705381	-0.566102	-0.0939779	-0.0452976
1435756_at	sterile alpha motif domain containing 10	Samd10	1.95422	1.8022	1.7287	1.7183	0.824867	-0.396214	-0.331837	-0.0968142
1458472_at	RIKEN cDNA 4932417H02 gene	4932417H02Rik	1.32065	1.72496	1.96467	2.17981	0.494334	-0.682998	-0.018024	0.206688
1456640_at	SH3 domain containing ring finger 2	Sh3rf2	1.5013	1.807	1.96477	1.90983	0.801227	-0.450533	-0.258893	-0.0917997
1456659_at	hypothetical LOC552902	LOC552902	1.06857	2.03125	2.28573	1.7908	-0.351644	-0.0535769	0.0936995	0.31152
1437458_x_at	clusterin /// similar to clusterin	Clu /// LOC100046120	1.87143	1.68023	1.79677	1.82255	0.818559	-0.532211	-0.248164	-0.0381832
1442070_at	myeloid/lymphoid or mixed lineage-leukemia translocation to 10 homolog (Drosophila)	Mllt10	1.05236	2.10289	2.24311	1.76886	-0.389962	0.0746431	0.189375	0.125943
1443657_at	RIKEN cDNA 6330505N24 gene	6330505N24Rik	0.986643	1.76084	2.21434	2.20344	0.320681	-0.415113	-0.124362	0.218795
1429581_at	acyl-Coenzyme A dehydrogenase family, member 9	Acad9	1.66713	1.72401	1.82964	1.94316	0.617541	-0.429584	-0.126648	-0.0613117
1424719_a_at	microtubule-associated protein tau	Mapt	1.87881	1.83727	1.7767	1.66129	0.629624	-0.554823	0.117935	-0.192736
1458899_at	ubiquitin specific peptidase 53	Usp53	1.10707	1.66037	2.16352	2.22214	0.0349159	-0.012506	-0.327307	0.304898
1444869_at			1.30322	1.61269	2.0127	2.2229	0.174463	0.110162	-0.220763	-0.0638628
1452136_at	solute carrier family 5 (sodium/glucose cotransporter), member 9	Slc5a9	1.80596	1.56297	1.96791	1.81278	0.864653	-0.224117	-0.105095	-0.53544
1417797_a_at	RIKEN cDNA 1810019J16 gene	1810019J16Rik	2.0411	1.80009	1.62655	1.67273	0.842203	-0.52957	-0.0164547	-0.296178
1456784_at	predicted gene, OTTMUSG00000015762 /// hypothetical protein LOC100048615	LOC100048615 /// OTTMUSG00000015762	1.28279	1.68891	1.78525	2.38327	0.388265	0.154922	-0.205447	-0.337738
1439620_at	carbonic anhydrase 13	Car13	1.40565	1.81025	1.6218	2.29858	0.578643	-0.622289	-0.337611	0.381257
1449556_at	histocompatibility 2, T region locus 23 /// RIKEN cDNA C920025E04 gene /// similar to MHC class Ib antigen Qa-1c	C920025E04Rik /// H2-T23 /// LOC100046736	2.10872	1.67719	1.70638	1.64306	0.743671	-0.575268	-0.142227	-0.0261745
1456047_at	phospholipase A2, group IVB (cytosolic)	Pla2g4b	1.61628	1.59305	1.74532	2.16456	0.515736	-0.440757	-0.0992847	0.0243058
1434025_at	Transcribed locus		1.50733	1.83785	1.78489	1.98709	0.724747	-0.720138	-0.0166321	0.012022
1436484_at	RIKEN cDNA C030019I05 gene	C030019I05Rik	1.70375	1.67387	1.58556	2.15228	0.747121	-0.426348	-0.420453	0.099679
1430232_at	RIKEN cDNA 4933407E14 gene	4933407E14Rik	1.33124	1.91705	1.95181	1.9135	0.522893	-0.629213	0.317422	-0.211103
1436392_s_at	transcription factor AP-2, gamma	Tcfap2c	1.70181	1.77664	1.71505	1.90558	0.711919	-0.610187	-0.140102	0.038372
1456643_at	RIKEN cDNA 9230114K14 gene	9230114K14Rik	1.61728	1.90474	1.91161	1.66503	0.398226	-0.830127	0.241825	0.190074
1452714_at	tetratricopeptide repeat, ankyrin repeat and coiled-coil containing 1	Tanc1	1.30293	1.81877	1.93225	2.04465	0.669867	-0.666146	-0.082242	0.0785217
1441481_at	microfibrillar-associated protein 3-like	Mfap3l	1.57449	1.66552	1.91716	1.94131	0.589827	-0.225	-0.46362	0.0987911
1426543_x_at	endonuclease domain containing 1	Endod1	1.35213	1.47794	1.91336	2.35141	0.534408	-0.101426	-0.229556	-0.203426
1458947_at			1.13705	2.09646	2.15272	1.7079	-0.313454	-0.146652	0.134441	0.325665
1445720_at	SAFB-like, transcription modulator	Sltm	0.986935	1.94384	2.1676	1.98003	0.0368633	-0.0399609	0.0742126	-0.071115
1455450_at	Protein tyrosine phosphatase, non-receptor type 3	Ptpn3	1.24435	1.96094	1.98289	1.89008	0.319217	-0.343122	0.240282	-0.216379
1417986_at	Notch-regulated ankyrin repeat protein	Nrarp	1.78867	1.71585	1.61624	1.95455	0.809816	-0.807837	0.0574198	-0.0593977
1457265_at	splicing factor, arginine/serine-rich 17b	Sfrs17b	1.07629	1.98736	2.05146	1.94351	0.239989	-0.341888	0.0517254	0.0501728
1425359_at	mal, T-cell differentiation protein-like	Mall	1.84231	1.68654	1.34907	2.17796	0.698236	-0.420224	-0.00692034	-0.271091
1422821_s_at	StAR-related lipid transfer (START) domain containing 5	Stard5	2.07901	1.62873	1.64403	1.69632	0.719481	-0.650506	-0.29267	0.223694
1427095_at	CUB domain containing protein 1	Cdcp1	1.48512	1.84768	1.77893	1.93241	0.425639	-0.404979	0.245519	-0.266178
1440578_at			1.21706	1.98163	2.20361	1.64063	-0.483572	-0.0844159	0.0882678	0.47972
1424783_a_at	UDP glucuronosyltransferase 1 family, polypeptide A2 /// UDP glucuronosyltransferase 1 family, polypeptide A6A /// UDP glycosyltransferase 1 family, polypeptide A10 /// UDP glucuronosyltransferase 1 family, polypeptide A7C /// UDP glucuronosyltransferase 1 family, polypeptide A5 /// UDP glucuronosyltransferase 1 family, polypeptide A9 /// UDP glucuronosyltransferase 1 family, polypeptide A6B /// …	Ugt1a1 /// Ugt1a10 /// Ugt1a2 /// Ugt1a5 /// Ugt1a6a /// Ugt1a6b /// Ugt1a7c /// Ugt1a9	1.59399	1.66174	1.88026	1.90393	0.621343	-0.59236	-0.074583	0.0456028
1454849_x_at	clusterin /// similar to clusterin	Clu /// LOC100046120	1.83532	1.67678	1.74313	1.77382	0.772092	-0.530535	-0.208925	-0.0326319
1438370_x_at	downstream of Stk11	Dos	1.72612	1.79382	1.87082	1.63567	0.489964	-0.23072	0.190078	-0.449319
1424356_a_at	meteorin, glial cell differentiation regulator-like	Metrnl	1.94271	1.44488	1.63101	1.99861	0.808206	-0.490706	-0.453361	0.135861
1433819_s_at	1-acylglycerol-3-phosphate O-acyltransferase 3	Agpat3	1.9361	1.78621	1.81358	1.47854	0.560893	-0.312572	-0.0416899	-0.20663
1440966_at	membrane-associated ring finger (C3HC4) 7	2008-03-07	1.88343	1.67213	2.0001	1.45626	0.328552	-0.184794	0.499642	-0.643401
1457214_at			0.880737	1.95607	2.24656	1.92843	-0.230628	0.0287561	-0.186585	0.388456
1451210_at	phosphatidic acid phosphatase type 2c	Ppap2c	2.12059	1.65693	1.7344	1.49382	0.795491	-0.455188	-0.103439	-0.236865
1425264_s_at	myelin basic protein	Mbp	1.63231	1.77118	1.84745	1.7416	0.551569	-0.369603	0.110713	-0.292678
1435370_a_at	carboxylesterase 3	Ces3	2.09269	1.83046	1.77775	1.27345	0.54146	-0.356196	0.11185	-0.297114
1439819_at	expressed sequence AU015263	AU015263	1.19061	1.96454	2.18934	1.62521	-0.00896549	0.0319357	0.0518961	-0.0748668
1429090_at	RIKEN cDNA A030007L17 gene	A030007L17Rik	1.63692	1.86696	1.64531	1.81129	0.676488	-0.639305	-0.249361	0.212178
1444394_at	acyl-Coenzyme A dehydrogenase family, member 9	Acad9	1.26886	1.76437	1.99759	1.92275	0.338233	-0.251339	0.0856566	-0.172549
1441069_at	zinc finger, DHHC domain containing 23	Zdhhc23	1.32664	1.88834	1.83075	1.89739	0.343538	-0.159005	0.0352187	-0.219751
1439325_at			1.21053	1.87089	2.19396	1.65535	-0.15447	-0.132351	0.217972	0.0688491
1425104_at	potassium channel tetramerisation domain containing 1	Kctd1	1.58381	1.67402	1.90406	1.75802	0.576866	-0.58339	0.00449562	0.00202656
1426048_s_at	histidine rich calcium binding protein /// transcription factor AP-2, alpha	Hrc /// Tcfap2a	1.32846	1.81877	1.64501	2.11786	0.593484	-0.598519	0.114121	-0.109083
1440643_at			1.10059	1.72076	2.22346	1.86397	0.0499191	-0.311814	0.108572	0.153323
1457913_at	RIKEN cDNA 5730601F06 gene	5730601F06Rik	1.20466	1.96628	2.19537	1.53613	0.122517	0.106055	-0.0655022	-0.163069
1447762_x_at	carbonic anyhydrase 12	Car12	1.30617	1.87151	1.58005	2.14154	0.301046	-0.241359	0.0624475	-0.122133
1445391_at	diaphanous homolog 1 (Drosophila)	Diap1	1.0452	1.58997	2.07495	2.1755	-0.10162	0.00744486	-0.435712	0.529888
1421308_at	carbonic anhydrase 13	Car13	1.41162	1.70516	1.58185	2.18466	0.483902	-0.332804	-0.318979	0.167881
1434661_at	synaptogyrin 1	Syngr1	1.77375	1.69233	1.7768	1.62081	0.450164	-0.455536	-0.108075	0.113447
1438916_x_at	RIKEN cDNA 6720401G13 gene	6720401G13Rik	0.922544	1.87332	2.12046	1.94571	0.131964	-0.33474	0.467873	-0.265097
1452517_at	pleckstrin homology domain containing, family H (with MyTH4 domain) member 1	Plekhh1	1.30213	1.46604	1.96613	2.12241	0.660787	-0.297161	-0.476061	0.112436
1436590_at	protein phosphatase 1, regulatory (inhibitor) subunit 3B	Ppp1r3b	1.15852	1.89287	1.88966	1.90409	0.652594	-0.478169	0.0412989	-0.215724
1418671_at	calpain 5	Capn5	1.59036	1.60882	1.75877	1.88612	0.549643	-0.327123	0.0866399	-0.309161
1426634_at	solute carrier family 5 (sodium/glucose cotransporter), member 9	Slc5a9	1.61752	1.6291	1.7362	1.86077	0.294201	0.109625	-0.472096	0.0682693
1439319_at	E74-like factor 1	Elf1	1.03616	1.91357	2.29399	1.58728	0.154129	-0.433146	-0.105762	0.38478
1441153_at			0.849239	1.94598	2.22093	1.81185	-0.0969696	0.319805	-0.345576	0.122742
1419392_at	hypothetical protein LOC100044163	LOC100044163	1.19433	1.55813	2.10317	1.97164	0.287204	-0.311355	0.330018	-0.305867
1417416_at	potassium voltage-gated channel, shaker-related subfamily, member 1	Kcna1	1.2641	1.55846	1.75536	2.24672	0.642245	-0.3325	-0.453589	0.143845
1454733_at	nucleotide-binding oligomerization domain containing 1	Nod1	1.58484	1.7519	1.82139	1.66438	0.61546	-0.554477	0.0175056	-0.0784883
1429822_at	RIKEN cDNA 4633401B06 gene	4633401B06Rik	1.46879	1.72294	1.94096	1.68237	0.169613	0.021605	-0.161088	-0.0301304
1421818_at	B-cell leukemia/lymphoma 6	Bcl6	1.14869	1.70555	1.85097	2.09585	0.315236	-0.331141	-0.214385	0.23029
1424698_s_at	grancalcin	Gca	1.19781	1.6967	1.90168	1.99982	0.769643	-0.276882	-0.019412	-0.473348
1434229_a_at	polymerase (DNA directed), beta	Polb	1.62316	1.70919	1.73081	1.72495	0.249786	-0.221565	-0.0676289	0.0394068
1451363_a_at	DENN/MADD domain containing 2D	Dennd2d	1.96793	1.5683	1.64286	1.6075	0.569831	-0.384084	0.141593	-0.32734
1437250_at	melanoregulin	Mreg	1.68269	1.72311	1.65146	1.72373	0.582875	-0.552536	-0.0328855	0.00254631
1433712_at	expressed sequence AW555464	AW555464	1.49265	1.62336	1.73454	1.92611	0.837664	-0.585762	-0.243628	-0.00827217
1417481_at	receptor (calcitonin) activity modifying protein 1	Ramp1	2.06845	1.59505	1.58306	1.52989	0.675964	-0.487287	-0.354866	0.166189
1457991_at			0.909157	1.82182	2.20534	1.83928	-0.309297	0.163482	0.307478	-0.161663
1427951_s_at	coiled-coil domain containing 28A /// similar to coiled-coil domain containing 28A	Ccdc28a /// LOC100045472	1.85439	1.5669	1.81428	1.5372	0.519912	-0.357472	0.0825186	-0.244959
1429347_at	Bcl2-like 14 (apoptosis facilitator)	Bcl2l14	1.72309	1.73632	1.67846	1.63443	0.435677	-0.431549	0.120641	-0.124769
1460598_at	interleukin 28 receptor alpha	Il28ra	1.47737	1.78685	1.75326	1.75179	0.722728	-0.62672	0.160451	-0.256461
1421199_at	discs, large homolog 2 (Drosophila)	Dlg2	1.03229	1.65817	1.98798	2.08769	0.291059	-0.291415	0.0845113	-0.0841541
1456358_at	ets variant gene 3	Etv3	1.03021	1.82696	2.24118	1.66151	-0.338733	0.199985	-0.121077	0.259824
1427356_at	RIKEN cDNA 2310031A18 gene /// hypothetical protein LOC100047808	2310031A18Rik /// LOC100047808	1.61079	1.47796	1.73538	1.93171	0.366881	-0.316751	-0.0746903	0.0245595
1456906_at	0 day neonate lung cDNA, RIKEN full-length enriched library, clone:E030037M23 product:unclassifiable, full insert sequence		0.978005	1.97275	2.13417	1.66518	0.0255857	-0.124706	0.199168	-0.100048
1452203_at	oligonucleotide/oligosaccharide-binding fold containing 2A	Obfc2a	1.02558	1.58779	1.87514	2.25565	0.193984	-0.358157	0.123711	0.040462
1444810_at			0.828697	1.92405	1.94901	2.03641	-0.423684	0.135689	-0.0171099	0.305105
1446568_at			1.20325	1.77764	1.98337	1.77152	-0.238467	-0.300874	-0.294474	0.833815
1439857_at	Transcribed locus		0.85252	1.74979	2.19224	1.93136	-0.323493	-0.0645676	0.0694671	0.318594
1423753_at	BMP and activin membrane-bound inhibitor, homolog (Xenopus laevis)	Bambi	1.66319	1.46188	1.60057	1.99957	0.698763	-0.423578	-0.334229	0.0590429
1418982_at	CCAAT/enhancer binding protein (C/EBP), alpha	Cebpa	1.99492	1.59933	1.57997	1.54678	0.812093	-0.507597	-0.0785036	-0.22599
1439615_at	giant axonal neuropathy	Gan	1.16372	1.83069	2.03408	1.69242	0.668472	-0.46441	0.124149	-0.328215
1426959_at	3-hydroxybutyrate dehydrogenase, type 1	Bdh1	1.65381	1.5654	1.56018	1.93202	0.683114	-0.355475	-0.0908251	-0.236814
1437407_at	RIKEN cDNA 9930039A11 gene	9930039A11Rik	1.43723	1.60757	1.47412	2.17964	0.344799	-0.505067	-0.0678792	0.228148
1448896_at	phosphatidylinositol glycan anchor biosynthesis, class F	Pigf	1.46666	1.72662	1.75636	1.73612	0.447258	-0.35806	-0.0937643	0.00456715
1437344_x_at	keratin 13	Krt13	1.24436	1.37027	1.58779	2.47677	-0.0591044	-0.0422635	0.133143	-0.031775
1443314_at	RIKEN cDNA 2410042D21 gene	2410042D21Rik	1.3339	1.76055	2.07246	1.5059	0.0896354	0.375903	-0.10068	-0.364858
1434295_at	RAS guanyl releasing protein 1	Rasgrp1	1.23666	1.55412	1.67146	2.20722	0.595222	-0.278838	-0.253728	-0.0626559
1442163_at			1.06919	1.73204	2.13422	1.73129	-0.0533991	0.108784	-0.198062	0.142679
1435105_at	ring finger protein 208	Rnf208	1.76588	1.46356	1.7565	1.67702	0.815994	-0.566621	-0.272751	0.0233803
1459994_x_at	transferrin receptor 2	Trfr2	1.99788	1.62724	1.52567	1.50941	0.685101	-0.229377	-0.290291	-0.165432
1424960_at	epsin 3	Epn3	1.51922	1.71071	1.68905	1.74076	0.5663	0.0388556	-0.680681	0.0755253
1433454_at	ankyrin repeat and BTB (POZ) domain containing 2	Abtb2	1.54769	1.52705	1.52994	2.05175	0.368346	-0.275167	-0.0685535	-0.0246248
1445625_at	Transcribed locus		1.62517	1.72165	1.66562	1.62665	0.0329747	-0.0872817	0.117383	-0.0630765
1436556_at	transmembrane protein 139	Tmem139	1.71861	1.62861	1.45576	1.82497	0.70442	-0.297346	-0.18513	-0.221945
1425073_at	pleckstrin homology domain containing, family G (with RhoGef domain) member 6	Plekhg6	1.88373	1.65554	1.58467	1.50279	0.798791	0.0839305	-0.34171	-0.541011
1436164_at	solute carrier family 30 (zinc transporter), member 1	Slc30a1	1.02446	1.7821	1.9429	1.87666	0.355182	-0.408679	0.0769052	-0.0234089
1460126_at	Transcribed locus		0.846415	1.85875	2.04141	1.87905	-0.389659	0.324567	0.188997	-0.123904
1419532_at	interleukin 1 receptor, type II	Il1r2	1.49958	1.56437	1.75735	1.80382	0.561523	-0.41443	-0.298618	0.151525
1449579_at	Sh3 domain YSC-like 1	Sh3yl1	1.25619	1.65458	1.69988	2.01081	0.337588	-0.327275	-0.129324	0.119012
1433801_at	RIKEN cDNA 9930012K11 gene	9930012K11Rik	1.50632	1.38277	1.73868	1.98022	0.490875	-0.323416	-0.194989	0.0275288
1430108_at	RIKEN cDNA 9030622M22 gene	9030622M22Rik	1.12016	1.48639	2.26785	1.72485	-0.173007	-0.0845919	0.24406	0.0135403
1416823_a_at	oxysterol binding protein-like 1A	Osbpl1a	1.05946	1.80903	1.86932	1.86046	0.485476	-0.265932	-0.369755	0.150209
1421996_at	transcription factor AP-2, alpha	Tcfap2a	1.35227	1.6844	1.62296	1.93297	0.639201	-0.61247	0.00782299	-0.0345535
1418649_at	EGL nine homolog 3 (C. elegans)	Egln3	1.49315	1.56483	1.64295	1.89001	0.519461	-0.475889	-0.198218	0.154646
1437159_at	Galactosidase, beta 1	Glb1	1.70369	1.69739	1.87012	1.30697	0.606654	-0.441805	0.0428047	-0.207655
1457175_at			1.04292	1.67729	2.10956	1.74438	0.0549464	-0.271945	-0.0457816	0.26278
1434845_at	Expressed sequence AI195381	AI195381	0.894498	1.83344	1.9926	1.85255	0.346118	-0.377699	0.156551	-0.124969
1420098_s_at	DNA segment, Chr 13, ERATO Doi 787, expressed	D13Ertd787e	1.05522	1.73519	1.83248	1.94725	-0.231548	0.0801892	-0.0917606	0.24312
1441321_at	hypothetical LOC552911	LOC552911	1.02158	1.75153	2.19569	1.6001	-0.0814252	-0.276392	0.0298166	0.328
1441229_at	RIKEN cDNA D230019N24 gene	D230019N24Rik	0.744512	1.86792	2.17625	1.76728	-0.124065	-0.112618	0.112136	0.124548
1459592_a_at	protein phosphatase 1, regulatory (inhibitor) subunit 13 like /// similar to NFkB interacting protein 1	LOC669005 /// Ppp1r13l	1.80723	1.60716	1.61873	1.51779	0.873801	-0.519883	-0.0154724	-0.338444
1426507_at	interleukin 1 family, member 5 (delta)	Il1f5	1.31833	1.46244	1.64467	2.12453	0.553268	-0.21384	-0.277011	-0.0624151
1447738_s_at	ankyrin repeat domain 13 family, member D	Ankrd13d	1.36315	1.75345	1.90097	1.52657	0.310784	-0.196173	0.014708	-0.12932
1445239_at	GATA zinc finger domain containing 2A /// similar to Transcriptional repressor p66 alpha (GATA zinc finger domain-containing protein 2A)	Gatad2a /// LOC100047029	1.09829	1.70151	1.87618	1.86808	0.0809426	-0.0291414	-0.416509	0.364707
1454755_at	inositol 1,4,5-trisphosphate 3-kinase C	Itpkc	2.02661	1.43247	1.51053	1.574	0.76829	-0.525073	-0.197492	-0.0457258
1427279_at	CAP-GLY domain containing linker protein family, member 4	Clip4	1.1277	1.82902	1.7471	1.83931	0.618847	-0.111755	-0.469625	-0.0374665
1449028_at	ras homolog gene family, member U	Rhou	1.47634	1.64088	1.91189	1.50883	0.641431	-0.308125	-0.14371	-0.189594
1438021_at	cDNA sequence BC013481	BC013481	1.30587	1.84775	1.78257	1.60121	0.366542	-0.398441	0.157539	-0.12564
1432151_at	Obg-like ATPase 1	Ola1	0.816368	2.02604	1.96988	1.72484	-0.0514193	0.010972	-0.293874	0.334321
1444473_at			1.09092	1.8973	1.80758	1.74054	-0.151433	0.188807	0.0528197	-0.0901957
1453206_at	acyl-Coenzyme A dehydrogenase family, member 9	Acad9	1.38832	1.6288	1.75673	1.75897	0.540667	-0.504838	-0.0157204	-0.0201063
1441420_at	immunoglobulin superfamily, member 9	Igsf9	1.09022	1.9227	1.86461	1.65396	-0.0013442	-0.116165	0.242859	-0.125348
1441635_at			0.939757	1.6496	2.10981	1.83062	-0.112569	-0.260314	-0.0396509	0.412534
1451410_a_at	cysteine-rich protein 3	Crip3	1.90333	1.72542	1.45089	1.44927	0.470375	-0.319733	-0.0169773	-0.133665
1436548_at	RIKEN cDNA 1810012P15 gene	1810012P15Rik	1.2819	1.79618	1.85212	1.59619	0.340522	-0.204188	-0.0240488	-0.112285
1426566_s_at	interleukin 17 receptor E	Il17re	1.98563	1.65793	1.38998	1.48894	0.61699	-0.469263	0.241936	-0.389662
1454736_at	ankyrin repeat domain 57	Ankrd57	0.999418	1.66577	1.64737	2.20849	0.162659	-0.248918	-0.192597	0.278856
1445667_at	TBC1 domain family, member 10a	Tbc1d10a	1.44182	1.53586	1.62862	1.90918	0.500431	-0.476256	0.0279098	-0.0520849
1457297_at	RIKEN cDNA A430081F14 gene	A430081F14Rik	1.31433	1.73352	1.74705	1.71497	0.020824	0.0757628	-0.011971	-0.0846138
1419339_at	neuraminidase 3	Neu3	1.63577	1.64686	1.48214	1.73368	0.64175	-0.58888	-0.242167	0.189298
1426812_a_at	RIKEN cDNA 9130404D14 gene	9130404D14Rik	1.53442	1.49661	1.74038	1.72138	0.799807	-0.595833	-0.266694	0.0627174
1424866_at	ubiquitin specific peptidase 43	Usp43	1.36298	1.7879	1.77905	1.56016	0.353039	-0.391013	0.047698	-0.00972366
1422977_at	glycoprotein Ib, beta polypeptide	Gp1bb	1.74338	1.60625	1.68736	1.45192	0.726961	-0.384213	0.0672874	-0.410036
1444651_at	hypothetical LOC553089	LOC553089	1.1735	1.60232	1.99742	1.70323	0.0528121	0.18337	-0.317479	0.0812974
1425272_at	epithelial membrane protein 2	Emp2	2.15634	1.38914	1.4484	1.47886	0.544388	-0.374483	-0.193321	0.0234165
1415856_at	embigin	Emb	0.899569	1.66887	1.70942	2.18282	0.221611	-0.311919	-0.00264359	0.0929527
1418395_at	solute carrier family 47, member 1	Slc47a1	1.87004	1.5642	1.46051	1.56528	0.337371	-0.598056	0.482225	-0.221541
1433101_at	RIKEN cDNA 9030419F21 gene	9030419F21Rik	1.11455	1.69757	2.08975	1.55805	-0.0899434	-0.0833611	0.107586	0.0657187
1451764_at	MARVEL (membrane-associating) domain containing 3	Marveld3	1.90626	1.6294	1.46601	1.45264	0.441953	0.0704117	-0.379308	-0.133056
1456772_at	neutrophil cytosolic factor 1	Ncf1	1.58894	1.5609	1.68291	1.61324	0.545573	-0.39115	0.0126572	-0.167081
1450744_at	elongation factor RNA polymerase II 2	Ell2	1.18418	1.75263	1.61916	1.88816	0.574519	-0.535436	-0.095274	0.0561905
1457248_x_at	hydroxysteroid (17-beta) dehydrogenase 7	Hsd17b7	0.877182	1.63072	1.83667	2.09947	0.236892	-0.214989	0.1389	-0.160805
1421830_at	adenylate kinase 3 alpha-like 1 /// similar to adenylate kinase 4	Ak3l1 /// LOC100047616	1.35046	1.71303	1.57908	1.79709	0.613325	-0.238981	-0.273078	-0.101266
1456891_at	DENN/MADD domain containing 2C	Dennd2c	1.08413	1.72574	1.76538	1.85647	0.424428	-0.397426	0.0339956	-0.0610008
1440011_at			1.03637	1.80786	2.06493	1.52064	-0.214021	0.154768	-0.263446	0.322697
1437542_at	RIKEN cDNA A730095J18 gene	A730095J18Rik	0.953369	1.7453	2.12236	1.60692	0.0042448	-0.215528	0.487102	-0.275819
1439153_at	IBR domain containing 2	Ibrdc2	1.10493	1.74274	1.75883	1.81295	0.425691	-0.479689	-0.00609493	0.060091
1450387_s_at	adenylate kinase 3 alpha-like 1 /// similar to adenylate kinase 4	Ak3l1 /// LOC100047616	1.37153	1.6486	1.6063	1.79292	0.600738	-0.340242	-0.15775	-0.102747
1436765_at	par-3 (partitioning defective 3) homolog (C. elegans)	Pard3	1.20404	1.77433	1.71719	1.72125	0.475422	-0.342482	0.125443	-0.258383
1424777_at	WD repeat domain 21	Wdr21	1.65657	1.54779	1.63372	1.57695	0.582296	-0.441013	-0.0210047	-0.120277
1445475_at	p21 (CDKN1A)-activated kinase 6	Pak6	1.97851	1.50521	1.36463	1.56069	0.649935	-0.441208	0.0231924	-0.231919
1436820_at	potassium channel tetramerisation domain containing 11	Kctd11	1.38149	1.43866	1.73647	1.85183	0.649074	-0.398815	-0.147268	-0.10299
1425362_at	HIV-1 Rev binding protein-like	Hrbl	1.29859	1.74024	1.75559	1.6123	-0.23501	-0.124313	0.357388	0.00193596
1442750_at	Transcribed locus		1.21404	1.9579	2.02005	1.21278	0.186515	-0.027689	-0.182779	0.0239534
1429608_at	alcohol dehydrogenase 6A (class V)	Adh6a	1.74665	1.47021	1.14249	2.0372	0.501488	-0.534407	-0.234932	0.26785
1424951_at	BAI1-associated protein 2-like 1	Baiap2l1	1.61201	1.55816	1.56978	1.654	0.587963	-0.552193	-0.0103645	-0.0254078
1434230_at	polymerase (DNA directed), beta	Polb	1.51863	1.56912	1.6515	1.65436	0.336799	-0.262075	-0.0400114	-0.0347137
1417871_at	hydroxysteroid (17-beta) dehydrogenase 7	Hsd17b7	1.18891	1.55426	1.77731	1.87039	0.657345	-0.339587	-0.284931	-0.0328264
1446908_at			1.86227	1.33311	1.73093	1.46009	0.543121	-0.252587	-0.145386	-0.145148
1457147_at	enhancer trap locus 4	Etl4	0.83255	1.76534	2.11112	1.67277	0.0603795	0.14447	-0.0779271	-0.126922
1447929_at	slingshot homolog 3 (Drosophila)	Ssh3	1.37836	1.45452	1.98173	1.56595	0.432149	-0.425557	-0.0132875	0.00669479
1427964_at	CKLF-like MARVEL transmembrane domain containing 8	Cmtm8	1.45484	1.53573	1.70353	1.68434	0.439664	-0.370324	0.0196466	-0.0889869
1421156_a_at	desmocollin 2	Dsc2	0.984533	1.56997	1.75748	2.06333	0.0795589	-0.290919	0.0707364	0.140624
1450686_at	paraoxonase 2	Pon2	0.971654	1.71469	1.82023	1.86859	0.479317	-0.424386	-0.0585251	0.00359344
1441482_at			1.3262	1.90852	1.96433	1.17495	-0.112188	-0.107227	-0.0960975	0.315512
1459703_at	DNA segment, Chr 7, ERATO Doi 443, expressed	D7Ertd443e	1.61169	1.55777	1.66434	1.54015	0.712319	-0.373007	-0.0304737	-0.308839
1434211_at	SH3 domain binding glutamic acid-rich protein like 2	Sh3bgrl2	1.21265	1.61738	1.63824	1.9043	0.473083	-0.401772	-0.0487304	-0.0225801
1443721_x_at	strawberry notch homolog 2 (Drosophila)	Sbno2	0.927029	1.68601	2.16633	1.59109	-0.0429606	-0.211105	-0.100319	0.354386
1455135_at	RIKEN cDNA 2610014I16 gene	2610014I16Rik	1.53464	1.4755	1.66385	1.69532	0.568163	-0.418485	-0.0820923	-0.067584
1433725_at	activin A receptor, type 1B	Acvr1b	1.44603	1.67207	1.68089	1.57025	0.610637	-0.492869	0.182321	-0.300091
1437883_s_at			0.990993	1.67558	1.91292	1.78812	-0.57618	0.545852	-0.0251746	0.0555024
1441185_at	Musashi homolog 2 (Drosophila)	Msi2	0.824472	1.88584	2.02141	1.63582	-0.15415	-0.17393	0.0589871	0.269093
1434017_at	zinc and ring finger 2	Znrf2	0.862473	1.73353	1.84122	1.92945	0.428245	-0.436173	0.128624	-0.120695
1418028_at	dopachrome tautomerase	Dct	1.90859	1.88237	1.67272	0.900931	0.405355	-0.240368	-0.11519	-0.049799
1449074_at	RIKEN cDNA 1700019N12 gene	1700019N12Rik	2.24019	1.42087	1.25262	1.44599	0.578441	-0.241717	-0.0617814	-0.274942
1455374_at	potassium inwardly-rectifying channel, subfamily J, member 3	Kcnj3	1.10187	1.58825	2.0673	1.60134	0.39435	-0.294542	0.0737085	-0.173517
1440625_at	RIKEN cDNA D930015E06 gene	D930015E06Rik	0.988047	1.89099	2.06292	1.4069	-0.399685	0.0184498	0.166129	0.215105
1436095_at	chromodomain helicase DNA binding protein 5	Chd5	1.46799	1.33664	1.57599	1.96613	0.620566	-0.469753	-0.229102	0.07829
1426857_a_at	hydroxysteroid dehydrogenase like 2	Hsdl2	1.21425	1.64751	1.65219	1.83151	0.262095	-0.259938	-0.076087	0.0739298
1436614_at	expressed sequence AI843639	AI843639	1.35374	1.40349	1.50048	2.0855	0.37457	-0.325421	-0.111077	0.0619297
1445443_at			1.04194	1.72224	2.051	1.52789	-0.148994	-0.0391483	-0.177106	0.365248
1417639_at	solute carrier family 22 (organic cation transporter), member 4	Slc22a4	1.35635	1.53745	1.41502	2.02886	0.452169	-0.615493	0.0441012	0.119223
1460192_at	oxysterol binding protein-like 1A	Osbpl1a	1.07588	1.64048	1.71716	1.89518	0.242554	-0.355067	-0.0408564	0.153371
1457482_at	jumonji, AT rich interactive domain 1B (Rbp2 like)	Jarid1b	1.51388	1.49125	1.82967	1.49133	0.310536	-0.119027	-0.353471	0.161962
1424544_at	nuclear receptor binding protein 2	Nrbp2	0.928017	1.71261	1.90462	1.76796	0.0743942	-0.138929	0.089047	-0.0245118
1446938_at	expressed sequence AA408213	AA408213	1.23198	1.66247	1.92388	1.49214	0.25836	-0.123425	-0.438372	0.303438
1427008_at	ring finger protein 43	Rnf43	1.54269	1.64012	1.52448	1.60221	0.588898	-0.392032	0.135297	-0.332163
1425656_a_at	brain-specific angiogenesis inhibitor 1-associated protein 2	Baiap2	1.77406	1.52711	1.43923	1.56847	0.721579	-0.488998	-0.153728	-0.0788531
1453278_a_at	CAP-GLY domain containing linker protein family, member 4	Clip4	1.26951	1.63398	1.76161	1.64046	0.510812	-0.582346	0.0292773	0.0422573
1459054_at	castor homolog 1, zinc finger (Drosophila) /// similar to castor homolog 1, zinc finger	Casz1 /// LOC547380	1.25589	1.6501	1.83659	1.56043	0.448119	-0.48982	0.0874224	-0.0457211
1459948_at	Mus musculus, clone IMAGE:1511633, mRNA		0.985204	1.69215	2.05717	1.56084	-0.391661	0.176919	0.0919652	0.122776
1441100_at	mbt domain containing 1	Mbtd1	1.091	1.78519	1.94749	1.47094	0.0365644	0.432036	-0.387682	-0.0809183
1437540_at	mucolipin 3	Mcoln3	1.35396	1.95452	1.83403	1.15074	0.177612	-0.0692225	-0.047091	-0.0612984
1448977_at	transcription factor AP-2, gamma	Tcfap2c	1.9204	1.49553	1.26066	1.61555	0.737994	-0.449092	-0.0381565	-0.250745
1457719_at	Transcribed locus		1.49358	1.63445	1.56745	1.59211	0.3555	-0.332849	0.0458765	-0.0685291
1444456_at	RIKEN cDNA 9030425P06 gene	9030425P06Rik	1.49914	1.5868	1.78835	1.41118	-0.302627	0.423015	0.296033	-0.416421
1444224_at	RIKEN cDNA C030005K06 gene	C030005K06Rik	0.916968	1.67929	2.1028	1.58571	-0.200597	-0.134948	-0.0250816	0.360627
1430222_at	RIKEN cDNA 9130007G19 gene	9130007G19Rik	1.58123	1.60647	1.72995	1.35905	0.347365	-0.338423	0.231002	-0.239944
1449202_at	sema domain, immunoglobulin domain (Ig), transmembrane domain (TM) and short cytoplasmic domain, (semaphorin) 4G	Sema4g	1.30645	1.70072	1.61673	1.65013	0.404495	-0.336138	-0.037447	-0.0309119
1447112_s_at	crystallin, lambda 1	Cryl1	1.78311	1.46593	1.58352	1.44077	0.643084	-0.326392	-0.199509	-0.117184
1416129_at	ERBB receptor feedback inhibitor 1	Errfi1	1.17636	1.57045	1.58579	1.93698	0.424378	-0.370609	-0.0821304	0.0283632
1441052_at	RIKEN cDNA 2310035C23 gene	2310035C23Rik	0.88805	1.64062	1.77399	1.95693	-0.505621	0.160459	0.0274477	0.317715
1417884_at	solute carrier family 16 (monocarboxylic acid transporters), member 6	Slc16a6	1.02954	1.67323	1.89304	1.65104	0.381407	-0.372294	0.23254	-0.241651
1418199_at	hemogen	Hemgn	1.17578	1.5481	1.6603	1.85823	0.157628	-0.013423	-0.294745	0.15054
1418412_at	tumor protein D52-like 1	Tpd52l1	1.78509	1.63042	1.64973	1.17598	0.494847	-0.29815	0.178177	-0.374874
1439943_at	vacuolar protein sorting 54 (yeast)	Vps54	0.879935	1.81924	1.85386	1.68595	-0.316733	0.232574	-0.141674	0.225833
1423707_at	transmembrane protein 50B	Tmem50b	1.37377	1.54663	1.63155	1.68671	0.357713	-0.370709	0.0176001	-0.00460434
1456823_at	gene model 70, (NCBI)	Gm70	1.40954	1.48548	1.51249	1.82388	0.215678	-0.266827	0.257925	-0.206777
1438558_x_at	Forkhead box Q1	Foxq1	1.04595	1.43348	1.71933	2.01773	0.402886	-0.362576	0.234571	-0.274883
1446258_at	Riken cDNA 9530067D14 gene	9530067D14Rik	0.822648	1.76528	1.98338	1.64387	-0.292228	0.16621	-0.173206	0.299225
1456877_at	dual oxidase 1	Duox1	1.46327	1.54273	1.41567	1.79036	0.297637	-0.0512376	-0.0595374	-0.186862
1430084_at	TLC domain containing 1	Tlcd1	1.90605	1.67304	1.19731	1.4316	0.644206	-0.0348277	-0.0847292	-0.524649
1438366_x_at	chloride channel 3	Clcn3	1.05208	1.69751	1.79148	1.65195	0.427747	-0.368614	-0.0405607	-0.0185738
1419418_a_at	microrchidia 1	Morc1	1.2997	1.35356	1.71276	1.8193	0.577666	0.0943756	-0.460322	-0.21172
1450174_at	protein tyrosine phosphatase, receptor type, T	Ptprt	1.75732	1.58933	1.42793	1.41031	0.605721	-0.373688	-0.534145	0.302113
1416934_at	X-linked myotubular myopathy gene 1	Mtm1	0.894113	1.62552	1.66073	1.99712	0.219606	-0.320937	-0.00161648	0.102946
1455785_at	potassium voltage-gated channel, shaker-related subfamily, member 1	Kcna1	1.16954	1.67303	1.38359	1.94779	0.425986	-0.322739	-0.242584	0.139337
1435371_x_at	carboxylesterase 3	Ces3	1.74742	1.59841	1.64067	1.17507	0.489186	-0.25566	-0.111819	-0.121706
1458768_at	expressed sequence C79946	C79946	1.16213	1.59254	1.69475	1.70879	-0.0528841	-0.0522413	-0.0522904	0.157415
1458039_at	Transcribed locus		1.22484	1.4394	1.7917	1.69979	-0.00751972	-0.229561	0.194848	0.0422339
1448985_at	dual specificity phosphatase 22	Dusp22	1.38649	1.55626	1.61735	1.59559	0.453501	-0.301631	-0.0952597	-0.056612
1458444_at	10, 11 days embryo whole body cDNA, RIKEN full-length enriched library, clone:2810441K03 product:unclassifiable, full insert sequence		1.04343	1.78714	1.92446	1.39698	0.502398	-0.446393	0.018383	-0.0743871
1449740_s_at	desmoglein 2	Dsg2	0.903806	1.8415	1.55913	1.84613	0.217495	-0.31925	0.304605	-0.20285
1440064_at	enhancer trap locus 4	Etl4	0.786793	1.7976	1.67148	1.89406	-0.216204	-0.297233	0.132764	0.380672
1439166_at	nucleolar protein 11	Nol11	1.46277	1.71255	1.94129	1.03293	0.294117	-0.224974	-0.0570426	-0.0121021
1422588_at	keratin 6B	Krt6b	1.34918	1.30517	1.59941	1.89155	0.510001	-0.342258	-0.0826855	-0.0850573
1445263_at			1.161	1.38072	1.74286	1.85993	-0.205917	0.183611	-0.00473738	0.0270433
1458453_at	LIM domain only 7	Lmo7	1.11077	1.33367	1.72203	1.97092	0.251676	-0.248703	0.169919	-0.172892
1436539_at	calmin	Clmn	1.18476	1.23533	1.62831	2.08733	0.513637	-0.171075	-0.0826735	-0.259888
1417801_a_at	protein tyrosine phosphatase, receptor-type, F interacting protein, binding protein 2	Ppfibp2	1.1649	1.55408	1.74246	1.66737	0.43023	-0.384613	0.00669575	-0.0523109
1449424_at	pleckstrin 2	Plek2	1.61751	1.45009	1.26473	1.78011	0.640429	-0.434652	-0.0567017	-0.149076
1419493_a_at	tumor protein D52	Tpd52	1.07654	1.58919	1.65764	1.78609	0.226285	-0.343047	0.0104198	0.10634
1440252_at	H2A histone family, member J	H2afj	1.64273	1.57176	1.46592	1.42733	0.4039	-0.42032	0.21348	-0.197058
1427643_at	unknown	LOC100049166	1.72221	1.57057	1.67911	1.13001	0.455777	-0.407208	0.266393	-0.31496
1456688_at	Transcribed locus		1.19477	1.61369	1.79096	1.50177	0.383732	0.0624824	-0.313391	-0.132824
1438855_x_at	tumor necrosis factor, alpha-induced protein 2	Tnfaip2	1.08884	1.24418	1.82403	1.94151	-0.0840125	-0.0316153	0.212948	-0.0973196
1420841_at	protein tyrosine phosphatase, receptor type, F	Ptprf	1.77006	1.52034	1.20742	1.59977	0.531023	-0.600833	0.148553	-0.078743
1441597_at	10 days neonate cerebellum cDNA, RIKEN full-length enriched library, clone:B930036J18 product:unclassifiable, full insert sequence		0.974396	1.66014	2.09384	1.36055	-0.494651	0.122327	0.0988283	0.273495
1419494_a_at	tumor protein D52	Tpd52	1.4364	1.49308	1.56848	1.58976	0.422266	-0.383474	-0.0595236	0.0207291
1435950_at	hairless	Hr	1.47926	1.39333	1.5995	1.61236	0.665902	-0.520566	-0.249753	0.104416
1452177_at	ATP-binding cassette, sub-family F (GCN20), member 3	Abcf3	1.88705	1.432	1.38354	1.37983	0.52223	-0.231615	-0.0197172	-0.270899
1438321_x_at	RIKEN cDNA 4930504E06 gene	4930504E06Rik	1.55945	1.4805	1.6003	1.43514	0.480877	-0.259826	-0.115687	-0.105362
1445252_at	kringle containing transmembrane protein 1	Kremen1	1.17723	1.64983	2.00289	1.24485	-0.142198	-0.00690651	-0.143781	0.292886
1418578_at	diacylglycerol kinase, alpha	Dgka	1.24604	1.61727	1.57411	1.63663	0.437546	-0.462841	0.0156202	0.00967407
1443029_at	PTPRF interacting protein, binding protein 1 (liprin beta 1)	Ppfibp1	0.956945	1.44022	1.79455	1.87883	-0.338975	0.105823	-0.219557	0.452711
1455291_s_at	zinc and ring finger 2	Znrf2	0.777104	1.74883	1.80633	1.73455	0.326911	-0.308883	0.221871	-0.239899
1428151_x_at	cysteine conjugate-beta lyase 1	Ccbl1	1.70291	1.50429	1.51551	1.33497	0.539988	-0.456908	-0.044178	-0.0389028
1451539_at	BAI1-associated protein 2-like 1	Baiap2l1	1.25515	1.52678	1.6084	1.66393	0.38332	-0.504079	0.0896001	0.0311584
1421524_at	cripto, FRL-1, cryptic family 1	Cfc1	1.83273	1.2022	1.4678	1.55152	0.444266	-0.627531	-0.104001	0.287265
1433978_at	RIKEN cDNA 4930430F08 gene	4930430F08Rik	0.984893	1.30981	1.75912	1.99606	0.156268	-0.48969	0.124747	0.208675
1431364_a_at	RIKEN cDNA 2810047C21 gene /// predicted gene, EG665577	2810047C21Rik /// EG665577	1.37878	1.65071	1.42922	1.59074	0.342031	-0.21167	-0.151664	0.0213017
1418474_at	RIKEN cDNA 1500005A01 gene	1500005A01Rik	1.76808	1.31968	1.56907	1.39039	0.618925	-0.428534	-0.261669	0.071279
1448693_at	cDNA sequence BC002216	BC002216	1.45552	1.3222	1.37949	1.88805	0.510113	-0.213411	-0.307076	0.010376
1416795_at	crystallin, lambda 1	Cryl1	1.77648	1.25572	1.42521	1.58675	0.719241	-0.33329	-0.280017	-0.105935
1456004_x_at	islet amyloid polypeptide	Iapp	1.39826	1.50289	1.57841	1.5628	0.562793	-0.627433	0.106318	-0.0416779
1430329_at	cingulin	Cgn	0.81404	1.75237	1.96519	1.50466	-0.0609465	0.202399	-0.275186	0.133734
1419570_at	solute carrier family 28 (sodium-coupled nucleoside transporter), member 3	Slc28a3	1.45557	1.45283	1.42766	1.69389	0.495142	-0.536725	0.0716972	-0.0301137
1447041_at	RIKEN cDNA 9530066K23 gene	9530066K23Rik	1.51316	1.37796	1.43194	1.69707	0.46573	-0.641571	0.0257874	0.150053
1425002_at	secreted and transmembrane 1A	Sectm1a	1.26276	1.70559	1.71339	1.3371	0.390026	-0.668701	0.261053	0.0176229
1435033_at	Rho guanine nucleotide exchange factor (GEF) 4	Arhgef4	1.72158	1.38505	1.31469	1.59076	0.533799	-0.408553	-0.0466199	-0.0786262
1445501_at	12 days embryo spinal cord cDNA, RIKEN full-length enriched library, clone:C530045D16 product:unclassifiable, full insert sequence		1.60366	1.3227	1.63374	1.44752	0.255808	-0.246274	0.238777	-0.248311
1441324_at	Transcribed locus		0.906835	1.79194	1.86384	1.44285	0.168139	-0.402251	0.190232	0.0438795
1426714_at	solute carrier family 46, member 1	Slc46a1	1.43147	1.48072	1.45437	1.62903	0.652909	-0.416431	-0.275133	0.0386553
1448093_s_at	expressed sequence C77405	C77405	1.1188	1.54807	1.58959	1.73835	0.0869598	-0.058208	0.02069	-0.0494413
1459001_at	0 day neonate lung cDNA, RIKEN full-length enriched library, clone:E030001F11 product:unclassifiable, full insert sequence		0.923362	1.6908	2.0433	1.33547	-0.355957	0.284034	-0.108852	0.180776
1460740_at	similar to Cltb protein	LOC100046457	1.39983	1.31986	1.37926	1.89117	0.661258	-0.403505	-0.407377	0.149625
1441687_at	wingless-related MMTV integration site 4	Wnt4	1.29354	1.73509	1.48066	1.47456	0.406224	-0.299789	0.29969	-0.406126
1440123_at			1.14157	1.67438	1.9062	1.2597	-0.486434	0.17647	0.155836	0.154128
1455825_s_at	ligand of numb-protein X 1	Lnx1	1.88863	1.42699	1.53022	1.13286	0.139562	-0.0662589	0.323374	-0.396675
1439699_at	15 days embryo head cDNA, RIKEN full-length enriched library, clone:D930025A16 product:unclassifiable, full insert sequence		0.936724	1.54098	1.76832	1.72923	0.13726	-0.193377	-0.0416751	0.0977907
1446310_at	serine palmitoyltransferase, long chain base subunit 3	Sptlc3	1.23762	1.51887	1.69812	1.51338	0.621486	-0.301355	-0.17632	-0.143812
1444660_at	RIKEN cDNA 4932438A13 gene	4932438A13Rik	0.822336	1.42628	2.01755	1.69761	0.0347886	-0.0925827	0.128207	-0.0704141
1427046_at	grainyhead-like 2 (Drosophila)	Grhl2	1.18405	1.67893	1.53028	1.56872	0.437492	-0.320575	0.130792	-0.247709
1444254_at	tensin 4	Tns4	2.01008	1.36805	1.33532	1.24315	0.46522	-0.371617	-0.113209	0.0196037
1450559_at	RIKEN cDNA 5730559C18 gene	5730559C18Rik	1.10782	1.61156	1.91513	1.31206	0.0700536	0.133833	-0.38247	0.178582
1444432_at	RIKEN cDNA D330040H18 gene	D330040H18Rik	0.864694	1.60824	1.81733	1.65324	-0.395688	0.197288	0.322391	-0.12399
1434599_a_at	tight junction protein 2	Tjp2	1.29516	1.41995	1.53175	1.69069	0.42665	-0.438272	0.0297871	-0.0181646
1459530_at			1.06142	1.4349	1.67751	1.76269	0.0376449	-0.193401	-0.0432434	0.199
1439530_a_at	protein phosphatase 1, regulatory (inhibitor) subunit 13 like /// similar to NFkB interacting protein 1	LOC669005 /// Ppp1r13l	1.57482	1.51894	1.51862	1.31887	0.728483	-0.470394	-0.124349	-0.13374
1417757_at	unc-13 homolog B (C. elegans)	Unc13b	0.905485	1.72726	1.7207	1.57455	0.188259	-0.460518	0.227866	0.0443945
1455878_at	RIKEN cDNA 2700023E23 gene	2700023E23Rik	1.21753	1.89817	1.81757	0.98892	0.101967	-0.0527048	0.0647497	-0.114013
1450627_at	progressive ankylosis	Ank	0.972905	1.4575	1.59045	1.89133	0.267186	-0.394083	0.0710955	0.0558014
1417122_at	vav 3 oncogene	Vav3	1.05783	1.68068	1.39812	1.7671	0.234078	-0.320689	0.180405	-0.0937948
1456155_x_at	fucosidase, alpha-L- 1, tissue	Fuca1	1.52726	1.37738	1.41056	1.58364	0.136898	0.165124	-0.106156	-0.195863
1456008_at	similar to Leucine rich repeat containing 8 family, member E	LOC100044683	1.54925	1.38364	1.23216	1.73316	0.548991	-0.0659881	-0.377518	-0.105485
1416654_at	solute carrier family 31, member 2	Slc31a2	1.3388	1.48638	1.4909	1.57947	0.207565	-0.323175	-0.151258	0.266869
1416927_at	transformation related protein 53 inducible nuclear protein 1	Trp53inp1	1.18355	1.34655	1.56655	1.79264	0.660641	-0.00692892	-0.280596	-0.373116
1424987_at	RIKEN cDNA 5430435G22 gene	5430435G22Rik	1.30859	1.45318	1.57607	1.55146	0.615921	-0.328	-0.368143	0.080224
1416675_s_at	phospholipase C, delta 1	Plcd1	1.28494	1.42488	1.60048	1.57536	0.579444	-0.303696	-0.259195	-0.0165548
1459838_s_at	BTB (POZ) domain containing 11	Btbd11	1.59701	1.57652	1.2824	1.42388	0.539383	-0.204564	0.117161	-0.451979
1457686_at	splicing factor, arginine/serine-rich 17b	Sfrs17b	0.851384	1.61982	1.7807	1.62576	0.37195	-0.464129	0.243829	-0.151649
1439877_at			1.14391	1.65152	1.71389	1.36409	-0.219689	0.222384	-0.30533	0.302637
1426715_s_at	solute carrier family 46, member 1	Slc46a1	1.50052	1.33991	1.4732	1.5589	0.660735	-0.375753	-0.12569	-0.159291
1419104_at	abhydrolase domain containing 6	Abhd6	1.45683	1.5631	1.54385	1.30127	0.383217	-0.0148945	-0.0568142	-0.311509
1424383_at	transmembrane protein 51	Tmem51	1.66368	1.29922	1.50147	1.39955	0.6016	-0.404695	-0.0217018	-0.175202
1436520_at	AHNAK nucleoprotein 2	Ahnak2	1.11201	1.26375	1.62581	1.86078	0.401901	-0.30918	-0.0282297	-0.0644913
1460102_at	CLIP associating protein 1	Clasp1	1.10107	1.27774	1.87448	1.5973	-0.103213	0.0864224	-0.395558	0.41235
1455605_at	RUN and FYVE domain containing 3	Rufy3	0.715552	1.62686	1.85733	1.64511	0.189373	-0.262298	-0.0366321	0.109556
1438814_at			0.880649	1.41026	1.57566	1.97728	-0.354383	0.0427117	-0.0441179	0.355792
1442593_at			1.19046	1.83134	1.47647	1.34254	0.243463	-0.320677	0.0766444	0.00056982
1439476_at	desmoglein 2	Dsg2	0.972577	1.63536	1.38982	1.83549	0.295725	-0.283655	0.271881	-0.283949
1423777_at	ubiquitin specific peptidase 20	Usp20	1.66652	1.38103	1.44799	1.32562	0.772558	-0.479899	-0.215939	-0.0767198
1437704_at	RIKEN cDNA 2900024O10 gene	2900024O10Rik	1.4139	1.42017	1.47223	1.5114	0.22891	-0.218234	0.259699	-0.270374
1448359_a_at	HIG1 domain family, member 1A	Higd1a	0.882333	1.56516	1.43485	1.93291	0.25946	-0.32448	0.00720215	0.0578165
1439610_at	RAB27b, member RAS oncogene family	Rab27b	0.875248	1.3914	1.70926	1.83614	0.301303	-0.298769	-0.0409412	0.0384102
1423362_at	sortilin 1	Sort1	1.24522	1.3846	1.51693	1.66497	0.572392	-0.418694	-0.135777	-0.0179224
1437074_at	sorting nexin 5	Snx5	0.961542	1.51166	1.7462	1.59213	-0.288099	0.179694	-0.0452952	0.153702
1446234_at	16 days neonate cerebellum cDNA, RIKEN full-length enriched library, clone:9630010F18 product:unclassifiable, full insert sequence		0.747843	1.62792	1.81622	1.61609	-0.345811	0.287028	-0.0138612	0.0726452
1448792_a_at	cytochrome P450, family 2, subfamily f, polypeptide 2	Cyp2f2	1.6766	1.52648	1.31309	1.29027	0.673481	-0.417166	-0.146585	-0.10973
1420565_at	homeo box A1	Hoxa1	1.67483	1.4539	1.30982	1.3581	0.445248	-0.282946	0.33581	-0.498112
1437551_at	RIKEN cDNA 4930504E06 gene	4930504E06Rik	1.34726	1.51242	1.84102	1.09132	-0.159754	0.0435629	0.178464	-0.062274
1428485_at	carbonic anyhydrase 12	Car12	1.21633	1.58192	1.28153	1.7071	0.492843	-0.462118	0.0926523	-0.123377
1437345_a_at	Bernardinelli-Seip congenital lipodystrophy 2 homolog (human)	Bscl2	1.59165	1.30855	1.50087	1.3781	0.752937	-0.391386	-0.299582	-0.0619707
1455241_at	cDNA sequence BC037703	BC037703	1.47524	1.21989	1.41552	1.65648	0.656247	-0.456689	-0.00886726	-0.190693
1435336_at	cadherin EGF LAG seven-pass G-type receptor 2	Celsr2	1.19134	1.4415	1.53846	1.59107	0.377845	-0.404881	0.0289292	-0.00189352
1429019_s_at	paraoxonase 2	Pon2	0.914811	1.54076	1.64555	1.65838	0.43434	-0.499158	-0.000253677	0.0650701
1452932_at	zinc finger and BTB domain containing 7a	Zbtb7a	1.4403	1.32085	1.47517	1.52233	0.466555	-0.309819	-0.0557733	-0.100962
1417629_at	proline dehydrogenase	Prodh	1.73454	1.3294	1.37937	1.30979	0.418522	-0.433995	0.0901508	-0.0746775
1416066_at	CD9 antigen	Cd9	1.27223	1.2091	1.40825	1.86212	0.278139	-0.397404	-0.168976	0.288239
1459666_at	trafficking protein, kinesin binding 1	Trak1	1.5598	1.37786	1.35867	1.45144	0.475187	-0.293858	-0.114564	-0.0667658
1415944_at	syndecan 1	Sdc1	1.64419	1.40568	1.38808	1.29725	0.444397	-0.251035	0.0532589	-0.246622
1437789_at	baculoviral IAP repeat-containing 6	Birc6	1.09095	1.7915	1.66066	1.19162	-0.0298877	-0.0541306	0.165797	-0.0817776
1429049_at	NUAK family, SNF1-like kinase, 2	Nuak2	1.57721	1.26046	1.24649	1.64447	0.562915	-0.433154	-0.175693	0.0459309
1450475_at	distal-less homeobox 3	Dlx3	1.68256	1.32681	1.39621	1.3224	0.649087	-0.511027	-0.163773	0.025713
1446802_at	ATX1 (antioxidant protein 1) homolog 1 (yeast)	Atox1	1.28325	1.4289	1.80908	1.20295	0.0611911	0.0804348	-0.294456	0.152831
1418983_at	InaD-like (Drosophila)	Inadl	1.20596	1.52693	1.3574	1.62893	0.249009	-0.226677	0.0163217	-0.0386543
1417565_at	abhydrolase domain containing 5	Abhd5	0.872066	1.54357	1.60954	1.69336	0.119223	-0.23012	-0.00704098	0.117939
1434489_at	engulfment and cell motility 3, ced-12 homolog (C. elegans)	Elmo3	1.77754	1.47274	1.08338	1.38403	0.562743	-0.307423	-0.0343547	-0.220966
1459005_at	0 day neonate lung cDNA, RIKEN full-length enriched library, clone:E030017I03 product:unclassifiable, full insert sequence		0.859387	1.48386	1.79281	1.58002	-0.403984	-0.224519	0.313754	0.314749
1457184_at			1.14066	1.63273	1.53806	1.40194	-0.453139	0.0155644	-0.0222597	0.459832
1427221_at	X transporter protein 3 similar 1 gene	Xtrp3s1	0.985181	1.47841	1.49802	1.7463	0.409004	-0.190971	-0.465937	0.247905
1457036_at	similar to upstream transcription factor 2	LOC639063	0.823649	1.72252	1.97538	1.18631	0.108863	-0.143868	0.215376	-0.180371
1438403_s_at			1.84841	1.25859	1.46575	1.12469	-0.287824	0.107199	0.386101	-0.205478
1420518_a_at	immunoglobulin superfamily, member 9	Igsf9	1.38909	1.60946	1.34575	1.35209	0.474314	-0.492775	0.33202	-0.313558
1449265_at	caspase 1 /// hypothetical protein LOC100044207	Casp1 /// LOC100044207	0.920151	1.38781	1.60825	1.77982	0.0601325	0.0231109	0.00917673	-0.0924196
1458637_x_at	Transcribed locus		0.930469	1.5529	1.81434	1.39783	-0.495337	-0.0651879	0.2896	0.270924
1449099_at	LPS-responsive beige-like anchor	Lrba	0.909738	1.60023	1.46962	1.71343	0.464718	-0.442685	0.073946	-0.0959778
1440154_at	10 days neonate medulla oblongata cDNA, RIKEN full-length enriched library, clone:B830006O16 product:hypothetical protein, full insert sequence		0.957307	1.64814	1.73309	1.35269	0.0765767	0.181681	-0.16307	-0.0951881
1459322_at			0.859074	1.71337	1.8507	1.26751	-0.269328	-0.000109673	0.235971	0.0334659
1451336_at	lectin, galactose binding, soluble 4	Lgals4	0.886256	1.37995	1.80993	1.61149	-0.125376	-0.406119	0.25527	0.276224
1431128_at	transmembrane protein 170	Tmem170	1.43524	1.44541	1.37298	1.42907	0.367161	-0.368851	0.0584569	-0.0567656
1458077_at	15 days embryo head cDNA, RIKEN full-length enriched library, clone:D930026B05 product:unclassifiable, full insert sequence		0.776516	1.64966	1.7636	1.48852	-0.26987	-0.122353	0.198756	0.193468
1433453_a_at	ankyrin repeat and BTB (POZ) domain containing 2	Abtb2	1.276	1.27943	1.44129	1.6751	0.300058	-0.209203	-0.0836859	-0.00717068
1442256_at	protein kinase C, delta	Prkcd	1.13991	1.36097	1.57777	1.59086	-0.18184	-0.203238	-0.128337	0.513414
1448945_at	plasma membrane proteolipid	Pllp	1.09318	1.17963	1.58224	1.81131	0.335711	0.0193715	-0.353055	-0.00202656
1457639_at	ATPase, H+ transporting, lysosomal V1 subunit H	Atp6v1h	1.1851	1.41904	1.77521	1.28414	-0.168034	0.157289	-0.268316	0.279059
1417214_at	RAB27b, member RAS oncogene family	Rab27b	0.968163	1.30349	1.45967	1.93143	0.0286016	-0.379895	0.0831976	0.268094
1444274_at	Transcribed locus		0.873929	1.70116	1.59253	1.48785	0.0197411	-0.420418	0.102678	0.297999
1443679_at	RIKEN cDNA 2510003B16 gene	2510003B16Rik	1.26808	1.73289	1.74134	0.912711	0.388193	-0.320088	0.182529	-0.250634
1455435_s_at	choline dehydrogenase	Chdh	1.31908	1.64056	0.905924	1.7804	0.249168	-0.184977	0.171079	-0.23527
1456159_at	3 days neonate thymus cDNA, RIKEN full-length enriched library, clone:A630054P20 product:unclassifiable, full insert sequence		0.815589	1.59973	1.76786	1.4619	-0.060854	0.184787	-0.176738	0.052804
1416579_a_at	tumor-associated calcium signal transducer 1	Tacstd1	1.13129	1.36491	1.32221	1.82434	0.400799	-0.350986	-0.000805855	-0.0490088
1424310_at	molybdenum cofactor synthesis 2	Mocs2	0.972119	1.49136	1.7459	1.42071	0.209511	-0.333495	0.110451	0.0135336
1455664_at	reticulon 4 receptor-like 1	Rtn4rl1	1.52297	1.42398	1.44912	1.22414	0.327872	0.0251112	0.0295091	-0.382493
1447157_at	RIKEN cDNA 4930480K23 gene	4930480K23Rik	1.40865	1.12779	1.36173	1.72	0.56945	-0.138314	-0.496533	0.0653973
1419054_a_at	protein tyrosine phosphatase, non-receptor type 21	Ptpn21	1.21024	1.33595	1.58911	1.48262	0.574372	-0.331221	-0.100592	-0.142559
1453678_at	methyl-CpG binding domain protein 1	Mbd1	1.31267	1.31832	1.59417	1.39136	0.0563445	-0.105043	0.0270824	0.0216174
1417717_a_at	tyrosinase	Tyr	1.71241	1.66248	1.57004	0.670728	0.235698	-0.109688	0.0185843	-0.144592
1424148_a_at	expressed sequence AW049765	AW049765	1.47032	1.25436	1.31459	1.57231	0.595102	-0.460904	-0.301675	0.167477
1453776_at	sorting nexin family member 21	Snx21	1.56369	1.30917	1.68043	1.05699	0.02666	-0.0799751	-0.197971	0.251287
1416481_s_at	HIG1 domain family, member 1A	Higd1a	0.974758	1.53541	1.36065	1.73819	0.269184	-0.402363	-0.0396481	0.172829
1449342_at	protein tyrosine phosphatase-like (proline instead of catalytic arginine), member b	Ptplb	1.41284	1.37329	1.38298	1.43691	0.45457	-0.407646	0.0195723	-0.0664959
1452127_a_at	protein tyrosine phosphatase, non-receptor type 13	Ptpn13	0.891853	1.53584	1.60719	1.56874	0.266458	-0.309517	0.218404	-0.175341
1436967_at	ankyrin repeat domain 11	Ankrd11	0.785314	1.55974	1.78264	1.47047	-0.22628	-0.110556	0.148479	0.188357
1420632_a_at	Bernardinelli-Seip congenital lipodystrophy 2 homolog (human)	Bscl2	1.53028	1.20533	1.47454	1.37718	0.684298	-0.369951	-0.271467	-0.0428791
1442864_at	estrogen related receptor, alpha	Esrra	1.19333	1.60457	1.93426	0.854272	-0.0209103	-0.112806	0.271456	-0.137738
1420614_at	dynein light chain Tctex-type 3	Dynlt3	1.14883	1.36824	1.4898	1.57941	-0.0226059	-0.312255	0.313945	0.020915
1450985_a_at	tight junction protein 2	Tjp2	1.26016	1.35939	1.43832	1.52666	0.3754	-0.386906	-0.0030489	0.014555
1439770_at	RIKEN cDNA 6430598A04 gene	6430598A04Rik	1.0513	1.34203	1.58033	1.60605	0.580694	-0.311824	0.0941243	-0.362993
1448743_at	synovial sarcoma, X breakpoint 2 interacting protein	Ssx2ip	0.985065	1.5469	1.54668	1.49852	0.188995	-0.271725	0.142135	-0.0594053
1431112_at	unc-51-like kinase 3 (C. elegans)	Ulk3	1.43494	1.35488	1.4393	1.34498	0.376044	-0.464188	0.20862	-0.120476
1445651_at	Transcribed locus		1.06031	1.23442	1.72181	1.55462	-0.262911	0.178454	-0.17736	0.261817
1435987_x_at	RIKEN cDNA 1110059G02 gene	1110059G02Rik	0.711314	1.41947	1.71545	1.71811	0.100807	-0.354801	0.229769	0.0242252
1451599_at	sestrin 2	Sesn2	1.59266	1.3299	1.26921	1.36967	0.71046	-0.323216	-0.168549	-0.218697
1435795_at	galactosidase, beta 1	Glb1	1.522	1.44677	1.33755	1.25489	0.487444	-0.258417	0.00605822	-0.235085
1456677_at			0.967483	1.22951	1.58782	1.77377	-0.588236	0.189334	0.117217	0.281686
1420189_at			1.647	1.45653	1.38979	1.06105	0.568101	-0.519393	-0.182714	0.134006
1437204_a_at	transcription factor 25 (basic helix-loop-helix)	Tcf25	1.1255	1.52117	1.74134	1.16392	-0.0868902	0.0589147	0.214858	-0.186882
1422742_at	human immunodeficiency virus type I enhancer binding protein 1	Hivep1	0.784179	1.47503	1.67567	1.61546	0.197987	-0.207007	0.260761	-0.251738
1434606_at	v-erb-b2 erythroblastic leukemia viral oncogene homolog 3 (avian)	Erbb3	1.03844	1.3689	1.48113	1.66145	0.313444	-0.287083	-0.1886	0.162238
1425027_s_at	SFT2 domain containing 2	Sft2d2	1.76552	1.25738	1.32522	1.20034	0.580676	-0.339623	-0.193984	-0.0470696
1418637_at	ets variant gene 3 /// similar to ets variant gene 3	Etv3 /// LOC100045950	0.770629	1.49133	1.58973	1.69628	0.201505	-0.326097	0.0782566	0.0463371
1418963_at	RIKEN cDNA 2310047O13 gene	2310047O13Rik	0.740057	1.42513	1.45516	1.92438	0.0121069	-0.306746	0.113605	0.181035
1426748_s_at	ATP-binding cassette, sub-family F (GCN20), member 3	Abcf3	1.63143	1.29109	1.39205	1.22426	0.537377	-0.208672	-0.155791	-0.172913
1442426_at	wings apart-like homolog (Drosophila)	Wapal	0.745919	1.55299	1.51589	1.72376	-0.218313	-0.00432825	0.0733085	0.149332
1421106_at	jagged 1	Jag1	0.687872	1.45026	1.78987	1.60855	0.264819	-0.103625	0.0694194	-0.230612
1426856_at	hydroxysteroid dehydrogenase like 2	Hsdl2	0.963855	1.45971	1.47855	1.63441	0.313489	-0.353543	0.104893	-0.0648389
1457579_at	DNA segment, Chr 11, ERATO Doi 717, expressed	D11Ertd717e	0.919125	1.49252	1.77626	1.34582	0.0858335	-0.340144	0.123881	0.130428
1417395_at	Kruppel-like factor 4 (gut)	Klf4	1.26059	1.44008	1.40981	1.4201	0.488982	-0.446946	0.127155	-0.16919
1458460_at			0.836315	1.36624	1.83095	1.49595	-0.431972	0.0941863	-0.00330067	0.341085
1419665_a_at	nuclear protein 1	Nupr1	1.22502	1.3604	1.53869	1.4047	0.416601	-0.448061	-0.234223	0.265684
1422411_s_at	eosinophil-associated, ribonuclease A family, member 1 /// eosinophil-associated, ribonuclease A family, member 2 /// eosinophil-associated, ribonuclease A family, member 3 /// eosinophil-associated, ribonuclease A family, member 12	Ear1 /// Ear12 /// Ear2 /// Ear3	1.33219	1.16791	1.40654	1.60747	0.404984	-0.108132	-0.597335	0.300483
1458586_at			0.711206	1.71742	1.57953	1.50583	-0.382051	-0.00374937	0.146743	0.239058
1451457_at	sterol-C5-desaturase (fungal ERG3, delta-5-desaturase) homolog (S. cerevisae)	Sc5d	0.817884	1.47776	1.58216	1.62146	0.00821304	-0.146109	0.172877	-0.0349798
1460584_at	histidine acid phosphatase domain containing 2A	Hisppd2a	1.21726	1.44169	1.50559	1.33401	0.331744	-0.13078	0.051569	-0.252532
1446592_at			0.717737	1.75088	1.69417	1.33382	0.0400262	0.00162649	0.200275	-0.241929
1448600_s_at	vav 3 oncogene	Vav3	0.979455	1.50502	1.30048	1.70805	0.205111	-0.292345	0.150457	-0.0632238
1449027_at	ras homolog gene family, member U	Rhou	1.00731	1.37463	1.48494	1.62476	0.431576	-0.272432	-0.133855	-0.0252857
1434600_at	tight junction protein 2	Tjp2	1.06814	1.35635	1.49646	1.5697	0.307278	-0.438793	0.059474	0.0720444
1422612_at	hexokinase 2 /// hypothetical protein LOC100043412 /// hypothetical protein LOC100047934	Hk2 /// LOC100043412 /// LOC100047934	1.18606	1.54342	1.22069	1.53593	0.471119	-0.397228	-0.0753956	0.0015049
1455350_at	transmembrane protein 62	Tmem62	0.929101	1.35438	1.40943	1.79214	0.123972	-0.131316	0.00711393	0.000229359
1446557_at	RIKEN cDNA E130309F12 gene	E130309F12Rik	1.22962	1.42829	1.45098	1.37495	0.0633731	-0.115073	0.275629	-0.22393
1422638_s_at	Ras association (RalGDS/AF-6) domain family 5	Rassf5	1.32499	1.27829	1.3483	1.53224	0.603887	-0.513538	-0.231471	0.141125
1422587_at	transmembrane protein 45a	Tmem45a	0.998522	1.35056	1.43574	1.68728	0.393624	-0.333371	-0.263653	0.2034
1446022_at			0.903574	1.74024	1.33673	1.48932	0.00691271	-0.481884	0.145391	0.329581
1439352_at	tripartite motif protein 7	Trim7	1.47105	1.22192	1.37683	1.39849	0.457709	-0.0740089	-0.348557	-0.0351434
1455860_at	phosphatidylinositol glycan anchor biosynthesis, class H	Pigh	0.922329	1.44674	1.62821	1.47081	0.245023	-0.153092	0.105245	-0.197175
1450344_a_at	prostaglandin E receptor 3 (subtype EP3)	Ptger3	1.19001	1.46047	1.61884	1.19783	0.185865	-0.223051	0.0660324	-0.0288458
1445463_at	aminopeptidase puromycin sensitive	Npepps	0.983271	1.28156	1.72939	1.47232	-0.249534	0.0710812	0.0137501	0.164703
1457181_at	DNA segment, Chr 15, Wayne State University 75, expressed	D15Wsu75e	0.898725	1.44375	1.66012	1.45821	-0.237435	-0.00943994	0.165723	0.081152
1418648_at	EGL nine homolog 3 (C. elegans)	Egln3	1.19714	1.13697	1.26809	1.85816	0.517158	-0.376608	-0.164137	0.0235863
1447122_at	Proteasome (prosome, macropain) 26S subunit, non-ATPase, 1	Psmd1	1.31616	1.41561	1.66886	1.05681	0.123709	0.162629	-0.415981	0.129642
1428145_at	acetyl-Coenzyme A acyltransferase 2 (mitochondrial 3-oxoacyl-Coenzyme A thiolase)	Acaa2	1.47345	1.3043	1.463	1.21618	0.585275	-0.366478	-0.128335	-0.0904579
1424638_at	cyclin-dependent kinase inhibitor 1A (P21)	Cdkn1a	1.3377	1.31689	1.39468	1.40678	0.657791	-0.450716	-0.337297	0.13022
1418984_at	InaD-like (Drosophila)	Inadl	1.37892	1.26056	1.34908	1.4658	0.570904	-0.324893	-0.0385442	-0.207465
1456846_at	predicted gene, EG382639	EG382639	1.52019	1.0704	1.44421	1.41748	0.623973	-0.54019	-0.142181	0.0583987
1442721_at	Transcribed locus		1.87186	1.11131	1.3896	1.07776	0.194554	0.0154033	-0.0645275	-0.145429
1418030_at	solute carrier organic anion transporter family, member 3a1	Slco3a1	1.02862	1.37708	1.43468	1.60761	0.298231	-0.156179	-0.0293398	-0.112714
1433817_at	1-acylglycerol-3-phosphate O-acyltransferase 3	Agpat3	1.30121	1.3067	1.51761	1.31645	0.434497	-0.310252	-0.081121	-0.0431242
1448432_at	phospholipase C, delta 1	Plcd1	1.08442	1.21081	1.47862	1.65842	0.382419	-0.178486	-0.283292	0.0793591
1437419_at	BMP2 inducible kinase	Bmp2k	1.04605	1.37116	1.38969	1.62451	0.230092	-0.321674	0.0864878	0.00509453
1433865_at	RIKEN cDNA E330010L02 gene /// hypothetical protein LOC664866 /// hypothetical protein LOC664881 /// hypothetical protein LOC664898 /// hypothetical LOC664917 /// hypothetical LOC664964 /// hypothetical LOC664982 /// hypothetical protein LOC664996 /// predicted gene, EG665074 /// hypothetical protein LOC100039208 /// hypothetical protein LOC100039248 /// hypothetical protein LOC100039334 /// hypo…	E330010L02Rik /// EG665074 /// LOC100039208 /// LOC100039248 /// LOC100039334 /// LOC100039364 /// LOC100039386 /// LOC100039481 /// LOC100039515 /// LOC100039557 /// LOC100040428 /// LOC100042103 /// LOC100042115 /// LOC100042135 /// LOC100042154 /// LOC664866 /// LOC664881 /// LOC664898 /// LOC664917 /// LOC664964 /// LOC664982 /// LOC664996	1.20797	1.86465	1.55084	0.805788	0.339382	-0.00213766	-0.186762	-0.150482
1439033_at	zinc finger, CCHC domain containing 7	Zcchc7	0.925975	1.42583	1.68501	1.38828	-0.301147	0.134113	0.0711341	0.0959001
1453399_at	cyclin T2	Ccnt2	1.02989	1.55065	1.68968	1.14915	-0.298005	0.200193	-0.0394869	0.1373
1422700_at	arachidonate 12-lipoxygenase	Alox12	1.3717	1.42794	1.43475	1.18418	0.0574927	0.00357866	-0.219821	0.158749
1432719_at	RIKEN cDNA 4833412K13 gene	4833412K13Rik	0.988312	1.75256	1.64321	1.03269	-0.372408	0.233881	0.170496	-0.0319695
1431028_a_at	pantothenate kinase 1	Pank1	1.1413	1.47173	1.44211	1.35764	0.387063	-0.263952	0.141031	-0.264141
1458295_at	cDNA sequence BC038331	BC038331	1.22813	1.55992	1.32494	1.29973	0.236075	0.0657716	0.170286	-0.472131
1434777_at	v-myc myelocytomatosis viral oncogene homolog 1, lung carcinoma derived (avian)	Mycl1	1.52035	1.11776	1.25706	1.51709	0.514369	-0.0785499	-0.272812	-0.163006
1429094_at	DNA-damage inducible protein 2 /// regulatory solute carrier protein, family 1, member 1	Ddi2 /// Rsc1a1	0.630144	1.40392	1.58542	1.78983	0.164736	-0.0269618	-0.0999718	-0.0378046
1427942_at	peptidylglycine alpha-amidating monooxygenase COOH-terminal interactor	Pamci	1.07112	1.66788	1.15806	1.51213	0.325768	-0.114541	0.126764	-0.33799
1443030_at	l(3)mbt-like 3 (Drosophila)	L3mbtl3	0.811053	1.54525	1.56607	1.48431	-0.303043	-0.15592	0.247592	0.211371
1456526_at	RIKEN cDNA C130034I24 gene	C130034I24Rik	0.898464	1.54234	1.59488	1.36666	0.0254593	-0.167248	-0.0836329	0.225422
1428377_at	BTB (POZ) domain containing 11	Btbd11	1.33843	1.46537	1.12448	1.47238	0.493618	-0.0651703	0.115834	-0.544283
1454042_a_at	serine/arginine-rich protein specific kinase 1	Srpk1	1.20393	1.29076	1.53917	1.36092	0.525146	-0.28125	-0.133626	-0.110271
1417946_at	abhydrolase domain containing 3	Abhd3	1.20056	1.33403	1.28188	1.5769	-0.188398	-0.359498	0.264977	0.28292
1424298_at	zinc finger protein 282	Zfp282	1.40577	1.30227	1.30201	1.38042	0.113697	-0.168948	0.00812817	0.0471234
1437261_at	RIKEN cDNA 2900024O10 gene	2900024O10Rik	0.765835	1.58711	1.37717	1.65584	0.296109	-0.331971	0.0319033	0.0039587
1451189_at	zinc finger, SWIM domain containing 1	Zswim1	1.72576	1.16007	1.17873	1.31892	0.5193	-0.238257	0.0298834	-0.310926
1419556_at	E74-like factor 5	Elf5	1.33903	1.21005	1.31918	1.51335	0.57546	0.0061574	-0.434439	-0.147178
1457760_at	RIKEN cDNA A930004J17 gene	A930004J17Rik	0.824173	1.44224	1.69702	1.41658	-0.395905	-0.187255	0.208325	0.374835
1440986_at	RNA polymerase II associated protein 1	Rpap1	1.20865	1.26793	1.82771	1.06274	-0.293757	-0.201205	0.5184	-0.0234385
1449976_a_at	G protein-coupled receptor 35	Gpr35	1.1986	1.30776	1.51252	1.3462	0.259514	-0.286694	-0.359047	0.386228
1418715_at	pantothenate kinase 1	Pank1	0.919465	1.37074	1.39946	1.67196	0.253503	-0.123436	0.0485888	-0.178653
1422861_s_at	PDZ and LIM domain 5	Pdlim5	1.33674	1.35091	1.28753	1.37936	0.641137	-0.185658	-0.286415	-0.169065
1428738_a_at	DNA segment, Chr 14, ERATO Doi 449, expressed /// similar to D14Ertd449e protein	D14Ertd449e /// LOC100039192 /// LOC100039257	1.56352	1.13616	1.23298	1.41483	0.646074	-0.377027	-0.258248	-0.0108004
1418635_at	ets variant gene 3 /// similar to ets variant gene 3	Etv3 /// LOC100045950	1.03394	1.38959	1.51972	1.4033	0.450136	-0.292031	0.0326509	-0.190757
1444599_at	Hect domain and RLD 4	Herc4	0.804129	1.578	1.62647	1.33401	-0.0751982	-0.109752	-0.108876	0.293825
1450508_at	forkhead box N1	Foxn1	1.35439	1.24091	1.36241	1.38484	0.460137	-0.552428	0.126938	-0.0346484
1447361_at	Expressed sequence AI464196	AI464196	0.716849	1.3444	1.5282	1.75133	0.116086	-0.263153	0.0871105	0.0599575
1446720_at			0.87458	1.30287	1.68674	1.4754	-0.297434	0.0940361	0.171927	0.0314693
1421388_at	myocyte enhancer factor 2D	Mef2d	1.31959	1.2548	1.25315	1.50677	-0.566369	-0.0341482	0.409488	0.19103
1444503_at			1.0678	1.56288	1.64885	1.05342	-0.390421	-0.235179	0.217515	0.408085
1429551_at	RIKEN cDNA 4930579G22 gene	4930579G22Rik	1.82945	1.21564	1.16707	1.12064	0.572037	-0.232556	-0.24917	-0.0903106
1456975_at	TAO kinase 1	Taok1	0.803753	1.67684	1.66943	1.18199	-0.267174	-0.00637865	0.181772	0.0917807
1457135_at	FAT tumor suppressor homolog 2 (Drosophila)	Fat2	1.18411	1.4494	1.18635	1.51155	0.517875	-0.387186	0.0862284	-0.216918
1460381_at	cDNA sequence BC023179	BC023179	1.08367	1.08549	1.40423	1.75646	0.167488	-0.317934	-0.114612	0.265057
1455256_at	TRAF2 and NCK interacting kinase	Tnik	0.660484	1.4996	1.59602	1.57179	0.136576	-0.302019	0.255371	-0.0899277
1438379_x_at	RIKEN cDNA 2310007F21 gene	2310007F21Rik	1.49238	1.24974	1.20765	1.36624	0.501839	-0.223539	-0.341805	0.0635061
1456808_at			0.612445	1.51844	1.60938	1.57323	-0.222606	-0.0811067	0.177861	0.125853
1456916_at	Nuclear receptor-binding SET-domain protein 1	Nsd1	0.902097	1.46627	1.48751	1.4538	-0.521076	-0.11862	0.226976	0.412719
1457338_at			0.794349	1.61289	1.60587	1.28554	-0.347888	-0.0701551	0.278637	0.139407
1449081_at	carboxylesterase 3	Ces3	1.41186	1.441	1.48632	0.959422	0.180786	0.109956	-0.226567	-0.0641746
1427210_at	bromodomain adjacent to zinc finger domain, 2A	Baz2a	1.12986	1.35345	1.61504	1.19499	0.394276	-0.212126	0.117236	-0.299385
1452898_at	vacuolar protein sorting 36 (yeast)	Vps36	0.775579	1.49355	1.50029	1.52171	0.182913	-0.311257	0.234088	-0.105745
1434889_at	similar to pleckstrin homology domain containing, family A member 7	LOC100047292	1.2803	1.31641	1.44514	1.24279	0.220867	-0.162582	0.341165	-0.39945
1415952_at	MAP/microtubule affinity-regulating kinase 2	Mark2	1.36059	1.28615	1.40161	1.23545	0.472011	-0.36719	0.0894213	-0.194242
1456758_at	RIKEN cDNA 9930017N22 gene	9930017N22Rik	0.804666	1.50573	1.64784	1.32103	-0.126703	-0.0210915	0.104738	0.043056
1419666_x_at	nuclear protein 1	Nupr1	1.21649	1.24409	1.41604	1.40036	0.329629	-0.396617	-0.179336	0.246323
1449442_at	peroxisomal biogenesis factor 11a	Pex11a	1.38578	1.13211	1.44358	1.31253	0.49508	-0.107282	-0.201074	-0.186725
1434070_at	jagged 1	Jag1	0.813597	1.57279	1.63433	1.25318	0.234139	-0.430298	0.315378	-0.11922
1451422_at	myosin XVIIIa	Myo18a	1.32234	1.25058	1.32797	1.37241	0.658661	-0.476336	-0.0849218	-0.0974026
1419289_a_at	synaptogyrin 1	Syngr1	1.8232	1.16159	1.10829	1.17926	0.552027	-0.133328	-0.17814	-0.24056
1438249_at	ubiquitin specific peptidase 7	Usp7	0.855191	1.30899	1.6291	1.46409	-0.080615	-0.022171	-0.00468397	0.107469
1458318_at	RIKEN cDNA 3110047M12 gene	3110047M12Rik	1.07788	1.27565	1.64688	1.25641	0.32564	0.200037	-0.529639	0.00396156
1448489_at	platelet-activating factor acetylhydrolase 2	Pafah2	1.23532	1.23716	1.31498	1.4651	0.478496	-0.253746	-0.255931	0.0311832
1445947_at			0.854762	1.48604	1.83389	1.07654	-0.0499301	-0.265048	0.0965319	0.218445
1435463_s_at	myosin ID	Myo1d	0.993956	1.27682	1.36773	1.6074	0.606254	-0.375106	-0.114671	-0.116476
1424842_a_at	Rho GTPase activating protein 24	Arhgap24	0.982764	1.39301	1.31628	1.55367	0.532004	-0.502375	-0.135254	0.105623
1426406_at	SET domain containing (lysine methyltransferase) 8	Setd8	0.734849	1.4779	1.55918	1.4735	0.231165	-0.21003	0.082572	-0.103707
1417514_at	synovial sarcoma, X breakpoint 2 interacting protein	Ssx2ip	1.03096	1.46808	1.48854	1.25438	0.139881	-0.447786	0.278594	0.0293107
1452678_a_at	cysteine conjugate-beta lyase 1	Ccbl1	1.33766	1.2895	1.33007	1.28222	0.232511	-0.0653639	-0.14048	-0.0266666
1447664_x_at	expressed sequence AA986860	AA986860	1.03264	1.23529	1.38865	1.58233	0.308624	-0.195675	0.14255	-0.255498
1460623_at	src family associated phosphoprotein 2	Skap2	1.18878	1.40605	1.32344	1.32052	0.34438	-0.28669	0.0886202	-0.146313
1435272_at	inositol 1,4,5-trisphosphate 3-kinase B	Itpkb	1.29176	1.10864	1.33172	1.5061	0.669085	-0.359777	-0.317252	0.00794506
1424595_at	F11 receptor	F11r	0.928726	1.34674	1.43694	1.51478	0.431088	-0.317927	-0.0954599	-0.0177021
1433545_s_at	acyl-Coenzyme A dehydrogenase family, member 11	Acad11	1.2619	1.39854	1.1081	1.45444	0.360665	-0.1443	-0.0349073	-0.181457
1442319_at	ubiquitin specific peptidase 4 (proto-oncogene)	Usp4	1.20248	1.44509	1.69615	0.874168	0.238256	-0.258638	0.110381	-0.0900002
1426599_a_at	solute carrier family 2 (facilitated glucose transporter), member 1	Slc2a1	1.45159	1.32673	1.17055	1.26649	0.504717	-0.54926	0.161806	-0.117264
1440929_at			0.716681	1.51379	1.65552	1.3216	-0.0259476	-0.103656	0.0377259	0.0918794
1430428_at	RIKEN cDNA 2310066F23 gene	2310066F23Rik	0.813834	1.41738	1.62588	1.34953	-0.0778685	-0.075047	-0.0714092	0.224323
1419518_at	tubulin, alpha 8	Tuba8	1.247	0.986708	1.33656	1.63571	0.527298	-0.207753	-0.337233	0.0176878
1455960_at	multiple EGF-like-domains 9	Megf9	0.820912	1.50537	1.45427	1.42538	0.409711	-0.440787	0.222201	-0.191125
1420843_at	protein tyrosine phosphatase, receptor type, F	Ptprf	1.22946	1.33001	1.3114	1.33487	0.551925	-0.520055	0.113295	-0.145164
1437927_at	discs, large homolog 2 (Drosophila)	Dlg2	0.840866	1.47209	1.48288	1.40166	0.510722	-0.334372	-0.000943184	-0.175407
1427512_a_at	laminin, alpha 3	Lama3	0.979137	1.45984	1.22189	1.53411	0.255621	-0.426609	0.22791	-0.056922
1445312_at	RIKEN cDNA C530043G21 gene	C530043G21Rik	0.938484	1.27112	1.47749	1.50612	0.0234642	0.157237	-0.0920649	-0.0886354
1440547_at	12 days embryo eyeball cDNA, RIKEN full-length enriched library, clone:D230039D16 product:unclassifiable, full insert sequence		0.759977	1.3529	1.70671	1.36984	-0.196372	-0.2688	0.238726	0.226446
1435830_a_at	RIKEN cDNA 5430435G22 gene	5430435G22Rik	1.03282	1.33576	1.47472	1.34357	0.28943	-0.312275	-0.148319	0.171165
1430594_at	RAB11 family interacting protein 1 (class I)	Rab11fip1	1.3531	1.10152	1.38244	1.3478	0.438075	-0.387152	-0.069634	0.018712
1448889_at	solute carrier family 38, member 4	Slc38a4	1.24182	1.19131	1.29212	1.45918	0.388532	-0.366688	-0.0178986	-0.00394344
1459942_at	0 day neonate kidney cDNA, RIKEN full-length enriched library, clone:D630016A21 product:unclassifiable, full insert sequence		0.691536	1.53282	1.67565	1.28075	-0.297016	0.249864	-0.0243392	0.0714903
1424016_at	RIKEN cDNA 2310007F21 gene	2310007F21Rik	1.5059	1.10341	1.14948	1.42157	0.471812	-0.26946	-0.133372	-0.0689817
1449260_at	RAB3D, member RAS oncogene family	Rab3d	1.41768	1.07934	1.30722	1.37608	0.547573	-0.359244	-0.319609	0.131281
1436303_at	myeloid/lymphoid or mixed lineage-leukemia translocation to 4 homolog (Drosophila)	Mllt4	0.721105	1.50645	1.53564	1.40981	0.396847	-0.318663	0.103253	-0.181436
1439691_at	DNA segment, Chr 5, ERATO Doi 579, expressed	D5Ertd579e	0.687838	1.38592	1.7182	1.37845	-0.131831	0.15418	-0.0925779	0.0702286
1446201_at	0 day neonate eyeball cDNA, RIKEN full-length enriched library, clone:E130116B10 product:unclassifiable, full insert sequence		0.621113	1.44472	1.74404	1.36028	0.0364094	0.110631	-0.115713	-0.0313277
1445702_x_at	phosphatidic acid phosphatase type 2 domain containing 2	Ppapdc2	1.03475	1.22073	1.38268	1.52499	0.270734	-0.237186	0.00428963	-0.0378375
1451806_at	formin binding protein 1	Fnbp1	1.15938	1.34618	1.2221	1.43306	0.254931	-0.345722	0.0278578	0.062933
1441860_x_at	Insulin degrading enzyme	Ide	1.0299	1.17399	1.30772	1.64881	0.444893	-0.189715	-0.0380516	-0.217124
1453810_at	aftiphilin	Aftph	1.09636	1.37192	1.46279	1.22445	-0.343895	0.285443	0.0107522	0.047699
1425793_a_at	RAR-related orphan receptor gamma	Rorc	1.73882	1.13054	1.0855	1.19932	0.00397635	-0.0101328	0.192669	-0.186512
1435572_at	RIKEN cDNA 2310014L17 gene	2310014L17Rik	0.953855	1.38996	1.37474	1.42466	0.0214	-0.27635	0.0181251	0.236824
1428898_at	MON1 homolog A (yeast)	Mon1a	1.49035	1.26551	1.26811	1.1104	0.635302	-0.225392	-0.194894	-0.215016
1434016_at	zinc and ring finger 2	Znrf2	0.979644	1.45392	1.44254	1.2566	0.0984936	-0.123358	0.0390253	-0.0141602
1429826_at	prolactin family 7, subfamily b, member 1	Prl7b1	1.59258	1.33381	1.25721	0.944801	0.392164	-0.358888	0.00546551	-0.0387421
1441903_x_at	meteorin, glial cell differentiation regulator-like	Metrnl	0.991274	1.43631	1.53191	1.16773	-0.0785651	0.192546	-0.218633	0.104651
1449559_at	homeo box, msh-like 2	Msx2	1.42427	1.19565	1.3204	1.18656	0.404103	-0.0159369	-0.0680885	-0.320078
1449357_at	RIKEN cDNA 2310030G06 gene	2310030G06Rik	1.21627	1.28759	1.33805	1.28304	0.357482	-0.100963	0.165314	-0.421833
1459398_at	Pellino 1	Peli1	1.08972	1.37377	1.47901	1.18124	0.0365019	0.179203	-0.374128	0.158424
1446272_at	PCTAIRE-motif protein kinase 2	Pctk2	0.887437	1.51406	1.61005	1.11131	-0.190872	0.0211334	0.358222	-0.188484
1428146_s_at	acetyl-Coenzyme A acyltransferase 2 (mitochondrial 3-oxoacyl-Coenzyme A thiolase)	Acaa2	1.39255	1.25996	1.43388	1.03555	0.577306	-0.442473	-0.0763292	-0.0585022
1419883_s_at	ATPase, H+ transporting, lysosomal V1 subunit B2	Atp6v1b2	1.53263	1.21597	1.06014	1.30638	0.513095	-0.196521	-0.116447	-0.200127
1424573_at	transmembrane emp24 protein transport domain containing 5	Tmed5	0.804368	1.30501	1.39733	1.60796	0.0762033	-0.378124	0.182692	0.119232
1420891_at	wingless-related MMTV integration site 7B	Wnt7b	1.35608	1.34804	1.15609	1.25307	0.444972	-0.25392	0.18296	-0.374011
1435350_at	Tnf receptor-associated factor 6	Traf6	0.70478	1.42573	1.57215	1.3996	0.374827	-0.301652	0.00843525	-0.0816107
1439169_at			0.868172	1.44518	1.61993	1.16717	-0.191545	0.346946	-0.120434	-0.0349674
1457140_s_at	RIKEN cDNA 4632411J06 gene	4632411J06Rik	1.01762	1.44837	1.12243	1.50558	0.476056	-0.125788	-0.0315371	-0.31873
1434945_at	acyltransferase like 1	Aytl1	1.1735	1.22397	1.54398	1.15175	0.335404	-0.110782	-0.228148	0.00352573
1428559_at	follicular lymphoma variant translocation 1	Fvt1	1.07858	1.13059	1.38043	1.50166	0.122685	-0.194722	0.014761	0.0572758
1418911_s_at	acyl-CoA synthetase long-chain family member 4	Acsl4	1.07339	1.32172	1.16239	1.53264	0.349631	-0.447083	0.00809193	0.0893602
1438367_x_at	discoidin domain receptor family, member 1	Ddr1	1.48439	1.05998	1.12905	1.41557	0.433692	-0.356852	-0.0227757	-0.0540628
1435836_at	pyruvate dehydrogenase kinase, isoenzyme 1	Pdk1	0.659211	1.41837	1.51878	1.49161	0.175972	-0.297864	-0.0708532	0.192745
1431818_at			1.23199	1.54985	1.36252	0.942577	0.00443983	-0.143792	0.210641	-0.0712881
1456210_at	RIKEN cDNA 5430407P10 gene	5430407P10Rik	0.786466	1.31111	1.32825	1.66095	0.17197	-0.249745	0.0279946	0.0497799
1434007_at	glycosyltransferase-like 1B	Gyltl1b	1.28313	1.24948	1.02059	1.53105	0.45226	-0.313635	0.108937	-0.24756
1419439_at	serine/threonine kinase 22 substrate 1	Stk22s1	0.808384	1.28494	1.63401	1.35276	-0.182006	-0.38943	0.21231	0.359126
1450786_x_at	PDZ and LIM domain 5	Pdlim5	1.15397	1.23403	1.26032	1.42659	0.537463	-0.233016	-0.343899	0.0394516
1417270_at	WD repeat domain 12	Wdr12	0.639829	1.5394	1.56075	1.33134	-0.156049	0.0459352	0.153718	-0.0436044
1441344_at	ER lipid raft associated 1	Erlin1	1.0991	1.36769	1.57296	1.02761	0.0530844	-0.0137415	0.0390553	-0.0783997
1425248_a_at	TYRO3 protein tyrosine kinase 3 /// similar to Rse	LOC100048488 /// Tyro3	1.3607	1.09475	1.26135	1.34712	0.389034	-0.208282	-0.0232897	-0.157461
1438348_x_at	cysteine conjugate-beta lyase 1	Ccbl1	1.35392	1.15871	1.3303	1.21963	0.380533	-0.426214	-0.220356	0.266037
1423340_at	transcription factor AP-2 beta	Tcfap2b	0.931148	1.61326	1.2717	1.24555	0.359069	-0.215763	0.298889	-0.442198
1435388_at	NADPH dependent diflavin oxidoreductase 1 /// similar to ring finger protein 183	LOC100039232 /// Ndor1	1.089	1.42962	1.44858	1.0941	0.383877	-0.31034	0.101312	-0.174849
1455235_x_at	lactate dehydrogenase B	Ldhb	1.54771	1.20744	1.07677	1.22634	0.457088	-0.289911	-0.0887222	-0.0784531
1451828_a_at	acyl-CoA synthetase long-chain family member 4	Acsl4	0.771676	1.08981	1.5315	1.66193	0.130755	0.039824	-0.169378	-0.00120258
1443241_at			0.973567	1.57772	1.51556	0.98172	0.133723	-0.363581	0.237315	-0.00745678
1440323_at	synaptotagmin II	Syt2	1.34329	1.07916	1.28407	1.33686	0.0223393	-0.0420017	0.427759	-0.408098
1434499_a_at	lactate dehydrogenase B	Ldhb	1.53959	1.20612	1.12996	1.16463	0.516939	-0.257725	-0.0876532	-0.171559
1417777_at	leukotriene B4 12-hydroxydehydrogenase	Ltb4dh	1.15991	1.189	1.3028	1.38827	0.386123	-0.279229	-0.0821218	-0.0247707
1433485_x_at	G protein-coupled receptor 56	Gpr56	1.25929	1.31096	1.31915	1.13898	0.564343	-0.333867	0.0497475	-0.280225
1415857_at	embigin	Emb	0.803458	1.23153	1.22247	1.76469	0.0909719	-0.180342	0.096344	-0.00697517
1450093_s_at	zinc finger and BTB domain containing 7a	Zbtb7a	1.17135	1.12509	1.24773	1.47468	0.66136	-0.262245	-0.0962162	-0.302897
1415797_at	discoidin domain receptor family, member 1	Ddr1	1.30999	1.23313	1.18377	1.29091	0.377095	-0.177675	-0.13049	-0.0689287
1451027_at	brain-specific angiogenesis inhibitor 1-associated protein 2	Baiap2	0.87273	1.26587	1.66804	1.20775	0.240679	-0.175087	-0.126901	0.0613079
1441217_at			0.836948	1.26093	1.62398	1.29186	0.14898	-0.139527	-0.0887604	0.079309
1441536_at	3-hydroxy-3-methylglutaryl-Coenzyme A synthase 1	Hmgcs1	0.989522	1.319	1.62775	1.06739	0.0270772	0.090755	0.26816	-0.385993
1451117_a_at	target of myb1-like 1 (chicken)	Tom1l1	0.943252	1.29793	1.39097	1.37134	0.0552053	-0.0578656	0.316177	-0.313516
1458090_at	RIKEN cDNA 4930504E06 gene	4930504E06Rik	0.983071	1.51185	1.44999	1.05343	0.450061	-0.105341	-0.398994	0.0542741
1429996_at	RIKEN cDNA 6330417A16 gene	6330417A16Rik	0.807171	1.45455	1.39265	1.3426	-0.376117	0.127596	-0.102711	0.351232
1442240_at	Ctr9, Paf1/RNA polymerase II complex component, homolog (S. cerevisiae)	Ctr9	0.675042	1.39915	1.57198	1.35066	-0.298353	-0.184192	0.242263	0.240283
1420461_at	macrophage stimulating 1 receptor (c-met-related tyrosine kinase)	Mst1r	1.09497	1.26293	1.17792	1.45749	0.414585	-0.273474	-0.246133	0.105022
1455061_a_at	acetyl-Coenzyme A acyltransferase 2 (mitochondrial 3-oxoacyl-Coenzyme A thiolase)	Acaa2	1.59021	0.94509	0.975347	1.47928	0.412292	-0.413777	0.00499821	-0.00351429
1447156_at			0.600668	1.50594	1.50241	1.3795	-0.226834	0.0072794	0.221405	-0.00185013
1428196_a_at	RIKEN cDNA 1200015F23 gene	1200015F23Rik	0.965545	1.29606	1.48388	1.24	0.028079	-0.0532589	-0.00838089	0.0335617
1419103_a_at	abhydrolase domain containing 6	Abhd6	1.2718	1.25393	1.34856	1.10898	0.374415	-0.290181	0.0992327	-0.183467
1436329_at	early growth response 3	Egr3	1.00299	1.14385	1.09779	1.7378	0.200782	-0.285862	-0.23258	0.317662
1436442_at	protein tyrosine phosphatase, non-receptor type 14	Ptpn14	1.06326	1.22531	1.18446	1.50748	0.327733	-0.0697465	-0.034627	-0.223361
1452304_a_at	Rho guanine nucleotide exchange factor (GEF) 5	Arhgef5	1.07141	1.16193	1.29009	1.45416	0.415296	-0.395807	-0.116022	0.0965328
1449929_at	dynein light chain Tctex-type 3	Dynlt3	0.68064	1.22092	1.49777	1.57734	0.132989	-0.363791	0.0773573	0.153444
1455691_at	cytochrome P450, family 21, subfamily a, polypeptide 1	Cyp21a1	1.13685	1.14728	1.01942	1.67261	0.372586	-0.448837	0.195139	-0.118888
1442641_at			0.85693	1.37084	1.42081	1.3251	0.0982857	-0.290806	0.181124	0.0113959
1447864_s_at	pogo transposable element with KRAB domain	Pogk	0.851019	1.46233	1.49467	1.16152	0.0753384	-0.165649	0.280334	-0.190022
1436282_at	RIKEN cDNA 4732440D04 gene	4732440D04Rik	1.10879	1.50376	1.4571	0.897672	-0.142165	0.0292807	0.371687	-0.258803
1415673_at	phosphoserine phosphatase	Psph	1.53535	1.26321	1.127	1.03899	0.44279	-0.323348	-0.0365362	-0.0829058
1439964_at	transmembrane protein 170	Tmem170	0.641816	1.45101	1.4673	1.39893	0.325327	-0.105676	0.0393105	-0.25896
1438435_at	phytoceramidase, alkaline	Phca	0.734759	1.32318	1.39925	1.50035	0.063941	-0.271647	0.00312424	0.204582
1458520_at	Transcribed locus		1.02188	1.30013	1.47047	1.15996	-0.0576749	0.364793	-0.552409	0.245292
1448237_x_at	lactate dehydrogenase B	Ldhb	1.46086	1.15584	1.13131	1.20229	0.461554	-0.190213	-0.0869598	-0.184381
1448761_a_at	coatomer protein complex, subunit gamma 2	Copg2	0.917879	1.24251	1.23193	1.55781	0.416793	-0.152039	-0.229666	-0.0350904
1433972_at	calmodulin binding transcription activator 1	Camta1	0.749155	1.42147	1.33503	1.44426	0.115895	-0.141892	0.0492029	-0.0232048
1422629_s_at	shroom family member 3	Shroom3	0.805229	1.13004	1.30832	1.69691	0.238013	-0.192589	0.14037	-0.185797
1448634_at	ralA binding protein 1	Ralbp1	0.933158	1.36092	1.21966	1.42068	0.249766	-0.218849	0.0514669	-0.0823822
1447214_at	predicted gene, EG666827 /// hypothetical protein LOC674049	EG666827 /// LOC674049	0.935735	1.37553	1.30311	1.31632	0.372067	-0.280489	-0.354546	0.262969
1428762_at	mitogen-activated protein kinase kinase kinase 7 interacting protein 3	Map3k7ip3	0.664811	1.27163	1.41434	1.57646	0.18818	-0.301544	0.185196	-0.0718327
1435820_x_at	discoidin domain receptor family, member 1	Ddr1	1.37995	1.1346	1.10364	1.30653	0.45163	-0.374459	0.0172729	-0.0944424
1424809_at	crumbs homolog 3 (Drosophila)	Crb3	1.24497	1.1719	1.15624	1.35023	0.63438	-0.246258	-0.270021	-0.118101
1442581_at	kinase suppressor of ras 1	Ksr1	1.04231	1.48691	1.48614	0.906859	0.256584	-0.0985551	-0.261735	0.103706
1415814_at	ATPase, H+ transporting, lysosomal V1 subunit B2	Atp6v1b2	1.19089	1.15274	1.18307	1.39055	0.397593	-0.199745	-0.193771	-0.004076
1452995_at	nudix (nucleoside diphosphate linked moiety X)-type motif 17	Nudt17	1.45146	1.0553	1.11231	1.29504	0.230843	-0.245328	-0.155313	0.169797
1436767_at	LUC7-like 2 (S. cerevisiae)	Luc7l2	0.724505	1.27868	1.56017	1.34857	-0.162775	0.290944	-0.242002	0.113832
1456174_x_at	N-myc downstream regulated gene 1	Ndrg1	1.24762	1.15467	1.06261	1.44496	0.4826	-0.333674	-0.214883	0.0659571
1450435_at	L1 cell adhesion molecule	L1cam	0.926256	1.24567	1.41074	1.32574	0.343795	-0.404423	0.0198088	0.0408201
1456226_x_at	discoidin domain receptor family, member 1	Ddr1	1.3385	1.15234	1.14534	1.27089	0.468754	-0.32766	-0.0391941	-0.1019
1424235_at	ORM1-like 2 (S. cerevisiae)	Ormdl2	1.2515	1.15661	1.16716	1.32638	0.367608	-0.197981	-0.087678	-0.0819502
1450984_at	tight junction protein 2	Tjp2	1.19835	1.22792	1.2553	1.21461	0.474264	-0.388041	-0.0179472	-0.0682735
1433478_at	presenilin associated, rhomboid-like	Parl	1.33243	1.11744	1.08893	1.35721	0.257538	0.0746937	-0.17142	-0.160811
1427749_at	hypothetical protein LOC620893	LOC620893	1.08133	1.19294	1.19962	1.42034	0.24239	0.00269699	-0.432173	0.187086
1425139_at	sestrin 2	Sesn2	1.45952	1.2234	1.10353	1.09908	0.615839	-0.296306	-0.253862	-0.0656719
1447100_s_at	RIKEN cDNA 5730508B09 gene	5730508B09Rik	0.839317	1.31079	1.2235	1.50807	0.283661	-0.234364	0.0631304	-0.11243
1460556_at			0.796116	1.29168	1.41583	1.3768	0.340474	-0.315912	0.103373	-0.127934
1426541_a_at	endonuclease domain containing 1	Endod1	1.13384	1.22102	1.24514	1.2799	0.293803	-0.0547252	-0.133376	-0.105701
1446222_at			0.694352	1.57972	1.36547	1.23937	0.141346	-0.102371	-0.0492697	0.010294
1435970_at	nemo like kinase /// similar to nemo-like kinase	LOC100044468 /// Nlk	0.612685	1.38674	1.27782	1.59463	0.170665	-0.274094	0.0535336	0.0498953
1429488_at	zinc finger, DHHC domain containing 21	Zdhhc21	0.697873	1.45655	1.42189	1.29476	0.177428	-0.215796	0.308367	-0.269999
1457750_at	DNA segment, Chr 16, ERATO Doi 780, expressed	D16Ertd780e	0.855367	1.13363	1.58123	1.29749	0.088491	-0.252825	-0.0330286	0.197361
1448558_a_at	phospholipase A2, group IVA (cytosolic, calcium-dependent)	Pla2g4a	0.820999	1.30903	1.33811	1.39609	0.137954	-0.251846	0.145922	-0.0320282
1453242_x_at	RIKEN cDNA 2810047C21 gene	2810047C21Rik	1.0467	1.47047	1.01469	1.33214	0.266477	-0.298992	-0.170826	0.20334
1440563_at	15 days embryo head cDNA, RIKEN full-length enriched library, clone:D930010N06 product:unclassifiable, full insert sequence		0.770946	1.50735	1.43964	1.14275	0.234099	-0.191439	-0.148903	0.106245
1423411_at	cDNA sequence BC013481	BC013481	1.0118	1.17884	1.25906	1.4047	0.295325	-0.374105	-0.0516095	0.130389
1444603_at	RIKEN cDNA 2810030D12 gene	2810030D12Rik	1.37848	1.37271	0.934385	1.16822	-0.0640397	-0.141627	0.211415	-0.00574875
1434150_a_at	methyltransferase like 7A /// UbiE-YGHL1 fusion protein	Mettl7a /// Ubie	1.30076	1.05617	1.15859	1.33754	0.466082	-0.2482	-0.350303	0.132421
1429321_at	ring finger protein 149	Rnf149	0.827286	1.30021	1.26512	1.4597	0.218982	-0.250841	-0.00568581	0.0375423
1446923_at	Transcribed locus		1.13428	1.07999	1.19122	1.44017	0.389733	-0.106851	0.0352998	-0.318183
1418925_at	cadherin EGF LAG seven-pass G-type receptor 1	Celsr1	1.13052	1.41061	1.10427	1.19877	0.405482	-0.352275	0.3135	-0.366707
1421118_a_at	G protein-coupled receptor 56	Gpr56	1.18391	1.29528	1.27782	1.08501	0.566839	-0.374843	-0.0227447	-0.169252
1418791_at	SH3-domain GRB2-like 2	Sh3gl2	0.853472	1.25663	1.26337	1.46151	0.179804	0.00244188	-0.0853372	-0.0969081
1456467_s_at	nemo like kinase /// similar to nemo-like kinase	LOC100044468 /// Nlk	0.732163	1.2935	1.30268	1.50643	0.122373	-0.220987	0.114623	-0.0160089
1436868_at	reticulon 4 receptor-like 1	Rtn4rl1	1.33393	1.04016	1.33901	1.12164	0.444283	-0.26091	0.115131	-0.298505
1442943_at	Ubiquitin specific peptidase 20	Usp20	0.647486	1.50759	1.49279	1.18209	-0.240214	0.0631728	0.0304966	0.146545
1426655_a_at	RIKEN cDNA 4930504E06 gene	4930504E06Rik	1.32765	1.07958	1.13962	1.28261	0.443833	-0.187049	-0.157814	-0.0989709
1433943_at	cDNA sequence BC063749	BC063749	1.29573	1.15941	1.16176	1.20945	0.570558	-0.301266	-0.173986	-0.0953026
1430606_at	killer cell lectin-like receptor subfamily G, member 2	Klrg2	1.22629	1.25229	1.14756	1.19922	0.323766	-0.524907	0.0454764	0.155664
1452132_at	TLC domain containing 1	Tlcd1	1.36403	0.886603	1.10561	1.46582	0.469804	-0.15536	-0.230764	-0.0836792
1433818_at	1-acylglycerol-3-phosphate O-acyltransferase 3	Agpat3	1.27038	1.27635	1.1456	1.12774	0.407367	-0.246705	-0.0104194	-0.150241
1451299_at	protein kinase, X-linked	Prkx	0.992246	1.35991	1.23097	1.23519	0.0513315	-0.238214	0.212771	-0.0258884
1417301_at	frizzled homolog 6 (Drosophila)	Fzd6	0.80822	1.41207	1.16346	1.42815	0.298234	-0.366762	0.191901	-0.123373
1451393_at	peroxisome biogenesis factor 26	Pex26	1.11423	1.33169	1.20402	1.16083	0.314647	-0.1609	-0.016304	-0.13744
1448926_at	homeo box A5	Hoxa5	1.29571	1.34074	1.00741	1.15769	0.364877	-0.288765	0.258888	-0.334998
1441293_at			0.741079	1.4054	1.58513	1.06856	-0.202672	0.269652	-0.195057	0.128077
1419384_at	protein interacting with C kinase 1	Pick1	1.19356	1.24095	1.30636	1.05905	0.309583	-0.155171	-0.118145	-0.0362663
1426656_at	RIKEN cDNA 4930504E06 gene	4930504E06Rik	1.29344	1.16015	1.16372	1.17907	0.418241	-0.216842	-0.138469	-0.0629301
1430138_at	CD3E antigen, epsilon polypeptide associated protein	Cd3eap	1.51878	1.11202	1.10096	1.06394	0.37425	-0.159921	0.0995946	-0.313924
1457188_at	10 days neonate cortex cDNA, RIKEN full-length enriched library, clone:A830030M19 product:unclassifiable, full insert sequence		0.629263	1.31737	1.43731	1.41134	-0.139385	-0.20974	0.0390682	0.310056
1450504_a_at	1-acylglycerol-3-phosphate O-acyltransferase 3	Agpat3	1.41955	1.06289	1.15827	1.15331	0.64123	-0.294768	-0.275036	-0.0714245
1419974_at	sterol carrier protein 2, liver	Scp2	0.679841	1.38491	1.44843	1.28036	-0.061718	-0.0916314	0.229802	-0.0764513
1439832_at			0.660406	1.3523	1.42305	1.35661	-0.335014	-0.0499835	0.143207	0.241793
1437505_at	10 days neonate cerebellum cDNA, RIKEN full-length enriched library, clone:B930011I04 product:unclassifiable, full insert sequence		1.08266	1.31394	1.44574	0.949064	0.152839	0.202378	-0.267805	-0.0874138
1448354_at	glucose-6-phosphate dehydrogenase X-linked	G6pdx	1.23699	1.11852	1.1538	1.28207	0.411563	-0.274662	-0.114494	-0.0224066
1427143_at	jumonji, AT rich interactive domain 1B (Rbp2 like)	Jarid1b	0.955736	1.33057	1.38128	1.11193	0.400399	-0.226586	-0.0578566	-0.115956
1437329_at	protein tyrosine phosphatase-like (proline instead of catalytic arginine), member b	Ptplb	0.953953	1.27164	1.17482	1.37874	0.179637	-0.124686	-0.0223823	-0.032567
1439429_x_at	deltex 2 homolog (Drosophila)	Dtx2	1.41691	1.13307	1.12349	1.10187	0.51963	-0.205444	-0.155097	-0.159086
1417248_at	ralA binding protein 1	Ralbp1	1.32284	1.18006	1.26767	1.00404	0.512063	-0.26156	0.0294409	-0.279944
1445827_at	Protein kinase C binding protein 1	Prkcbp1	1.01272	1.15601	1.43168	1.1737	0.0397429	-0.119826	0.0453715	0.0347137
1456864_at	13 days embryo lung cDNA, RIKEN full-length enriched library, clone:D430045L09 product:unclassifiable, full insert sequence		0.71623	1.38326	1.5705	1.09905	0.0811157	0.282582	-0.370531	0.00683165
1418895_at	src family associated phosphoprotein 2	Skap2	1.05995	1.22076	1.24943	1.2355	0.235759	-0.222285	0.0532227	-0.0666962
1426940_at	SID1 transmembrane family, member 2	Sidt2	1.12835	1.13807	1.19246	1.30622	0.439701	-0.312173	-0.00210094	-0.125426
1436733_at	RIKEN cDNA E130309F12 gene /// similar to plasticity-related protein 3	E130309F12Rik /// LOC100040919	1.39551	1.25046	0.946647	1.17234	0.299407	-0.355289	0.385326	-0.329444
1439596_at	15 days embryo head cDNA, RIKEN full-length enriched library, clone:D930036E12 product:unclassifiable, full insert sequence		0.665443	1.29308	1.22101	1.58199	-0.187467	0.150946	-0.0652585	0.101782
1441768_at	RIKEN cDNA 9430051O21 gene	9430051O21Rik	0.855291	1.25663	1.44896	1.20046	0.157396	-0.187525	-0.0198479	0.0499759
1422690_at	serine palmitoyltransferase, long chain base subunit 1	Sptlc1	1.08826	1.05861	1.12959	1.4827	0.23932	-0.123935	-0.193024	0.0776377
1445307_at	12 days embryo male wolffian duct includes surrounding region cDNA, RIKEN full-length enriched library, clone:6720430F13 product:unclassifiable, full insert sequence		0.67546	1.35398	1.46461	1.26055	-0.198929	0.191185	-0.239117	0.246862
1438417_at	PWWP domain containing 2	Pwwp2	1.35765	1.14392	1.20562	1.04544	0.608297	-0.120879	-0.196931	-0.290487
1460687_at	SET domain containing (lysine methyltransferase) 8	Setd8	0.808882	1.36571	1.30739	1.26908	0.323122	-0.100609	0.136732	-0.359247
1434248_at	protein kinase C, eta	Prkch	0.975281	1.1256	1.25557	1.39456	0.180906	-0.340579	0.0969496	0.0627222
1450782_at	wingless-related MMTV integration site 4	Wnt4	1.22791	1.27119	1.05208	1.19868	0.536096	-0.238546	0.130013	-0.42756
1420842_at	protein tyrosine phosphatase, receptor type, F	Ptprf	1.07233	1.1996	1.23846	1.23545	0.439795	-0.453345	0.0870895	-0.0735435
1439634_at	RIKEN cDNA 4930505D03 gene	4930505D03Rik	0.805531	1.3297	1.41448	1.1924	0.171274	-0.0739822	-0.116875	0.0195832
1441704_at			0.683599	1.16585	1.50359	1.38849	0.0443096	-0.0385928	-0.157896	0.152181
1422996_at	acyl-CoA thioesterase 2	Acot2	0.955347	1.13828	1.25888	1.38736	0.274049	-0.33738	-0.0384355	0.101767
1453706_at	RIKEN cDNA 2900042A17 gene	2900042A17Rik	0.7348	1.36001	1.56443	1.07869	-0.239009	-0.114203	0.0810189	0.272194
1439382_x_at	discoidin domain receptor family, member 1	Ddr1	1.30657	1.08598	1.09692	1.24761	0.439678	-0.31288	-0.108669	-0.0181274
1418862_at	enoyl Coenzyme A hydratase domain containing 3	Echdc3	1.12161	1.26834	1.29555	1.05078	0.403927	-0.336401	0.049932	-0.117458
1443007_at	Transcribed locus		0.991751	1.31956	1.32454	1.09693	0.165947	-0.250942	0.256161	-0.171165
1452650_at	tripartite motif-containing 62	Trim62	1.31805	1.21604	1.15744	1.04027	0.360118	-0.120786	0.20231	-0.441643
1418901_at	CCAAT/enhancer binding protein (C/EBP), beta	Cebpb	1.15747	0.941954	1.21168	1.4188	0.497931	-0.31617	-0.248592	0.0668325
1428478_at	receptor accessory protein 4	Reep4	1.12172	1.08781	1.23174	1.28757	0.335631	-0.402099	0.103894	-0.037427
1442732_at	hydroxyacyl-Coenzyme A dehydrogenase/3-ketoacyl-Coenzyme A thiolase/enoyl-Coenzyme A hydratase (trifunctional protein), beta subunit	Hadhb	0.824592	1.26579	1.59621	1.0311	-0.265533	0.10901	0.052496	0.104025
1449928_at	dynein light chain Tctex-type 3	Dynlt3	1.09498	0.951076	1.0499	1.61688	-0.039073	-0.0125103	0.108741	-0.0571556
1439582_at	Microtubule-actin crosslinking factor 1	Macf1	0.758937	1.37653	1.42758	1.14604	-0.100648	0.167805	-0.0382342	-0.0289221
1433649_at	amine oxidase, flavin containing 1	Aof1	0.638971	1.29589	1.31723	1.45495	0.172192	-0.207243	0.0645885	-0.0295353
1446815_at	Transcribed locus		0.924051	1.379	1.46122	0.938901	-0.377887	0.181459	-0.0488543	0.245281
1419595_a_at	gamma-glutamyl hydrolase	Ggh /// LOC667301	0.695493	1.2015	1.41101	1.39453	0.00212383	-0.0922461	0.00991631	0.0802069
1426227_s_at	vacuolar protein sorting 37C (yeast)	Vps37c	1.26989	1.12038	1.14305	1.16114	0.455439	-0.237331	-0.0903215	-0.127788
1451814_a_at	HIV-1 tat interactive protein 2, homolog (human)	Htatip2	1.32179	0.975141	1.18592	1.20408	0.302354	-0.102737	-0.0696821	-0.129935
1426816_at	coiled-coil domain containing 64	Ccdc64	1.12073	1.13905	1.27275	1.15282	0.269785	-0.152707	0.155445	-0.272522
1433930_at	heparanase	Hpse	0.70678	1.02085	1.29755	1.65662	0.243112	-0.0162363	-0.165629	-0.0612478
1424746_at	kinesin family member 1C	Kif1c	1.31684	1.15362	1.18867	1.02094	0.391755	-0.273657	0.0705862	-0.188687
1459373_at			0.789348	1.09206	1.47093	1.31722	0.109049	-0.113599	0.13903	-0.13448
1426925_at	ring finger and CCCH-type zinc finger domains 2	Rc3h2	0.84939	1.35475	1.29087	1.17256	-0.407543	-0.0813866	0.258884	0.230045
1419365_at	peroxisomal biogenesis factor 11a	Pex11a	1.13471	1.15079	1.13702	1.24448	0.181671	-0.0662303	-0.0485039	-0.0669374
1447581_at			0.764684	1.2532	1.26501	1.38216	-0.152041	0.14649	-0.160763	0.166314
1433494_at	downstream of Stk11	Dos	1.20095	1.13413	1.29077	1.03668	0.396921	-0.342998	0.206961	-0.260884
1418912_at	plexin domain containing 2	Plxdc2	0.597054	1.31214	1.4622	1.28701	-0.00759411	-0.197177	0.254775	-0.0500031
1440055_at	0 day neonate eyeball cDNA, RIKEN full-length enriched library, clone:E130013O10 product:hypothetical protein, full insert sequence		0.757253	1.29544	1.2623	1.33357	-0.250532	0.349077	-0.0198493	-0.0786943
1452861_at	RIKEN cDNA 2010300C02 gene	2010300C02Rik	1.24269	1.23159	1.11603	1.0578	0.150937	-0.184258	0.173392	-0.14007
1423345_at	degenerative spermatocyte homolog 1 (Drosophila)	Degs1	0.853019	1.05832	1.12541	1.60101	0.27815	-0.264592	-0.147847	0.134289
1452124_at	ankyrin 3, epithelial	Ank3	1.17728	1.21977	1.2083	1.0318	0.254504	-0.366956	0.315386	-0.202934
1455599_at	glucose-fructose oxidoreductase domain containing 1	Gfod1	1.25353	1.10567	0.897357	1.37938	0.24568	-0.213886	0.157479	-0.189273
1449256_a_at	RAB11a, member RAS oncogene family	Rab11a	0.844347	1.21067	1.2663	1.31192	0.298152	-0.218914	-0.109738	0.0304976
1428344_at	phosphatidic acid phosphatase type 2 domain containing 2	Ppapdc2	0.632252	1.17654	1.28632	1.53777	0.0140834	0.0133791	0.102075	-0.129538
1424919_at	v-erb-b2 erythroblastic leukemia viral oncogene homolog 2, neuro/glioblastoma derived oncogene homolog (avian)	Erbb2	1.12022	1.10277	1.07569	1.3325	0.41372	-0.418343	0.050488	-0.0458651
1456880_at	12 days embryo embryonic body between diaphragm region and neck cDNA, RIKEN full-length enriched library, clone:9430047D16 product:unclassifiable, full insert sequence		0.684538	1.22327	1.59654	1.12644	0.0548949	0.0873103	0.183878	-0.326085
1448690_at	potassium channel, subfamily K, member 1	Kcnk1	1.43562	1.2237	1.10234	0.868749	0.247452	-0.122422	0.122533	-0.247564
1420391_at	par-3 (partitioning defective 3) homolog (C. elegans)	Pard3	1.23549	1.07693	1.23371	1.08361	0.161011	-0.24488	0.296978	-0.213111
1424932_at	epidermal growth factor receptor	Egfr	0.607829	1.34292	1.36289	1.3157	0.199615	-0.189857	0.213608	-0.223364
1459266_at			0.751261	1.35389	1.3895	1.13367	0.23188	0.304871	-0.189591	-0.347159
1442477_at	RIKEN cDNA D030051N19 gene	D030051N19Rik	0.757095	1.27858	1.39192	1.20044	-0.206895	0.0368776	-0.277047	0.447062
1437092_at	similar to CAP-GLY domain containing linker protein family, member 4	LOC100048376	0.975501	1.2734	1.22833	1.14997	0.387083	0.237631	-0.561388	-0.0633259
1423176_at	transducer of ErbB-2.1	Tob1	0.778427	1.28327	1.23976	1.31918	0.213017	-0.313854	0.000304222	0.100533
1435142_at	SFT2 domain containing 2	Sft2d2	1.04701	1.08303	1.0855	1.4012	0.381952	-0.279039	-0.22025	0.117337
1436726_s_at	serine palmitoyltransferase, long chain base subunit 1	Sptlc1	0.986364	1.14561	1.18853	1.29503	0.255164	-0.208996	-0.145702	0.0995331
1423414_at	prostaglandin-endoperoxide synthase 1	Ptgs1	0.917522	1.02357	1.05757	1.61558	0.214722	-0.238297	-0.212944	0.236521
1425635_at	tyrosine kinase, non-receptor, 1	Tnk1	1.14239	1.16797	1.19577	1.10751	0.139928	0.0288572	-0.0796208	-0.0891652
1459033_at			1.42862	0.94486	1.08662	1.15072	0.239289	-0.0818958	-0.175149	0.0177569
1439414_x_at			0.836564	0.97775	1.49291	1.30282	0.0612311	-0.0225296	-0.0373578	-0.00134373
1444507_at	ubiquitin specific peptidase 53	Usp53	0.778463	0.898119	1.34497	1.58726	0.0145802	-0.0288754	0.0914779	-0.0771842
1442466_a_at	histidine acid phosphatase domain containing 2A	Hisppd2a	1.3173	1.21957	1.22129	0.846468	0.244964	0.00858974	-0.0518894	-0.201663
1451114_at	CKLF-like MARVEL transmembrane domain containing 6	Cmtm6	0.813434	1.2039	1.22454	1.3624	0.153061	-0.173974	0.0501909	-0.0292778
1435902_at	nudix (nucleoside diphosphate linked moiety X)-type motif 18	Nudt18	1.45159	1.12018	1.02519	1.00656	0.449746	-0.198466	-0.034874	-0.216404
1459839_x_at	BTB (POZ) domain containing 11	Btbd11	1.20855	1.28105	0.955641	1.15815	0.325831	-0.188077	0.174823	-0.312577
1455520_at	hypothetical protein LOC100040799	LOC100040799	1.20666	1.10553	1.08904	1.20003	0.433156	-0.250702	-0.111193	-0.0712605
1424191_a_at	transmembrane protein 41a	Tmem41a	1.14929	1.033	1.08329	1.33138	0.330482	-0.182752	-0.105809	-0.0419178
1443755_at	Transcribed locus		0.93055	0.897074	1.30782	1.46099	0.41233	-0.126652	-0.124821	-0.160856
1417741_at	liver glycogen phosphorylase	Pygl	1.06648	1.15829	1.05866	1.30818	0.248285	-0.295899	-0.0583124	0.105928
1458215_at	SET domain, bifurcated 1	Setdb1	0.720109	1.26976	1.4707	1.12962	-0.28848	-0.0113802	0.0847836	0.215077
1430863_at	RIKEN cDNA 4933411B09 gene	4933411B09Rik	0.741465	1.20939	1.47957	1.15855	-0.0866241	0.0827751	-0.105834	0.109682
1428660_s_at	torsin family 3, member A /// similar to ADIR1	LOC100047963 /// Tor3a	1.35419	1.09096	1.11452	1.02734	0.432514	-0.469168	-0.147534	0.184189
1431334_a_at	RIKEN cDNA 4933433P14 gene	4933433P14Rik	0.955769	1.12834	1.25245	1.24215	0.115482	-0.0294247	-0.11885	0.0327902
1439478_at	acyl-CoA thioesterase 2	Acot2	1.16412	1.12717	1.28025	1.00701	0.181767	-0.264849	0.0689583	0.0141249
1438279_at	Dipeptidylpeptidase 4	Dpp4	0.954511	1.1887	1.2	1.23428	0.142673	-0.148362	0.020256	-0.0145655
1433858_at	leucine rich repeat containing 28	Lrrc28	0.833886	1.05968	1.18132	1.50184	0.283848	-0.263924	-0.0539942	0.034071
1440553_at	mitochondrial trans-2-enoyl-CoA reductase	Mecr	0.718522	1.39855	1.3491	1.10619	-0.140783	-0.0894346	0.163309	0.0669074
1438993_a_at	ATPase, H+ transporting, lysosomal V1 subunit D	Atp6v1d	0.985114	1.14212	1.23297	1.2091	0.236964	-0.132156	-0.171983	0.0671749
1439126_at	RIKEN cDNA 1110007A13 gene	1110007A13Rik	0.985149	1.17277	1.24863	1.15458	-0.363241	0.0925221	0.0688171	0.201903
1431398_at	RIKEN cDNA 5730446D14 gene	5730446D14Rik	1.21148	1.38949	1.21935	0.740348	0.124182	-0.207764	0.246172	-0.162591
1415943_at	syndecan 1	Sdc1	1.27991	1.14386	1.17479	0.960292	0.552465	-0.254052	-0.11586	-0.18255
1429477_at	non-SMC condensin II complex, subunit H2	Ncaph2	0.783926	1.29162	1.50168	0.978954	-0.218753	-0.024879	0.15416	0.0894723
1456510_x_at	UbiE-YGHL1 fusion protein	Ubie	1.06845	1.02863	1.11838	1.33984	0.425093	-0.194238	-0.426647	0.195793
1434151_at	methyltransferase like 7A	Mettl7a	0.93838	1.10534	1.14534	1.36522	0.317409	-0.137787	-0.257295	0.0776758
1438192_s_at	bromodomain adjacent to zinc finger domain, 2A	Baz2a	0.725878	1.20243	1.25916	1.36289	0.124037	-0.224559	0.17236	-0.0718422
1428724_at	cleavage and polyadenylation factor subunit homolog (S. cerevisiae)	Pcf11	1.18821	1.11677	1.23761	1.00485	0.130701	-0.151266	0.145	-0.124435
1420013_s_at	lanosterol synthase	Lss	1.08756	0.954173	1.22368	1.27922	0.329298	-0.152127	-0.0206003	-0.156569
1431981_at	hypoxia inducible factor 1, alpha subunit	Hif1a	0.997485	1.30339	1.22824	1.01406	0.0363202	0.05479	-0.0455518	-0.045558
1439445_x_at	ATP citrate lyase	Acly	0.838386	1.20247	1.24797	1.2518	0.337858	-0.204762	-0.169311	0.0362139
1420226_x_at	homeo box A4	Hoxa4	1.22928	1.1552	1.06726	1.08794	0.0826397	-0.153739	0.306458	-0.235359
1454421_at	RIKEN cDNA 4930423D22 gene	4930423D22Rik	0.894565	0.981487	1.17286	1.48988	-0.139681	-0.301351	0.328087	0.112944
1457410_at	Rho GTPase activating protein 5	Arhgap5	0.752772	1.12695	1.35824	1.29967	0.013391	0.346737	-0.220281	-0.139848
1428459_at	PRAME family member 12	Pramef12	0.951926	1.40461	1.15704	1.0233	0.201416	-0.0020299	0.0352402	-0.234626
1424729_at	cDNA sequence BC054059	BC054059	1.25326	0.739499	1.18317	1.35697	0.156207	0.172252	-0.19896	-0.129498
1422639_at	calcitonin-related polypeptide, beta	Calcb	1.05812	0.867921	1.27843	1.32429	0.218468	0.205394	-0.273272	-0.15059
1448211_at	ATPase, H+ transporting, lysosomal V0 subunit E2	Atp6v0e2	1.33276	1.02803	1.08158	1.08418	0.370007	-0.184226	-0.137606	-0.0481739
1431147_at	RAD50 interactor 1	Rint1	0.67475	1.33091	1.60526	0.912793	-0.0565977	0.0667353	0.0851202	-0.0952568
1424615_at	FGF receptor activating protein 1	Frag1	1.20844	1.17002	1.20445	0.939854	0.284922	-0.204435	0.0873632	-0.167849
1447450_at	mediator complex subunit 1	Med1	0.871724	1.24673	1.27316	1.12729	0.0930448	-0.151702	-0.41196	0.470617
1434773_a_at	solute carrier family 2 (facilitated glucose transporter), member 1	Slc2a1	1.19905	1.13351	1.04535	1.1301	0.492295	-0.513556	0.111488	-0.090229
1445361_at			0.767517	1.18451	1.4313	1.12394	-0.393141	-0.0147519	0.0799422	0.32795
1459973_x_at	dipeptidylpeptidase 4	Dpp4	0.735228	1.13621	1.35175	1.2834	0.242151	-0.235284	-0.124204	0.117336
1437247_at	fos-like antigen 2 /// similar to fos-like antigen 2	Fosl2 /// LOC634417	0.885242	1.14064	1.08551	1.39265	0.378346	-0.172342	-0.148192	-0.0578089
1452375_at	aldehyde dehydrogenase 4 family, member A1	Aldh4a1	1.17168	0.923262	1.04904	1.35826	0.538479	-0.247654	-0.111215	-0.17961
1451298_at	pleckstrin homology domain containing, family H (with MyTH4 domain) member 3	Plekhh3	1.44217	1.1397	0.99085	0.928833	0.446584	-0.24432	-0.0511675	-0.151097
1454858_x_at	methyltransferase like 7A	Mettl7a	1.06995	1.00215	1.12549	1.30162	0.373858	-0.204903	-0.349742	0.180785
1445500_at	Transcribed locus		0.941322	1.12451	1.2363	1.19562	0.0734124	-0.0901322	-0.475144	0.491863
1439090_at	RIKEN cDNA D030022P07 gene	D030022P07Rik	0.623951	1.15824	1.52942	1.18602	-0.204632	0.0922375	-0.0164504	0.128845
1448551_a_at	tripartite motif protein 2	Trim2	0.71443	1.0776	1.13612	1.56627	-0.0948296	-0.0368948	0.102393	0.0293322
1445884_at			0.781963	1.30137	1.46785	0.943068	-0.178203	0.285837	-0.0878739	-0.0197616
1435168_at	zinc finger protein 710	Zfp710	1.21434	1.09552	1.23012	0.953029	0.380925	-0.188791	0.111259	-0.303395
1438369_x_at	transmembrane protein 85	Tmem85	1.30097	1.14087	1.09753	0.951416	0.0565386	-0.0532217	0.0899315	-0.0932465
1426276_at	interferon induced with helicase C domain 1	Ifih1	0.731351	1.11713	1.24689	1.39272	0.12701	-0.272473	0.0864263	0.0590372
1456105_at	ring finger and CCCH-type zinc finger domains 2	Rc3h2	0.76104	1.22123	1.31926	1.18429	-0.247453	0.457534	-0.139211	-0.0708709
1423770_at	transmembrane channel-like gene family 6	Tmc6	1.3603	1.09097	1.15917	0.874191	0.490789	-0.403069	-0.0915823	0.00386095
1452965_at	ankyrin repeat domain 13 family, member D	Ankrd13d	0.92918	1.26816	1.32096	0.960163	0.398409	-0.25262	-0.148493	0.00270367
1459854_s_at	dynein light chain Tctex-type 3	Dynlt3	0.685342	1.14599	1.31496	1.33	0.200223	-0.362081	-0.0257673	0.187624
1427199_at	furry homolog-like (Drosophila)	Fryl	0.670501	1.27514	1.31231	1.2163	0.294019	-0.32817	0.175533	-0.141381
1423284_at	MANSC domain containing 1	Mansc1	1.28721	1.15104	1.11846	0.916569	0.471608	-0.41423	-0.0246663	-0.032711
1436591_at	cDNA sequence BC023744	BC023744	1.13115	1.16583	1.24303	0.932763	0.192595	-0.116944	0.00769758	-0.0833473
1423748_at	pyruvate dehydrogenase kinase, isoenzyme 1	Pdk1	0.834783	1.22784	1.1609	1.2473	0.269099	-0.269287	0.0335941	-0.0334063
1460334_at	drebrin-like	Dbnl	1.25456	1.01437	1.1061	1.0948	0.468749	-0.258571	-0.0925627	-0.117617
1435339_at	potassium channel tetramerisation domain containing 15	Kctd15	1.28588	1.08698	1.01906	1.07431	0.472473	-0.371505	0.0902872	-0.191257
1440893_at	RIO kinase 1 (yeast)	Riok1	0.961728	1.1767	1.35191	0.971142	-0.369369	0.112836	0.184077	0.0724559
1433369_at	RIKEN cDNA 8430401P03 gene	8430401P03Rik	0.902953	1.11507	1.41663	1.01817	-0.288577	-0.0222893	0.217898	0.0929689
1454773_at	retinoid X receptor alpha /// similar to retinoid X receptor-alpha	LOC100047069 /// Rxra	1.106	1.13662	1.11085	1.09921	0.363177	-0.320252	0.0245924	-0.0675182
1455580_at	USP6 N-terminal like	Usp6nl	0.783736	1.06727	1.31855	1.2768	0.0187664	0.0344791	0.194837	-0.248083
1423244_at	cytochrome P450, family 2, subfamily c, polypeptide 688	Cyp2c68	1.1192	1.18698	1.09524	1.04458	0.275811	-0.43149	-0.110723	0.266402
1426600_at	solute carrier family 2 (facilitated glucose transporter), member 1	Slc2a1	1.16269	1.03549	0.916474	1.32468	0.405334	-0.517817	0.143816	-0.031332
1448657_a_at	DnaJ (Hsp40) homolog, subfamily B, member 10	Dnajb10	1.25551	1.06011	1.01392	1.10765	0.587923	-0.151822	-0.180973	-0.255126
1431101_a_at	steroid 5 alpha-reductase 1	Srd5a1	1.31777	0.986562	1.0016	1.12859	0.234737	0.0971613	0.0693703	-0.401268
1437046_x_at	RIKEN cDNA 4930504E06 gene	4930504E06Rik	1.14879	1.07632	1.20102	1.00709	0.443431	-0.299182	-0.101895	-0.0423546
1444706_at	Neuron navigator 2	Nav2	0.59531	1.23521	1.28871	1.31287	-0.340631	-0.0305009	0.282501	0.0886316
1435254_at	plexin B1	Plxnb1	0.62443	1.31931	1.03945	1.44549	0.167511	-0.292084	0.196534	-0.0719604
1441842_s_at	zinc finger protein 707	Zfp707	1.23679	1.06812	1.32493	0.797779	0.441732	-0.228083	-0.0584822	-0.155168
1422507_at	cystatin B	Cstb	1.37519	1.00827	1.10719	0.936752	0.529898	-0.245393	-0.0583687	-0.226134
1426910_at	PRKC, apoptosis, WT1, regulator	Pawr	0.844368	1.20534	0.97886	1.39876	0.236731	-0.146721	-0.0950947	0.00508404
1427142_s_at	jumonji, AT rich interactive domain 1B (Rbp2 like)	Jarid1b	0.918641	1.09759	1.33177	1.07844	0.270904	-0.162896	0.0910559	-0.199065
1431802_a_at	DNA segment, Chr 5, Wayne State University 178, expressed	D5Wsu178e	0.684199	1.11585	1.28933	1.3357	0.108965	-0.171108	-0.012516	0.0746593
1438223_at			0.779891	1.02849	1.15829	1.45584	0.28569	-0.417397	0.117392	0.0143147
1425543_s_at	pleckstrin homology domain containing, family A member 5	Plekha5	0.633415	1.05596	1.1521	1.57349	0.0477905	-0.152101	0.0384178	0.0658894
1429678_at	RIKEN cDNA 5730508B09 gene	5730508B09Rik	0.892405	1.14641	1.00048	1.37551	0.122643	-0.143538	0.174598	-0.153703
1423747_a_at	pyruvate dehydrogenase kinase, isoenzyme 1	Pdk1	0.812659	1.15444	1.2093	1.23808	0.235384	-0.281843	-0.0308867	0.0773439
1457343_at			1.13564	1.08217	1.14021	1.05163	0.204036	0.0312419	-0.0372334	-0.198046
1423413_at	N-myc downstream regulated gene 1	Ndrg1	1.31226	0.919282	0.822739	1.35315	0.468271	-0.302982	-0.14581	-0.0194759
1452233_at	ATP-binding cassette, sub-family C (CFTR/MRP), member 1	Abcc1	0.811719	1.11185	1.28191	1.20006	0.182155	-0.196925	-0.0626688	0.0774393
1419113_at	adaptor protein complex AP-1, gamma 2 subunit	Ap1g2	1.2618	1.01563	1.16244	0.961748	0.236482	-0.110864	-0.00840568	-0.117214
1416274_at	cystinosis, nephropathic	Ctns	0.747556	0.934137	1.19593	1.52023	0.161192	-0.164598	-0.213298	0.216706
1421325_at	phospholipase A2, group IIF	Pla2g2f	1.14432	0.977402	0.911038	1.36433	0.416666	-0.0456195	-0.345576	-0.0254707
1449440_at	lipin 3	Lpin3	0.794893	1.16688	1.14797	1.27401	0.434332	-0.274769	-0.00751877	-0.152044
1437298_at	WAS/WASL interacting protein family, member 2	Wipf2	1.01446	1.19823	1.13952	1.03079	0.271645	-0.127784	0.172575	-0.316435
1422637_at	Ras association (RalGDS/AF-6) domain family 5	Rassf5	1.10652	0.946775	1.07492	1.24939	0.466219	-0.317381	-0.171449	0.0226097
1416712_at	peptidase D	Pepd	1.32356	0.997508	1.01529	1.0399	0.423979	-0.214451	-0.22836	0.0188322
1417982_at	insulin induced gene 2	Insig2	0.728242	1.19149	1.18173	1.27172	0.23723	-0.125977	0.000591278	-0.111845
1450232_at	baculoviral IAP repeat-containing 4	Birc4	1.33656	1.08361	1.02859	0.917736	0.242358	-0.0574479	0.0185332	-0.203444
1447854_s_at	histone cluster 2, H2be	Hist2h2be	1.17093	1.18894	0.993531	1.01252	0.13937	-0.0686455	0.0689879	-0.139712
1416747_at	DNA Segment, Chr 15, Mouse Genome Informatics 27	D15Mgi27	1.13666	1.01287	1.12503	1.08798	0.46589	-0.220304	-0.197397	-0.0481882
1452219_at	transmembrane protein 63b /// similar to transmembrane protein 63b	LOC100047592 /// Tmem63b	1.2408	1.016	1.21542	0.889963	0.379892	-0.326033	0.155152	-0.209012
1435889_at	MAP/microtubule affinity-regulating kinase 2	Mark2	1.13256	0.962555	1.11557	1.15061	0.535986	-0.332062	0.0334039	-0.237328
1441607_at	expressed sequence AU015603	AU015603	0.610101	1.26945	1.29665	1.18491	0.0243621	-0.361913	0.0835619	0.253989
1428493_at	signal-induced proliferation-associated 1 like 3	Sipa1l3	0.966431	1.16301	1.11326	1.11813	0.344173	-0.306841	0.0922985	-0.129633
1421872_at	RAB24, member RAS oncogene family	Rab24	1.15962	0.770338	1.14894	1.27583	0.296976	-0.107071	-0.0595398	-0.130365
1437980_at	RIKEN cDNA 9130230N09 gene	9130230N09Rik	1.19167	0.911415	1.16286	1.08798	0.366782	-0.057066	0.0555706	-0.365288
1458562_at			0.587189	1.16401	1.41992	1.17056	0.0370441	-0.149015	0.257959	-0.145988
1439953_at	phosphomannomutase 2	Pmm2	0.524525	1.36815	1.4208	1.02736	-0.0980744	0.104084	-0.0352554	0.0292482
1441349_at	hypothetical LOC552904	LOC552904	0.885703	1.21747	1.39702	0.840514	-0.354953	-0.0465565	0.327991	0.0735183
1444498_at			0.711534	1.10604	1.41773	1.10194	-0.342352	0.255419	-0.153152	0.240086
1451385_at	RIKEN cDNA 2310056P07 gene	2310056P07Rik	1.10821	1.06597	0.973429	1.18464	0.415594	-0.345942	-0.0995769	0.0299244
1417701_at	protein phosphatase 1, regulatory (inhibitor) subunit 14c	Ppp1r14c	0.65601	1.25827	0.974138	1.44257	0.115432	-0.204201	0.220646	-0.131876
1456736_x_at	RIKEN cDNA 5230400G24 gene	5230400G24Rik	0.935013	1.1736	1.01705	1.20394	0.203155	-0.0103722	-0.0942144	-0.0985651
1457246_at	retinoic acid induced 16	Rai16	0.693216	1.24539	1.24876	1.14041	0.0538912	-0.195677	0.244959	-0.103175
1442029_at	Activated spleen cDNA, RIKEN full-length enriched library, clone:F830022F16 product:hypothetical protein, full insert sequence		1.00284	0.888165	1.37951	1.05567	0.0100245	0.170313	-0.141262	-0.0390778
1433670_at	epithelial membrane protein 2	Emp2	0.985897	1.04445	1.12512	1.17068	0.366775	-0.382483	0.0217371	-0.00603104
1457675_at	RIKEN cDNA 2510002D24 gene	2510002D24Rik	1.34152	1.04693	1.17447	0.76204	0.439732	-0.0374408	-0.069623	-0.332667
1434671_at	RIKEN cDNA B230337E12 gene	B230337E12Rik	0.781337	1.12181	1.12923	1.28935	0.140327	-0.316797	0.410425	-0.233957
1423465_at	ferric-chelate reductase 1 /// similar to SDR2	Frrs1 /// LOC100046401	0.586472	1.24789	1.14515	1.33973	0.186806	-0.262025	0.152769	-0.077549
1455343_at	pleckstrin homology domain containing, family A member 7	Plekha7	1.30941	1.14263	0.844124	1.02271	0.315814	-0.0123315	0.0187778	-0.32226
1438956_x_at	proviral integration site 3	Pim3	1.11186	0.922829	0.919372	1.36413	0.458851	-0.0953298	-0.389075	0.0255547
1416408_at	acyl-Coenzyme A oxidase 1, palmitoyl	Acox1	0.90477	1.07291	1.11518	1.22409	0.0951996	-0.155676	-0.0212011	0.0816784
1427425_at	RIKEN cDNA 9130208E07 gene	9130208E07Rik	0.791982	0.842697	1.17411	1.5076	0.160708	-0.194942	0.148824	-0.114589
1422728_at	inhibin alpha	Inha	0.571587	1.27571	1.31909	1.14345	0.0724273	-0.116937	0.284728	-0.240217
1451320_at	RIKEN cDNA 3110043J09 gene	3110043J09Rik	1.39315	0.894611	0.922169	1.09661	0.211113	-0.00990057	0.219742	-0.420955
1422667_at	keratin 15	Krt15	0.91473	1.05378	0.969926	1.3666	0.486013	-0.339574	0.0162983	-0.162741
1424616_s_at	FGF receptor activating protein 1	Frag1	1.18684	1.089	1.15411	0.868848	0.252679	-0.106793	-0.0215588	-0.124327
1435055_a_at	target of myb1 homolog (chicken) /// predicted gene, EG545878	EG545878 /// Tom1	1.27674	0.899487	1.08398	1.03616	0.508969	-0.231959	-0.255761	-0.0212517
1444231_at	7 days neonate cerebellum cDNA, RIKEN full-length enriched library, clone:A730044D06 product:unclassifiable, full insert sequence		0.744909	1.38627	1.25709	0.906238	-0.0919514	-0.143616	0.127113	0.108454
1437615_s_at	Vacuolar protein sorting 37C (yeast)	Vps37c	1.17594	1.07388	1.08432	0.959837	0.502582	-0.339352	-0.0994186	-0.0638142
1449118_at	dihydrolipoamide branched chain transacylase E2	Dbt	0.635172	1.10584	1.26384	1.28751	0.198583	-0.232724	0.0962648	-0.0621223
1455107_at	serine/arginine-rich protein specific kinase 1	Srpk1	0.649789	1.07601	1.28306	1.27855	0.410604	-0.230912	-0.166929	-0.012763
1426440_at	dehydrogenase/reductase (SDR family) member 7	Dhrs7	0.953712	1.02719	1.1252	1.18099	0.339396	-0.29997	-0.164989	0.125561
1436727_x_at	serine palmitoyltransferase, long chain base subunit 1	Sptlc1	0.959445	1.14643	1.08107	1.09685	0.252896	-0.192616	-0.0797749	0.0194941
1421302_a_at	guanine nucleotide binding protein, alpha 15	Gna15	1.23617	0.934234	0.963836	1.14904	0.217192	-0.208745	0.15533	-0.163779
1450015_x_at	sphingosine-1-phosphate phosphatase 1	Sgpp1	1.0058	1.21624	0.84307	1.21798	0.254934	0.0313654	-0.262377	-0.0239215
1419824_a_at	RIKEN cDNA A230062G08 gene	A230062G08Rik	0.96448	1.15235	1.2177	0.947064	0.204612	-0.204513	0.00566959	-0.00576973
1451196_at	yippee-like 5 (Drosophila)	Ypel5	0.730256	1.0949	1.28245	1.17393	0.437085	-0.297742	-0.179262	0.039917
1438115_a_at	solute carrier family 9 (sodium/hydrogen exchanger), isoform 3 regulator 1	Slc9a3r1	1.29563	1.01706	1.06608	0.899432	0.509591	-0.310289	-0.075304	-0.123997
1451839_a_at	phosphodiesterase 7A	Pde7a	0.712063	1.08814	1.28423	1.18955	0.12754	-0.0122519	0.122045	-0.237333
1452477_at	RIKEN cDNA 3110057O12 gene	3110057O12Rik	0.770617	1.1051	1.29401	1.09352	0.0191064	-0.072772	0.175061	-0.121396
1442775_at			0.946865	0.822551	1.44049	1.04603	0.191047	0.131794	-0.158356	-0.164485
1428705_at	RIKEN cDNA 1700007K13 gene	1700007K13Rik	1.49583	0.966073	0.87595	0.917031	0.255219	-0.130639	-0.12248	-0.00209999
1442088_at	RIKEN cDNA 9230111E07 gene	9230111E07Rik	1.01354	1.10599	1.20905	0.924838	0.206268	-0.504468	0.0073123	0.290888
1418792_at	SH3-domain GRB2-like 2	Sh3gl2	0.931546	1.11146	1.03452	1.1749	0.183845	-0.0533357	0.00977707	-0.140286
1416183_a_at	lactate dehydrogenase B	Ldhb	1.29037	1.00293	0.940188	1.01885	0.329416	-0.31022	-0.0514555	0.0322571
1437265_at	RIKEN cDNA 5330438D12 gene	5330438D12Rik	0.911366	1.30582	1.12581	0.904225	-0.21852	0.0548582	0.235833	-0.0721707
1450229_at	mediator complex subunit 14	Med14	1.05501	1.12753	0.933723	1.12926	0.480333	-0.13358	0.0223532	-0.369107
1439655_at			0.72134	1.15648	1.35184	1.01402	-0.179179	-0.0550761	0.120888	0.113368
1448390_a_at	dehydrogenase/reductase (SDR family) member 3	Dhrs3	1.29843	0.913532	0.921071	1.10753	0.438178	-0.262263	-0.0344152	-0.1415
1419238_at	ATP-binding cassette, sub-family A (ABC1), member 7	Abca7	1.18118	0.885215	1.20323	0.969916	0.464955	-0.331068	-0.0365982	-0.0972881
1415803_at	chemokine (C-X3-C motif) ligand 1	Cx3cl1	1.3455	1.12479	0.852892	0.915384	0.476082	-0.271074	0.0046401	-0.209649
1431002_x_at	fumarylacetoacetate hydrolase domain containing 2A	Fahd2a	1.35953	0.909446	1.0453	0.921911	0.513688	-0.115126	-0.240455	-0.158107
1437100_x_at	proviral integration site 3	Pim3	1.17901	0.857614	0.960882	1.23791	0.360752	-0.326527	-0.252824	0.218595
1454889_x_at	transmembrane and coiled coil domains 3	Tmcc3	0.855863	1.20478	1.12184	1.05196	0.101816	-0.0444908	0.0222502	-0.0795746
1421720_a_at	deltex 2 homolog (Drosophila)	Dtx2	1.35397	1.07735	0.905962	0.889023	0.466778	-0.194794	-0.092576	-0.179409
1429123_at	RAB27A, member RAS oncogene family	Rab27a	0.891715	1.32331	0.872413	1.13747	0.298266	-0.0880728	-0.127969	-0.0822239
1435255_at	plexin B1	Plxnb1	0.910049	1.21541	0.795364	1.30361	0.216744	-0.200062	0.120272	-0.136953
1439560_x_at	predicted gene, EG432995	EG432995	1.29118	0.785737	0.980358	1.16616	0.446359	-0.314698	-0.0243783	-0.107283
1458512_at	transducin-like enhancer of split 3, homolog of Drosophila E(spl)	Tle3	1.05672	1.07171	1.40345	0.683716	0.0664272	0.0316768	-0.144149	0.0460453
1421873_s_at	RAB24, member RAS oncogene family	Rab24	0.981428	0.816643	1.13977	1.27736	0.282001	-0.16291	-0.0761566	-0.0429363
1428082_at	acyl-CoA synthetase long-chain family member 5	Acsl5	0.755858	1.09592	1.25464	1.09719	0.274201	-0.215969	-0.0884237	0.0301933
1421995_at	transcription factor AP-2, alpha	Tcfap2a	1.108	1.08853	0.901789	1.10501	0.3277	-0.188215	0.254328	-0.393814
1422432_at	diazepam binding inhibitor	Dbi	1.09904	1.02712	1.11481	0.961805	0.44211	-0.199467	-0.203134	-0.0395069
1437619_x_at	discoidin domain receptor family, member 1	Ddr1	1.08891	1.06583	1.00099	1.04511	0.412748	-0.352423	-0.016674	-0.0436525
1436640_x_at	1-acylglycerol-3-phosphate O-acyltransferase 4 (lysophosphatidic acid acyltransferase, delta)	Agpat4	1.25938	0.835492	1.05809	1.03822	0.532298	-0.220527	-0.23661	-0.0751619
1419033_at	RIKEN cDNA 2610018G03 gene	2610018G03Rik	0.835841	1.09645	1.03299	1.22363	0.0703611	-0.302119	0.331221	-0.0994644
1451183_at	myosin head domain containing 1	Myohd1	0.703531	1.11547	1.32005	1.04904	0.144566	-0.147079	0.0933757	-0.0908618
1428330_at	dopey family member 2	Dopey2	0.884446	1.03442	1.165	1.10275	0.4112	-0.264079	0.0895023	-0.236624
1440914_s_at	aftiphilin	Aftph	0.827742	1.09908	1.13864	1.11909	0.150784	-0.445808	0.116194	0.178831
1441813_at	hypothetical LOC670358	LOC670358	1.07417	1.37154	0.961401	0.775551	0.0401278	-0.1012	-0.130296	0.191368
1421469_a_at	signal transducer and activator of transcription 5A	Stat5a	1.21777	0.759387	1.02277	1.17905	0.417915	-0.223458	-0.158585	-0.0358696
1427893_a_at	phosphomevalonate kinase	Pmvk	1.11362	0.807807	0.97684	1.27527	0.394236	-0.296708	-0.0920916	-0.0054369
1456157_at			0.645491	1.11993	1.44189	0.964499	0.100955	0.0613403	0.0320325	-0.194328
1427238_at	F-box protein 15	Fbxo15	0.909894	1.07275	1.17055	1.01794	0.466173	-0.379922	-0.133405	0.0471554
1434787_at	ADP-ribosylation factor 3	Arf3	0.875717	1.07339	1.08463	1.13576	0.352169	-0.272993	0.138398	-0.217574
1421998_at	torsin family 3, member A	Tor3a	0.960681	0.9612	1.10161	1.14438	0.092299	-0.0423889	-0.170631	0.120721
1453614_a_at	nuclear factor, erythroid derived 2, like 3	Nfe2l3	0.530179	1.06703	1.06615	1.49977	0.0331788	-0.0559826	0.0464888	-0.023684
1434432_at	ring finger and FYVE like domain containing protein	Rffl	0.619842	1.12591	1.13987	1.27686	0.31431	-0.152178	-0.0446396	-0.117491
1455254_at	RIKEN cDNA 4833420G11 gene	4833420G11Rik	0.641072	1.07747	1.2864	1.15504	0.203204	-0.172672	0.0954542	-0.125988
1460041_at	RIKEN cDNA D630040I23 gene	D630040I23Rik	0.959582	1.29005	1.07133	0.838019	0.20053	-0.099822	0.264224	-0.364933
1434775_at	par-3 (partitioning defective 3) homolog (C. elegans)	Pard3	0.877241	1.0787	1.16223	1.03949	0.319766	-0.246116	0.141353	-0.215004
1428384_at	DNA segment, Chr 4, Brigham & Women's Genetics 0951 expressed	D4Bwg0951e	0.973333	0.999332	0.927646	1.2563	0.271284	-0.153924	-0.192426	0.0750675
1455341_at	RIKEN cDNA 2010003J03 gene	2010003J03Rik	0.771703	1.02331	1.0541	1.30698	0.339867	-0.266957	-0.100037	0.0271263
1453201_at	RIKEN cDNA 4632411J06 gene	4632411J06Rik	0.906957	1.24548	0.849922	1.15257	0.269854	0.00280666	-0.110644	-0.162018
1440234_at	RIKEN cDNA 1810012P15 gene	1810012P15Rik	0.875996	1.01801	1.19114	1.06807	0.316834	-0.0700207	0.00323629	-0.250051
1460204_at	cytoplasmic tyrosine kinase, Dscr28C related (Drosophila)	Tec	0.795632	0.991711	1.31929	1.04342	0.228565	0.0013485	0.052949	-0.282863
1438116_x_at	solute carrier family 9 (sodium/hydrogen exchanger), isoform 3 regulator 1	Slc9a3r1	1.13663	0.998076	1.07832	0.929988	0.520335	-0.246412	-0.105657	-0.168268
1449353_at	zinc finger matrin type 3	Zmat3	0.7898	1.19874	0.996321	1.15596	0.295899	-0.213274	0.13922	-0.221846
1419061_at	ras homolog gene family, member D	Rhod	1.31948	0.95685	0.87244	0.983569	0.432651	-0.0142298	-0.0827646	-0.335656
1443867_at	ankyrin repeat domain 12	Ankrd12	0.677848	1.23453	1.24155	0.972484	-0.0110097	-0.187571	0.287065	-0.0884838
1435999_at	serine peptidase inhibitor, Kazal type 8	Spink8	1.16578	0.92302	0.987432	1.04761	0.310687	-0.0716319	-0.502971	0.263915
1416137_at	annexin A7	Anxa7	0.985604	1.107	1.03259	0.998134	0.296431	-0.162015	-0.0332603	-0.101152
1449001_at	isovaleryl coenzyme A dehydrogenase	Ivd	1.0021	1.01678	0.98161	1.12284	0.173451	-0.211932	-0.0641222	0.102605
1446325_at	Prenylcysteine oxidase 1	Pcyox1	0.55649	1.27233	1.0683	1.21687	0.0822682	0.0237217	0.0219269	-0.127917
1418988_at	peroxisome biogenesis factor 7	Pex7	0.916525	1.00688	0.954015	1.23288	0.144636	-0.167262	0.0115213	0.0111065
1425282_at	IBR domain containing 2	Ibrdc2	0.809212	1.14286	1.13153	1.02535	0.272219	-0.108377	-0.0181088	-0.145733
1457980_x_at	uridine-cytidine kinase 2	Uck2	1.14417	1.02788	0.904559	1.03142	0.334422	-0.153006	0.0148954	-0.196314
1426311_s_at	zinc finger, DHHC domain containing 5	Zdhhc5	0.802667	1.04934	1.06977	1.18196	0.0445824	-0.173134	0.0502481	0.0783043
1437205_at	transcription factor 25 (basic helix-loop-helix)	Tcf25	0.996139	1.07209	1.22802	0.807407	0.123103	-0.00366974	0.00599289	-0.125424
1452704_at	RIKEN cDNA 1200015F23 gene	1200015F23Rik	0.79672	1.09706	1.14914	1.05988	0.0938463	0.0266132	0.0773983	-0.197858
1439150_x_at	GH regulated TBC protein 1	Grtp1	1.24692	0.811847	1.14989	0.89063	0.171445	0.000407696	-0.0580225	-0.11383
1442959_at	baculoviral IAP repeat-containing 6	Birc6	0.585129	1.07071	1.163	1.28034	-0.21961	0.161463	-0.00775099	0.0658979
1434574_at	RIKEN cDNA 9430008C03 gene	9430008C03Rik	0.934212	0.986645	1.25388	0.923559	-0.254286	-0.0908604	0.338915	0.00623131
1442103_at	Nipped-B homolog (Drosophila)	Nipbl	0.77849	1.01645	1.02043	1.27695	-0.220507	0.214295	-0.0177522	0.0239639
1434401_at	zinc finger, CCHC domain containing 2	Zcchc2	0.539772	1.21082	1.1351	1.20287	0.141675	-0.0935888	0.113018	-0.161102
1432054_at	golgi autoantigen, golgin subfamily a, 1	Golga1	0.553806	1.13095	1.24017	1.15871	0.0124912	0.0115814	-0.0182157	-0.00585842
1417431_a_at	sphingosine kinase 2	Sphk2	1.19996	0.870541	0.949474	1.06303	0.436496	-0.0276041	-0.227465	-0.181426
1451069_at	proviral integration site 3	Pim3	1.15918	0.942687	0.768979	1.20843	0.42737	-0.260158	-0.175539	0.00832748
1441070_at	13 days embryo lung cDNA, RIKEN full-length enriched library, clone:D430032P18 product:unclassifiable, full insert sequence		1.31272	0.782342	0.994598	0.987469	0.164225	-0.0767651	-0.00737667	-0.0800838
1435226_at	IBR domain containing 3	Ibrdc3	1.07629	0.906116	0.935343	1.15297	0.363825	-0.121127	-0.150064	-0.0926333
1426782_at	G protein-coupled receptor 125	Gpr125	0.808741	1.12817	1.20309	0.930439	0.159653	-0.100925	0.18888	-0.247604
1425381_a_at	transferrin receptor 2	Trfr2	1.12067	1.01746	0.773366	1.15485	0.317556	-0.0651317	-0.25001	-0.00241375
1452151_at	cDNA sequence BC021523	BC021523	0.756331	1.02411	1.03896	1.24626	0.185179	-0.212605	0.0862474	-0.0588226
1429327_at	serologically defined colon cancer antigen 1	Sdccag1	0.650179	1.07618	1.22167	1.11718	-0.0206184	0.0731773	0.106202	-0.158762
1455372_at	cytoplasmic polyadenylation element binding protein 3	Cpeb3	0.7166	1.22536	0.949127	1.17148	0.0854836	-0.0270686	-0.0413909	-0.0170236
1459690_at	Zinc finger protein 426	Zfp426	0.588918	1.28861	1.25889	0.925658	-0.221884	0.108053	-0.0703325	0.184165
1451666_at	ATP citrate lyase	Acly	0.937843	0.958035	1.01718	1.1438	0.311441	-0.354808	0.0170851	0.0262794
1416138_at	annexin A7	Anxa7	0.997644	0.880655	1.03587	1.1426	0.294242	-0.197233	-0.144877	0.0478716
1451544_at	TAP binding protein-like	Tapbpl	1.2863	0.966589	0.918138	0.879689	0.480935	-0.151867	-0.214348	-0.114719
1436374_x_at	F11 receptor	F11r	0.671762	1.08042	1.14657	1.14888	0.278038	-0.200824	-0.165465	0.088253
1447884_x_at	RIKEN cDNA 1300010M03 gene	1300010M03Rik	0.921438	1.05882	1.16033	0.906226	0.429	-0.0246649	-0.188741	-0.215595
1452368_at	breakpoint cluster region homolog	Bcr	1.09511	1.07338	0.91238	0.96377	0.277274	-0.153227	0.249608	-0.373656
1449308_at	complement component 6	C6	0.827402	1.06155	1.0698	1.08307	0.263244	-0.180078	0.0757856	-0.15895
1452702_at	chloride channel 7	Clcn7	0.953146	1.06904	1.07107	0.94849	0.37192	-0.249512	-0.0103979	-0.112012
1440440_at	Transcribed locus		0.869753	1.04637	1.14205	0.97504	-0.0872588	0.0659456	-0.0364785	0.0577912
1439097_at	Transcribed locus		0.626056	1.28308	1.2755	0.843598	0.00665855	0.0995851	-0.0503669	-0.0558786
1441192_at	selenocysteine lyase	Scly	0.727579	0.88339	1.42043	0.996552	0.0875006	-0.236978	0.204898	-0.0554209
1448918_at	solute carrier organic anion transporter family, member 3a1	Slco3a1	0.677112	0.977562	1.19703	1.17553	0.214458	-0.0818443	0.0270052	-0.159616
1431239_at	non-POU-domain-containing, octamer binding protein	Nono	1.10961	0.954674	1.35332	0.607249	0.183591	0.0803623	-0.0644913	-0.199462
1440006_at	cDNA sequence BC026600	BC026600	0.56072	1.02019	1.38234	1.06152	0.0681243	-0.0721984	-0.129411	0.133485
1457282_x_at	Tubulin, gamma complex associated protein 5	Tubgcp5	0.705627	1.20174	1.24666	0.868255	-0.146894	0.00795507	0.111295	0.0276437
1449362_a_at	misshapen-like kinase 1 (zebrafish) /// hypothetical protein LOC100048805	LOC100048805 /// Mink1	0.91789	0.973489	1.03224	1.09747	0.279904	-0.159377	-0.0210972	-0.0994282
1437049_at	Transcribed locus		0.768121	0.879597	1.14856	1.22264	-0.225643	-0.116697	0.283367	0.0589752
1437632_at	mediator complex subunit 14	Med14	0.492002	1.24769	1.12936	1.14834	0.0382681	-0.146955	0.232306	-0.123618
1423394_at	prenylcysteine oxidase 1	Pcyox1	0.90468	0.969145	1.00348	1.13621	0.139956	-0.195133	0.0450125	0.0101671
1418633_at	Notch gene homolog 1 (Drosophila)	Notch1	0.788961	1.16579	1.07223	0.986309	0.252531	-0.240094	0.137615	-0.150052
1421853_at	presenilin 1	Psen1	1.1848	0.864311	0.937448	1.02476	0.377655	-0.241929	-0.156377	0.0206509
1441242_at			0.798923	1.02848	0.999092	1.18455	-0.0802822	0.0136991	-0.173604	0.240187
1424441_at	solute carrier family 27 (fatty acid transporter), member 4	Slc27a4	1.14651	0.891331	0.965812	1.0068	0.464673	-0.189568	-0.172052	-0.103054
1457233_at	DnaJ (Hsp40) homolog, subfamily A, member 2	Dnaja2	0.798064	1.06107	1.36832	0.782861	-0.292149	-0.023541	0.0209847	0.294706
1419499_at	glycerol-3-phosphate acyltransferase, mitochondrial	Gpam	0.733725	1.06448	1.12738	1.08435	0.160114	-0.119221	-0.0515127	0.0106182
1442434_at	DNA segment, Chr 8, ERATO Doi 82, expressed	D8Ertd82e	1.15511	1.00359	0.947619	0.902618	0.399753	-0.315524	0.109225	-0.193455
1420824_at	sema domain, immunoglobulin domain (Ig), transmembrane domain (TM) and short cytoplasmic domain, (semaphorin) 4D	Sema4d	0.874179	0.941233	0.842964	1.34635	0.312472	-0.213634	0.0845451	-0.183382
1433557_at	chromobox homolog 7	Cbx7	1.12813	1.00059	1.04896	0.82461	0.155768	-0.37405	0.250982	-0.0326991
1421947_at	guanine nucleotide binding protein (G protein), gamma 12	Gng12	0.866035	0.954197	1.04436	1.13698	0.279687	-0.187345	-0.0644398	-0.0279045
1421056_at	deoxyribonuclease 1-like 3	Dnase1l3	1.08896	0.779405	0.993487	1.13826	0.0563936	-0.389632	0.0904031	0.242835
Dermis>epidermis
Probe Set ID	Gene Title	Gene Symbol	Epi1	Epi2	Epi3	Epi4	Derm1	Derm2	Derm3	Derm4
1437989_at	phosphodiesterase 8B	Pde8b	-1.29466	-1.1678	-0.691122	-0.846689	0.320696	0.0802932	-0.143292	-0.257698
1445223_at	RIKEN cDNA 4933430H15 gene	4933430H15Rik	-1.09694	-0.930299	-0.886576	-1.08794	-0.287046	-0.0158849	0.0147982	0.288132
1450754_at	calcium channel, voltage-dependent, alpha 2/delta subunit 2 /// similar to Cacna2d2 protein	Cacna2d2 /// LOC100046259	-0.660697	-0.863088	-1.28292	-1.196	-0.107655	0.166309	0.192334	-0.250989
1416430_at	catalase	Cat	-0.906088	-0.919294	-1.22107	-0.958306	-0.208268	0.161477	0.127802	-0.0810118
1434379_at	Max dimerization protein 4	Mxd4	-0.982624	-1.01995	-1.08447	-0.918024	-0.141942	0.172908	-0.0551147	0.024148
1455514_at	potassium voltage-gated channel, Shal-related family, member 1	Kcnd1	-1.18825	-1.25773	-0.971212	-0.590442	0.0968108	0.0378909	-0.141963	0.00726032
1455917_at	neurotrophic tyrosine kinase, receptor, type 3	Ntrk3	-1.09499	-0.905723	-1.20113	-0.808665	-0.0345626	-0.205377	0.334854	-0.0949135
1417495_x_at	ceruloplasmin	Cp	-0.95263	-1.00633	-0.988607	-1.06801	-0.20942	-0.0577946	0.0588455	0.208369
1449055_x_at	poly(rC) binding protein 4	Pcbp4	-0.645673	-1.07377	-1.02105	-1.28168	0.0649347	0.0802612	-0.0373974	-0.1078
1451463_at	Rho GTPase activating protein 8	Arhgap8	-0.772383	-1.00959	-1.1782	-1.06354	0.149042	0.14936	-0.0746837	-0.223719
1456228_x_at	myelin basic protein	Mbp	-0.671215	-1.11385	-1.12247	-1.11637	0.00405216	-0.115662	-0.24622	0.35783
1416968_a_at	hydroxy-delta-5-steroid dehydrogenase, 3 beta- and steroid delta-isomerase 7	Hsd3b7	-1.00759	-1.19065	-0.881929	-0.945646	-0.0590219	-0.0370932	-0.0768795	0.172994
1421987_at	3'-phosphoadenosine 5'-phosphosulfate synthase 2	Papss2	-1.33769	-0.905138	-0.932603	-0.853013	-0.155817	0.134403	-0.0775332	0.098947
1423158_at	glucosamine-phosphate N-acetyltransferase 1	Gnpnat1	-0.900638	-0.794598	-1.28567	-1.05692	-0.238833	0.291878	0.0024395	-0.0554829
1460273_a_at	NLR family, apoptosis inhibitory protein 2	Naip2	-0.874204	-1.06749	-0.688263	-1.40963	-0.22442	0.310669	0.0613794	-0.147629
1455048_at	immunoglobulin superfamily, member 3	Igsf3	-1.2163	-0.894147	-1.19455	-0.737405	-0.412618	0.208508	0.120642	0.0834694
1453474_at	RIKEN cDNA 1300007F04 gene	1300007F04Rik	-0.871124	-1.27268	-1.08974	-0.813354	-0.00440836	0.0176792	-0.113669	0.100399
1416780_at	phosphofructokinase, muscle	Pfkm	-0.904442	-1.11016	-1.07424	-0.95988	-0.0175323	-0.0860376	-0.245459	0.349028
1419473_a_at	cholecystokinin	Cck	-1.08662	-0.756685	-0.761552	-1.4448	-0.0770083	-0.0416293	-0.0499134	0.16855
1417336_a_at	synaptotagmin-like 4	Sytl4	-0.887833	-0.921115	-1.21176	-1.03254	-0.120219	0.246751	-0.0651617	-0.0613699
1418171_at	transcription elongation factor A (SII)-like 8 /// similar to transcription elongation factor A (SII)-like 8	LOC100045031 /// Tceal8	-1.21492	-1.07339	-1.03849	-0.72669	-0.240198	0.117316	0.0662155	0.0566673
1448310_at	intestinal cell kinase	Ick	-0.854182	-0.865799	-1.14953	-1.18415	-0.180374	0.10455	0.0584288	0.0173979
1425701_a_at	regulator of G-protein signaling 3	Rgs3	-0.636043	-1.1096	-1.16369	-1.14434	-0.325042	0.248541	0.0729542	0.00354576
1460443_at	breast cancer metastasis-suppressor 1-like	Brms1l	-1.29573	-0.948593	-0.833717	-0.976932	-0.438412	0.128392	0.254051	0.0559711
1452784_at	integrin alpha V	Itgav	-1.30632	-0.879967	-0.906702	-0.965048	-0.404934	0.104973	0.230289	0.0696726
1447933_at	kinesin family member 26A	Kif26a	-0.826928	-1.04018	-1.15376	-1.03862	-0.0908613	0.091794	0.143414	-0.144345
1420942_s_at	regulator of G-protein signaling 5	Rgs5	-1.05748	-1.08381	-1.01854	-0.901523	-0.289724	0.11951	0.156088	0.0141263
1433826_at	TSPY-like 3	Tspyl3	-0.874826	-1.09847	-1.27255	-0.817574	-0.341116	0.277019	-0.0641146	0.128212
1424226_at	RIKEN cDNA 9030617O03 gene	9030617O03Rik	-0.934981	-0.843592	-1.1082	-1.17927	0.0157204	0.0349011	-0.0327029	-0.0179195
1415935_at	SPARC related modular calcium binding 2	Smoc2	-0.829729	-0.897655	-1.4362	-0.90342	-0.0267324	0.175897	-0.0417137	-0.10745
1449334_at	tissue inhibitor of metalloproteinase 3	Timp3	-0.916111	-0.896796	-0.971724	-1.28335	-0.10325	0.123125	-0.0858913	0.0660167
1443783_x_at	Histocompatibility 2, class II antigen A, alpha	H2-Aa	-1.13921	-1.01219	-1.07833	-0.838865	-0.016624	-0.0787587	-0.196815	0.292198
1425850_a_at	NIMA (never in mitosis gene a)-related expressed kinase 6	Nek6	-1.12596	-0.998947	-0.971687	-0.973719	-0.119476	0.125923	0.214739	-0.221186
1448318_at	adipose differentiation related protein	Adfp	-0.582764	-1.18596	-1.11516	-1.18788	-0.044322	0.0804834	-0.0216007	-0.0145578
1446998_at			-1.22858	-0.827272	-1.02109	-0.996596	-0.252911	-0.0793567	-0.0138206	0.346089
1448899_s_at	RAD51 associated protein 1	Rad51ap1	-0.954843	-0.913316	-1.20617	-0.999641	-0.286218	0.166614	0.247266	-0.127663
1434576_at	testis specific gene A14	Tsga14	-1.16311	-0.776605	-1.24063	-0.894953	-0.177369	0.116325	0.245982	-0.184938
1434260_at	FCH and double SH3 domains 2	Fchsd2	-1.39342	-0.784537	-1.02078	-0.87664	-0.316883	0.0999546	0.273329	-0.0564003
1424528_at	cell growth regulator with EF hand domain 1	Cgref1	-0.861068	-1.34852	-1.10886	-0.760383	-0.207253	0.139284	-0.0489492	0.116919
1436788_at	acid phosphatase 2, lysosomal	Acp2	-1.18083	-0.794088	-0.799095	-1.30642	-0.333233	0.239681	0.0347157	0.0588369
1455069_x_at	solute carrier family 25 (mitochondrial carrier, adenine nucleotide translocator), member 4	Slc25a4	-0.856557	-1.00899	-1.07705	-1.13898	-0.183382	0.117467	0.0353384	0.0305767
1448184_at	FK506 binding protein 1a	Fkbp1a	-0.832474	-1.02301	-1.17847	-1.04916	-0.0959959	0.0650377	-0.0233898	0.0543489
1428228_at	phosphoglucomutase 3	Pgm3	-1.16532	-0.935672	-0.943904	-1.03907	-0.211243	0.206682	-0.0383329	0.0428934
1436553_at	lipoma HMGIC fusion partner-like protein 4	Lhfpl4	-0.738917	-1.26067	-0.880021	-1.20579	-0.0760336	0.123556	0.135192	-0.182714
1452141_a_at	selenoprotein P, plasma, 1	Sepp1	-1.20079	-0.853444	-0.853912	-1.18189	-0.232982	0.081008	0.0786161	0.0733566
1449527_at	protocadherin beta 7	Pcdhb7	-1.1389	-0.890439	-0.913662	-1.14799	-0.246088	0.236734	0.143206	-0.133852
1426490_at	bifunctional apoptosis regulator	Bfar	-1.41802	-0.691199	-0.866851	-1.1172	-0.188651	0.0986252	0.125393	-0.0353641
1435869_s_at	adaptor protein complex AP-2, alpha 2 subunit	Ap2a2	-0.720321	-0.974555	-1.14954	-1.24995	0.00289536	0.0726271	-0.0310717	-0.0444508
1426539_at	ubiquitin specific peptidase 11	Usp11	-0.529505	-1.1126	-1.31944	-1.13305	-0.00112438	0.0802679	-0.0352964	-0.0438461
1423239_at	inosine 5'-phosphate dehydrogenase 1	Impdh1	-0.634318	-1.07616	-1.25801	-1.12729	0.080615	-0.0104256	-0.0998411	0.0296516
1435644_at	SH3 and PX domains 2B	Sh3pxd2b	-0.945421	-0.924842	-1.2785	-0.947945	-0.21545	0.158523	0.0877829	-0.0308542
1452170_at	RIKEN cDNA 2010209O12 gene	2010209O12Rik	-0.786001	-1.12408	-1.09092	-1.09641	-0.0430269	0.080266	-0.0043745	-0.0328655
1425253_a_at	mucosal vascular addressin cell adhesion molecule 1	Madcam1	-0.907585	-0.906954	-1.23723	-1.04743	0.0395794	-0.0327177	-0.124571	0.117709
1457649_x_at	patched domain containing 1	Ptchd1	-0.856877	-1.27149	-0.890945	-1.08383	-0.0672574	0.0909262	0.0179806	-0.0416498
1427454_at	homeo box C6	Hoxc6	-0.735197	-0.991585	-1.05523	-1.32477	-0.121808	0.211416	0.0677481	-0.157353
1434909_at	Ras-related GTP binding D	Rragd	-1.46893	-0.734482	-1.00877	-0.895497	-0.184111	0.155203	0.0795136	-0.0506048
1435762_at	phosphofurin acidic cluster sorting protein 1	Pacs1	-0.76334	-1.12634	-1.09342	-1.12484	-0.15103	0.12336	0.139945	-0.112277
1452280_at	FERM, RhoGEF (Arhgef) and pleckstrin domain protein 1 (chondrocyte-derived) /// similar to FERMRhoGEF (Arhgef) and pleckstrin domain protein 1	Farp1 /// LOC100045542	-1.00173	-0.97647	-1.10783	-1.02245	-0.170947	0.10706	0.119753	-0.0558672
1416181_at	mesoderm development candiate 2	Mesdc2	-0.868705	-1.02165	-1.10104	-1.11977	-0.164582	0.108012	0.0140839	0.0424881
1449307_at	dysbindin (dystrobrevin binding protein 1) domain containing 1	Dbndd1	-0.891259	-0.699745	-1.11776	-1.40471	0.115517	0.141704	-0.0412235	-0.215999
1459976_s_at	superoxide dismutase 1, soluble	Sod1	-0.589822	-1.09229	-1.23008	-1.20411	-0.0412102	0.105626	-0.0976877	0.0332727
1448068_at	sterol O-acyltransferase 1	Soat1	-0.947022	-0.943358	-1.19487	-1.03145	-0.0537958	0.341217	-0.129112	-0.158309
1449110_at	ras homolog gene family, member B	Rhob	-1.01852	-1.14182	-1.19914	-0.757716	-0.0399694	0.0998869	-0.294261	0.234344
1448501_at	tetraspanin 6	Tspan6	-1.08809	-1.17796	-1.12293	-0.730265	-0.214591	0.179513	0.0600901	-0.0250139
1460642_at	Tnf receptor associated factor 4	Traf4	-0.656659	-1.09055	-1.25708	-1.11566	0.193709	-0.0967641	0.0533052	-0.150251
1431320_a_at	myosin Va	Myo5a	-1.19194	-0.80552	-1.00737	-1.11564	-0.310379	0.133183	0.302525	-0.125328
1438312_s_at	latent transforming growth factor beta binding protein 3	Ltbp3	-0.759108	-1.00071	-1.29216	-1.07168	-0.178853	0.12546	0.0339804	0.0194139
1428102_at	carboxypeptidase B1 (tissue)	Cpb1	-0.914884	-0.893049	-1.17438	-1.1427	-0.186734	0.088738	-0.102808	0.200803
1450223_at	apoptotic peptidase activating factor 1	Apaf1	-1.37724	-0.938065	-0.87763	-0.932382	-0.155588	0.150465	-0.0271997	0.0323248
1458342_at	transmembrane protein 90a	Tmem90a	-0.53976	-0.981654	-1.1944	-1.41082	0.155819	-0.0314393	-0.0687504	-0.0556297
1438303_at	transforming growth factor, beta 2	Tgfb2	-1.41786	-1.2044	-0.777729	-0.726844	-0.300843	0.0962744	0.207747	-0.00317955
1424588_at	SLIT-ROBO Rho GTPase activating protein 3	Srgap3	-1.00529	-1.10652	-0.900458	-1.1172	-0.144607	0.21524	0.130072	-0.200704
1421952_at	calpain 6	Capn6	-1.02455	-0.992623	-1.20985	-0.902448	-0.0626345	0.131666	-0.197357	0.128326
1460553_at	RIKEN cDNA 1700025K23 gene	1700025K23Rik	-0.649397	-1.18947	-1.06983	-1.22226	0.180885	0.0265818	-0.161713	-0.0457535
1431109_at	proline rich 16	Prr16	-1.07567	-1.06164	-0.922994	-1.07278	-0.526001	0.368253	0.17454	-0.0167923
1418245_a_at	RNA binding motif protein 9	Rbm9	-0.72535	-1.08534	-1.15613	-1.16683	0.0530252	0.158919	-0.0336595	-0.178283
1447633_x_at			-0.615555	-1.2322	-1.10186	-1.18705	0.171837	0.0348172	-0.25872	0.0520668
1452985_at	uveal autoantigen with coiled-coil domains and ankyrin repeats	Uaca	-1.14165	-0.849377	-1.0049	-1.14326	-0.193195	0.0096159	0.260772	-0.0771933
1437722_x_at	Poly(rC) binding protein 3	Pcbp3	-0.541599	-1.11	-1.27877	-1.20933	0.00015831	0.0729017	0.0630503	-0.136111
1451168_a_at	Rho GDP dissociation inhibitor (GDI) alpha	Arhgdia	-0.814384	-1.16723	-1.06568	-1.09638	0.0101109	0.0564489	-0.049304	-0.0172539
1455892_x_at			-0.975958	-1.16723	-1.21002	-0.791422	-0.24696	0.144518	-0.0923195	0.19476
1452365_at	RIKEN cDNA 4732435N03 gene	4732435N03Rik	-1.12091	-0.800206	-1.44426	-0.780427	-0.203018	0.0330634	0.193494	-0.0235395
1460203_at	inositol 1,4,5-triphosphate receptor 1	Itpr1	-1.28833	-0.968885	-0.798388	-1.094	-0.354173	0.165022	0.235398	-0.0462446
1435600_s_at	cDNA sequence BC020535	BC020535	-1.02236	-0.931642	-1.09009	-1.10679	-0.0535798	-0.00516081	-0.0434518	0.102191
1419458_at	Rho-guanine nucleotide exchange factor	Rgnef	-1.12122	-0.778281	-1.01973	-1.23177	-0.00847769	0.144972	0.198026	-0.33452
1434123_at	fucosyltransferase 11	Fut11	-1.26665	-0.929396	-0.962849	-0.995881	-0.493693	0.102543	0.24626	0.144891
1437342_x_at	pituitary tumor-transforming 1 interacting protein	Pttg1ip	-0.931818	-1.15156	-1.1953	-0.877116	-0.353131	0.1601	-0.0138063	0.206838
1459711_at	sidekick homolog 1 (chicken)	Sdk1	-1.22918	-0.861094	-1.08572	-0.982403	-0.0188565	0.198605	0.271852	-0.451598
1424523_at	engulfment and cell motility 1, ced-12 homolog (C. elegans)	Elmo1	-1.18492	-0.962094	-0.925864	-1.08663	-0.277611	0.164927	-0.0410404	0.153724
1426051_a_at	centromere protein B	Cenpb	-0.896941	-1.07924	-1.2353	-0.948177	0.168839	0.0900726	-0.167689	-0.0912247
1438754_at			-1.33324	-0.806218	-0.775163	-1.25364	-0.137807	0.0180345	-0.0192871	0.13906
1421908_a_at	transcription factor 12	Tcf12	-1.14065	-0.933531	-1.12136	-0.973519	-0.313754	0.189185	0.10998	0.0145884
1428285_at	RIKEN cDNA 8430427H17 gene	8430427H17Rik	-0.951404	-0.911246	-1.09744	-1.209	-0.0788531	0.209681	0.100314	-0.231141
1455132_at	RIKEN cDNA A430107D22 gene	A430107D22Rik	-0.870144	-1.40037	-0.956847	-0.942045	0.0150995	-0.14311	-0.135234	0.263244
1434649_at	cerebral cavernous malformation 2 homolog (human)	Ccm2	-0.649011	-0.910239	-1.1307	-1.48287	-0.00236607	0.141852	-0.0151434	-0.124344
1435825_at	activin A receptor, type II-like 1	Acvrl1	-0.815157	-0.971232	-1.29199	-1.09937	-0.139978	0.00852489	-0.0362005	0.167651
1434361_at	SH3 and PX domain containing 3	Sh3px3	-0.838936	-1.10887	-1.206	-1.02429	-0.043335	0.120087	0.0189991	-0.0957513
1436650_at	filamin A interacting protein 1	Filip1	-1.18365	-0.87232	-1.11714	-1.0066	-0.302781	-0.0608745	-0.0232673	0.386922
1436517_at	H1 histone family, member X	H1fx	-0.688252	-1.18564	-1.12792	-1.17816	0.112022	0.0307179	-0.0690689	-0.0736723
1416311_s_at	tubulin, alpha 3A /// tubulin, alpha 3B /// similar to alpha-2-tubulin	LOC384954 /// Tuba3a /// Tuba3b	-0.668433	-1.21877	-1.13456	-1.15898	0.0707226	0.0963879	-0.298834	0.131725
1438889_at	15 days embryo head cDNA, RIKEN full-length enriched library, clone:D930025C07 product:unclassifiable, full insert sequence		-1.21937	-1.10959	-1.00226	-0.852739	-0.513119	0.14813	0.290962	0.0740271
1429088_at	limb-bud and heart /// similar to limb-bud and heart	Lbh /// LOC100048380	-0.935378	-0.799053	-0.896141	-1.55555	-0.208305	0.0673256	0.146263	-0.0052824
1438035_at	expressed sequence AW061290	AW061290	-1.31424	-1.06785	-0.664454	-1.14087	-0.0659566	0.0957541	0.158985	-0.188785
1437604_x_at	adenomatosis polyposis coli down-regulated 1	Apcdd1	-0.826331	-1.04183	-1.24477	-1.07607	-0.281589	0.209148	0.406507	-0.334067
1436199_at			-0.72959	-0.916825	-1.18232	-1.36068	0.0326853	-0.146213	0.151116	-0.0375891
1434140_at	mcf.2 transforming sequence-like	Mcf2l	-0.668275	-1.25923	-1.10644	-1.15838	-0.0484948	-0.0134959	-0.0623131	0.124303
1456634_at	RIKEN cDNA 9830001H06 gene	9830001H06Rik	-0.77389	-0.89973	-1.47049	-1.04899	-0.173177	0.0490608	0.14537	-0.0212536
1417821_at	DNA segment, Chr 17, human D6S56E 5	D17H6S56E-5	-0.998625	-0.854431	-1.32758	-1.01492	-0.0331449	0.107879	0.0429277	-0.117659
1416091_at	microtubule-associated protein 4	Mtap4	-0.862583	-1.03833	-1.06375	-1.2364	-0.211888	0.258325	0.0496569	-0.0960903
1423292_a_at	periaxin	Prx	-0.813266	-1.0311	-1.05766	-1.29927	-0.14771	0.0474291	0.118799	-0.018518
1435448_at	BCL2-like 11 (apoptosis facilitator)	Bcl2l11	-1.00717	-0.938581	-0.908284	-1.34811	-0.246254	0.262401	0.187702	-0.203849
1434959_at	desert hedgehog	Dhh	-1.16004	-0.904285	-0.907968	-1.23052	-0.0298328	0.0369596	-0.217058	0.209931
1438676_at	macrophage activation 2 like	Mpa2l	-1.34833	-0.959915	-0.834852	-1.06245	-0.190811	0.0311537	0.0797591	0.0798984
1436797_a_at	surfeit gene 4	Surf4	-0.562423	-1.21117	-1.26628	-1.16716	0.0494022	-0.00103951	-0.026289	-0.0220737
1451347_at	coiled-coil domain containing 95	Ccdc95	-0.783979	-1.07742	-1.14541	-1.20085	0.00356483	0.112281	-0.109744	-0.00610352
1441910_x_at	cyclin E1	Ccne1	-0.797841	-1.04424	-1.10551	-1.26042	-0.0977955	0.155536	0.0363731	-0.0941133
1433954_at	RIKEN cDNA 4632419I22 gene	4632419I22Rik	-0.899965	-0.949091	-1.28341	-1.07665	-0.247587	0.208102	0.0968485	-0.0573654
1428963_at	RWD domain containing 2A	Rwdd2a	-1.11822	-0.895409	-0.884564	-1.31758	0.0582514	0.0452976	-0.0971594	-0.00638962
1418099_at	tumor necrosis factor receptor superfamily, member 1b	Tnfrsf1b	-1.22017	-1.0297	-0.874955	-1.09168	0.145748	-0.045022	-0.165019	0.0642929
1433658_x_at	poly(rC) binding protein 4	Pcbp4	-0.541138	-1.19887	-1.00753	-1.47003	0.0920439	0.102475	-0.0464869	-0.148032
1451430_at	slit homolog 2 (Drosophila)	Slit2	-1.18934	-1.2341	-0.929715	-0.868735	-0.136314	0.331379	0.219299	-0.414365
1449474_a_at	nasal embryonic LHRH factor	Nelf	-1.29687	-1.09	-0.697166	-1.14078	0.1295	0.140122	-0.111945	-0.157679
1426221_at	loss of heterozygosity, 11, chromosomal region 2, gene A homolog (human)	Loh11cr2a	-1.06872	-0.906606	-1.41051	-0.839488	-0.080266	0.099555	-0.1574	0.13811
1460170_at	exostoses (multiple) 2	Ext2	-0.942053	-1.09968	-1.06433	-1.11939	-0.16491	0.116402	-0.00321579	0.0517254
1424185_a_at	mortality factor 4 like 1 /// similar to HSPC008 /// RIKEN cDNA A730098P11 gene /// similar to mortality factor 4 like 1 /// predicted gene, EG627352	A730098P11Rik /// EG627352 /// LOC433598 /// LOC433955 /// LOC626309 /// Morf4l1	-1.25825	-0.943028	-1.14856	-0.878893	-0.202557	0.163298	-0.0498705	0.0891294
1428242_at	histocompatibility (minor) HA-1	Hmha1	-0.679873	-1.332	-0.839303	-1.37814	0.09622	0.0194869	-0.236724	0.121017
1417172_at	ubiquitin-conjugating enzyme E2L 6	Ube2l6	-0.904483	-1.12745	-1.18168	-1.01626	0.348551	-0.137127	-0.0302782	-0.181145
1437627_at	mex3 homolog D (C. elegans)	Mex3d	-1.10112	-1.02817	-1.09952	-1.00169	-0.0123701	0.168989	-0.0659304	-0.0906925
1419669_at	proteinase 3	Prtn3	-0.762882	-1.21742	-1.30733	-0.943895	-0.239943	0.166989	-0.0203843	0.0933385
1423389_at	MAD homolog 7 (Drosophila)	Smad7	-0.852938	-1.04723	-1.12002	-1.21448	-0.323523	0.12407	0.360456	-0.161002
1448579_at	golgi apparatus protein 1	Glg1	-1.10162	-0.983743	-1.01639	-1.13523	-0.252778	0.0600729	0.313415	-0.12071
1417987_at	biotinidase	Btd	-0.954277	-1.22516	-1.11564	-0.941965	-0.0736656	0.260674	-0.0613165	-0.125694
1417300_at	sphingomyelin phosphodiesterase, acid-like 3B	Smpdl3b	-0.690814	-0.962854	-1.19756	-1.38581	-0.14353	0.0513253	0.00745296	0.0847502
1454675_at	thyroid hormone receptor alpha	Thra	-0.607358	-1.19124	-1.2258	-1.21355	-0.026722	0.122569	-0.0866108	-0.00923729
1433538_at	MARVEL (membrane-associating) domain containing 1	Marveld1	-0.892276	-1.12026	-1.12354	-1.10684	-0.186013	0.257581	-0.0620031	-0.0095644
1450567_a_at	procollagen, type II, alpha 1	Col2a1	-0.913361	-0.728491	-1.37542	-1.22837	-0.325088	0.228608	0.0471239	0.0493569
1428130_at	lectin, mannose-binding, 1	Lman1	-1.02059	-0.858866	-1.07617	-1.29329	-0.440735	0.155006	0.240213	0.0455132
1451063_at	syntaxin binding protein 4	Stxbp4	-0.931944	-0.967434	-1.34365	-1.00729	-0.234636	0.280419	0.221235	-0.267018
1416092_a_at	microtubule-associated protein 4	Mtap4	-1.07821	-1.23168	-1.09099	-0.850007	-0.0895433	0.138021	-0.051343	0.00286865
1439034_at	sialophorin	Spn	-0.825015	-0.911467	-1.18918	-1.32623	-0.219301	0.105854	0.123743	-0.0102949
1426696_at	low density lipoprotein receptor-related protein associated protein 1	Lrpap1	-0.577486	-0.965241	-1.35021	-1.35986	-0.115578	0.158055	-0.0130692	-0.0294104
1420484_a_at	vitronectin	Vtn	-1.00664	-1.013	-1.20999	-1.02649	0.102772	0.0628028	-0.357324	0.191749
1450321_at	zinc finger protein 354C	Zfp354c	-1.51648	-0.979952	-0.869708	-0.894879	-0.252642	-0.0263915	0.254482	0.0245523
1446625_at	transmembrane protein 100	Tmem100	-0.947221	-1.01432	-1.1077	-1.19281	-0.047708	0.333255	-0.0112534	-0.274293
1449965_at	mast cell protease 8	Mcpt8	-0.784079	-0.921999	-1.14412	-1.4131	-0.204659	0.186076	0.00266361	0.0159192
1418738_at	sodium channel, voltage-gated, type I, beta	Scn1b	-0.842442	-1.3132	-0.898639	-1.21161	-0.272449	0.163931	-0.0724869	0.181004
1426677_at	filamin, alpha	Flna	-0.711568	-1.05118	-1.14135	-1.36643	0.0616121	0.062026	0.0162916	-0.139929
1417971_at	nurim (nuclear envelope membrane protein)	Nrm	-0.520835	-1.19431	-1.32326	-1.23504	0.0647783	0.0949421	-0.135808	-0.0239124
1417492_at	cathepsin B	Ctsb	-0.946576	-1.15593	-1.14733	-1.02801	-0.247357	0.144364	0.190513	-0.0875187
1434088_at	zinc finger with KRAB and SCAN domains 17	Zkscan17	-0.779717	-1.10578	-1.30949	-1.08306	-0.10834	0.153965	0.00115967	-0.0467815
1426239_s_at	arrestin, beta 2	Arrb2	-0.653235	-1.04764	-1.09861	-1.47874	0.192134	0.0503254	-0.0796051	-0.162855
1448406_at	EP300 interacting inhibitor of differentiation 1	Eid1	-0.790827	-0.978628	-1.2984	-1.2106	-0.160013	0.17915	0.0268755	-0.0460119
1437075_at	FERM domain containing 3	Frmd3	-1.09694	-0.952249	-1.08795	-1.14298	-0.0735273	0.0638423	0.150766	-0.141082
1457226_at			-1.04155	-1.10399	-1.04773	-1.08725	0.14984	0.294499	-0.0233879	-0.420953
1416009_at	tetraspanin 3	Tspan3	-0.852364	-1.04341	-1.25391	-1.13454	-0.244065	0.190682	0.130212	-0.0768309
1424437_s_at	ATP-binding cassette, sub-family G (WHITE), member 4	Abcg4	-1.45737	-1.02432	-0.745518	-1.06644	-0.34122	0.154063	0.254344	-0.0671859
1441120_at	10 days neonate cortex cDNA, RIKEN full-length enriched library, clone:A830035N18 product:unclassifiable, full insert sequence		-0.889865	-0.899173	-1.02066	-1.48434	-0.287515	0.119366	0.0548496	0.113299
1428325_at	RIKEN cDNA 2610019P18 gene	2610019P18Rik	-1.31937	-0.947734	-1.0641	-0.963735	-0.195402	0.0768967	0.0380278	0.0804768
1418109_at	G1 to S phase transition 2	Gspt2	-1.02818	-1.03645	-1.05085	-1.18028	-0.380218	0.449278	0.106146	-0.175205
1448749_at	pleckstrin	Plek	-0.787851	-1.2118	-1.29999	-0.997382	-0.0851274	0.16984	-0.0778441	-0.00686884
1449058_at	GLI-Kruppel family member GLI1	Gli1	-1.03267	-0.990814	-1.19188	-1.08306	-0.238664	0.129305	0.322155	-0.212797
1423904_a_at	poliovirus receptor	Pvr	-0.751942	-1.18771	-1.0585	-1.30051	-0.111439	0.101177	-0.0989513	0.109212
1450377_at	similar to thrombospondin 1	LOC640441	-1.20695	-1.17383	-1.1294	-0.790185	-0.172041	0.2647	-0.0612931	-0.0313654
1427245_at	ADP-ribosylation factor GTPase activating protein 1	Arfgap1	-0.792913	-1.05332	-1.08162	-1.37322	-0.00131893	0.0906477	-0.169455	0.0801258
1447223_at	Transcribed locus		-1.44198	-0.972069	-0.814786	-1.07229	-0.295357	0.0384378	0.042346	0.214576
1427560_at	sine oculis-related homeobox 5 homolog (Drosophila)	Six5	-0.695269	-0.892284	-1.62683	-1.08753	-0.00499725	0.0660868	-0.0405998	-0.0204868
1424726_at	transmembrane protein 150	Tmem150	-0.744663	-1.19471	-1.21783	-1.14814	-0.196914	0.205375	0.10695	-0.115411
1449705_x_at	minichromosome maintenance deficient 3 (S. cerevisiae) /// similar to DNA replication licensing factor MCM3 (DNA polymerase alpha holoenzyme-associated protein P1) (P1-MCM3)	LOC100045677 /// Mcm3	-0.691008	-1.08316	-1.40927	-1.12522	-0.0312166	0.0912819	0.0578403	-0.117907
1434818_at	hypothetical protein 9330159K06	9330159K06	-0.77421	-1.20198	-0.992843	-1.33968	-0.254737	0.135545	0.0688238	0.0503683
1419029_at	ERO1-like (S. cerevisiae)	Ero1l	-1.4515	-0.93787	-0.991632	-0.92887	-0.185314	0.113153	-0.072319	0.144478
1417894_at	G protein-coupled receptor 97	Gpr97	-1.31001	-1.07529	-0.716109	-1.21149	-0.119591	-0.114546	-0.0279899	0.262126
1435510_at	protein phosphatase 1H (PP2C domain containing)	Ppm1h	-1.43497	-1.18135	-0.841075	-0.860218	-0.380321	0.0965281	0.162452	0.12134
1451449_at	RIKEN cDNA 4933407N01 gene	4933407N01Rik	-1.11877	-1.05701	-1.14312	-0.999347	-0.423818	0.266225	0.0135775	0.144015
1452667_at	RAB2B, member RAS oncogene family	Rab2b	-1.23309	-0.958304	-1.13805	-0.98906	-0.23675	0.0768614	0.0739565	0.0859327
1460302_at	thrombospondin 1 /// similar to thrombospondin 1	LOC640441 /// Thbs1	-0.676557	-1.15153	-1.42036	-1.07147	-0.310107	0.194162	0.193828	-0.0778837
1431890_a_at	myeloid/lymphoid or mixed lineage-leukemia translocation to 3 homolog (Drosophila)	Mllt3	-1.49363	-0.945482	-1.0104	-0.872594	-0.319894	0.251595	0.0997191	-0.0314207
1424849_at	WD repeat domain 62	Wdr62	-0.851522	-1.26586	-1.25668	-0.949841	0.0189037	0.0191755	0.153999	-0.192078
1448893_at	nuclear receptor co-repressor 2	Ncor2	-0.955063	-0.905638	-1.28478	-1.17889	-0.0222464	0.0821667	0.274245	-0.334166
1420131_s_at	pituitary tumor-transforming 1 interacting protein	Pttg1ip	-0.923936	-1.23944	-1.27454	-0.888228	-0.18839	0.116632	-0.0877466	0.159505
1454691_at	neurexin I	Nrxn1	-1.06255	-1.05111	-1.04905	-1.16605	-0.435073	-0.054637	0.282816	0.206892
1454756_at	leucine-rich repeats and calponin homology (CH) domain containing 3	Lrch3	-1.37347	-0.837833	-0.819988	-1.29804	-0.382228	0.145469	0.26987	-0.0331116
1420429_at	protocadherin beta 3	Pcdhb3	-1.10902	-1.32672	-1.06574	-0.831118	-0.0072546	0.164239	0.00750637	-0.164491
1434196_at	DnaJ (Hsp40) homolog, subfamily A, member 4 /// similar to DnaJ (Hsp40) homolog, subfamily A, member 4	Dnaja4 /// LOC100048331	-1.18654	-0.788144	-1.38795	-0.970596	-0.0709882	0.167014	-0.0671701	-0.0288544
1434723_at	expressed sequence AI426748	AI426748	-0.820053	-1.06111	-1.13754	-1.31504	-0.0502424	0.0842114	0.0308542	-0.064827
1418270_at	a disintegrin-like and metallopeptidase (reprolysin type) with thrombospondin type 1 motif, 8 /// similar to a disintegrin-like and metalloprotease (reprolysin type) with thrombospondin type 1 motif, 8	Adamts8 /// LOC100047263	-1.13182	-0.941112	-1.02131	-1.24212	-0.0825973	0.128315	0.238623	-0.28434
1434409_at	armadillo repeat containing, X-linked 6	Armcx6	-0.693017	-1.05551	-1.21935	-1.36942	-0.054399	0.256881	0.0547304	-0.257212
1417108_at	kinesin light chain 4	Klc4	-0.936495	-1.2382	-1.02921	-1.13469	0.055963	0.0147567	-0.138954	0.0682349
1437492_at	mohawk	Mkx	-0.839123	-1.03232	-1.1981	-1.26998	-0.375839	0.131343	0.383499	-0.139003
1456567_x_at	granulin	Grn	-0.797677	-1.15498	-1.17295	-1.21401	-0.100914	0.0997343	0.0254326	-0.02425
1433761_at	phosphodiesterase 4D interacting protein (myomegalin)	Pde4dip	-1.2514	-0.987243	-1.27851	-0.823461	-0.19243	0.264187	0.117545	-0.189301
1460167_at	aldehyde dehydrogenase family 7, member A1	Aldh7a1	-0.638319	-1.12929	-1.31323	-1.26312	-0.0205803	0.109407	-0.0108843	-0.0779428
1416105_at	nicotinamide nucleotide transhydrogenase	Nnt	-1.09681	-1.00093	-1.29932	-0.94809	-0.226424	0.10946	-0.0222473	0.139212
1426606_at	cartilage acidic protein 1	Crtac1	-1.21607	-0.99906	-0.82931	-1.30275	-0.343093	0.178913	0.0617604	0.102418
1418263_at	DEAD (Asp-Glu-Ala-Asp) box polypeptide 25	Ddx25	-1.31301	-1.03238	-1.03463	-0.967433	-0.173476	0.362752	0.160722	-0.349999
1430612_at	RIKEN cDNA 1810033B17 gene	1810033B17Rik	-1.0003	-1.28692	-1.46417	-0.598792	0.0855069	-0.21595	0.165118	-0.0346727
1455633_at	zinc finger protein 647	Zfp647	-0.496318	-1.1347	-1.29754	-1.42177	-0.0984611	0.132357	0.0123005	-0.0461941
1455019_x_at	cytoskeleton-associated protein 4	Ckap4	-0.990021	-1.06116	-0.993392	-1.30597	-0.110334	0.0608702	0.0337877	0.0156784
1455147_at	Transcribed locus		-1.19498	-1.17192	-0.871638	-1.11261	-0.253438	0.196614	0.264856	-0.208033
1418533_s_at	frizzled homolog 2 (Drosophila)	Fzd2	-0.759179	-1.17899	-1.19518	-1.2179	-0.0296106	0.122814	0.0443077	-0.137508
1459886_at	Transcribed locus		-1.19381	-1.01741	-0.838987	-1.30243	-0.0224667	0.0150566	0.0926018	-0.0851922
1416863_at	abhydrolase domain containing 8	Abhd8	-0.60647	-1.31998	-1.22675	-1.20029	0.199966	-0.00970173	-0.0135994	-0.176664
1438854_x_at	phosphatidylinositol membrane-associated 1	Pitpnm1	-0.899187	-0.788646	-1.32134	-1.34447	0.127823	-0.0806294	-0.0351911	-0.0120034
1426319_at	platelet-derived growth factor, D polypeptide	Pdgfd	-0.713592	-1.32849	-0.947928	-1.36484	-0.216322	0.199543	0.218991	-0.202211
1416292_at	peroxiredoxin 3	Prdx3	-0.935065	-1.42591	-1.14147	-0.852677	-0.112906	0.174827	-0.144665	0.0827446
1422169_a_at	brain derived neurotrophic factor	Bdnf	-1.11183	-1.36954	-0.867382	-1.01023	-0.225546	0.116678	0.254961	-0.146091
1451345_at	methylthioadenosine phosphorylase	Mtap	-0.990471	-1.23034	-1.13718	-1.00201	-0.18134	0.249249	-0.087718	0.0198078
1452893_s_at	RIKEN cDNA 1110065P19 gene /// RIKEN cDNA 2310040A07 gene /// similar to 2310040A07Rik protein	1110065P19Rik /// 2310040A07Rik /// LOC100042420	-0.694331	-0.875486	-1.34093	-1.45326	0.089201	0.18688	-0.240602	-0.0354795
1426697_a_at	low density lipoprotein receptor-related protein associated protein 1	Lrpap1	-0.948874	-0.84622	-1.1901	-1.38006	-0.188139	0.0894842	0.0262499	0.0724068
1423886_at	laminin, gamma 1	Lamc1	-0.855057	-1.08911	-1.08332	-1.34183	-0.179857	0.210341	-0.0940847	0.063602
1428168_at	myelin protein zero-like 1	Mpzl1	-1.01229	-1.07759	-1.11988	-1.16113	-0.283135	0.091608	0.0802555	0.111271
1418872_at	ATP-binding cassette, sub-family B (MDR/TAP), member 1B	Abcb1b	-1.58516	-0.977288	-0.990275	-0.819291	-0.179797	0.168165	0.103887	-0.0922556
1422168_a_at	brain derived neurotrophic factor	Bdnf	-1.33659	-0.944022	-1.08229	-1.01052	-0.472781	0.227595	0.310349	-0.0651627
1423196_at	neural precursor cell expressed, developmentally down-regulated gene 1	Nedd1	-1.42584	-0.944909	-1.12694	-0.875983	-0.403707	0.319932	0.187452	-0.103677
1423903_at	poliovirus receptor	Pvr	-0.822351	-1.14808	-0.940807	-1.4631	-0.155274	0.0969253	-0.0102968	0.068646
1449232_at	GATA binding protein 1	Gata1	-0.894606	-1.13082	-1.11358	-1.23647	-0.0565567	0.0560961	-0.0224133	0.0228758
1424169_at	Tax1 (human T-cell leukemia virus type I) binding protein 3 /// similar to Tax1 (human T-cell leukemia virus type I) binding protein 3	LOC100039683 /// LOC100045937 /// LOC100047518 /// Tax1bp3	-0.690074	-1.26032	-1.28631	-1.14125	-0.125535	0.142757	0.0054245	-0.0226469
1448561_at	neutrophil cytosolic factor 2	Ncf2	-0.703522	-1.21161	-1.16947	-1.29369	0.0567474	-0.051754	-0.186084	0.18109
1440934_at	expressed sequence AW742931	AW742931	-1.46377	-0.829796	-0.977945	-1.10794	0.0592036	0.289218	0.0543056	-0.402728
1420028_s_at	minichromosome maintenance deficient 3 (S. cerevisiae) /// similar to DNA replication licensing factor MCM3 (DNA polymerase alpha holoenzyme-associated protein P1) (P1-MCM3)	LOC100045677 /// Mcm3	-0.720945	-1.12294	-1.34837	-1.18733	-0.0143642	0.0959749	-1.43051e-05	-0.0815964
1443814_x_at	cathepsin H	Ctsh	-0.899887	-1.34488	-1.09512	-1.04496	-0.148314	0.0812264	0.00863647	0.0584517
1439428_x_at	GDP-mannose 4, 6-dehydratase	Gmds	-0.839325	-0.936601	-1.21128	-1.39872	-0.0704308	0.230363	-0.076942	-0.0829916
1429114_at	SEC14 and spectrin domains 1	Sestd1	-1.34926	-1.25815	-0.965982	-0.814828	-0.3344	0.245575	0.127991	-0.0391674
1423543_at	SWA-70 protein	Swap70	-0.994284	-1.18017	-1.19012	-1.02421	-0.318332	0.0823379	0.183926	0.0520678
1459741_x_at	uncoupling protein 2 (mitochondrial, proton carrier)	Ucp2	-0.804141	-1.20876	-1.24705	-1.1294	-0.0096283	0.114839	-0.112458	0.00724697
1437620_x_at	Aldehyde dehydrogenase 18 family, member A1	Aldh18a1	-0.622123	-1.21018	-1.19281	-1.36637	-0.0264387	0.00500202	-0.0680332	0.0894718
1449026_at	interferon (alpha and beta) receptor 1	Ifnar1	-1.11888	-1.04107	-1.07875	-1.15389	-0.198872	0.0653772	0.119256	0.0142364
1417324_at	microtubule associated serine/threonine kinase 2	Mast2	-0.987255	-1.06148	-1.02401	-1.32096	-0.149045	0.0612736	0.265604	-0.177834
1417009_at	complement component 1, r subcomponent	C1r	-1.11365	-1.17632	-1.17847	-0.925491	-0.132254	0.077662	-0.224838	0.27943
1448005_at	SAM and SH3 domain containing 1	Sash1	-1.33093	-1.0925	-0.826691	-1.14413	-0.34706	0.112354	0.272736	-0.0380306
1425336_x_at	histocompatibility 2, K1, K region	H2-K1	-1.10131	-1.46812	-0.994103	-0.831344	-0.117356	0.179523	-0.321651	0.259485
1423267_s_at	integrin alpha 5 (fibronectin receptor alpha)	Itga5	-0.92472	-1.3805	-0.989403	-1.10056	0.0156832	0.0568194	0.0305171	-0.103018
1438635_x_at	RIKEN cDNA B930041F14 gene	B930041F14Rik	-0.733537	-1.00184	-1.44381	-1.21701	0.12463	0.0223484	-0.126774	-0.0202055
1416607_at	RIKEN cDNA 4931406C07 gene	4931406C07Rik	-1.32371	-0.826036	-1.03454	-1.21355	-0.240346	0.0951033	0.199998	-0.0547552
1436068_at	zinc finger and BTB domain containing 10	Zbtb10	-1.53066	-0.899074	-0.848688	-1.12242	-0.297809	0.111369	0.156034	0.0304046
1429396_at	autophagy related 16 like 2 (S. cerevisiae)	Atg16l2	-1.22158	-0.752585	-0.909694	-1.51833	-0.297784	0.0893173	0.266671	-0.0582027
1452303_at	Rho guanine nucleotide exchange factor (GEF) 10	Arhgef10	-1.22814	-0.866944	-1.04311	-1.26454	-0.241759	0.255458	0.305159	-0.318859
1457125_at	Adult male testis cDNA, RIKEN full-length enriched library, clone:4930515K13 product:unclassifiable, full insert sequence		-1.06638	-1.04625	-1.00059	-1.28997	-0.154746	0.249635	0.147896	-0.242784
1438910_a_at	stomatin	Stom	-0.671403	-1.28627	-1.50465	-0.940924	0.0143919	0.0619049	-0.245224	0.168928
1435040_at	interleukin-1 receptor-associated kinase 3	Irak3	-1.43553	-0.980909	-1.02073	-0.970863	-0.211845	0.107365	0.0683646	0.0361156
1459997_s_at	transmembrane protein 17	Tmem17	-0.913536	-1.33564	-1.17341	-0.98594	-0.223521	0.288588	0.264303	-0.329369
1460412_at	RIKEN cDNA 1600015H20 gene	1600015H20Rik	-1.23342	-1.20697	-0.810397	-1.15777	0.0172758	0.16699	0.00596714	-0.190233
1455946_x_at	thymosin, beta 10 /// similar to thymosin, beta 10	LOC100043712 /// LOC100047613 /// LOC100048142 /// Tmsb10	-0.781695	-0.872379	-1.33138	-1.42436	0.00158978	-0.0240602	0.108638	-0.0861702
1448170_at	seven in absentia 2	Siah2	-0.946809	-1.18494	-1.26966	-1.00917	-0.15563	0.253053	-0.145596	0.0481739
1422743_at	phosphorylase kinase alpha 1	Phka1	-0.934922	-1.04786	-1.21386	-1.21633	0.134777	0.0107126	0.130466	-0.275954
1426376_at	receptor accessory protein 5	Reep5	-1.07286	-1.06071	-1.41559	-0.866336	-0.415925	0.237779	0.161189	0.0169573
1416695_at	translocator protein	Tspo	-0.611987	-1.31391	-1.38992	-1.10604	0.18759	0.0707684	-0.287091	0.0287323
1425711_a_at	thymoma viral proto-oncogene 1 /// similar to serine/threonine protein kinase	Akt1 /// LOC100047666	-0.844596	-1.29841	-1.5115	-0.768384	-0.0780835	0.0114088	-0.127727	0.194402
1460570_at	piggyBac transposable element derived 5	Pgbd5	-0.662017	-1.35072	-1.13298	-1.27995	-0.193954	0.173723	0.232704	-0.212471
1456005_a_at	BCL2-like 11 (apoptosis facilitator)	Bcl2l11	-1.26566	-1.04381	-1.33891	-0.784813	0.0357542	0.0549202	0.0083065	-0.0989819
1451503_at	nucleolar protein 3 (apoptosis repressor with CARD domain)	Nol3	-0.63154	-1.22075	-1.38059	-1.20484	0.109838	-0.044878	-0.133821	0.068861
1427347_s_at	tubulin, beta 2a	Tubb2a	-1.02169	-1.25374	-0.999273	-1.1632	-0.0513096	0.126928	-0.0391779	-0.0364399
1415861_at	tyrosinase-related protein 1	Tyrp1	-1.25127	-1.25507	-1.20945	-0.722434	-0.288603	-0.124824	0.0730834	0.340344
1456479_at	sorting nexin family member 30	Snx30	-1.60853	-0.917982	-1.04687	-0.865751	-0.024734	0.139075	-0.141859	0.0275168
1436449_at	15 days embryo head cDNA, RIKEN full-length enriched library, clone:D930025C07 product:unclassifiable, full insert sequence		-1.1652	-0.999272	-1.12302	-1.15192	-0.000300884	-0.0122089	0.216084	-0.203575
1418289_at	nestin	Nes	-0.927908	-1.10249	-1.01485	-1.39592	-0.161344	0.0594959	-0.118911	0.220758
1440869_x_at	RIKEN cDNA 6720489N17 gene	6720489N17Rik	-0.735889	-1.35542	-1.24317	-1.1084	-0.199407	0.108944	0.038075	0.0523887
1428166_at	congenital dyserythropoietic anemia, type I (human)	Cdan1	-0.958439	-0.803136	-1.17896	-1.50415	-0.249986	0.111289	0.2068	-0.0681028
1450586_at	bradykinin receptor, beta 1	Bdkrb1	-0.758247	-1.08686	-1.09403	-1.50627	0.143431	-0.104045	-0.0916624	0.0522785
1425991_a_at	ankyrin repeat domain 25	Ankrd25	-0.862611	-1.00305	-0.973517	-1.60848	-0.047226	0.0263929	0.103967	-0.0831351
1460541_at	solute carrier family 7 (cationic amino acid transporter, y+ system), member 6	Slc7a6	-0.955875	-0.922562	-1.28313	-1.28646	-0.202611	0.153409	0.125679	-0.076479
1438020_at	hyaluronan and proteoglycan link protein 1	Hapln1	-1.28308	-1.21197	-0.97533	-0.981915	-0.0997238	0.0330663	-0.0329261	0.0995827
1420033_s_at	protein phosphatase 2, regulatory subunit B, delta isoform	Ppp2r2d	-0.806999	-1.19655	-1.2346	-1.21673	-0.161805	0.207157	-0.00724888	-0.0381069
1416213_x_at	surfeit gene 4	Surf4	-0.667039	-1.21442	-1.35376	-1.22102	0.0854435	0.0489511	-0.0526428	-0.0817518
1420877_at	septin 6	2008-09-06	-1.0913	-1.38032	-1.0017	-0.983565	-0.145454	0.367328	0.0404568	-0.262333
1423648_at	protein disulfide isomerase associated 6	Pdia6	-1.30168	-1.11198	-1.09378	-0.950448	-0.241337	0.0977583	0.0584269	0.0851517
1453839_a_at	peptidase inhibitor 16	Pi16	-1.29303	-1.0346	-1.07711	-1.05361	-0.207965	0.0745554	-0.212592	0.346002
1458742_at	latrophilin 3	Lphn3	-0.989307	-1.32341	-1.52497	-0.621727	0.124747	-0.0650902	0.149703	-0.209359
1456290_x_at	cerebral cavernous malformation 2 homolog (human)	Ccm2	-0.68281	-1.10549	-1.13916	-1.53291	-0.01653	0.128771	-0.00828171	-0.103957
1453196_a_at	2'-5' oligoadenylate synthetase-like 2	Oasl2	-1.01039	-1.23263	-1.09889	-1.11848	0.0263133	0.0596676	-0.0718217	-0.0141602
1416903_at	nucleobindin 1	Nucb1	-0.73716	-1.27087	-1.21345	-1.24038	-0.0138073	0.110118	-0.118079	0.0217667
1417292_at	interferon gamma inducible protein 47	Ifi47	-0.957823	-1.08746	-1.10158	-1.3155	-0.0165176	-0.0162754	0.08285	-0.0500569
1449405_at	tensin 1	Tns1	-0.929565	-1.03471	-1.21686	-1.28194	-0.0255075	0.0768151	-0.186317	0.135009
1415900_a_at	kit oncogene	Kit	-0.881657	-1.0906	-0.919365	-1.57237	-0.0962205	0.0721765	0.199613	-0.175569
1417723_at	ubiquitin-conjugating enzyme E2, J1	Ube2j1	-1.48868	-1.08012	-1.05996	-0.835972	-0.313667	0.228594	0.0825567	0.00251484
1425913_a_at	RIKEN cDNA 2810022L02 gene	2810022L02Rik	-1.15115	-0.919689	-1.14489	-1.25012	-0.261794	0.216479	0.264891	-0.219575
1448732_at	cathepsin B	Ctsb	-0.691408	-1.29033	-1.56748	-0.917125	-0.184235	0.136123	0.0209942	0.0271158
1419107_at	oligophrenin 1	Ophn1	-1.19392	-1.31208	-1.32331	-0.638157	-0.225612	0.308375	0.0205135	-0.103276
1435855_x_at	aldehyde dehydrogenase 18 family, member A1	Aldh18a1	-0.547794	-1.22413	-1.26608	-1.43743	-0.00276661	-0.0309248	-0.0897942	0.123487
1423333_at	endoplasmic reticulum-golgi intermediate compartment (ERGIC) 1	Ergic1	-0.668919	-1.3617	-1.16757	-1.27766	0.10264	0.143591	-0.094142	-0.152086
1422975_at	membrane metallo endopeptidase	Mme	-0.918195	-1.12298	-0.95946	-1.4762	-0.233489	0.116503	0.269602	-0.152616
1443853_x_at	Scm-like with four mbt domains 1	Sfmbt1	-1.04648	-1.12929	-1.13076	-1.17059	-0.266115	0.0284815	0.469633	-0.231998
1426794_at	protein tyrosine phosphatase, receptor type, S	Ptprs	-1.03312	-1.07837	-1.20166	-1.16467	-0.198987	0.100827	0.112672	-0.0145111
1435714_x_at	interleukin 17D /// similar to IL-17D	Il17d /// LOC100046772	-0.691536	-1.18074	-1.25537	-1.35022	-0.0377631	0.173739	-0.0336804	-0.102294
1436609_a_at	low density lipoprotein receptor-related protein associated protein 1	Lrpap1	-0.736838	-1.01807	-1.24699	-1.47626	-0.111022	0.133102	-0.0358982	0.0138178
1439899_at	UDP-N-acetyl-alpha-D-galactosamine:polypeptide N-acetylgalactosaminyltransferase 13	Galnt13	-1.01352	-1.17477	-1.22325	-1.06671	-0.0523896	0.158152	0.200089	-0.30585
1427603_at	activating transcription factor 7 interacting protein 2	Atf7ip2	-1.367	-1.26766	-0.733842	-1.11152	-0.315063	0.0838637	0.302284	-0.0710864
1421278_s_at	similar to spectrin alpha 1	LOC630963	-1.48877	-0.724208	-1.22552	-1.04166	-0.260914	-0.0563111	0.328152	-0.0109272
1452528_a_at	NK2 transcription factor related, locus 3 (Drosophila)	Nkx2-3	-1.13011	-1.3335	-1.05215	-0.967001	-0.0129099	-0.0949993	-0.0433893	0.151299
1427277_at	sine oculis-related homeobox 1 homolog (Drosophila)	Six1	-0.551241	-1.34319	-1.22179	-1.37051	-0.186912	0.195796	-0.0588183	0.0499344
1451987_at	arrestin, beta 2	Arrb2	-1.04857	-1.25131	-1.09302	-1.09822	0.29433	0.046114	-0.151294	-0.189148
1455470_x_at	LIM and SH3 protein 1	Lasp1	-0.784887	-1.11016	-1.36316	-1.23322	-0.0288935	0.0426245	0.0230074	-0.0367393
1418838_at	ATP-binding cassette, sub-family D (ALD), member 1	Abcd1	-0.929658	-1.11864	-1.1428	-1.30072	0.00187683	-0.0427609	0.056921	-0.016037
1417019_a_at	cell division cycle 6 homolog (S. cerevisiae)	Cdc6	-0.601488	-1.10064	-1.45619	-1.33651	-0.108144	0.165823	-0.114684	0.0570049
1446221_at	Elastin	Eln	-1.24327	-1.08132	-0.941878	-1.22854	-0.0502753	0.144602	-0.0485468	-0.0457797
1426481_at	kelch-like 22 (Drosophila)	Klhl22	-0.761283	-0.995214	-1.40546	-1.33379	-0.0851898	0.16566	0.00178242	-0.0822506
1419985_s_at	coiled-coil domain containing 69	Ccdc69	-0.949669	-1.22393	-1.25082	-1.07169	-0.311229	0.182352	0.0734544	0.0554209
1448494_at	growth arrest specific 1	Gas1	-0.997617	-1.13798	-1.3686	-0.994409	-0.08605	0.134283	0.0671673	-0.115402
1437185_s_at	thymosin, beta 10 /// hypothetical protein LOC100042319 /// similar to thymosin, beta 10 /// hypothetical protein LOC100045828	LOC100042319 /// LOC100043712 /// LOC100045828 /// LOC100047613 /// LOC100048142 /// Tmsb10	-0.732195	-0.918344	-1.4202	-1.4336	-0.0240345	0.0406771	0.0755186	-0.0921621
1417706_at	alpha-N-acetylglucosaminidase (Sanfilippo disease IIIB)	Naglu	-0.840423	-1.21229	-1.24036	-1.21407	0.0472193	0.0414782	-0.115816	0.0271177
1452148_at	low density lipoprotein receptor-related protein associated protein 1	Lrpap1	-1.16652	-0.959687	-1.17492	-1.20639	-0.141183	0.0939436	0.0302534	0.0169868
1448855_at	Ras association (RalGDS/AF-6) domain family 1	Rassf1	-1.07437	-1.07568	-1.36821	-0.989599	-0.114567	0.0342007	0.0389767	0.0413904
1444941_at			-1.44171	-1.0871	-1.09072	-0.892324	-0.252734	0.117688	-0.0111742	0.14622
1439398_x_at	nasal embryonic LHRH factor	Nelf	-0.822675	-1.18401	-1.09872	-1.40687	-0.10505	0.155937	0.0435295	-0.0944181
1434990_at	protein phosphatase 1E (PP2C domain containing)	Ppm1e	-1.1691	-1.14157	-1.20294	-0.999018	-0.596364	0.124793	0.350798	0.120775
1434378_a_at	Max dimerization protein 4	Mxd4	-0.925557	-1.20408	-1.12652	-1.26033	-0.0585604	0.0789881	-0.00425148	-0.0161772
1445503_at	gene model 715, (NCBI)	Gm715	-0.962359	-1.19368	-1.08816	-1.27242	-0.191015	0.213648	0.142756	-0.165387
1450702_at	hemochromatosis	Hfe	-1.07484	-1.08498	-1.49714	-0.861754	-0.28043	0.230342	0.074307	-0.0242195
1417176_at	casein kinase 1, epsilon	Csnk1e	-1.03836	-0.970974	-1.32308	-1.18791	-0.0631199	0.0422297	0.278585	-0.257696
1428115_a_at	RAB2B, member RAS oncogene family	Rab2b	-1.43894	-1.07296	-1.27133	-0.742991	-0.420887	0.228361	0.135872	0.056654
1448904_at	DNA segment, Chr 6, Wayne State University 176, expressed	D6Wsu176e	-1.48793	-1.01871	-0.953723	-1.06628	-0.495127	0.194988	0.232726	0.0674105
1452604_at	serologically defined colon cancer antigen 13	Stard13	-1.54746	-0.965833	-0.880367	-1.1337	-0.154746	-0.00940752	0.00591946	0.158234
1438453_at	Rad51 homolog c (S. cerevisiae)	Rad51c	-1.12025	-1.05661	-1.19977	-1.15397	-0.189412	0.167842	0.0916519	-0.0700822
1416617_at	acyl-CoA synthetase short-chain family member 1	Acss1	-1.18043	-1.14389	-0.950565	-1.25847	-0.119123	0.354161	-0.0172367	-0.217802
1445894_at	2 days pregnant adult female ovary cDNA, RIKEN full-length enriched library, clone:E330024C05 product:unclassifiable, full insert sequence		-1.21486	-1.0858	-1.29291	-0.941962	-0.547385	0.1578	0.195126	0.194461
1424027_at	paxillin	Pxn	-0.62072	-1.16944	-1.23944	-1.50916	-0.167666	0.0582829	-0.00515747	0.11454
1435096_at	resistance to inhibitors of cholinesterase 8 homolog B (C. elegans)	Ric8b	-1.26672	-0.943143	-1.07471	-1.25493	-0.236341	0.176632	0.158077	-0.0983715
1438266_at	ADAMTS-like 5	Adamtsl5	-1.184	-1.34506	-0.958999	-1.05269	-0.261873	-0.0708733	0.261746	0.0709991
1420276_x_at	multimerin 2	Mmrn2	-0.858171	-1.19707	-1.2626	-1.22457	-0.027853	-0.014514	0.0516214	-0.00925541
1417331_a_at	ADP-ribosylation factor-like 6	Arl6	-1.37746	-1.08997	-1.17389	-0.90319	-0.0924654	0.06915	-0.0234756	0.0467892
1447788_s_at	TSPY-like 3	Tspyl3	-0.848166	-1.33146	-1.45032	-0.915891	-0.244635	0.254266	-0.0836201	0.0739899
1450941_at	syndecan binding protein	Sdcbp	-1.45201	-0.756327	-1.27811	-1.05971	-0.296474	0.116436	0.14125	0.0387869
1442116_at	G protein-coupled receptor 176	Gpr176	-1.20037	-1.1189	-1.26462	-0.963859	-0.343691	0.225656	0.318974	-0.200936
1440215_at	predicted gene, OTTMUSG00000004461	OTTMUSG00000004461	-1.03562	-1.17675	-1.29041	-1.04548	-0.178854	0.206613	-0.0152884	-0.0124702
1421358_at	histocompatibility 2, M region locus 3	H2-M3	-0.808651	-1.0514	-1.2866	-1.40212	-0.0295277	0.18986	-0.207192	0.0468607
1426652_at	minichromosome maintenance deficient 3 (S. cerevisiae) /// similar to DNA replication licensing factor MCM3 (DNA polymerase alpha holoenzyme-associated protein P1) (P1-MCM3)	LOC100045677 /// Mcm3	-0.709904	-1.15288	-1.50355	-1.1825	0.0578556	0.118937	-0.0463829	-0.130407
1418620_at	paired-like homeobox 2a	Phox2a	-1.00064	-1.0164	-1.08692	-1.44812	-0.00341701	-0.102746	0.041306	0.0648575
1418532_at	frizzled homolog 2 (Drosophila)	Fzd2	-0.964385	-1.22043	-1.13091	-1.2364	-0.0939903	0.132011	0.0182648	-0.0562849
1456682_at	LON peptidase N-terminal domain and ring finger 2	Lonrf2	-1.13811	-1.13343	-1.11802	-1.16478	0.113285	-0.110792	0.153111	-0.155605
1418131_at	SAM domain and HD domain, 1	Samhd1	-1.03827	-1.02588	-1.30049	-1.19174	-0.0868416	0.15972	-0.0643778	-0.00850201
1439109_at	coiled-coil domain containing 68	Ccdc68	-1.59955	-1.13714	-0.956912	-0.862804	-0.371943	0.0796995	0.261177	0.0310678
1427494_at	homeo box B7 /// homeo box B8	Hoxb7 /// Hoxb8	-1.34312	-0.978412	-0.991744	-1.24326	-0.00723791	-0.0386186	-0.08711	0.132967
1438037_at	hect domain and RLD 5	Herc5	-1.27778	-0.824818	-1.08517	-1.37118	-0.259094	0.159214	0.191743	-0.0918636
1429671_at	RIKEN cDNA 2410018M08 gene	2410018M08Rik	-0.754568	-1.5739	-1.1087	-1.12179	-0.0964661	0.253308	0.0138893	-0.170732
1438937_x_at	angiogenin, ribonuclease, RNase A family, 5	Ang	-0.725007	-1.01459	-1.47249	-1.34714	0.0230761	0.0828047	-0.0462656	-0.0596142
1417562_at	eukaryotic translation initiation factor 4E binding protein 1	Eif4ebp1	-0.572861	-1.35477	-1.42015	-1.2149	-0.0500956	0.111567	-0.106691	0.0452213
1437325_x_at	aldehyde dehydrogenase 18 family, member A1	Aldh18a1	-0.596587	-1.25777	-1.2232	-1.4871	-0.0402927	-0.0412722	-0.0473394	0.128905
1448255_a_at	surfeit gene 4	Surf4	-0.950826	-1.20484	-1.22794	-1.18198	-0.112395	0.130806	-0.0385809	0.0201702
1447359_at	zinc finger protein 575	Zfp575	-1.0598	-1.11884	-1.21409	-1.17371	-0.151854	0.177954	-0.00389862	-0.0222015
1424634_at	transcription elongation factor A (SII)-like 1	Tceal1	-1.31191	-1.12898	-1.18892	-0.93791	-0.349489	0.173	-0.047698	0.224189
1423628_s_at	protocadherin gamma subfamily B, 1 /// protocadherin gamma subfamily B, 2 /// protocadherin gamma subfamily B, 4 /// protocadherin gamma subfamily B, 5 /// protocadherin gamma subfamily B, 7 /// protocadherin gamma subfamily B, 8 /// protocadherin gamma s	Pcdhga1 /// Pcdhga10 /// Pcdhga11 /// Pcdhga2 /// Pcdhga3 /// Pcdhga4 /// Pcdhga5 /// Pcdhga6 /// Pcdhgb1 /// Pcdhgb2 /// Pcdhgb4 /// Pcdhgb5 /// Pcdhgb7 /// Pcdhgb8 /// Pcdhgc4	-0.874163	-1.18406	-1.21933	-1.29118	-0.0728083	0.115881	-0.0203381	-0.0227366
1430332_a_at	glucuronidase, beta	Gusb	-0.816052	-0.963566	-1.25248	-1.53734	-0.103643	0.317037	-0.259385	0.0459919
1436443_a_at	KDEL (Lys-Asp-Glu-Leu) containing 1	Kdelc1	-1.23824	-1.03593	-1.02407	-1.27172	-0.354489	0.0443268	0.186358	0.123805
1424474_a_at	calcium/calmodulin-dependent protein kinase kinase 2, beta	Camkk2	-0.988106	-1.06946	-1.11506	-1.40032	-0.261979	0.105379	0.171453	-0.0148535
1452337_at	RIKEN cDNA 4930427A07 gene	4930427A07Rik	-0.645163	-1.30876	-1.47401	-1.14522	-0.114861	0.1355	-0.08321	0.062572
1425921_a_at	RIKEN cDNA 1810055G02 gene	1810055G02Rik	-0.788308	-1.19042	-1.28591	-1.30938	-0.209651	0.170126	0.158605	-0.119079
1449097_at	thioredoxin reductase 2 /// similar to thioredoxin reductase 2	LOC100044101 /// Txnrd2	-0.581807	-1.30879	-1.12523	-1.56272	-0.038939	0.0109601	-0.0190458	0.0470238
1416307_at	adaptor-related protein complex AP-1, mu subunit 1	Ap1m1	-0.794573	-1.26359	-1.13948	-1.38164	-0.0445347	0.0815239	-0.0634346	0.0264463
1434023_at	coiled-coil domain containing 100	Ccdc100	-1.64594	-0.945728	-0.960217	-1.0308	-0.415843	0.24209	0.14348	0.0302725
1455500_at	ring finger protein 213	Rnf213	-1.14083	-1.07302	-0.891562	-1.4774	-0.246085	0.0242548	0.117682	0.104151
1422539_at	exotoses (multiple)-like 2	Extl2	-0.957412	-1.24927	-1.21575	-1.16091	-0.129203	0.141768	0.0154915	-0.028059
1439969_at	RIKEN cDNA 4930500O05 gene	4930500O05Rik	-1.22904	-1.40056	-0.919502	-1.0364	-0.239051	0.241299	0.127246	-0.129493
1435622_at	heparan sulfate (glucosamine) 3-O-sulfotransferase 3A1	Hs3st3a1	-0.95936	-1.34274	-1.28779	-0.997324	-0.260719	0.385278	-0.0543389	-0.0702205
1419712_at	interleukin 3 receptor, alpha chain	Il3ra	-1.16258	-1.20126	-1.09609	-1.13045	-0.100975	0.132264	0.00809288	-0.0393834
1455796_x_at	olfactomedin 1	Olfm1	-1.08699	-0.804031	-1.30935	-1.39043	-0.23443	0.185228	-4.3869e-05	0.0492439
1452902_at	dehydrogenase/reductase (SDR family) member 13	Dhrs13	-0.522484	-1.26382	-1.44137	-1.36618	0.149187	0.00887966	0.00237179	-0.160439
1419062_at	erythrocyte protein band 4.1-like 3	Epb4.1l3	-1.33718	-1.00682	-1.28871	-0.963335	-0.376635	0.161459	0.168788	0.0463905
1453269_at	unc-5 homolog B (C. elegans)	Unc5b	-1.1784	-1.3714	-1.12418	-0.922636	-0.154206	-0.0513973	0.165201	0.0404024
1421073_a_at	prostaglandin E receptor 4 (subtype EP4)	Ptger4	-1.04564	-1.12642	-1.13171	-1.29314	-0.358063	0.179064	0.112727	0.0662723
1417577_at	transient receptor potential cation channel, subfamily C, member 3	Trpc3	-0.809534	-1.33938	-1.21805	-1.23116	0.0591297	0.00556707	-0.165299	0.100601
1428958_at	progestin and adipoQ receptor family member VIII	Paqr8	-1.58913	-1.1182	-0.829211	-1.06413	-0.347538	0.141056	0.318893	-0.112411
1430488_at	RIKEN cDNA 1700066B19 gene	1700066B19Rik	-0.590867	-1.32515	-1.21794	-1.46822	0.109578	-0.167907	0.0872755	-0.0289459
1455437_at	cDNA sequence BC033915 /// similar to Serine/threonine-protein kinase QSK	BC033915 /// LOC100048082	-1.16624	-1.0671	-1.22081	-1.14989	-0.289031	0.0854797	0.241962	-0.0384111
1435991_at	nuclear receptor subfamily 3, group C, member 2	Nr3c2	-1.08626	-1.09938	-1.25135	-1.16842	0.0277905	0.0994062	-0.064199	-0.0629978
1435640_x_at	RIKEN cDNA A130040M12 gene	A130040M12Rik	-1.55045	-1.1349	-0.980882	-0.941008	-0.417001	0.208079	-0.132869	0.341791
1415975_at	calcium regulated heat stable protein 1	Carhsp1	-0.909687	-1.31695	-1.40285	-0.97881	-0.0620937	0.148934	-0.0748768	-0.0119658
1438038_at	RIKEN cDNA 4930402H24 gene	4930402H24Rik	-1.34207	-0.958542	-0.86692	-1.44279	-0.330642	0.0918398	0.207521	0.0312786
1446484_at			-1.37577	-1.04828	-0.961655	-1.22991	-0.584002	0.170189	0.0671439	0.346669
1418365_at	cathepsin H	Ctsh	-0.716855	-1.31357	-1.29821	-1.28827	-0.12122	0.134853	-0.0393152	0.0256824
1442050_at	zinc finger protein 608	Zfp608	-1.08806	-1.07756	-0.941173	-1.51013	-0.318564	0.213802	0.261451	-0.156689
1448502_at	solute carrier family 16 (monocarboxylic acid transporters), member 7	Slc16a7	-1.40713	-1.18117	-0.870841	-1.16016	-0.198987	0.273748	-0.0736842	-0.00107574
1450764_at	acyloxyacyl hydrolase	Aoah	-0.866708	-1.03993	-1.34301	-1.37199	-0.0251641	-0.0736027	0.254533	-0.155767
1423721_at	tropomyosin 1, alpha	Tpm1	-1.26056	-1.01954	-1.30365	-1.03907	-0.292079	0.167529	0.263285	-0.138735
1456464_x_at	Synaptotagmin XI	Syt11	-1.17126	-1.1861	-1.06476	-1.20637	-0.061677	-0.179273	0.126503	0.114445
1423984_a_at	myeloid ecotropic viral integration site-related gene 2	Mrg2	-0.545047	-1.29445	-1.56231	-1.2278	0.0840788	0.115568	-0.117213	-0.0824342
1447630_x_at	guanine nucleotide binding protein, beta 5	Gnb5	-1.14352	-1.46447	-1.02055	-1.00107	-0.245447	0.169554	-0.0898948	0.165788
1452883_a_at	RIKEN cDNA 2310002J21 gene	2310002J21Rik	-1.22622	-1.04658	-1.04447	-1.31282	-0.196799	0.232365	0.167981	-0.203547
1424354_at	transmembrane protein 140	Tmem140	-0.871602	-1.01487	-1.2938	-1.44993	-0.140098	0.00660038	0.0268531	0.106645
1448460_at	activin A receptor, type 1	Acvr1	-1.39788	-1.03988	-1.14451	-1.0499	-0.306371	0.169337	0.082058	0.0549774
1453317_a_at	KH domain containing, RNA binding, signal transduction associated 3	Khdrbs3	-0.808539	-1.3003	-1.25451	-1.26971	-0.446407	0.36933	0.0311904	0.045886
1416949_s_at	solute carrier family 39 (zinc transporter), member 7	Slc39a7	-0.92965	-1.3069	-1.27706	-1.12041	-0.0436392	0.101665	-0.163902	0.105875
1428801_at	mannoside acetylglucosaminyltransferase 3 /// similar to N-acetylglucosaminyltransferase III	LOC100044697 /// Mgat3	-1.2464	-1.02424	-1.1643	-1.20164	-0.414907	0.15017	0.329295	-0.0645571
1452279_at	complement factor properdin	Cfp	-1.07372	-1.01249	-1.0906	-1.46154	-0.0603509	0.289591	-0.140083	-0.0891566
1434126_at	RIKEN cDNA 4930402H24 gene	4930402H24Rik	-1.36221	-1.01841	-0.886285	-1.37519	-0.370272	0.168285	0.176794	0.0251923
1417399_at	growth arrest specific 6	Gas6	-1.03838	-1.19783	-1.35002	-1.05692	0.00175285	0.078371	-0.156061	0.0759363
1444761_at	Transcribed locus		-0.939907	-1.18054	-1.41635	-1.10716	-0.196164	0.293628	-0.00223541	-0.0952263
1420563_at	glutamate receptor, ionotropic, AMPA3 (alpha 3)	Gria3	-1.18892	-1.00677	-0.943378	-1.50683	-0.491737	0.121806	0.372144	-0.00221396
1434465_x_at	very low density lipoprotein receptor	Vldlr	-1.31194	-1.20068	-1.26524	-0.869007	-0.390511	0.191254	0.0981951	0.101064
1420385_at	guanine nucleotide binding protein, alpha 14	Gna14	-1.47311	-0.928814	-1.23576	-1.01463	-0.00669861	0.142703	-0.090971	-0.0450335
1437291_at	RIKEN cDNA 2700081O15 gene	2700081O15Rik	-1.0668	-1.47266	-1.2378	-0.875708	-0.211209	0.333054	0.0524621	-0.174305
1453262_at	RIKEN cDNA 2810032G03 gene	2810032G03Rik	-1.45087	-0.916447	-1.37632	-0.909781	-0.269094	0.338083	0.0363364	-0.105324
1456135_s_at	paxillin	Pxn	-0.547842	-1.1987	-1.48335	-1.42436	-0.0702038	0.0164394	0.0597696	-0.00600624
1420146_at	T-cell lymphoma invasion and metastasis 2	Tiam2	-0.870883	-1.07854	-1.13172	-1.57357	-0.436184	0.219752	0.295471	-0.0790391
1452961_at	RIKEN cDNA 1200009O22 gene	1200009O22Rik	-0.766266	-1.2999	-1.18362	-1.40885	-0.189496	0.255896	0.110331	-0.17673
1434170_at	WD repeat domain 40B	Wdr40b	-1.02494	-1.20725	-1.23528	-1.20049	-0.135448	0.0424185	0.0992537	-0.00622177
1436405_at	dedicator of cytokinesis 4	Dock4	-1.22692	-1.26849	-0.978503	-1.19479	-0.360673	0.0123324	0.296489	0.0518522
1424455_at	G protein-coupled receptor associated sorting protein 1	Gprasp1	-1.61072	-0.855144	-1.01563	-1.18923	-0.322158	0.275982	0.238873	-0.192698
1431050_at	ribosomal protein S6 kinase, polypeptide 5	Rps6ka5	-1.52796	-0.993722	-1.05096	-1.09909	-0.279208	0.184317	0.191406	-0.0965147
1435399_at	RIKEN cDNA 2310068J10 gene	2310068J10Rik	-1.24619	-1.07853	-1.32027	-1.02919	-0.0433087	-0.0487127	0.0808945	0.0111265
1442905_at	Transcribed locus		-1.49011	-1.07319	-1.21064	-0.900377	-0.0922465	0.112198	-0.0615945	0.0416431
1456288_at	schlafen 5	Slfn5	-1.25779	-0.827969	-1.27915	-1.31016	-0.0440369	-0.143956	0.00337172	0.184619
1423809_at	transcription factor 19	Tcf19	-0.717142	-1.06508	-1.27369	-1.62076	-0.0466022	0.0497704	0.201762	-0.204932
1443860_at	protein tyrosine phosphatase, receptor type, D	Ptprd	-1.24142	-1.29134	-0.827173	-1.317	-0.0595894	0.295153	0.0882568	-0.323821
1454782_at	brain-specific angiogenesis inhibitor 3	Bai3	-1.34601	-1.09289	-1.25962	-0.978686	-0.408324	0.287738	0.195961	-0.0753732
1421963_a_at	cell division cycle 25 homolog B (S. pombe)	Cdc25b	-0.688991	-1.22018	-1.51017	-1.25881	0.0424509	-0.0385361	0.0281372	-0.0320511
1420401_a_at	receptor (calcitonin) activity modifying protein 3 /// similar to receptor activity modifying protein 3 - mouse	LOC100046186 /// Ramp3	-0.787907	-1.56041	-0.988909	-1.34122	0.0485663	-0.0355506	-0.146009	0.132994
1437498_at	predicted gene, ENSMUSG00000055440	ENSMUSG00000055440	-1.20859	-1.11741	-1.62534	-0.728201	-0.142996	-0.0959167	0.00408506	0.234829
1423488_at	monocyte to macrophage differentiation-associated	Mmd	-0.826669	-1.21444	-1.28116	-1.35786	-0.0636167	0.106171	0.118538	-0.16109
1418741_at	integrin beta 7	Itgb7	-1.09778	-1.06705	-1.10086	-1.41468	-0.00619888	0.0578828	0.00674677	-0.0584297
1431574_at	RIKEN cDNA 4930465M20 gene	4930465M20Rik	-1.48143	-1.21307	-0.847533	-1.14092	-0.41598	0.156468	-0.104708	0.364221
1435162_at	protein kinase, cGMP-dependent, type II	Prkg2	-1.49717	-1.1588	-0.989516	-1.03812	-0.328393	0.00599861	0.176137	0.146259
1420872_at	guanylate cyclase 1, soluble, beta 3	Gucy1b3	-1.51451	-1.06217	-0.85572	-1.25266	-0.330334	0.139162	0.00976944	0.181404
1427945_at	dihydropyrimidine dehydrogenase	Dpyd	-1.04291	-0.942562	-1.41886	-1.28273	-0.36304	0.124924	0.172325	0.0657911
1418534_at	frizzled homolog 2 (Drosophila)	Fzd2	-1.00258	-1.13266	-1.14618	-1.40607	-0.180699	0.150463	0.153355	-0.123116
1418260_at	hormonally upregulated Neu-associated kinase /// similar to hormonally upregulated Neu-associated kinase	Hunk /// LOC630567	-1.0396	-1.18477	-1.31695	-1.15069	-0.433871	0.237256	0.245293	-0.0486794
1425951_a_at	C-type lectin domain family 4, member n	Clec4n	-0.895149	-1.25527	-1.14194	-1.40042	-0.234366	0.170548	0.0764255	-0.0126071
1448727_at	transducin-like enhancer of split 6, homolog of Drosophila E(spl)	Tle6	-1.02584	-1.12327	-1.1893	-1.35457	0.0620069	0.146596	-0.196194	-0.0124078
1434684_at	Ras and Rab interactor 3	Rin3	-0.9147	-1.28925	-1.18824	-1.3032	0.0954852	0.197732	-0.105633	-0.187582
1419896_at	expressed sequence BB001228	BB001228	-1.36103	-1.32085	-0.941887	-1.07643	-0.52451	0.1677	0.375103	-0.0182924
1448580_at	golgi apparatus protein 1	Glg1	-1.47216	-0.86363	-1.19707	-1.16734	-0.179087	0.094327	-0.00758266	0.0923424
1436866_at	ephrin A5	Efna5	-1.52662	-1.07151	-0.948391	-1.15381	-0.478943	0.148437	0.409348	-0.0788431
1426710_at	calmodulin 3	Calm3	-1.08987	-1.35261	-1.40827	-0.849786	-0.211587	0.135699	-0.178902	0.254787
1450191_a_at	SRY-box containing gene 13	Sox13	-1.02237	-1.18772	-1.06584	-1.42736	-0.195257	0.0851836	0.0644674	0.0456052
1440522_at	predicted gene, ENSMUSG00000073019	ENSMUSG00000073019	-1.36525	-1.33304	-0.945522	-1.0597	-0.335309	0.271183	0.204967	-0.140839
1433907_at	Pbx/knotted 1 homeobox 2	Pknox2	-0.944749	-1.25666	-1.23182	-1.27479	-0.0162725	-0.0400591	0.173176	-0.116843
1425484_at	thymocyte selection-associated HMG box gene /// similar to thymus high mobility group box protein TOX	LOC100044677 /// Tox	-1.58442	-1.01544	-1.39102	-0.719426	-0.269656	0.153702	-0.0426116	0.158566
1448655_at	low density lipoprotein receptor-related protein 1	Lrp1	-1.26255	-1.2357	-0.97147	-1.24565	-0.226995	-0.0403576	0.282975	-0.0156221
1460247_a_at	S-phase kinase-associated protein 2 (p45)	Skp2	-1.25535	-0.911116	-1.28197	-1.27301	-0.391787	0.15699	0.242859	-0.00806236
1443771_x_at	MAD homolog 7 (Drosophila)	Smad7	-1.18857	-1.17132	-1.19125	-1.17934	-0.311617	0.143691	0.270902	-0.102976
1449848_at	guanine nucleotide binding protein, alpha 14	Gna14	-1.33303	-1.18373	-1.18893	-1.0248	-0.0779271	0.139897	0.139001	-0.200971
1424467_at	pleckstrin homology-like domain, family B, member 1	Phldb1	-0.866307	-1.10587	-1.42889	-1.33114	-0.0313358	0.141978	-0.0404778	-0.0701652
1423586_at	AXL receptor tyrosine kinase	Axl	-1.01922	-1.13264	-1.45782	-1.1244	-0.318598	0.103807	-0.0182323	0.233021
1419207_at	zinc finger protein 37	Zfp37	-1.5114	-1.11948	-1.17773	-0.926049	-0.309066	0.156587	0.262687	-0.110207
1433946_at	zinc finger protein interacting with K protein 1	Zik1	-1.63972	-0.922056	-1.2334	-0.939925	-0.28115	0.231856	0.299687	-0.250395
1428758_at	transmembrane protein 86A	Tmem86a	-0.814349	-1.41932	-1.1033	-1.39849	-0.00329208	0.107824	-0.0763731	-0.0281601
1434648_a_at	cerebral cavernous malformation 2 homolog (human)	Ccm2	-0.720654	-1.18018	-1.21873	-1.61702	-0.00380707	0.116721	0.0342836	-0.147196
1422970_at	Max dimerization protein 3	Mxd3	-0.766428	-1.41005	-1.26427	-1.30014	0.388701	0.043582	-0.294026	-0.138257
1423786_at	RIKEN cDNA 8430410A17 gene	8430410A17Rik	-0.697974	-1.0981	-1.68872	-1.25645	0.12958	0.0737085	-0.121214	-0.0820761
1458659_at	similar to Placenta specific 9	LOC100039175 /// LOC100039246	-0.915289	-0.999023	-1.21479	-1.61321	-0.120217	0.112397	-0.0435629	0.051384
1416389_a_at	regulator of chromosome condensation (RCC1) and BTB (POZ) domain containing protein 2	Rcbtb2	-0.831473	-1.33676	-1.26242	-1.31229	-0.0422754	0.0628099	-0.0981131	0.0775776
1423250_a_at	transforming growth factor, beta 2	Tgfb2	-1.54579	-1.17983	-0.899922	-1.11785	-0.395129	0.132172	0.150099	0.112859
1435583_at	16 days embryo head cDNA, RIKEN full-length enriched library, clone:C130078G20 product:hypothetical protein, full insert sequence		-1.11317	-1.07143	-1.29105	-1.26883	-0.477126	0.143057	0.346924	-0.0128555
1438974_x_at	phosphatidylinositol membrane-associated 1	Pitpnm1	-1.17668	-0.896364	-1.33064	-1.34201	-0.0488381	-0.0523033	-0.0109339	0.112075
1454748_at	nicotinate phosphoribosyltransferase domain containing 1	Naprt1	-0.711069	-1.19307	-1.28126	-1.56085	0.250974	0.00595903	-0.172892	-0.0840416
1422782_s_at	toll-like receptor 3	Tlr3	-1.39651	-1.11871	-1.34381	-0.888599	-0.352246	-0.0326138	0.206562	0.178298
1457121_at	obscurin-like 1	Obsl1	-0.828921	-1.11984	-1.40696	-1.39689	-0.0459642	-0.160037	-0.00462103	0.210623
1448546_at	Ras association (RalGDS/AF-6) domain family 3	Rassf3	-1.44087	-1.19084	-1.06241	-1.05885	-0.273261	0.246843	-0.0345068	0.0609255
1435135_at	arylacetamide deacetylase-like 1	Aadacl1	-1.64266	-0.795723	-1.24557	-1.0711	-0.0120935	0.25645	-0.302836	0.0584822
1455854_a_at	slingshot homolog 1 (Drosophila)	Ssh1	-1.23175	-0.909829	-1.21631	-1.39823	-0.230742	0.000324249	0.494483	-0.264066
1418909_at	erythroblast membrane-associated protein	Ermap	-1.28249	-1.38465	-1.21203	-0.886992	-0.304976	0.114041	0.113568	0.0773678
1425567_a_at	annexin A5	Anxa5	-1.10532	-1.2701	-1.3417	-1.05253	-0.127099	0.164836	-0.196713	0.158979
1422596_at	RIKEN cDNA C030019F02 gene	C030019F02Rik	-0.76496	-1.22526	-1.52438	-1.25512	0.00263453	0.316327	-0.340109	0.0211463
1418929_at	intraflagellar transport 57 homolog (Chlamydomonas)	Ift57	-1.63907	-1.01853	-1.12679	-0.990819	-0.295409	0.0543575	0.292459	-0.0514078
1418980_a_at	2',3'-cyclic nucleotide 3' phosphodiesterase	Cnp	-1.21682	-1.41891	-1.12616	-1.01353	0.0443811	-0.0776591	-0.0539279	0.0872054
1438936_s_at	angiogenin, ribonuclease, RNase A family, 5	Ang	-0.662935	-1.1586	-1.56197	-1.3961	-0.0599737	0.0796299	-0.0587034	0.0390434
1442039_at	thymocyte selection-associated HMG box gene /// similar to thymus high mobility group box protein TOX	LOC100044677 /// Tox	-1.50695	-1.40611	-1.07342	-0.793934	-0.349019	0.175926	0.279747	-0.106655
1436532_at	doublecortin-like kinase 3	Dclk3	-1.03235	-1.19675	-1.0283	-1.52425	-0.103052	0.0707564	-0.116783	0.149077
1425934_a_at	UDP-Gal:betaGlcNAc beta 1,4-galactosyltransferase, polypeptide 4	B4galt4	-1.01314	-1.23477	-1.36913	-1.16621	-0.159081	0.399102	-0.179633	-0.060389
1450085_at	angiopoietin-like 2	Angptl2	-0.91478	-1.21957	-1.33497	-1.31775	-0.243239	0.144856	-0.0250583	0.12344
1416308_at	UDP-glucose dehydrogenase	Ugdh	-1.48348	-1.12348	-1.26876	-0.915897	-0.421482	0.122118	0.103749	0.195612
1437333_x_at	aldehyde dehydrogenase 18 family, member A1	Aldh18a1	-0.704831	-1.32947	-1.33584	-1.42203	-0.0358458	-0.00160789	-0.102972	0.140424
1433874_at	slingshot homolog 1 (Drosophila)	Ssh1	-1.58213	-1.07093	-1.14674	-0.993403	-0.329429	0.129993	0.234035	-0.0345983
1425107_a_at	leukemia inhibitory factor receptor	Lifr	-1.2146	-0.939211	-1.7676	-0.872046	-0.293414	0.120965	0.00333023	0.169117
1435110_at	unc-5 homolog B (C. elegans)	Unc5b	-1.27936	-1.31293	-1.24199	-0.961047	-0.126019	0.0103378	0.0234928	0.092186
1416492_at	cyclin E1	Ccne1	-0.703209	-1.17149	-1.44479	-1.47621	-0.0140057	0.216876	0.0514593	-0.254332
1428211_at	RIKEN cDNA 4933406E20 gene	4933406E20Rik	-0.904764	-1.11488	-1.40754	-1.36861	-0.24707	0.360469	-0.205061	0.0916629
1419490_at	expressed sequence AW049604	AW049604	-0.938086	-1.38572	-1.05848	-1.41643	-0.138935	0.260731	0.12123	-0.243025
1423489_at	monocyte to macrophage differentiation-associated /// similar to monocyte to macrophage differentiation-associated	LOC100047565 /// Mmd	-0.820339	-1.00372	-1.56999	-1.40595	-0.183021	0.271415	0.213317	-0.301712
1437667_a_at	BTB and CNC homology 2	Bach2	-1.49968	-0.963201	-1.01709	-1.32198	-0.248135	0.0912705	0.458615	-0.30175
1424605_at	proprotein convertase subtilisin/kexin type 5	Pcsk5	-1.02674	-1.49239	-1.17633	-1.10905	-0.236506	0.067215	0.117501	0.0517921
1435138_at	transmembrane protein 28	Tmem28	-1.27199	-1.12983	-1.26151	-1.14261	-0.379545	0.358949	0.00186539	0.0187311
1427021_s_at	ferritin heavy chain 1	Fth1	-0.742943	-1.43194	-1.6486	-0.9848	0.018445	-0.0224371	-0.0519047	0.0558987
1460360_at	asparaginase like 1	Asrgl1	-0.849399	-1.16342	-1.47924	-1.32027	-0.0931129	0.167943	-0.0276952	-0.0471339
1434308_at	solute carrier family 43, member 2	Slc43a2	-0.801878	-1.198	-1.48037	-1.33229	-0.306394	0.0510192	-0.0215316	0.276907
1434582_at	ELKS/RAB6-interacting/CAST family member 2	Erc2	-1.26062	-1.45372	-1.02835	-1.07172	-0.3923	0.157339	0.251284	-0.0163226
1457206_at	9 days embryo whole body cDNA, RIKEN full-length enriched library, clone:D030018P15 product:unclassifiable, full insert sequence		-1.07161	-1.11634	-1.20848	-1.41853	-0.0669112	0.190415	-0.284394	0.160892
1455498_at	G-protein-coupled receptor 50	Gpr50	-1.39508	-1.14666	-0.984962	-1.29222	-0.0764961	0.33586	-0.516962	0.257598
1424945_at	chordin-like 1	Chrdl1	-1.24239	-1.10612	-1.18346	-1.28894	-0.3741	0.276037	-0.154374	0.252438
1417329_at	solute carrier family 23 (nucleobase transporters), member 2	Slc23a2	-1.59405	-1.12582	-1.24951	-0.852463	-0.107141	0.0750113	0.0529032	-0.0207748
1451446_at	anthrax toxin receptor 1	Antxr1	-1.49373	-0.997876	-1.40892	-0.922598	-0.290475	0.143882	0.147573	-0.000980377
1437150_at	RIKEN cDNA 1700012H17 gene	1700012H17Rik	-0.977555	-1.13117	-1.34607	-1.36884	-0.117062	0.179776	0.229213	-0.291929
1423640_at	synaptoporin	Synpr	-1.33687	-0.760235	-1.40712	-1.31968	-0.21995	0.137465	0.00411844	0.0783672
1434174_at	LysM, putative peptidoglycan-binding, domain containing 3	Lysmd3	-1.34694	-1.20448	-1.23091	-1.04283	-0.452255	0.169484	0.236493	0.046278
1429642_at	AN1, ubiquitin-like, homolog (Xenopus laevis)	Anubl1	-1.56935	-0.83479	-1.41846	-1.00351	-0.355779	0.0657811	0.17907	0.110929
1457347_at	ryanodine receptor 1, skeletal muscle	Ryr1	-1.54122	-1.22252	-0.954021	-1.1092	-0.384975	0.00376749	0.00928116	0.371926
1452490_a_at	adaptor protein complex AP-2, alpha 2 subunit	Ap2a2	-1.10162	-1.09278	-1.37711	-1.25657	0.0534077	0.186312	0.00875807	-0.248477
1455562_at	SRY-box containing gene 12	Sox12	-0.724364	-1.28419	-1.63903	-1.18614	-0.0791197	0.257701	0.00417137	-0.182754
1436235_x_at	RIKEN cDNA 4732471D19 gene	4732471D19Rik	-1.49144	-1.01341	-1.18718	-1.14358	-0.328491	0.0985546	0.342039	-0.112103
1455739_at	predicted gene, EG245190	EG245190	-1.22759	-1.27893	-1.16033	-1.17102	-0.16561	-0.0721521	-0.0177603	0.255521
1451499_at	Ca2+-dependent activator protein for secretion 2	Cadps2	-1.33873	-1.59024	-0.960424	-0.949078	-0.298758	0.045671	0.171836	0.0812521
1422245_a_at	MRV integration site 1	Mrvi1	-1.22568	-1.21385	-1.22184	-1.17798	-0.166679	-0.0544324	0.00783443	0.213278
1453682_at	GA repeat binding protein, beta 2	Gabpb2	-1.24454	-1.29094	-1.3306	-0.97475	-0.131773	0.29964	-0.0782475	-0.0896192
1460554_s_at	golgi apparatus protein 1	Glg1	-1.68893	-1.14533	-1.00263	-1.00679	-0.21608	0.0484724	0.0985031	0.0691052
1437156_at	EF hand calcium binding protein 1	Efcbp1	-1.14901	-1.28884	-1.11998	-1.29398	-0.354072	0.131062	0.286246	-0.0632343
1442180_at	deleted in lymphocytic leukemia, 7	Dleu7	-1.23881	-1.20696	-0.933996	-1.475	-0.497181	0.142728	0.41356	-0.0591078
1452340_at	RIKEN cDNA 6820424L24 gene	6820424L24Rik	-1.45615	-1.02717	-1.10476	-1.26682	-0.417305	0.24903	0.333545	-0.165268
1426400_a_at	calpain, small subunit 1	Capns1	-0.817916	-1.44361	-1.40895	-1.18726	0.106863	0.115626	-0.22846	0.00596905
1428914_at	RIKEN cDNA 2310014D11 gene	2310014D11Rik	-1.45001	-1.18771	-1.22395	-0.99786	-0.301376	0.0935192	0.243764	-0.0359087
1448468_a_at	potassium voltage-gated channel, shaker-related subfamily, beta member 1	Kcnab1	-1.62257	-1.05558	-1.22576	-0.955898	-0.202555	-0.015748	0.258143	-0.0398397
1456354_at	cholinergic receptor, nicotinic, alpha polypeptide 4	Chrna4	-0.791369	-1.39132	-1.34481	-1.33239	-0.143823	0.0989819	-0.000948906	0.0457892
1419584_at	tetratricopeptide repeat domain 28	Ttc28	-0.872548	-1.05981	-1.33387	-1.59416	-0.281005	0.0625601	0.449748	-0.231306
1457254_x_at	RIKEN cDNA 6330442E10 gene	6330442E10Rik	-1.16751	-1.25642	-1.29419	-1.14393	0.0256557	0.444709	-0.262261	-0.208105
1436189_at	NAD(P)H dehydrogenase, quinone 2	Nqo2	-1.07414	-1.21896	-1.13623	-1.43316	-0.0618472	0.159123	0.142695	-0.239972
1436207_at	transcription factor 3	Tcf3	-1.0582	-1.11119	-1.43597	-1.25987	-0.176009	0.0857706	0.121592	-0.0313549
1424395_at	asparaginase like 1	Asrgl1	-0.812644	-1.1277	-1.46734	-1.45963	-0.0302401	0.271903	0.137772	-0.379433
1427180_at	solute carrier family 27 (fatty acid transporter), member 3	Slc27a3	-1.22437	-1.28722	-1.04723	-1.3115	-0.0154991	-0.0301704	-0.0170231	0.0626946
1415670_at	coatomer protein complex, subunit gamma	Copg	-0.910488	-1.26995	-1.25676	-1.43423	-0.0730963	0.0957012	-0.152493	0.12989
1419767_at	peptidyl arginine deiminase, type III	Padi3	-1.01288	-1.2271	-0.971984	-1.66147	-0.108142	0.210862	-0.166572	0.0638514
1455743_at	olfactomedin-like 2A	Olfml2a	-1.23089	-1.15855	-0.816233	-1.6681	0.00466394	0.278978	-0.0948348	-0.188808
1424531_a_at	transcription elongation factor A (SII), 3	Tcea3	-0.813964	-1.02852	-1.4595	-1.57602	-0.121867	-0.0409231	-0.0390954	0.201885
1452843_at	interleukin 6 signal transducer	Il6st	-1.36669	-1.16097	-1.2223	-1.1355	-0.240628	0.118629	0.0955439	0.0264549
1452295_at	transmembrane, prostate androgen induced RNA	Tmepai	-1.38609	-0.902655	-1.15814	-1.44244	-0.0276937	0.10643	0.0695853	-0.148322
1434089_at	synaptopodin	Synpo	-0.91127	-1.3503	-1.54373	-1.08613	-0.119922	0.0639486	0.189763	-0.133789
1443735_at	Transcribed locus		-1.44627	-0.926918	-1.15196	-1.36759	-0.339656	0.265733	-0.00630283	0.080225
1417205_at	KDEL (Lys-Asp-Glu-Leu) endoplasmic reticulum protein retention receptor 2	Kdelr2	-0.981068	-1.3408	-1.2867	-1.28416	-0.0547543	0.119642	-0.182563	0.117675
1417626_at	phosphodiesterase 4D interacting protein (myomegalin)	Pde4dip	-0.871121	-1.22564	-1.69261	-1.10493	0.00608921	-0.188395	-0.252727	0.435032
1436672_at	CDNA clone IMAGE:5720309		-1.15859	-1.28407	-1.07861	-1.3744	-0.343031	0.31563	0.0165143	0.0108867
1441491_at	RIKEN cDNA A330068G13 gene	A330068G13Rik	-0.927655	-1.42322	-1.2484	-1.29989	-0.245947	0.373299	0.0271745	-0.154525
1456475_s_at	protein kinase, cAMP dependent regulatory, type II beta	Prkar2b	-1.45305	-0.980155	-1.41416	-1.05301	-0.37044	0.0591192	0.269192	0.0421276
1426283_at	neurotrimin	Hnt	-1.32096	-1.42985	-1.28848	-0.862868	-0.342155	0.259518	0.263863	-0.181224
1438083_at	Hedgehog-interacting protein	Hhip	-1.27696	-1.20597	-1.12798	-1.29239	-0.201315	0.160264	0.0171547	0.0238962
1423332_at	syndecan binding protein	Sdcbp	-1.32484	-1.11928	-1.19825	-1.26285	-0.307219	0.164245	0.108844	0.0341291
1448416_at	matrix Gla protein	Mgp	-1.5144	-0.99237	-1.00359	-1.39533	-0.111705	-0.0190802	0.00892353	0.121861
1427325_s_at	AT-hook transcription factor	Akna	-1.33828	-1.33383	-1.05227	-1.1818	-0.111214	0.0717168	0.215196	-0.175698
1452624_at	leucine rich repeat transmembrane neuronal 1	Lrrtm1	-1.39165	-0.830061	-1.44976	-1.23483	-0.237507	0.367427	0.156089	-0.28601
1416614_at	EP300 interacting inhibitor of differentiation 1	Eid1	-1.00109	-1.25731	-1.63311	-1.01651	-0.272894	0.182245	0.0103569	0.0802908
1447792_x_at	G protein-coupled receptor 174	Gpr174	-1.49984	-1.2514	-0.972391	-1.1849	-0.55906	0.064003	0.382257	0.1128
1416457_at	dimethylarginine dimethylaminohydrolase 2	Ddah2	-0.773851	-1.40917	-1.26706	-1.45948	-0.00565052	0.150687	-0.152381	0.00734138
1420699_at	C-type lectin domain family 7, member a	Clec7a	-0.819993	-1.45292	-1.29755	-1.34104	-0.0618668	-0.0572357	0.163338	-0.0442352
1460495_s_at	HtrA serine peptidase 2	Htra2	-0.708319	-1.37825	-1.40461	-1.42372	0.0637407	0.0861797	-0.116163	-0.0337563
1422431_at	melanoma antigen, family E, 1	Magee1	-1.37982	-1.18289	-1.28608	-1.07058	-0.105639	0.104277	-0.0351019	0.0364666
1452440_at	tumor necrosis factor (ligand) superfamily, member 12 /// tumor necrosis factor (ligand) superfamily, member 12-member 13 /// similar to TWEAK	LOC100048347 /// Tnfsf12 /// Tnfsf12-tnfsf13	-1.21673	-1.25275	-1.18096	-1.27072	-0.0466261	0.0669384	-0.0401196	0.0198088
1418615_at	astrotactin 1	Astn1	-1.30702	-1.30603	-1.31128	-0.996828	-0.228682	-0.080718	0.417944	-0.108542
1424468_s_at	pleckstrin homology-like domain, family B, member 1	Phldb1	-0.86215	-1.32544	-1.28728	-1.44744	-0.0342493	0.0769844	-0.0095787	-0.0331554
1417012_at	syndecan 2	Sdc2	-1.16272	-1.07315	-1.38594	-1.30139	-0.127844	0.22201	0.114447	-0.208613
1454918_at	alkylglycerone phosphate synthase	Agps	-1.60954	-1.11747	-1.08829	-1.108	-0.412761	0.175318	0.295396	-0.0579548
1418257_at	solute carrier family 12, member 7	Slc12a7	-1.49443	-0.863223	-1.53624	-1.03038	-0.0854034	0.168976	-0.0581422	-0.0254316
1435183_at	TBK1 binding protein 1	Tbkbp1	-0.685161	-1.28487	-1.2442	-1.71194	0.00469875	0.118187	-0.136442	0.0135536
1418713_at	pterin 4 alpha carbinolamine dehydratase/dimerization cofactor of hepatocyte nuclear factor 1 alpha (TCF1) 1	Pcbd1	-1.14103	-1.08212	-1.17392	-1.53448	-0.312388	0.253253	0.0120301	0.0471048
1452022_at	brain and acute leukemia, cytoplasmic	Baalc	-1.38684	-0.891655	-1.30992	-1.34488	-0.348934	0.290154	-0.00731802	0.0660973
1455161_at	expressed sequence AI504432	AI504432	-1.37304	-0.81832	-1.22504	-1.51749	-0.457321	-0.0625448	0.44223	0.0776362
1423609_a_at	mannoside acetylglucosaminyltransferase 1	Mgat1	-0.875241	-1.36714	-1.36179	-1.3351	-0.0224333	0.00251389	0.0351839	-0.0152655
1435375_at	cDNA sequence BC052328	BC052328	-1.60702	-1.12781	-1.12776	-1.07968	-0.283987	0.129607	0.0634985	0.0908813
1427368_x_at	feline sarcoma oncogene	Fes	-0.815077	-1.12058	-1.27256	-1.7349	-0.0191369	0.0590596	-0.129889	0.0899668
1418746_at	paroxysmal nonkinesiogenic dyskinesia	Pnkd	-0.977207	-1.1961	-1.55311	-1.217	-0.0894785	0.0419035	-0.125898	0.173472
1434789_at	DEP domain containing 1B	Depdc1b	-0.874908	-1.40808	-1.46385	-1.19707	-0.104437	0.204296	-0.0315313	-0.0683279
1447953_at	EGF-like domain 8	Egfl8	-1.16869	-1.03955	-1.26807	-1.46805	-0.0642824	0.130025	-0.0196476	-0.0460939
1437421_at	RIKEN cDNA 6330509M05 gene	6330509M05Rik	-1.19291	-1.02759	-1.12947	-1.59589	-0.396622	0.0765018	0.307866	0.0122561
1452664_a_at	transmembrane 7 superfamily member 3	Tm7sf3	-1.41905	-1.04044	-1.26736	-1.21948	-0.370809	0.112133	0.151875	0.106799
1418507_s_at	suppressor of cytokine signaling 2	Socs2	-1.28199	-1.41819	-1.26024	-0.988787	-0.392934	0.257997	0.239167	-0.104229
1418204_s_at	allograft inflammatory factor 1	Aif1	-1.10364	-1.03267	-1.34408	-1.46935	-0.0285559	0.18012	0.0781517	-0.229716
1418097_a_at	transmembrane phosphoinositide 3-phosphatase and tensin homolog 2	Tpte2	-0.548114	-1.41241	-1.48734	-1.50257	0.0323458	0.0421371	-0.104727	0.0302458
1458802_at	human immunodeficiency virus type I enhancer binding protein 3	Hivep3	-1.277	-1.284	-0.9319	-1.45761	-0.0679154	-0.0635018	0.492763	-0.361344
1459832_s_at	adaptor-related protein complex AP-1, mu subunit 1	Ap1m1	-0.941808	-1.34071	-1.23548	-1.43388	-0.0241919	0.0603809	-0.062295	0.026104
1416235_at	leucine rich repeat containing 59	Lrrc59	-0.811726	-1.3341	-1.45863	-1.35292	-0.03403	0.106439	-0.0741959	0.00178719
1430247_at	dishevelled associated activator of morphogenesis 2	Daam2	-1.00516	-1.22225	-1.37946	-1.35403	-0.063211	0.128205	-0.0289006	-0.0360932
1424475_at	calcium/calmodulin-dependent protein kinase kinase 2, beta	Camkk2	-1.12694	-1.16006	-1.21367	-1.46074	-0.163555	0.206121	0.0179901	-0.0605555
1428141_at	golgi associated, gamma adaptin ear containing, ARF binding protein 2	Gga2	-0.948389	-1.28951	-1.54659	-1.18092	-0.094697	0.076231	-0.0298681	0.048336
1423053_at	ADP-ribosylation factor 4	Arf4	-1.16363	-1.24975	-1.52881	-1.02499	-0.211188	0.252554	0.0283699	-0.0697365
1417878_at	E2F transcription factor 1	E2f1	-1.33299	-1.14959	-1.31344	-1.17429	-0.103871	0.0347581	0.117495	-0.0483813
1420682_at	cholinergic receptor, nicotinic, beta polypeptide 1 (muscle)	Chrnb1	-1.52872	-1.14168	-1.1801	-1.12019	-0.220648	0.0570364	-0.00297451	0.166586
1450048_a_at	isocitrate dehydrogenase 2 (NADP+), mitochondrial	Idh2	-0.880948	-1.35182	-1.44896	-1.28943	-0.0665731	0.0768642	-0.150495	0.140202
1432026_a_at	hect domain and RLD 5	Herc5	-1.56264	-1.39265	-1.01824	-1.00037	-0.395493	0.0664225	0.270412	0.0586576
1421225_a_at	solute carrier family 4 (anion exchanger), member 4	Slc4a4	-1.47469	-1.13745	-1.25741	-1.10483	-0.260736	0.168863	0.156442	-0.064569
[truncated: 2,749 more rows]
