# Supplementary material for: Molecular Signatures of the Primitive Prostate Stem Cell Niche Reveal Novel Mesenchymal-Epithelial Signaling Pathways
Source: PLoS One. 2010 Sep 30;5(9):e13024. doi: 10.1371/journal.pone.0013024 (PMC2948007; doi:10.1371/journal.pone.0013024)
Supplement: Table S3 — Transcripts significantly expressed in the prostate and the skin niches. Lists of transcripts that were significantly highly expressed in each of the gene sets (Prostate-only UGE, Prostate-only UGM, Prostate+Skin UGE,Epidermis, Prost+Skin UGM,dermis, Skin-only epidermis, Skin-only dermis). Relative expression values (LR) are presented. (3.51 MB XLS) [file pone.0013024.s003.xls]

## Sheet: Prostate-only UGE gene set#1634
Probe Set ID	Gene Title	Gene Symbol	UGE1	UGE2	UGE3	UGE4	UGE5	UGE6	UGM1	UGM2	UGM3	UGM4	UGM5	Unigene(Avadis)	Chromosome Number(Avadis)	Chromosome Start Index(Avadis)	Chromosome End Index(Avadis)	Entrez Gene
1415758_at	furry homolog-like (Drosophila)	Fryl	1.27376	1.41219	1.51454	1.12307	1.24542	1.40434	-0.117437	-0.169934	0.135384	0.205838	-0.0538502	Mm.260594	chr5	73299325	73338673	72313
1415760_s_at	ATX1 (antioxidant protein 1) homolog 1 (yeast)	Atox1	1.81772	1.67541	1.67299	1.81812	1.75926	1.81285	-0.304984	0.0751505	0.0163012	-0.0549736	0.268506	Mm.217759	chr11	55290002	55304631	11927
1415812_at	gelsolin	Gsn	1.29126	1.62329	1.66036	1.46278	1.44788	1.67606	-0.298614	-0.048665	-0.0287533	-0.27276	0.648791	Mm.21109	chr2	35104421	35129910	227753
1415897_a_at	microsomal glutathione S-transferase 1	Mgst1	1.57182	1.06574	1.06751	1.59976	1.5356	1.65209	-0.0510864	-0.144282	0.117585	-0.128301	0.206083	Mm.14796	chr6	138104511	138121475	56615
1415899_at	Jun-B oncogene	Junb	2.74587	2.76776	2.88512	2.60344	2.64513	2.76629	-0.379533	-0.0251527	0.0239334	0.0611439	0.319607	Mm.1167	chr8	87867014	87868853	16477
1415913_at	ribosomal protein S13 /// predicted gene, EG625298 /// predicted gene, EG628061 /// similar to ribosomal protein S13 /// similar to Rps13 protein	EG625298 /// EG628061 /// LOC100039924 /// LOC100043695 /// LOC100044992 /// LOC100048340 /// LOC100048495 /// LOC637251 /// LOC668239 /// Rps13	1.0721	0.697196	1.05831	1.12455	0.959611	1.31481	0.249693	-0.8695	0.370513	0.289698	-0.0404043	Mm.446588	chr8	89937809	89938335	100039924 /// 100043695 /// 100044992 /// 100048340 /// 100048495 /// 625298 /// 628061 /// 637251 /// 668239 /// 68052
1415921_a_at	tumor necrosis factor receptor superfamily, member 19	Tnfrsf19	2.36264	2.30622	2.27888	2.52408	2.8639	2.66589	0.0964751	0.0653601	-0.107199	-0.0890684	0.0344315	Mm.281356	chr14	59917954	59992097	29820
1416007_at	special AT-rich sequence binding protein 1	Satb1	2.01677	1.13317	1.05716	1.70681	1.75332	1.33217	0.223991	-0.180147	0.0193272	-0.114499	0.0513229	Mm.311655	chr17	51203585	51297598	20230
1416008_at	special AT-rich sequence binding protein 1	Satb1	1.47383	0.657378	0.563135	1.16096	1.43798	1.27766	0.366185	0.258787	-0.230383	-0.101995	-0.292596	Mm.311655	chr17	51203585	51297598	20230
1416016_at	transporter 1, ATP-binding cassette, sub-family B (MDR/TAP)	Tap1	2.77048	2.58524	2.57635	2.30896	2.08857	2.2575	-0.168004	0.180603	-0.147476	0.0103641	0.124512	Mm.207996	chr17	33797568	33807432	21354
1416029_at	Kruppel-like factor 10	Klf10	1.65273	1.60408	1.70074	1.58798	1.41327	1.39043	0.234107	0.134739	-0.182068	-0.296571	0.109791	Mm.4292	chr15	38238999	38245298	21847
1416046_a_at	fucosidase, alpha-L- 2, plasma	Fuca2	1.78827	1.40583	1.5881	1.63375	1.68488	1.90809	0.12655	0.10979	-0.0885611	-0.215872	0.0680933	Mm.26625	chr10	13191266	13206560	66848
1416049_at	glycine decarboxylase	Gldc	3.52253	3.5439	3.82493	3.30174	3.11395	3.53393	-0.0829258	0.240102	-0.178126	-0.0529203	0.0738716	Mm.274852	chr19	30164443	30241426	104174
1416184_s_at	high mobility group AT-hook 1	Hmga1	1.1909	1.41367	1.31913	1.23966	1.35502	1.04587	-0.107667	0.144076	-0.119253	-0.207815	0.29066	Mm.4438	chr17	27284192	27291260	15361
1416225_at	alcohol dehydrogenase 1 (class I)	Adh1	2.62886	2.63479	2.63791	2.74055	2.6775	2.80681	-0.0273666	0.341758	-0.402778	-0.25611	0.344498	Mm.2409	chr3	138215029	138228081	11522
1416236_a_at	myelin protein zero-like 2	Mpzl2	4.57441	4.38014	4.40954	4.67909	4.66229	4.83147	0.462577	0.82619	-0.684935	-0.315407	-0.288424	Mm.33240	chr9	44793336	44805034	14012
1416239_at	argininosuccinate synthetase 1	Ass1	0.881834	1.12371	1.21833	0.967838	0.538648	1.61022	0.193974	-0.0362511	-0.270987	-0.385849	0.499114	Mm.3217	chr2	31296709	31342678	11898
1416250_at	B-cell translocation gene 2, anti-proliferative	Btg2	1.28751	1.21273	1.24519	1.08251	1.44822	0.77066	0.154216	0.376447	-0.17374	-0.239524	-0.117399	Mm.392646	chr1	135891702	135895528	12227
1416271_at	PERP, TP53 apoptosis effector	Perp	6.18797	5.6139	5.65187	6.09678	6.08973	6.26752	-0.0696554	1.18991	-0.517783	-0.40664	-0.195836	Mm.28209	chr10	18534096	18546489	64058
1416273_at	tumor necrosis factor, alpha-induced protein 2	Tnfaip2	2.45671	1.9781	2.20127	2.27112	1.90871	2.14239	0.105687	0.072	-0.195198	0.0101452	0.00736666	Mm.255332	chr12	111890276	111902826	21928
1416306_at	chloride channel calcium activated 3	Clca3	7.15352	6.06307	6.03188	6.31396	6.18051	6.24218	-0.0685897	1.46117	-0.444705	-0.625885	-0.321988	Mm.33483	chr3	144941922	144970163	23844
1416340_a_at	mannosidase 2, alpha B1	Man2b1	1.24134	1.45419	1.4704	1.13455	1.06453	0.81009	-0.282825	-0.156473	-0.0526581	0.0232763	0.468679	Mm.4219	chr8	87973378	87987695	17159
1416344_at	lysosomal-associated membrane protein 2	Lamp2	1.19902	0.721496	0.849707	1.16399	1.26719	1.58337	0.168489	0.0313692	-0.17528	-0.0658979	0.0413132	Mm.486	chrX	34649688	34701006	16784
1416373_at	nitrogen fixation gene 1 (S. cerevisiae)	Nfs1	1.40097	0.948741	0.96941	1.00136	1.11133	0.970042	0.0947924	0.156566	-0.188889	-0.0781984	0.0157289	Mm.283604	chr2	155815089	155835628	18041
1416401_at	CD82 antigen	Cd82	1.06849	1.77498	1.62284	1.35831	1.15068	1.14121	-0.160298	-0.122246	-0.0601339	-0.175111	0.517788	Mm.4261	chr2	93219945	93263323	12521
1416442_at	immediate early response 2	Ier2	1.61081	1.32963	1.31723	1.1047	1.1016	0.6778	-0.092042	0.135738	-0.0925427	-0.198522	0.247364	Mm.399	chr8	87551437	87552947	15936
1416449_x_at	syntaxin binding protein 2	Stxbp2	2.56826	2.69552	2.84877	2.65039	2.62133	2.51196	0.023643	-0.0519185	-0.197553	-0.218289	0.444117	Mm.7247	chr8	3631168	3642794	20911
1416468_at	aldehyde dehydrogenase family 1, subfamily A1	Aldh1a1	1.98886	1.71641	1.75373	1.81507	1.81447	2.12401	-0.154635	0.16363	-0.601139	-0.356457	0.948601	Mm.457973	chr19	20559874	20710624	11668
1416531_at	glutathione S-transferase omega 1	Gsto1	1.32778	1.50716	1.51274	1.55399	1.40877	2.04737	-0.00364113	-0.0924664	0.0368547	-0.152421	0.211676	Mm.378931	chr19	47908295	47918101	14873
1416543_at	nuclear factor, erythroid derived 2, like 2	Nfe2l2	1.41273	0.955915	1.01865	1.45922	1.3339	1.66336	-0.0357399	-0.0407982	0.0232563	-0.0137157	0.0669975	Mm.1025	chr2	75476351	75505502	18024
1416554_at	PDZ and LIM domain 1 (elfin) /// similar to Pdlim1 protein	LOC100048338 /// Pdlim1	3.57801	3.35134	3.31028	3.57289	3.28971	3.31851	-0.154037	0.429812	-0.122176	-0.358008	0.204411	Mm.5567	chr5	32696508	32697911	100048338 /// 54132
1416611_at	secretory carrier membrane protein 2	Scamp2	0.817977	1.43736	1.4852	1.19357	0.864317	1.04332	-0.189398	-0.234634	0.0823603	-0.0267048	0.368376	Mm.286069	chr9	57359087	57386935	24044
1416673_at	beta-site APP-cleaving enzyme 2	Bace2	1.67959	1.36695	1.52768	1.51524	1.26493	1.30111	0.0319571	0.156241	0.00718212	-0.203895	0.00851726	Mm.97885	chr16	97461637	97542073	56175
1416674_at	protein tyrosine phosphatase, receptor type, U	Ptpru	1.95486	2.75399	2.72903	2.39888	2.40182	2.10655	-0.424845	-0.57511	0.351249	0.117222	0.531482	Mm.4860	chr4	131040679	131110354	19273
1416697_at	dipeptidylpeptidase 4	Dpp4	1.18603	0.529984	1.0938	1.2137	1.26477	1.55053	0.320621	0.436617	-0.36512	-0.649923	0.257804	Mm.1151	chr2	62132467	62213070	13482
1416748_a_at	meiotic recombination 11 homolog A (S. cerevisiae)	Mre11a	1.14904	0.785774	0.938877	1.20646	0.861032	1.16462	-0.046833	-0.125546	-0.0332232	-0.0639534	0.269554	Mm.149071	chr9	14535064	14584357	17535
1416895_at	ephrin A1	Efna1	1.90289	1.99878	1.94154	1.88692	1.56277	1.6303	-0.151496	-0.148127	-0.109818	-0.172597	0.582038	Mm.15675	chr3	89357659	89365546	13636
1416896_at	ribosomal protein S6 kinase polypeptide 1	Rps6ka1	1.45263	1.77509	1.65221	1.35964	1.06833	1.13579	-0.30878	-0.142244	0.0681267	-0.0711565	0.454054	Mm.301827	chr4	133119365	133159852	20111
1416918_at	discs, large homolog 3 (Drosophila)	Dlg3	1.66962	1.10421	1.21348	1.68634	1.44978	1.37001	-0.0267515	-0.16656	0.0400791	0.0723696	0.0808668	Mm.4615	chrX	96970470	97021129	53310
1416930_at	lymphocyte antigen 6 complex, locus D	Ly6d	3.53917	3.61263	3.73271	3.77567	3.3492	4.27106	-0.282096	-0.16744	0.388286	0.0456429	0.015605	Mm.878	chr15	74579553	74590866	17068
1416942_at	type 1 tumor necrosis factor receptor shedding aminopeptidase regulator	Arts1	1.52657	0.622881	1.11276	1.26489	0.422848	1.66345	0.0483837	-0.118513	-0.257727	0.0878906	0.239965	Mm.83526	chr13	75105822	75157310	80898
1416954_at	solute carrier family 25 (mitochondrial carrier, dicarboxylate transporter), member 10	Slc25a10	1.18883	1.77516	1.88822	1.36294	1.33583	1.27279	-0.251516	-0.0597057	0.0275936	-0.0350332	0.31866	Mm.3991	chr11	120307967	120315260	27376
1416996_at	TBC1 domain family, member 8	Tbc1d8	2.00895	1.17752	1.37777	1.3895	1.2989	1.57646	0.114614	0.206907	-0.1867	-0.27265	0.137827	Mm.387293	chr1	39316044	39423262	54610
1417028_a_at	tripartite motif protein 2	Trim2	1.54807	0.937019	0.821209	1.66698	1.374	1.56685	-0.266868	-0.274767	0.30445	0.101978	0.135205	Mm.44876	chr3	84246365	84306801	80890
1417029_a_at	tripartite motif protein 2	Trim2	2.24275	1.8677	1.46719	1.50024	0.876998	0.425374	0.147489	0.308848	0.155929	-0.312964	-0.299303	Mm.44876	chr3	84246365	84306801	80890
1417034_at	trafficking protein particle complex 6A	Trappc6a	2.0588	2.20549	2.0914	1.9658	1.77927	1.83488	0.163836	0.105087	-0.209041	-0.326372	0.266489	Mm.44213	chr7	18667246	18674667	67091
1417045_at	BH3 interacting domain death agonist	Bid	1.57477	1.22803	1.11328	1.5953	1.42797	1.56914	-0.0528784	0.179535	-0.0721302	-0.0832362	0.0287085	Mm.235081	chr6	120858470	120882453	12122
1417061_at	solute carrier family 40 (iron-regulated transporter), member 1	Slc40a1	2.2523	1.50338	1.51083	2.12331	2.1046	2.33824	-0.0121136	0.0431013	-0.092782	0.0317593	0.030035	Mm.28756	chr1	45852608	45870437	53945
1417066_at	chaperone, ABC1 activity of bc1 complex like (S. pombe)	Cabc1	1.27167	1.81519	1.9659	1.17215	1.28938	0.970775	-0.370196	-0.121798	0.168061	0.0724149	0.251517	Mm.38330	chr1	182001912	182032674	67426
1417081_a_at	synaptogyrin 2	Syngr2	1.04698	1.97884	1.97372	1.54775	1.44714	1.54218	-0.437318	-0.408978	0.140835	0.0441542	0.661307	Mm.390346	chr11	117625757	117630372	20973
1417084_at	eukaryotic translation initiation factor 4E binding protein 2	Eif4ebp2	0.562856	1.42509	1.35857	0.926013	1.04932	0.796219	-0.402581	-0.669378	0.349865	0.28852	0.433574	Mm.259516	chr10	60827674	60848026	13688
1417097_at	mitochondrial trans-2-enoyl-CoA reductase	Mecr	1.10321	1.68536	1.58357	1.17156	0.936619	1.10751	-0.268051	-0.0563474	0.192091	-0.177134	0.309442	Mm.192706	chr4	131115546	131140112	26922
1417098_s_at	mitochondrial trans-2-enoyl-CoA reductase	Mecr	1.23779	1.92475	1.88289	1.56313	1.17197	1.23154	-0.202217	-0.378306	0.167224	-0.0106792	0.423977	Mm.192706	chr4	131115546	131140112	26922
1417101_at	heat shock protein 2	Hspa2	1.99028	1.9807	2.16386	2.29077	2.24625	2.1652	0.169972	-0.194203	-0.0458274	-0.258626	0.328686	Mm.296181	chr12	77323234	77325776	15512
1417103_at	D-dopachrome tautomerase	Ddt	1.76242	1.48537	1.63395	1.63524	1.6701	1.5174	-0.391438	-0.104592	0.00114918	0.141744	0.353131	Mm.298947	chr10	75214945	75217104	13202
1417109_at	tubulointerstitial nephritis antigen-like	Tinagl	2.11796	1.42595	1.17781	1.01284	1.41402	1.47882	0.267695	0.307909	-0.511309	-0.280342	0.216046	Mm.15801	chr4	129667904	129677426	94242
1417162_at	transmembrane BAX inhibitor motif containing 1	Tmbim1	1.49646	1.93311	1.95398	1.81541	1.67792	1.65617	-0.487789	-0.411386	0.269836	0.0525551	0.576785	Mm.261182	chr1	74221453	74237148	69660
1417215_at	RAB27b, member RAS oncogene family	Rab27b	4.20303	2.42119	2.70901	4.39141	4.51377	4.24294	0.202215	-0.0191998	0.429427	-0.155333	-0.45711	Mm.246753	chr18	70109027	70178732	80718
1417222_a_at	transmembrane protein 123	Tmem123	1.51223	0.857228	0.768773	1.5846	1.88352	1.98601	-0.0445909	-0.11515	0.119658	0.0128164	0.0272655	Mm.283293	chr9	7764617	7794854	71929
1417228_at	calpain 1	Capn1	2.03448	1.81663	1.94075	1.81526	1.79142	1.81231	0.0773191	0.4645	-0.196553	-0.21003	-0.135234	Mm.6221	chr19	5988545	6014474	12333
1417237_at	phospholipase D2	Pld2	1.29012	1.23582	1.37878	1.1261	0.920052	0.937152	-0.098506	0.0573997	-0.0555382	-0.0997381	0.196384	Mm.260177	chr11	70356358	70374305	18806
1417252_at	5',3'-nucleotidase, cytosolic	Nt5c	1.48768	1.5965	1.65524	1.78601	1.5542	1.48547	-0.224167	-0.155871	0.0217447	-0.0717888	0.430085	Mm.390379	chr11	115306514	115307944	50773
1417283_at	Ly6/neurotoxin 1	Lynx1	1.10114	1.83936	2.00978	1.64372	1.35439	1.67658	0.0367627	0.0527544	-0.0761762	-0.287224	0.273883	Mm.257067	chr15	74575105	74580242	23936
1417293_at	heparan sulfate 6-O-sulfotransferase 1 /// similar to heparan sulfate 6-sulfotransferase 1	Hs6st1 /// LOC100047260	1.67	1.1196	1.18766	1.13807	1.14184	1.26682	0.17954	0.382428	-0.16879	-0.445559	0.0523825	Mm.213566	chr1	36012548	36050992	100047260 /// 50785
1417297_at	inositol 1,4,5-triphosphate receptor 3	Itpr3	2.06602	1.99538	1.98368	1.82922	1.71051	1.64094	0.0376916	0.126049	-0.157657	-0.156247	0.150163	Mm.458106	chr17	26838170	26849811	16440
1417335_at	sulfotransferase family, cytosolic, 2B, member 1	Sult2b1	1.92656	2.68324	2.89972	2.22205	2.05693	2.01916	0.00951719	0.0424633	0.0091505	0.061357	-0.122489	Mm.271634	chr7	45597996	45627569	54200
1417346_at	PYD and CARD domain containing	Pycard	2.49722	2.72882	2.81719	2.75654	2.55946	2.70998	-0.289206	-0.123188	-0.0418062	-0.0461035	0.500301	Mm.24163	chr7	127782959	127784977	66824
1417373_a_at	tubulin, alpha 4A	Tuba4a	2.84225	3.06547	3.10507	2.96282	2.68856	2.87604	-0.0260458	0.301527	-0.270632	-0.306927	0.302075	Mm.1155	chr1	75097370	75102386	22145
1417374_at	tubulin, alpha 4A	Tuba4a	2.98385	3.10923	3.14157	3.00858	2.78638	2.97766	0.128369	0.260861	-0.0311346	-0.462072	0.103976	Mm.1155	chr1	75097370	75102386	22145
1417379_at	IQ motif containing GTPase activating protein 1	Iqgap1	2.06109	1.82901	1.69141	1.31071	1.09643	1.20964	0.216527	0.133056	-0.0883837	-0.216136	-0.0450659	Mm.207619	chr7	80585718	80676808	29875
1417380_at	IQ motif containing GTPase activating protein 1	Iqgap1	1.84945	1.6347	1.41006	0.859049	1.26661	1.18043	0.384657	0.469059	-0.320169	-0.295913	-0.237634	Mm.207619	chr7	80585718	80676808	29875
1417410_s_at	protein kinase C, iota	Prkci	1.55039	0.824235	0.844648	1.27047	1.33838	1.47032	0.159051	0.0829258	-0.140287	0.0433044	-0.145	Mm.291554	chr3	31186788	31243568	18759
1417434_at	glycerol phosphate dehydrogenase 2, mitochondrial	Gpd2	1.10818	1.61845	1.32632	1.79956	1.37371	1.26272	-0.204986	-0.526576	0.280559	0.127642	0.32336	Mm.3711	chr2	57053682	57183236	14571
1417472_at	myosin, heavy polypeptide 9, non-muscle	Myh9	1.33462	1.57301	1.6283	1.1177	0.976111	0.811824	0.0452604	0.189421	-0.112244	-0.210897	0.0884581	Mm.29677	chr15	77587842	77669406	17886
1417501_at	F-box protein 6	Fbxo6	1.66607	1.58257	1.65283	1.2396	1.4444	1.33505	0.0522223	0.213322	-0.194517	-0.207314	0.136289	Mm.27445	chr4	146989514	146995708	50762
1417517_at	pleiomorphic adenoma gene-like 2	Plagl2	1.35309	1.00725	1.0482	0.764357	1.11263	1.37119	0.170456	0.186855	-0.0872393	-0.0229406	-0.247131	Mm.103199	chr2	152919204	152932812	54711
1417519_at	pleiomorphic adenoma gene-like 2	Plagl2	1.68337	1.44894	1.46757	1.04407	1.38838	1.24212	0.0733786	0.217559	-0.0239096	-0.250704	-0.0163279	Mm.103199	chr2	152919204	152932812	54711
1417540_at	E74-like factor 1	Elf1	2.89503	1.74514	1.57199	2.31065	2.63298	2.77858	0.253446	0.29818	-0.173237	-0.199824	-0.178564	Mm.301204	chr14	78270275	78316631	13709
1417580_s_at	selenium binding protein 1 /// hypothetical protein LOC100044204	LOC100044204 /// Selenbp1	1.46362	1.7359	1.72331	1.43503	1.34015	1.51223	-0.345778	-0.122158	0.0459337	-0.108351	0.530354	Mm.196558	chr3	95018474	95030162	100044204 /// 20341
1417585_at	nucleoporin 210	Nup210	2.11134	2.83038	2.91356	1.75335	1.71648	1.29792	0.0125537	-0.0873408	-0.171096	0.013072	0.23281	Mm.28162	chr6	90978571	91082298	54563
1417600_at	solute carrier family 15 (H+/peptide transporter), member 2	Slc15a2	3.10968	2.07976	2.30065	3.29006	3.21985	3.14271	-0.196339	-0.284034	0.171223	0.2939	0.0152473	Mm.281804	chr16	36669402	36704201	57738
1417612_at	immediate early response 5	Ier5	1.37647	1.55885	1.6595	1.52764	1.40248	1.53771	-0.163972	-0.272372	0.134889	-0.0624943	0.36395	Mm.12246	chr1	156859232	156861851	15939
1417616_at	ST6 (alpha-N-acetyl-neuraminyl-2,3-beta-galactosyl-1,3)-N-acetylgalactosaminide alpha-2,6-sialyltransferase 2	St6galnac2	3.95227	4.25618	4.44818	4.09876	3.83362	3.85821	0.165281	0.807968	-0.39407	-0.333654	-0.245525	Mm.3947	chr11	116491392	116510958	20446
1417651_at	cytochrome P450, family 2, subfamily c, polypeptide 29	Cyp2c29	1.88653	2.74811	2.46763	2.46718	2.13879	2.43665	-0.0804796	-0.0694208	0.132128	0.0247135	-0.00694084	Mm.20764	chr19	39340409	39384215	13095
1417654_at	syndecan 4	Sdc4	2.40744	3.07208	2.86558	2.64793	1.84131	1.74197	-0.0978375	0.429212	-0.124143	-0.423253	0.216024	Mm.3815	chr2	164115457	164134380	20971
1417671_at	selenocysteine lyase	Scly	1.1272	1.20264	1.21999	0.924386	0.841688	0.744908	-0.0157261	-0.213679	-0.0944557	0.0950446	0.228817	Mm.25724	chr1	93128763	93151480	50880
1417689_a_at	PDZK1 interacting protein 1	Pdzk1ip1	3.09455	3.73283	3.77277	3.65758	3.40351	3.99676	0.0958657	0.616993	-0.525943	-0.25747	0.0705519	Mm.30181	chr4	114586654	114591825	67182
1417703_at	poliovirus receptor-related 2	Pvrl2	0.944838	1.51379	1.49964	0.780673	0.762588	0.919289	-0.000340462	-0.189431	0.0916853	-0.10367	0.201758	Mm.4341	chr7	18875165	18907824	19294
1417707_at	RIKEN cDNA B230342M21 gene	B230342M21Rik	2.21076	1.87319	1.86239	2.28568	2.05697	2.41774	-0.118686	-0.133453	0.222975	0.0708661	-0.0417047	Mm.279932	chr5	150840022	150845370	100637
1417732_at	annexin A8	Anxa8	5.41396	4.83268	4.85282	5.16403	5.06131	4.85578	0.04667	0.64932	-0.209756	-0.184077	-0.302156	Mm.3267	chr14	32915080	32929663	11752
1417738_at	RAB25, member RAS oncogene family	Rab25	5.04597	5.243	5.27682	5.28313	5.00595	5.17688	-0.207054	0.94421	-0.6569	-0.35278	0.272525	Mm.26994	chr3	88627955	88634211	53868
1417772_at	glyoxylate reductase/hydroxypyruvate reductase	Grhpr	0.896828	1.43201	1.56686	1.17164	0.727706	0.772099	-0.26718	-0.147779	0.0180264	-0.00217628	0.39911	Mm.196574	chr4	45002507	45011834	76238
1417798_at	RIKEN cDNA 1810019J16 gene	1810019J16Rik	3.51728	3.23794	3.52493	3.59099	3.22199	3.233	-0.310304	0.392225	-0.133048	-0.0699816	0.121109	Mm.299081	chr4	132799700	132802865	69073
1417802_at	RIKEN cDNA 1110032A04 gene	1110032A04Rik	2.01183	0.875743	0.968754	1.28698	1.05113	1.66573	-0.00415611	0.0159569	0.0335565	-0.0866075	0.0412498	Mm.45481	chr3	69907467	69947869	66183
1417803_at	RIKEN cDNA 1110032A04 gene	1110032A04Rik	2.67844	2.33328	2.31115	2.30733	1.76536	2.29554	-0.00657797	-0.054812	0.0221844	-0.110558	0.149764	Mm.45481	chr3	69907467	69947869	66183
1417809_at	solute carrier family 22 (organic cation transporter), member 18	Slc22a18	2.12892	2.89372	2.87912	2.43961	2.30949	2.51002	-0.0970426	0.183901	0.147244	-0.421248	0.187146	Mm.271740	chr7	143284505	143308724	18400
1417812_a_at	laminin, beta 3	Lamb3	5.03948	4.23067	4.55218	3.99432	4.25207	4.29864	0.360848	-0.00770712	-0.241918	-0.150888	0.0396662	Mm.435441	chr1	195002749	195044601	16780
1417813_at	inhibitor of kappaB kinase epsilon	Ikbke	1.60279	1.01199	0.935747	1.13351	0.965859	0.903463	0.0561051	0.0150371	-0.100792	-0.0401258	0.0697765	Mm.386783	chr1	133082146	133107117	56489
1417829_a_at	RAB15, member RAS oncogene family	Rab15	2.45376	1.78412	1.79277	1.96811	2.00423	1.88182	0.102346	0.183117	-0.22517	-0.258917	0.198623	Mm.172847	chr12	77716799	77741291	104886
1417837_at	pleckstrin homology-like domain, family A, member 2	Phlda2	0.913665	1.32783	1.61979	0.416107	0.906441	0.855435	-0.0536432	0.188909	-0.0422115	0.00339985	-0.0964556	Mm.334344	chr7	143310923	143311907	22113
1417845_at	claudin 6	Cldn6	3.88718	4.09309	4.03858	3.64032	3.51375	3.21039	0.294459	0.753355	-0.62356	-0.792946	0.368693	Mm.86421	chr17	23407296	23410066	54419
1417852_x_at	chloride channel calcium activated 1	Clca1	4.42336	2.50128	2.69177	4.06896	4.16179	4.22576	0.136858	0.0319166	0.167975	-0.133126	-0.20362	Mm.454553	chr3	144667062	144698341	12722
1417853_at	chloride channel calcium activated 1	Clca1	5.22484	3.4785	3.45101	5.13403	5.18381	5.00338	-0.241651	0.439226	-0.279121	0.0508161	0.0307293	Mm.454553	chr3	144667062	144698341	12722
1417883_at	glutathione S-transferase, theta 2	Gstt2	3.27373	3.25867	3.19152	3.29491	3.22405	3.26205	-0.0970817	0.154187	-0.289457	-0.102934	0.335286	Mm.24118	chr10	75275532	75278302	14872
1417895_a_at	transmembrane protein 54	Tmem54	4.18517	3.78066	4.00435	3.94819	3.86003	3.97609	0.0526042	0.187916	-0.280957	-0.380129	0.420567	Mm.25295	chr4	128607833	128613930	66260
1417928_at	PDZ and LIM domain 4	Pdlim4	1.44877	1.56966	1.62492	1.49453	1.29792	1.22713	-0.28162	-0.22799	0.180088	-0.0687647	0.398288	Mm.21830	chr11	53898350	53912391	30794
1417942_at	Ly6/Plaur domain containing 3	Lypd3	5.28367	4.89184	4.82084	5.00155	5.13737	5.30603	0.233884	0.237493	-0.306691	-0.211119	0.046433	Mm.281093	chr7	24345316	24349876	72434
1417957_a_at	tetraspanin 1	Tspan1	5.73501	5.86904	5.9921	5.91765	5.74706	6.06677	-0.22295	0.26586	-0.117509	-0.304606	0.379205	Mm.45994	chr4	115659860	115665518	66805
1417958_at	tetraspanin 1	Tspan1	3.9388	4.00146	4.29792	3.83516	4.05929	4.39473	0.0254855	0.169016	-0.0362706	0.0277853	-0.186015	Mm.45994	chr4	115659860	115665518	66805
1417963_at	phospholipid transfer protein	Pltp	1.99718	1.59976	1.7511	1.32143	1.66982	1.27468	0.091053	0.327947	-0.30205	-0.292425	0.175475	Mm.6105	chr2	164530725	164548832	18830
1417985_at	Notch-regulated ankyrin repeat protein	Nrarp	1.59819	1.2948	1.25692	1.04815	1.35806	1.06652	0.129457	0.23496	-0.316174	-0.156253	0.108009	Mm.46539	chr2	25002724	25005299	67122
1418050_at	glycosylphosphatidylinositol specific phospholipase D1	Gpld1	4.06815	3.8737	3.80304	3.69496	3.81808	3.70935	-0.0954785	0.274615	-0.106722	-0.320528	0.248113	Mm.291831	chr13	24950683	24998184	14756
1418051_at	Eph receptor B6	Ephb6	1.40473	1.52228	1.32419	1.21635	0.918552	0.749023	-0.102453	-0.0837021	0.0341597	-0.128452	0.280448	Mm.271976	chr6	41535112	41550113	13848
1418091_at	transcription factor CP2-like 1	Tcfcp2l1	1.87393	2.67617	2.78732	1.64265	1.81679	2.01804	0.414745	0.82225	-1.06573	-0.242222	0.0709581	Mm.24621	chr1	120455494	120512714	81879
1418102_at	hairy and enhancer of split 1 (Drosophila)	Hes1	2.5202	1.81602	1.8645	1.94184	2.24199	2.12799	0.239241	0.395228	-0.384966	-0.238258	-0.0112438	Mm.390859	chr16	29985090	29987543	15205
1418133_at	B-cell leukemia/lymphoma 3	Bcl3	1.50363	1.71557	1.75432	1.70442	1.65995	1.42869	0.00967073	-0.114143	-0.119668	-0.043047	0.267187	Mm.439658	chr7	18966983	18981237	12051
1418158_at	transformation related protein 63	Trp63	6.12102	5.25081	5.36447	5.9158	5.97176	5.97009	0.166014	1.19914	-0.603888	-0.462244	-0.299022	Mm.20894	chr16	25717284	25807438	22061
1418191_at	ubiquitin specific peptidase 18 /// similar to ubiquitin specific protease UBP43	LOC100048346 /// Usp18	3.48264	3.30463	3.71976	3.77047	3.30668	3.61484	-0.264171	-0.230615	-0.129454	-0.256872	0.88111	Mm.326911	chr6	121211553	121236483	100048346 /// 24110
1418207_at	FXYD domain-containing ion transport regulator 4	Fxyd4	1.16965	1.02534	1.12135	0.919662	1.06412	1.09307	0.136099	0.0681615	-0.0436234	-0.00299072	-0.157644	Mm.250392	chr6	117899177	117902955	108017
1418283_at	claudin 4	Cldn4	4.19657	3.3416	3.374	3.33035	3.60105	3.78252	0.288849	1.34844	-0.542779	-0.872828	-0.221681	Mm.7339	chr5	135229749	135231709	12740
1418300_a_at	MAP kinase-interacting serine/threonine kinase 2	Mknk2	1.28525	1.41633	1.31642	0.967697	0.922735	0.738174	0.0373917	-0.0938463	-0.0572662	-0.139435	0.253153	Mm.42126	chr10	80068453	80079295	17347
1418318_at	ring finger protein 128	Rnf128	3.05079	1.23889	1.27289	2.70742	2.81185	2.9049	0.20917	0.16671	-0.0676489	-0.0739574	-0.234274	Mm.27764	chrX	134956983	135019733	66889
1418350_at	heparin-binding EGF-like growth factor	Hbegf	0.737908	1.62502	1.42097	1.02346	0.701486	1.02703	-0.186072	-0.0617337	0.0546031	-0.0814099	0.274615	Mm.289681	chr18	36630901	36641748	15200
1418352_at	hydroxysteroid (17-beta) dehydrogenase 2	Hsd17b2	1.2874	1.37258	0.961557	1.60269	0.841471	0.927775	-0.0104246	-0.174005	0.0984178	0.121226	-0.0352139	Mm.276466	chr8	120587803	120645005	15486
1418359_at	Williams Beuren syndrome chromosome region 27 (human)	Wbscr27	1.20338	1.39366	1.33756	1.37725	1.18944	1.18698	-0.236531	-0.251087	0.135028	-0.0129142	0.365501	Mm.34235	chr5	135217025	135225849	79565
1418374_at	FXYD domain-containing ion transport regulator 3	Fxyd3	5.40271	5.7242	5.74854	5.6788	5.65848	5.81587	0.153017	0.639322	-0.442622	-0.298166	-0.0515523	Mm.263847	chr7	30779296	30785438	17178
1418401_a_at	dual specificity phosphatase 16	Dusp16	1.4587	0.704978	0.97894	1.47401	1.21945	1.48354	0.091691	-0.238964	0.22227	-0.0754156	0.00042057	Mm.3994	chr6	134681134	134758258	70686
1418415_at	homeo box B5	Hoxb5	1.17659	1.74619	1.49348	0.774854	0.642015	0.638369	0.0987329	0.186746	-0.264945	-0.189544	0.169013	Mm.207	chr11	96119601	96122211	15413
1418449_at	ladinin	Lad1	5.63654	5.56929	5.53846	5.40682	5.35643	5.19313	-0.0497007	0.961648	-0.553176	-0.651676	0.292904	Mm.36726	chr1	137634976	137649559	16763
1418460_at	SH3 domain protein D19	Sh3d19	0.963265	1.09388	1.00202	1.26118	1.21227	0.822546	-0.00363922	-0.10937	0.133764	0.00357676	-0.024334	Mm.2454	chr3	86057106	86215023	27059
1418461_at	SH3 domain protein D19	Sh3d19	1.16277	0.810801	1.30202	1.17717	1.22432	1.50381	-0.199839	-0.11819	-0.0367074	0.0288153	0.325923	Mm.2454	chr3	86057106	86215023	27059
1418469_at	nuclear receptor interacting protein 1	Nrip1	1.93194	0.721541	0.950725	0.983871	1.2872	0.927872	0.576962	0.360537	-0.266184	-0.110652	-0.560663	Mm.455873	chr16	76172362	76255625	268903
1418475_at	sodium channel, nonvoltage-gated 1 beta	Scnn1b	2.93465	2.67153	2.62912	2.6077	2.55344	2.56013	0.119873	0.219712	-0.196231	-0.163307	0.0199547	Mm.7709	chr7	121656186	121709747	20277
1418496_at	forkhead box A1 /// similar to Hepatocyte nuclear factor 3-alpha (HNF-3A) (Forkhead box protein A1)	Foxa1 /// LOC100047556	5.8535	5.26261	5.29124	5.64905	5.77321	5.92707	0.0808196	1.17291	-0.0993419	-0.554194	-0.600194	Mm.4578	chr12	58458639	58463974	100047556 /// 15375
1418509_at	carbonyl reductase 2	Cbr2	5.49903	5.98793	5.96009	5.63299	5.8653	5.95153	-0.290295	0.879512	-0.499939	-0.309454	0.220177	Mm.21454	chr11	120545186	120548071	12409
1418517_at	Iroquois related homeobox 3 (Drosophila)	Irx3	3.02401	2.85755	2.52337	2.45827	2.37259	3.43639	0.10057	0.0763183	-0.152903	-0.263212	0.239228	Mm.238044	chr8	94687652	94690986	16373
1418537_at	isochorismatase domain containing 2b	Isoc2b	1.31967	1.35515	1.24372	1.40307	1.14789	0.943782	-0.127937	-0.284462	0.126505	0.15151	0.134383	Mm.41385	chr7	4448044	4469280	67441
1418571_at	tumor necrosis factor receptor superfamily, member 12a	Tnfrsf12a	2.35314	2.90166	2.90292	2.38686	2.25552	2.24555	-0.0789742	0.169496	0.0479169	-0.533356	0.394921	Mm.28518	chr17	23403068	23405059	27279
1418572_x_at	tumor necrosis factor receptor superfamily, member 12a	Tnfrsf12a	2.17961	2.7523	2.85491	2.33197	2.15741	2.21146	-0.1749	0.168455	-0.186546	-0.273514	0.466505	Mm.28518	chr17	23403068	23405059	27279
1418601_at	aldehyde dehydrogenase family 1, subfamily A7	Aldh1a7	5.82249	5.35643	5.40648	5.74448	5.64674	5.88754	-0.3785	1.1779	-0.352566	-0.608816	0.161984	Mm.14609	chr19	20760050	20794653	26358
1418605_at	nuclear receptor subfamily 2, group C, member 1	Nr2c1	1.71731	1.84567	2.11385	1.76314	1.54166	1.62564	-0.0445328	0.148464	-0.0870552	-0.0109329	-0.00594378	Mm.107483	chr10	93586169	93626324	22025
1418608_at	calmodulin-like 3	Calml3	1.49999	2.02813	1.9834	1.5083	1.35401	1.41071	0.47573	0.510465	0.776564	-0.896656	-0.866104	Mm.20079	chr13	3802141	3803553	70405
1418634_at	Notch gene homolog 1 (Drosophila)	Notch1	2.13562	1.87865	2.06405	1.41376	1.67656	1.59879	0.222185	0.0706596	-0.223708	-0.168822	0.0996895	Mm.290610	chr2	26279914	26325646	18128
1418645_at	histidine ammonia lyase	Hal	1.68209	1.1572	1.36246	1.23595	1.33646	1.40946	-0.023242	0.0549645	0.0468979	-0.0157399	-0.0628815	Mm.13000	chr10	92918566	92946547	15109
1418674_at	oncostatin M receptor	Osmr	2.13171	0.843525	1.44285	1.25486	1.4558	1.60206	0.358295	0.401759	-0.184407	-0.337777	-0.237869	Mm.10760	chr15	6760793	6822184	18414
1418686_at	2'-5' oligoadenylate synthetase 1C	Oas1c	1.434	1.40242	1.3514	1.35219	0.791951	1.33748	-0.177541	-0.0742378	-0.0415506	-0.059588	0.352915	Mm.43230	chr5	121060709	121073131	114643
1418687_at	activity regulated cytoskeletal-associated protein	Arc	1.09995	1.44597	1.83015	1.15732	1.34399	1.82027	0.0585647	0.0193553	-0.00274992	-0.0497136	-0.0254574	Mm.25405	chr15	74496337	74499825	11838
1418711_at	platelet derived growth factor, alpha	Pdgfa	2.73399	2.3766	2.39576	2.68337	2.38923	2.1821	-0.160579	-0.186894	0.0988798	-0.112337	0.360932	Mm.2675	chr5	139229653	139248570	18590
1418712_at	CDC42 effector protein (Rho GTPase binding) 5	Cdc42ep5	1.30469	1.42453	1.55916	1.25459	1.19285	1.31876	0.000496864	0.406297	-0.30927	-0.246826	0.149303	Mm.34268	chr7	3754101	3767947	58804
1418748_at	caspase 14	Casp14	1.70083	0.928252	1.09287	0.949337	1.25684	1.01499	0.150165	0.00274277	0.01021	-0.0651493	-0.0979681	Mm.20940	chr10	78115108	78121422	12365
1418799_a_at	procollagen, type XVII, alpha 1	Col17a1	4.57776	4.84807	4.86267	4.43108	4.31816	5.0982	-0.169016	0.330389	-0.256744	-0.0516186	0.14699	Mm.1225	chr19	47699656	47745405	12821
1418831_at	plakophilin 3	Pkp3	4.79238	4.89319	4.82252	4.6862	4.5227	4.4452	-0.0807676	0.403993	-0.135903	-0.287487	0.100166	Mm.350037	chr7	140931052	140941830	56460
1418832_at	plakophilin 3	Pkp3	2.27815	2.02731	1.94678	2.06317	1.79695	1.80762	0.10013	-0.0420442	-0.021461	-0.0898442	0.0532174	Mm.350037	chr7	140931052	140941830	56460
1418847_at	arginase type II	Arg2	1.93713	1.15004	1.90185	1.21407	1.63899	2.42323	0.17516	0.0773964	-0.233418	-0.360484	0.341346	Mm.3506	chr12	80049651	80075136	11847
1418879_at	RIKEN cDNA 9030611O19 gene	9030611O19Rik	2.25269	1.79422	2.08423	2.0675	1.78654	2.44521	0.424084	0.387961	-0.19549	0.137149	-0.7537	Mm.248938	chr12	31660022	31665999	104943
1418890_a_at	RAB3D, member RAS oncogene family	Rab3d	2.10072	1.76744	2.00618	1.88063	2.05181	1.88438	-0.0665474	0.134542	-0.254637	-0.1621	0.348743	Mm.260157	chr9	21657184	21668523	19340
1418924_at	Ras association (RalGDS/AF-6) domain family 7	Rassf7	2.23049	2.48426	2.4497	2.23668	2.1642	2.12977	-0.151535	0.0528717	-0.203321	-0.140969	0.442951	Mm.21202	chr7	141067152	141069978	66985
1418932_at	nuclear factor, interleukin 3, regulated /// similar to NFIL3/E4BP4 transcription factor	LOC100046232 /// Nfil3	0.872784	1.54942	1.46599	1.10245	1.03339	0.927568	-0.200605	-0.228998	0.0733409	-0.176327	0.532587	Mm.136604	chr13	52979635	52993423	100046232 /// 18030
1418953_at	F-box protein 16	Fbxo16	1.47344	1.06686	1.44524	1.4398	1.22236	1.0295	0.148088	0.0691576	-0.0231342	0.0668249	-0.26094	Mm.65308	chr14	64220729	64275610	50759
1418989_at	cathepsin E	Ctse	4.38828	3.75563	3.87761	4.39067	3.9819	4.56217	-0.126877	-0.132766	0.0813174	0.188108	-0.00978613	Mm.230249	chr1	133465859	133503051	13034
1419027_s_at	glycolipid transfer protein	Gltp	1.88964	1.96421	1.93285	1.81839	1.91967	2.03634	-0.0120659	-0.0396891	-0.0236053	-0.0548658	0.130224	Mm.275766	chr5	114930401	114951948	56356
1419051_at	OVO homolog-like 1 (Drosophila)	Ovol1	3.72273	4.08328	4.19561	3.78766	3.94428	3.98076	0.0532656	0.362759	-0.22668	0.0196843	-0.209028	Mm.280225	chr19	5549135	5560646	18426
1419052_at	OVO homolog-like 1 (Drosophila)	Ovol1	2.8863	2.63451	2.90653	2.77191	2.67914	2.41514	0.1706	0.390284	-0.0274215	-0.373565	-0.159897	Mm.280225	chr19	5549135	5560646	18426
1419057_at	solute carrier family 5 (sodium/glucose cotransporter), member 1	Slc5a1	2.18193	2.42326	2.23284	2.24981	1.9758	2.36804	-0.361354	0.23811	-0.0496669	0.234158	-0.0612478	Mm.25237	chr5	33421075	33478712	20537
1419063_at	UDP galactosyltransferase 8A	Ugt8a	2.76687	1.3881	1.52563	2.55252	2.56073	2.89953	0.228162	-0.0316138	-0.0209136	-0.0960264	-0.079608	Mm.306021	chr3	125857342	125907483	22239
1419067_a_at	RAB guanine nucleotide exchange factor (GEF) 1	Rabgef1	1.47159	1.96698	1.9781	1.57839	1.89454	1.68418	-0.250739	-0.444016	0.113598	0.289737	0.291419	Mm.288639	chr5	130471864	130499040	56715
1419068_at	RAB guanine nucleotide exchange factor (GEF) 1	Rabgef1	1.64013	1.90547	1.82643	1.70284	1.76104	1.61544	-0.242336	-0.31691	0.132072	0.113616	0.313561	Mm.288639	chr5	130471864	130499040	56715
1419069_at	RAB guanine nucleotide exchange factor (GEF) 1	Rabgef1	1.62516	1.21049	1.13014	1.31074	1.18352	1.59987	0.323883	0.230984	-0.142509	-0.29351	-0.118846	Mm.288639	chr5	130471864	130499040	56715
1419079_at	sodium channel, nonvoltage-gated 1 gamma	Scnn1g	4.75296	4.675	4.63594	4.65926	4.389	4.54967	0.387427	0.586769	-0.218003	-0.402666	-0.353529	Mm.35247	chr7	121525626	121559454	20278
1419091_a_at	annexin A2	Anxa2	1.06541	0.909353	0.922938	1.07217	0.956443	1.21164	-0.128133	-0.111337	0.0862055	-0.111369	0.264632	Mm.238343	chr9	69252815	69290953	12306
1419133_at	envoplakin	Evpl	4.73194	4.68081	4.62587	4.55183	4.39413	4.25774	-0.279279	0.484172	0.00326347	-0.193306	-0.0148497	Mm.293683	chr11	116036649	116039326	14027
1419134_at	Rhesus blood group-associated B glycoprotein	Rhbg	2.93197	3.26178	3.25533	2.87583	2.8789	2.72949	-0.151072	0.191033	-0.00704241	-0.0726685	0.039752	Mm.103777	chr3	88328800	88340629	58176
1419140_at	activin receptor IIB	Acvr2b	1.32493	1.09137	1.12197	1.42565	1.32881	0.910285	-0.0643253	-0.416324	0.334475	0.102408	0.0437641	Mm.390239	chr9	119251240	119282199	11481
1419147_at	REC8 homolog (yeast)	Rec8	1.93753	2.89562	2.97986	2.50149	2.31553	1.9777	-0.194787	-0.347673	-0.0833921	0.125108	0.500742	Mm.23149	chr14	54572236	54579461	56739
1419154_at	transmembrane protease, serine 2	Tmprss2	5.38602	5.16922	5.29746	5.25089	5.16171	5.23019	0.303569	0.656895	-0.504827	-0.355836	-0.0998011	Mm.276145	chr16	97719597	97767208	50528
1419195_at	WAP four-disulfide core domain 15B	Wfdc15b	3.79617	3.82356	3.84126	3.48172	3.5273	3.8599	-0.181221	1.08537	-0.371186	-0.319994	-0.212975	Mm.330764	chr2	163905863	163907051	192201
1419268_at	anterior gradient 2 (Xenopus laevis)	Agr2	3.89112	3.03901	3.06505	3.73105	3.89263	4.13211	-0.0301857	0.277756	-0.152462	-0.310404	0.215295	Mm.7244	chr12	36503186	36514347	23795
1419298_at	paraoxonase 3	Pon3	2.33281	1.67378	1.83915	2.66201	2.28423	2.69932	0.110953	0.0437708	0.0639477	-0.301421	0.0827517	Mm.9122	chr6	5171350	5206278	269823
1419304_at	brachyury	T	1.3027	1.27053	1.3581	1.06458	1.17649	1.14796	0.0148745	-0.101031	0.129808	0.0343127	-0.0779629	Mm.913	chr17	8272596	8280670	20997
1419322_at	FYVE, RhoGEF and PH domain containing 6	Fgd6	2.03432	1.78218	1.659	1.35941	1.421	1.64344	-0.542946	-0.122768	0.0872679	0.303092	0.275353	Mm.269596	chr10	93533041	93571803	13998
1419323_at	peptidyl arginine deiminase, type I	Padi1	0.842038	1.30577	1.47851	0.822614	0.713778	1.2788	0.171781	-0.162394	0.132064	0.0098424	-0.151291	Mm.442108	chr4	140085056	140117854	18599
1419403_at	cDNA sequence BC017612	BC017612	0.901309	1.11277	1.18803	1.0792	1.14452	1.45503	-0.238031	0.0572224	-0.0510674	0.0712376	0.160641	Mm.86572	chr9	15255996	15295650	170748
1419455_at	interleukin 10 receptor, beta	Il10rb	1.23897	1.2716	1.19293	1.27381	1.12964	1.45104	-0.0929832	-0.0307503	-0.130495	-0.0184383	0.272666	Mm.4154	chr16	91295302	91314693	16155
1419456_at	dicarbonyl L-xylulose reductase	Dcxr	2.34418	3.23724	3.50283	2.97583	2.75018	2.96621	-0.227176	0.0611649	-0.248145	-0.181786	0.595943	Mm.231091	chr11	120541489	120543373	67880
1419463_at	chloride channel calcium activated 2	Clca2	6.2771	4.91066	5.02792	6.48241	6.39105	6.55601	-0.446346	0.810122	-0.190346	0.0135388	-0.186969	Mm.20897	chr3	144734468	144756863	80797
1419474_a_at	ets homologous factor	Ehf	3.76309	3.31441	3.31719	3.90765	3.80905	4.06675	-0.106556	0.30094	-0.155881	0.0225563	-0.0610595	Mm.10724	chr2	103064863	103084540	13661
1419488_at	TNFAIP3 interacting protein 2	Tnip2	1.24185	0.574041	1.27253	0.739083	1.16441	1.13288	0.144448	0.269386	-0.199862	-0.150433	-0.063539	Mm.28615	chr5	34812897	34830836	231130
1419515_at	FYVE, RhoGEF and PH domain containing 2	Fgd2	2.3948	2.51141	2.43652	2.22835	1.92661	1.84304	-0.0784259	0.127745	0.0133748	-0.155259	0.092567	Mm.279187	chr17	29087926	29106547	26382
1419569_a_at	interferon-stimulated protein	Isg20	3.91263	3.33296	3.35892	3.77291	3.36786	3.55636	-0.291288	0.0881338	-0.0805607	-0.495022	0.778736	Mm.322843	chr7	78787313	78793918	57444
1419576_at	homeo box B13	Hoxb13	6.07737	5.52238	5.52019	6.25106	5.78218	5.2747	-0.269098	0.307222	0.164933	-0.453451	0.250393	Mm.57221	chr11	96010411	96012688	15408
1419602_at	homeo box A2	Hoxa2	1.30222	0.763694	0.97842	1.13687	1.21597	1.03437	0.0357838	-0.186005	0.0355115	-0.0098896	0.124601	Mm.131	chr6	52091933	52094414	15399
1419613_at	procollagen, type VII, alpha 1	Col7a1	2.31908	2.96374	3.01188	2.7058	2.86762	3.03634	-0.162591	-0.339748	0.268025	0.0925846	0.14173	Mm.6200	chr9	108810681	108841812	12836
1419620_at	pituitary tumor-transforming 1	Pttg1	1.70144	1.18545	1.41417	1.94586	1.71101	1.54046	0.352218	-0.828675	0.331821	0.321892	-0.177254	Mm.6856	chr11	43263684	43269629	30939
1419647_a_at	immediate early response 3	Ier3	0.623667	1.53327	1.45314	0.806202	0.764064	0.940021	-0.114594	-0.25349	0.00859356	0.0233221	0.336169	Mm.25613	chr17	35429749	35430964	15937
1419671_a_at	interleukin 17 receptor C	Il17rc	2.32654	1.74755	2.10178	1.80003	1.84973	1.90026	-0.0182323	-0.286576	0.019402	0.0425291	0.242879	Mm.213397	chr6	113437257	113448915	171095
1419708_at	wingless-related MMTV integration site 6	Wnt6	2.41559	3.19108	3.22306	2.65643	2.48439	2.50907	-0.083076	0.243219	-0.381858	-0.329391	0.551106	Mm.268282	chr1	74705352	74718155	22420
1419709_at	stefin A3	Stfa3	1.27123	0.620834	0.791091	1.69139	1.16526	2.22625	0.0749607	-0.000205994	0.057199	-0.471313	0.339359	Mm.136573	chr16	36369769	36374631	20863
1419766_at	SNF1-like kinase	Snf1lk	1.2586	1.84098	1.66309	1.55558	1.62193	1.38192	-0.255813	-0.0597224	0.0176368	-0.0162549	0.314155	Mm.290941	chr17	31572966	31584457	17691
1419814_s_at	S100 calcium binding protein A1	S100a1	1.40177	1.69744	1.75252	1.31929	1.41042	1.45097	-0.0477619	0.42118	-0.459726	-0.311236	0.397546	Mm.24662	chr3	90596977	90598076	20193
1419820_at	polycystic kidney and hepatic disease 1	Pkhd1	2.24777	2.40482	2.5147	1.47962	1.26616	1.88217	0.292966	0.611645	-0.793927	0.023479	-0.134161	Mm.249253	chr1	20042918	20043409	241035
1419835_s_at	plectin 1	Plec1	1.77913	2.31321	2.33919	1.594	1.60022	1.44151	0.061615	-0.0654774	-0.0848322	-0.106033	0.19473	Mm.234912	chr15	75998228	75998580	18810
1419940_at	RIKEN cDNA C030018P15 gene	C030018P15Rik	1.11757	0.966701	0.952236	1.038	1.00917	1.40934	0.151816	-0.518074	0.190664	0.234492	-0.0588961		chr12	71804293	71804896	109260
1419967_at	SEH1-like (S. cerevisiae	Seh1l	0.79392	1.05481	1.14188	1.49222	1.13711	1.0746	-0.51672	-0.545019	0.520208	0.114012	0.42752	Mm.307315	chr18	67920271	67920824	72124
1420018_s_at	tetraspanin 8	Tspan8	1.53993	1.34662	1.5155	1.97803	1.76985	1.68177	-0.125167	0.188833	-0.239637	0.02106	0.154912	Mm.22270	chr10	115253454	115254002	216350
1420019_at	Tetraspanin 8	Tspan8	2.95493	2.7464	2.77312	3.34032	2.92404	3.23315	-0.0642824	-0.103115	-0.286858	0.169808	0.284448	Mm.22270	chr10	115253454	115254002	216350
1420075_at			1.34132	0.636828	0.853469	1.01009	1.74768	1.54609	0.141813	-0.451708	0.109423	0.123386	0.0770869		chr18	64712552	64712769
1420089_at	Nuclear factor of kappa light chain gene enhancer in B-cells inhibitor, alpha	Nfkbia	1.0171	1.07451	1.17124	1.05193	1.05109	0.995927	-0.196017	-0.467166	0.200265	0.0866671	0.376251	Mm.170515	chr12	56407539	56407958	18035
1420160_s_at	myosin IE	Myo1e	1.47716	1.07604	1.13294	0.660323	1.12606	0.739521	0.211963	-0.0571012	-0.0808539	-0.109071	0.0350618	Mm.249311	chr9	70198886	70199095	71602
1420171_s_at	myosin, heavy polypeptide 9, non-muscle	Myh9	1.09709	1.33776	1.354	1.06975	0.844656	0.432909	0.0552492	0.248105	-0.0231752	-0.280748	0.000571251	Mm.29677	chr15	77587844	77588171	17886
1420172_at			0.979829	1.2432	1.24017	1.19582	1.00786	0.984451	-0.249911	-0.423234	0.220613	0.25254	0.199987		chr15	77587844	77588171
1420183_at	Loricrin	Lor	2.11592	2.62589	2.62211	2.50913	2.48445	2.44236	-0.0352316	0.0808048	0.140987	0.00588989	-0.192455	Mm.1121	chr3	92166199	92166503	16939
1420191_s_at	DNA segment, Chr 16, Brigham & Women's Genetics 1494 expressed	D16Bwg1494e	1.68953	1.04378	1.53684	1.72923	1.78031	1.51475	-0.0647306	-0.556356	0.330351	0.140482	0.150255	Mm.246388	chr16	17191925	17192223	224019
1420193_at	keratin 17	Krt17	1.91538	1.15302	1.25797	1.59045	1.36515	1.34546	-0.0526361	0.163204	-0.083075	0.193563	-0.221055	Mm.14046	chr11	100072314	100072556	16667
1420194_at			0.823416	1.3697	1.56459	0.995355	0.808578	0.730877	0.149559	0.0147114	0.163427	-0.0165706	-0.311125		chr11	100072314	100072556
1420338_at	arachidonate 15-lipoxygenase	Alox15	3.04385	3.36239	3.24705	3.47055	2.62186	3.57261	0.246803	-0.224717	0.309909	0.0487967	-0.380792	Mm.4584	chr11	70160341	70168212	11687
1420352_at	protease, serine, 22	Prss22	5.35599	5.15444	5.27313	5.3813	5.40426	5.27633	-0.301016	0.804835	-0.170654	-0.448544	0.115378	Mm.157351	chr17	23721156	23725720	70835
1420427_a_at	DEAH (Asp-Glu-Ala-His) box polypeptide 32	Dhx32	1.76245	1.12437	1.08676	1.26238	0.747172	1.29574	0.109043	0.0851083	-0.0566893	-0.339842	0.202378	Mm.199223	chr7	133559374	133615146	101437
1420435_at	RIKEN cDNA 1700011A15 gene	1700011A15Rik	4.52211	4.71493	4.72981	4.49732	4.54148	4.21019	-0.205258	0.603821	-0.0711169	-0.303777	-0.0236707	Mm.158111	chr15	101275807	101281943	66322
1420454_at	retinoic acid induced 1	Rai1	1.73848	1.43466	1.46523	0.985427	0.937289	0.893571	0.437051	-0.292913	0.0712585	-0.159164	-0.0562315	Mm.296366	chr11	59956278	60008225	19377
1420459_at	ripply3 homolog (zebrafish)	Ripply3	2.52134	2.07683	2.10223	2.30697	2.55241	2.15978	0.128814	0.105489	-0.214696	-0.205628	0.186024	Mm.42604	chr16	94437217	94445727	170765
1420502_at	spermidine/spermine N1-acetyl transferase 1	Sat1	2.21346	1.34492	1.52375	2.17171	1.85655	2.51442	0.242572	0.132484	-0.0498619	-0.386858	0.0616617	Mm.2734	chr5	30124973	30126001	20229
1420508_at	sema domain, immunoglobulin domain (Ig), short basic domain, secreted, (semaphorin) 3 F	Sema3f	2.28639	1.90964	2.02157	1.57394	1.6398	1.68091	0.0695462	0.562314	-0.640723	-0.433074	0.441935	Mm.12903	chr9	107539599	107568576	20350
1420521_at	papilin, proteoglycan-like sulfated glycoprotein	Papln	2.77224	2.87382	2.83067	2.45709	2.24684	2.45902	0.0180478	0.0160594	0.168451	-0.10453	-0.0980267	Mm.133443	chr12	84653381	84682105	170721
1420589_at	hyaluronan synthase 3 /// similar to hyaluronan synthase 3	Has3 /// LOC100047776	1.94177	0.864947	1.40768	1.0913	1.10732	1.62022	0.0856857	0.210701	-0.182191	0.0570388	-0.171233	Mm.56986	chr8	109759370	109772031	100047776 /// 15118
1420624_a_at	vesicle-associated membrane protein 8	Vamp8	0.923799	1.23639	1.28524	1.21956	1.23449	1.22205	-0.21179	0.154958	-0.133019	-0.148509	0.338361	Mm.1838	chr6	72314736	72320176	22320
1420637_at	phosphoribosyl pyrophosphate synthetase 2	Prps2	0.964933	1.28882	1.66025	1.47375	1.41767	1.50216	-0.00503445	-0.205749	0.154757	0.0491552	0.0068717	Mm.272955	chrX	162691026	162726837	110639
1420663_at	zinc finger and BTB domain containing 7B /// similar to Zinc finger and BTB domain containing 7B	LOC100046682 /// Zbtb7b	1.61058	1.89879	1.82981	1.54765	1.4315	1.78856	-0.328123	0.102116	-0.119116	-0.0362659	0.38139	Mm.262184	chr3	89464821	89467184	100046682 /// 22724
1420668_a_at	Yip1 domain family, member 2	Yipf2	0.823287	1.3796	1.2787	1.19365	1.00506	0.685968	-0.340276	-0.292226	0.272296	-0.0557609	0.415968	Mm.178115	chr9	21339111	21343149	74766
1420683_at	BCL2/adenovirus E1B 19kD interacting protein like	Bnipl	4.89643	5.13083	5.38725	5.32351	5.19307	5.07683	0.0175343	0.21967	0.127071	-0.284001	-0.0802736	Mm.331209	chr3	95326493	95336597	171388
1420712_a_at	hepsin	Hpn	2.41749	2.43287	2.97586	1.90075	2.08469	2.27904	0.0598202	0.567173	-0.490011	-0.138484	0.00150299	Mm.19182	chr7	30807484	30824035	15451
1420715_a_at	peroxisome proliferator activated receptor gamma	Pparg	3.57157	2.35474	3.07249	3.5977	2.80774	3.2706	-0.132177	0.0909605	0.0180759	0.0324683	-0.00932598	Mm.3020	chr6	115387684	115456018	19016
1420747_at	per-pentamer repeat gene /// hypothetical protein LOC100044198	LOC100044198 /// Ppnr	1.61675	1.02623	1.42774	1.70717	2.05495	1.68463	0.144469	-0.630826	0.685478	0.290189	-0.489309	Mm.439757	chr19	55899141	55901981	100044198 /// 26930
1420760_s_at	N-myc downstream regulated gene 1	Ndrg1	1.87907	1.81905	1.88833	1.56093	1.22698	1.87869	-0.0425062	-0.0158291	-0.161866	-0.163431	0.383635	Mm.30837	chr15	66758990	66799290	17988
1420847_a_at	fibroblast growth factor receptor 2	Fgfr2	1.20124	1.51811	1.45416	1.36665	1.11401	1.41634	-0.0962386	0.243721	-0.0613027	-0.0566392	-0.0295429	Mm.16340	chr7	129954604	130057361	14183
1420851_at	par-6 partitioning defective 6 homolog gamma (C. elegans)	Pard6g	1.22445	0.992899	0.975155	1.17619	1.02009	0.95685	0.0148211	-0.22214	0.113163	0.0455303	0.048625	Mm.24678	chr18	80209044	80281699	93737
1420892_at	wingless-related MMTV integration site 7B	Wnt7b	3.41136	3.88785	3.74906	3.74766	3.72406	3.69058	0.205015	0.279963	-0.235753	-0.287936	0.0387101	Mm.306946	chr15	85363202	85409598	22422
1420905_at	interleukin 17 receptor A	Il17ra	1.58918	1.5528	1.67208	1.05971	1.27813	1.20327	0.0708294	0.192227	-0.12479	-0.137092	-0.00117493	Mm.4481	chr6	120428848	120449350	16172
1420906_at	CD2-associated protein	Cd2ap	1.70983	0.280936	0.636128	1.52476	1.3378	1.5389	0.104667	0.191587	-0.11741	0.0439959	-0.222844	Mm.218637	chr17	42256392	42339873	12488
1420930_s_at	catenin (cadherin associated protein), alpha-like 1	Ctnnal1	1.6797	0.815507	0.950426	1.33809	1.4602	1.61641	0.0431766	0.125195	-0.0481157	-0.100976	-0.0192776	Mm.218891	chr4	56904989	56959249	54366
1420979_at	p21 (CDKN1A)-activated kinase 1	Pak1	1.2837	1.66544	1.62177	1.57127	1.27411	1.39031	-0.00767136	-0.169061	0.0611477	-0.140914	0.256499	Mm.260227	chr7	97718161	97787571	18479
1421006_at	procollagen, type IV, alpha 6	Col4a6	2.05014	1.41782	1.3279	1.3032	1.52049	1.75418	0.0630817	0.509971	-0.433136	-0.229253	0.0893373	Mm.155586	chrX	136411770	136720444	94216
1421007_at	procollagen, type IV, alpha 6	Col4a6	2.81921	2.57714	2.37352	2.44572	2.41998	2.5433	0.0266681	0.254604	-0.43888	-0.394989	0.552595	Mm.155586	chrX	136411770	136720444	94216
1421040_a_at	glutathione S-transferase, alpha 2 (Yc2)	Gsta2	4.31529	4.09811	4.39785	4.6884	4.35537	4.85634	-0.0807843	0.0204353	-0.224671	0.115589	0.169432	Mm.422778	chr9	78042820	78091186	14858
1421072_at	Iroquois related homeobox 5 (Drosophila)	Irx5	4.09518	3.82795	3.74454	3.75249	3.86567	3.95201	-0.0125775	0.0761051	-0.195033	-0.0435801	0.175083	Mm.101153	chr8	95246876	95250582	54352
1421087_at	period homolog 3 (Drosophila)	Per3	2.02102	1.72183	2.00572	2.1009	1.84916	1.95277	0.12658	0.0192108	-0.00324726	-0.123926	-0.0186143	Mm.121361	chr4	149847456	149888421	18628
1421117_at	dystonin	Dst	5.83615	5.15482	5.01215	5.82106	5.97928	5.92422	0.112859	0.655992	-0.176952	-0.436361	-0.155536	Mm.336625	chr1	34104877	34128450	13518
1421134_at	amphiregulin	Areg	1.49869	1.324	1.31638	1.54105	1.0574	1.7886	-0.0856018	0.133793	-0.0539985	0.00961256	-0.00380468	Mm.8039	chr5	92214798	92223629	11839
1421151_a_at	Eph receptor A2	Epha2	1.86496	2.05809	2.24544	1.7937	1.63849	1.81275	0.0555782	0.094389	-0.269644	0.0315418	0.0881352	Mm.2581	chr4	140573345	140601454	13836
1421204_a_at	nudix (nucleoside diphosphate linked moiety X)-type motif 16	Nudt16	1.14058	1.36202	1.45606	1.17571	1.23408	1.18252	-0.0279198	-0.200293	0.141698	-0.0657549	0.15227	Mm.305810	chr9	104987799	104989899	75686
1421209_s_at	inhibitor of kappaB kinase gamma	Ikbkg	1.37533	1.131	1.05967	0.93716	0.729131	0.979889	0.180394	0.313744	-0.342584	-0.0896764	-0.0618792	Mm.12967	chrX	70677331	70702331	16151
1421213_at	EDAR (ectodysplasin-A receptor)-associated death domain	Edaradd	1.96906	1.39869	1.93274	2.01396	2.08237	2.17662	-0.0477328	0.0889897	-0.150508	0.153853	-0.0446019	Mm.159671	chr13	12531872	12574905	171211
1421223_a_at	annexin A4	Anxa4	2.07824	1.5997	1.58356	1.79876	1.88126	2.18324	0.0323257	0.0797834	-0.130362	-0.0580511	0.0763073	Mm.259702	chr6	86702480	86731443	11746
1421230_a_at	Musashi homolog 2 (Drosophila)	Msi2	1.70615	1.21669	1.29387	0.886085	1.52135	1.05731	0.040237	0.217151	-0.188288	-0.18907	0.119971	Mm.400451	chr11	88158875	88534191	76626
1421279_at	laminin, gamma 2	Lamc2	4.44441	4.19227	4.36076	4.16943	4.23558	4.38195	0.195348	0.602978	-0.719426	-0.136075	0.0571756	Mm.329272	chr1	154884976	154948277	16782
1421340_at	mitogen activated protein kinase kinase kinase 5 /// similar to mitogen activated protein kinase kinase kinase 5	LOC675366 /// Map3k5	1.82431	1.83614	1.89762	1.6105	1.35672	1.72238	-0.269169	0.0604963	0.175343	-0.0187058	0.0520344	Mm.6595	chr10	19623898	19831455	26408 /// 675366
1421344_a_at	ajuba	Jub	1.02463	1.63708	1.63136	1.29076	1.36213	1.11796	-0.353131	-0.159763	0.118069	0.13632	0.258507	Mm.100253	chr14	53521648	53531808	16475
1421375_a_at	S100 calcium binding protein A6 (calcyclin)	S100a6	3.0472	3.49411	3.49859	3.29753	3.18731	3.35146	-0.510219	0.0352106	0.0438051	-0.334404	0.765606	Mm.100144	chr3	90699110	90700342	20200
1421402_at	metastasis associated 3	Mta3	1.28385	0.767531	0.999224	1.29884	0.992594	0.901888	-0.205905	-0.0960522	0.0586958	0.019187	0.224076	Mm.277668	chr17	83614544	83712924	116871
1421404_at	chemokine (C-X-C motif) ligand 15	Cxcl15	5.48161	4.43434	4.62756	5.56129	5.64257	5.55461	-0.245646	0.580864	-0.296598	-0.14825	0.109629	Mm.64326	chr5	91869667	91877094	20309
1421525_a_at	NLR family, apoptosis inhibitory protein 5	Naip5	1.53313	1.32072	1.30604	1.20873	1.44757	1.99799	0.0391316	-0.104017	0.0119638	-0.113689	0.166608	Mm.290476	chr13	101312181	101346512	17951
1421544_at	dynein, axonemal, heavy chain 11	Dnahc11	0.704613	1.1933	1.1562	1.32661	0.998393	1.08198	0.186908	-0.940525	0.31119	0.295208	0.147219	Mm.390540	chr12	118322088	118643145	13411
1421604_a_at	Kruppel-like factor 3 (basic) /// similar to BKLF	Klf3 /// LOC100046855	1.57585	1.6099	1.35445	2.04068	1.6203	1.75723	0.0323968	0.149567	0.0231051	-0.311429	0.10636	Mm.392759	chr5	65091518	65108311	100046855 /// 16599
1421679_a_at	cyclin-dependent kinase inhibitor 1A (P21)	Cdkn1a	2.25744	2.28671	2.5215	1.93606	1.80929	2.36195	-0.0208597	0.565028	-0.441701	-0.441327	0.338864	Mm.195663	chr17	28825870	28827226	12575
1421706_at	matrix metallopeptidase 20 (enamelysin)	Mmp20	1.84706	0.563784	0.982285	1.61574	1.22342	1.20774	-0.00337458	-0.150909	0.334361	-0.130081	-0.0499978	Mm.390121	chr9	7628239	7674805	30800
1421708_a_at	signal transducer and activator of transcription 6	Stat6	1.39476	1.22584	1.07761	1.227	0.84276	0.988805	-0.251654	0.25035	-0.101474	-0.26272	0.365499	Mm.121721	chr10	127046119	127063352	20852
1421709_a_at	flavin containing monooxygenase 5 /// similar to Flavin containing monooxygenase 5	Fmo5 /// LOC100046051	4.10276	3.10326	3.11697	3.27157	3.42489	3.67973	0.131109	0.0268478	-0.0186877	-0.103288	-0.0359812	Mm.385180	chr3	97714454	97737998	100046051 /// 14263
1421781_at	uroplakin 2	Upk2	2.65458	2.20749	2.14106	2.1657	2.29839	2.11926	-0.200567	-0.338704	0.246444	0.128864	0.163966	Mm.4453	chr9	44203719	44205762	22269
1421812_at	TAP binding protein	Tapbp	0.63315	1.94221	1.89605	1.44588	1.10642	1.26904	-0.353837	-0.267098	0.126256	-0.117824	0.612501	Mm.154457	chr17	33529790	33539746	21356
1421835_at	microtubule-associated protein 7	Mtap7	1.68316	0.247186	0.900241	0.998672	1.19397	1.49793	0.315921	0.237283	-0.121267	-0.317251	-0.114686	Mm.20928	chr10	19838410	19971078	17761
1421936_at	dual adaptor for phosphotyrosine and 3-phosphoinositides 1	Dapp1	1.48676	1.30427	1.36876	1.69589	1.5257	1.48749	-0.247632	-0.10555	-0.021172	0.0566869	0.317667	Mm.254835	chr3	137868391	137918932	26377
1421943_at	transforming growth factor alpha	Tgfa	2.54563	2.31012	2.63488	2.40044	2.64774	2.97755	0.0612521	0.381824	-0.316715	-0.167791	0.04143	Mm.137222	chr6	86160860	86241353	21802
1421965_s_at	Notch gene homolog 3 (Drosophila)	Notch3	1.06805	1.39707	1.34085	0.765471	0.88196	0.800031	-0.0276747	-0.24244	0.0808372	0.0723629	0.11692	Mm.439741	chr17	31849390	31895558	18131
1422073_a_at	cadherin EGF LAG seven-pass G-type receptor 2	Celsr2	1.69831	1.84143	2.04291	0.965434	1.18577	1.14471	0.259528	-0.0545349	-0.0490627	-0.0213261	-0.134606	Mm.39728	chr3	108520499	108543550	53883
1422079_at	protein kinase C, eta	Prkch	1.49519	0.780733	1.28715	1.0192	1.10114	1.46879	0.0514984	0.418709	-0.192878	-0.466096	0.188768	Mm.341677	chr12	74503680	74696237	18755
1422123_s_at	CEA-related cell adhesion molecule 1 /// CEA-related cell adhesion molecule 2	Ceacam1 /// Ceacam2	3.40952	2.77865	2.90751	2.30021	1.60706	3.34448	0.0136776	-0.0275636	0.107248	-0.00352621	-0.0898347	Mm.439731	chr7	25172088	25186327	26365 /// 26367
1422178_a_at	RAB17, member RAS oncogene family	Rab17	4.42507	4.76812	4.85152	4.48469	4.36627	4.7891	-0.0967932	0.128688	-0.188447	0.0990996	0.0574517	Mm.279780	chr1	92788540	92798073	19329
1422185_a_at	cytochrome b5 reductase 3	Cyb5r3	1.44062	1.0791	1.19729	1.00568	1.24841	1.21135	-0.084012	0.392054	-0.202983	-0.33181	0.226752	Mm.22560	chr15	82981261	82999939	109754
1422186_s_at	cytochrome b5 reductase 3	Cyb5r3	1.35946	1.20542	1.25643	1.24726	1.32791	1.2687	-0.170586	-0.04109	-0.0062952	0.02701	0.190961	Mm.22560	chr15	82981261	82999939	109754
1422231_a_at	tumor necrosis factor receptor superfamily, member 25	Tnfrsf25	1.15245	1.14541	1.22176	1.25571	1.20723	1.16866	0.0153232	-0.460454	0.366329	0.0284195	0.0503793	Mm.101198	chr4	150959733	150963919	85030
1422286_a_at	TG interacting factor 1	Tgif1	1.35558	1.5152	1.78882	1.48471	1.02467	1.09674	0.134801	0.181677	-0.213438	-0.18363	0.0805922	Mm.101034	chr17	70749485	70755893	21815
1422303_a_at	tumor necrosis factor receptor superfamily, member 18	Tnfrsf18	1.17541	1.76519	1.7956	1.46006	0.745872	1.67763	0.0351911	0.144144	-0.00183249	0.0602407	-0.237742	Mm.3180	chr4	154870141	154872689	21936
1422308_a_at	lectin, galactose binding, soluble 7	Lgals7	1.84771	1.40539	1.45563	1.84069	1.5341	1.96472	0.047307	0.371981	-0.185075	-0.361021	0.126811	Mm.20973	chr7	28573228	28574969	16858
1422327_s_at	glucose-6-phosphate dehydrogenase 2 /// glucose-6-phosphate dehydrogenase X-linked	G6pd2 /// G6pdx	1.80371	1.25461	1.5348	1.42603	1.11106	1.36632	-0.0502896	0.38743	-0.110369	-0.450301	0.223527	Mm.347430	chr5	62097120	62098662	14380 /// 14381
1422407_s_at	Harvey rat sarcoma virus oncogene 1	Hras1	1.37473	1.2639	1.2745	1.02722	1.30129	1.18613	0.139345	0.393648	-0.344307	-0.377098	0.188414	Mm.334313	chr7	141042667	141044260	15461
1422410_at	Fer3-like (Drosophila)	Ferd3l	0.885479	1.57479	1.28936	1.21709	1.38932	0.915972	-0.0126672	-0.158951	-0.00150919	0.106136	0.0669913	Mm.204643	chr12	34513736	34514243	114712
1422466_at	nucleoredoxin	Nxn	1.00003	0.945082	1.22159	1.20653	0.955629	1.03975	-0.213144	-0.154429	0.0316372	0.0439329	0.292005	Mm.27915	chr11	76073392	76215328	18230
1422476_at	interferon gamma inducible protein 30	Ifi30	1.14247	1.51062	1.59933	1.18628	1.22458	1.07004	-0.179347	-0.134734	-0.0834713	0.0606766	0.336876	Mm.30241	chr8	73691761	73695679	65972
1422481_at	keratin 1	Krt1	3.13641	2.47413	2.70663	2.51797	2.37593	3.01474	0.216061	0.777165	-0.373155	-0.402275	-0.217797	Mm.183137	chr15	101673459	101678822	16678
1422506_a_at	cystatin B	Cstb	1.14429	0.881578	0.921642	1.14247	1.21216	1.17428	-0.232298	-0.239527	0.124098	0.193413	0.154312	Mm.6095	chr10	77828825	77830751	13014
1422510_at	CTD (carboxy-terminal domain, RNA polymerase II, polypeptide A) small phosphatase-like	Ctdspl	1.38837	1.49007	1.51906	1.59717	1.34162	1.58871	-0.0993538	-0.263591	0.171617	0.075387	0.115944	Mm.439928	chr9	118775232	118892816	69274
1422557_s_at	metallothionein 1	Mt1	4.22241	4.35032	4.36122	4.11162	4.03171	3.97843	-0.0967016	0.301339	-0.224366	-0.390696	0.410423	Mm.192991	chr8	97068270	97069456	17748
1422560_at	DNA-damage inducible protein 2 /// regulatory solute carrier protein, family 1, member 1	Ddi2 /// Rsc1a1	1.03492	1.04612	1.08273	1.2885	1.15678	1.30763	-0.300295	-0.355635	0.17132	0.11322	0.371391	Mm.441022	chr4	140955637	140957967	68817 /// 69994
1422577_at	citrate synthase	Cs	0.911893	1.1868	1.32253	1.05315	0.884868	0.889003	-0.19408	-0.0403891	0.02876	-0.0795441	0.285252	Mm.58836	chr10	127740682	127765390	12974
1422592_at	catenin (cadherin associated protein), delta 2 /// similar to arm-repeat protein NPRAP/neurojungin	Ctnnd2 /// LOC100045979	1.50027	2.04162	2.1254	1.58086	1.65462	1.9663	0.0795751	0.155882	-0.244981	-0.255702	0.265225	Mm.321648	chr15	30117181	30973220	100045979 /// 18163
1422600_at	RAS protein-specific guanine nucleotide-releasing factor 1	Rasgrf1	2.07033	1.14866	1.41301	1.83814	1.63029	2.16955	0.000266075	-0.10045	0.0898943	0.0177093	-0.00742054	Mm.44561	chr9	89707667	89824869	19417
1422610_s_at	insulin-like growth factor 2 mRNA binding protein 3	Igf2bp3	1.39718	0.984935	0.982869	1.30623	1.22789	1.18759	0.0719957	0.0369072	0.176963	-0.112399	-0.173465	Mm.281018	chr6	49015104	49144379	140488
1422611_s_at	insulin-like growth factor 2 mRNA binding protein 3	Igf2bp3	1.2202	0.838571	0.962393	1.33421	0.985001	1.35867	0.180163	0.071907	-0.075017	-0.0257893	-0.151268	Mm.281018	chr6	49015104	49144379	140488
1422678_at	diacylglycerol O-acyltransferase 2	Dgat2	0.914606	1.53016	1.55616	1.21151	0.932801	1.12449	-0.163887	-0.0474577	0.0247946	-0.0337419	0.220291	Mm.180189	chr7	99028852	99057907	67800
1422721_at	tyrosine kinase, non-receptor, 1	Tnk1	4.14441	4.34083	4.37414	3.98373	3.985	3.8889	0.049541	0.553975	-0.257763	-0.248949	-0.0968046	Mm.358793	chr11	69667196	69673269	83813
1422749_at	lymphocyte antigen 6 complex, locus G6C	Ly6g6c	1.76509	1.15195	0.971831	1.34225	1.10506	1.30028	0.181508	-0.323604	0.0443611	0.0121908	0.0855441	Mm.215096	chr17	34673444	34678103	68468
1422818_at	neural precursor cell expressed, developmentally down-regulated gene 9	Nedd9	2.41268	1.74231	1.81798	2.06904	2.16015	2.10402	0.261498	0.147411	0.00504875	-0.367993	-0.0459633	Mm.288980	chr13	41320889	41498336	18003
1422833_at	forkhead box A2	Foxa2	5.88555	5.72073	5.56214	5.74057	5.62172	5.30833	0.0469246	0.393795	-0.388415	0.0307455	-0.0830488	Mm.938	chr2	147734318	147738410	15376
1422836_at	muscleblind-like 3 (Drosophila)	Mbnl3	2.03043	1.65146	1.66331	1.80195	1.73813	2.12339	0.249237	0.16236	-0.182677	-0.181235	-0.0476851	Mm.295324	chrX	47364707	47450617	171170
1422837_at	sciellin	Scel	4.31785	1.67988	1.89408	3.94662	3.89994	4.51605	0.267368	0.354504	0.0640068	-0.356771	-0.329108	Mm.244003	chr14	102399019	102499025	64929
1422880_at	synaptophysin-like protein	Sypl	1.52422	0.344628	0.508147	1.09684	1.06179	1.47862	0.302443	0.212408	-0.212229	-0.105904	-0.19672	Mm.246304	chr12	33539504	33562780	19027
1422943_a_at	heat shock protein 1	Hspb1	3.70727	3.95695	3.87727	3.82256	3.74675	3.64468	-0.293582	0.334218	-0.261597	-0.386865	0.607827	Mm.13849	chr5	136172565	136174185	15507
1422983_at	integrin beta 6	Itgb6	2.38069	2.54265	2.09107	2.52343	1.9835	2.6721	-0.146574	0.0831542	-0.0230584	-0.0520835	0.138562	Mm.98193	chr2	60400939	60523482	16420
1423089_at	tropomodulin 3	Tmod3	2.15829	1.08897	0.875142	1.76693	1.7982	2.37752	0.113873	0.226411	-0.0337143	-0.113646	-0.192924	Mm.38445	chr9	75283625	75345566	50875
1423100_at	FBJ osteosarcoma oncogene	Fos	2.42211	1.48983	1.51378	1.49403	2.22981	1.78218	0.0245466	1.52042	-1.17771	-0.0292196	-0.338031	Mm.246513	chr12	86363002	86366377	14281
1423120_at	insulin degrading enzyme	Ide	1.34322	0.843285	0.833968	1.24841	1.50967	1.37873	0.00910282	-0.119311	-0.0588446	0.0364666	0.132584	Mm.28366	chr19	37335057	37395757	15925
1423122_at	arginine vasopressin-induced 1	Avpi1	2.21278	2.70277	2.84941	2.58746	2.17372	2.33273	-0.240235	-0.0351353	0.143528	-0.197925	0.329765	Mm.30060	chr19	42176583	42182348	69534
1423136_at	fibroblast growth factor 1	Fgf1	1.5523	1.04844	1.07638	1.35514	1.33091	1.54445	-0.135684	0.224908	-0.249124	0.22951	-0.0696106	Mm.241282	chr18	38964644	39055321	14164
1423227_at	keratin 17	Krt17	5.23727	4.44597	4.46236	4.85743	4.57206	4.51159	-0.252253	0.654411	-0.245909	-0.313305	0.157054	Mm.14046	chr11	100072285	100077108	16667
1423271_at	gap junction membrane channel protein beta 2	Gjb2	2.82459	2.70863	2.62069	2.41539	2.3875	3.01699	0.219102	0.457514	-0.591009	0.0693874	-0.154996	Mm.390683	chr14	56052714	56058824	14619
1423276_at	immunoglobulin-like domain containing receptor 1	Ildr1	4.09065	3.40346	3.76552	3.8163	3.8002	3.99694	0.132376	-0.172886	0.0885692	0.0461636	-0.0942221	Mm.17807	chr16	36613216	36646040	106347
1423310_at	trophoblast glycoprotein	Tpbg	0.921625	1.3052	1.23883	1.11606	0.929983	0.735776	-0.153236	-0.0154257	0.0746536	-0.0934672	0.187473	Mm.432513	chr9	85639097	85643773	21983
1423320_at	deoxyribonuclease 1-like 2 /// similar to Dnase1l2 protein	Dnase1l2 /// LOC100047816	2.3316	2.67418	2.83022	2.44564	2.47808	3.17544	0.0820823	-0.051652	-0.13774	-0.00711203	0.114419	Mm.29017	chr17	24167680	24170684	100047816 /// 66705
1423323_at	tumor-associated calcium signal transducer 2	Tacstd2	4.98898	4.79129	4.81685	5.14505	5.26259	5.48122	0.367816	1.03319	-0.5441	-0.792462	-0.0644398	Mm.439913	chr6	67463638	67465465	56753
1423364_a_at	thymoma viral proto-oncogene 1 interacting protein	Aktip	1.15874	1.3162	1.29431	1.72526	1.06914	1.56601	0.204571	0.164091	-0.0968542	-0.371112	0.0993061	Mm.324588	chr8	94013593	94024570	14339
1423405_at	tissue inhibitor of metalloproteinase 4	Timp4	0.923351	1.28732	1.50344	1.42817	1.28266	1.26074	-0.282467	-0.0265861	0.0379477	-0.00562239	0.276729	Mm.255607	chr6	115211234	115217486	110595
1423420_at	adrenergic receptor, beta 1	Adrb1	1.02402	1.27115	1.20286	1.24994	0.774404	1.1273	-0.112801	-0.239517	0.0682392	-0.243548	0.527626	Mm.46797	chr19	56775335	56778124	11554
1423634_at	gasdermin 1	Gsdm1	1.34477	1.02117	1.50202	1.18374	0.888527	0.92901	-0.298258	0.119538	0.0401974	0.049448	0.0890746	Mm.458085	chr11	98480440	98492964	57911
1423678_at	cDNA sequence BC017643	BC017643	1.56186	1.17695	1.20616	1.40297	1.19868	1.18642	-0.0989599	-0.0983152	0.0605793	-0.164892	0.301588	Mm.27182	chr11	121038677	121045392	217370
1423686_a_at	proline rich 13	Prr13	1.18518	1.54949	1.58243	1.30288	1.24635	1.09683	0.0313034	-0.029048	-0.110507	-0.0890713	0.19732	Mm.393955	chr15	102287265	102290834	66151
1423693_at	elastase 1, pancreatic	Ela1	2.15432	2.02224	2.21451	2.37891	1.84304	2.02706	-0.0659327	0.116066	-0.18704	-0.178381	0.315286	Mm.2131	chr15	100502455	100515953	109901
1423754_at	interferon induced transmembrane protein 3	Ifitm3	2.06213	2.07774	1.99162	1.75775	2.04464	1.90956	-0.161581	0.218926	-0.34259	-0.189234	0.474481	Mm.141021	chr7	140860908	140862042	66141
1423824_at	G protein-coupled receptor 177	Gpr177	0.806364	0.62446	0.74134	1.21267	1.18995	1.44765	-0.0499525	-0.150426	-0.00607777	-0.00489521	0.211349	Mm.6766	chr3	159775032	159871345	68151
1423831_at	protein kinase, AMP-activated, gamma 2 non-catalytic subunit	Prkag2	1.2715	0.78162	1.03326	1.18796	0.829126	1.36798	0.301914	0.327815	0.059041	-0.61517	-0.0735989	Mm.33649	chr5	24372787	24610692	108099
1423851_a_at	transmembrane protein 46	Tmem46	1.01267	1.41842	1.64917	1.39895	1.09312	1.28848	-0.1952	-0.102818	0.00738525	-0.0773125	0.367941	Mm.275409	chr14	58579407	58585735	219134
1423852_at	transmembrane protein 46	Tmem46	1.18511	1.74458	1.90987	1.75844	1.19113	1.31209	-0.00159216	-0.0929384	-0.148684	-0.108003	0.351216	Mm.275409	chr14	58579407	58585735	219134
1423872_a_at	dystroglycan 1	Dag1	0.756039	1.42765	1.39016	1.02603	1.05454	1.16453	-0.138907	-0.194986	0.0039959	0.0281258	0.301773	Mm.7524	chr9	108064062	108122006	13138
1423890_x_at	ATPase, Na+/K+ transporting, beta 1 polypeptide	Atp1b1	1.66129	1.24847	1.208	1.53894	1.47145	1.59133	0.313571	0.175014	-0.159343	-0.155953	-0.173293	Mm.4550	chr1	166273783	166295206	11931
1423894_a_at	DALR anticodon binding domain containing 3	Dalrd3	1.10817	1.26061	1.30692	1.10729	0.689583	0.549825	-0.0802732	-0.129326	0.106077	-0.176771	0.280292	Mm.458081	chr9	108427994	108430876	67789
1423933_a_at	RIKEN cDNA 1600029D21 gene	1600029D21Rik	4.03416	4.16818	4.27945	3.97163	3.56966	4.11817	0.89637	0.677452	-0.285127	-0.691123	-0.597572	Mm.29959	chr9	50246768	50258096	76509
1423935_x_at	keratin 14	Krt14	5.54537	5.08083	5.40556	5.28557	4.85067	5.28076	0.0260525	0.916211	-0.487296	-0.349601	-0.105367	Mm.439898	chr11	100019251	100023739	16664
1423938_at	lethal giant larvae homolog 2 (Drosophila) /// similar to Lethal giant larvae homolog 2 (Drosophila)	Llgl2 /// LOC100047332	3.80887	3.86983	3.97772	3.7903	3.63929	3.67311	0.0634871	0.173161	-0.279853	-0.145462	0.188668	Mm.290450	chr11	115640195	115671873	100047332 /// 217325
1423948_at	Bcl2-associated athanogene 2	Bag2	1.27784	1.1576	1.40135	1.42455	1.2089	1.32193	-0.195835	0.0356913	0.0851269	-0.0235357	0.0985517	Mm.247037	chr1	33690035	33702294	213539
1424030_at	grainyhead-like 1 (Drosophila) /// similar to Grhl1 protein	Grhl1 /// LOC100043996	5.13289	4.40946	4.46061	4.66382	4.69884	5.19334	0.145982	0.717987	-0.304898	-0.359939	-0.19913	Mm.263068	chr12	25161362	25206470	100043996 /// 195733
1424047_at	2-deoxyribose-5-phosphate aldolase homolog (C. elegans)	Dera	1.07649	1.20615	1.37429	1.14537	1.25767	1.38719	0.00639343	0.0753574	-0.0215693	-0.247089	0.186907	Mm.29181	chr6	137718735	137802181	232449
1424067_at	intercellular adhesion molecule	Icam1	1.47739	1.76606	1.94034	1.5348	1.21472	1.62906	-0.0448942	-0.231486	-0.0376778	-0.0469165	0.360975	Mm.435508	chr9	20766386	20779337	15894
1424090_at	syndecan binding protein (syntenin) 2	Sdcbp2	1.71736	1.9507	1.87908	1.74658	1.84806	1.85832	0.029707	-0.02244	-0.0859094	-0.0779476	0.156588	Mm.32068	chr2	151264062	151281446	228765
1424096_at	keratin 5	Krt5	6.99435	6.4689	6.49221	6.34417	6.52958	6.23642	-0.160721	2.31491	-1.00755	-1.0178	-0.128831	Mm.451847	chr15	101535105	101540935	110308
1424097_at	ELOVL family member 7, elongation of long chain fatty acids (yeast)	Elovl7	1.8757	1.17925	1.49577	1.55983	1.99606	1.78463	0.0838914	-0.0152879	-0.00475311	-0.103327	0.0394788	Mm.286127	chr13	109335148	109404959	74559
1424098_at	ELOVL family member 7, elongation of long chain fatty acids (yeast)	Elovl7	1.41585	1.06492	1.05241	1.83607	1.79398	1.82804	0.0624766	-0.352621	0.151217	0.0831819	0.055748	Mm.286127	chr13	109335148	109404959	74559
1424105_a_at	pituitary tumor-transforming 1	Pttg1	0.678715	1.07974	1.08085	1.33827	1.22919	1.22237	-0.278848	-0.0716343	0.0885963	0.0613594	0.200526	Mm.6856	chr11	43263669	43269329	30939
1424132_at	Harvey rat sarcoma virus oncogene 1	Hras1	1.35185	1.3952	1.3469	0.920034	1.21769	1.11601	-0.0451851	0.236912	-0.1986	-0.208589	0.215461	Mm.334313	chr7	141042245	141045268	15461
1424159_at	RIKEN cDNA 1300010M03 gene	1300010M03Rik	1.02244	1.32449	1.45386	1.23259	1.2719	0.535336	-0.198788	-0.306938	0.085125	0.0686674	0.351932	Mm.33881	chr11	100912411	100935929	67998
1424162_at	tripartite motif protein 29	Trim29	6.0195	5.64293	5.61528	5.64401	5.87661	5.78913	-0.34128	0.776658	-0.201438	-0.386207	0.152266	Mm.273277	chr9	43061757	43087113	72169
1424176_a_at	annexin A4	Anxa4	1.52403	1.31861	1.88933	1.49561	1.36338	2.05108	-0.145767	0.397743	-0.359443	-0.0947609	0.202229	Mm.259702	chr6	86702473	86759190	11746
1424219_at	mitochondrial rRNA methyltransferase 1 homolog (S. cerevisiae)	Mrm1	0.880175	1.06067	1.42532	1.0045	1.0322	0.84745	-0.218172	-0.0265031	-0.0428982	-0.0954604	0.383032	Mm.280825	chr11	84629242	84635710	217038
1424221_at	sushi domain containing 4	Susd4	2.14821	1.97157	2.02784	2.019	1.9949	1.43682	-0.21699	-0.282946	0.0231776	0.0272741	0.449486	Mm.331052	chr1	184601569	184732331	96935
1424229_at	dual-specificity tyrosine-(Y)-phosphorylation regulated kinase 3	Dyrk3	0.912389	1.57356	1.575	0.973623	0.708595	0.853701	0.122105	-0.166117	0.00320721	-0.194088	0.234895	Mm.39299	chr1	132955939	132965808	226419
1424238_at	sirtuin 7 (silent mating type information regulation 2, homolog) 7 (S. cerevisiae)	Sirt7	1.45409	1.3162	1.28615	1.35061	1.3479	1.14021	-0.0132322	-0.0876808	0.0118723	-0.0323401	0.12138	Mm.292957	chr11	120434461	120441089	209011
1424256_at	retinol dehydrogenase 12	Rdh12	1.12246	1.08731	1.45623	0.943138	0.954141	1.25211	0.405673	-0.166632	-0.194901	-0.0579033	0.0137644	Mm.274373	chr12	80127770	80141504	77974
1424297_at	zinc finger protein 282	Zfp282	1.76712	1.33448	1.38068	1.10139	1.2248	1.17752	-0.0822086	0.118127	-0.111696	-0.18557	0.261347	Mm.440186	chr6	47807173	47837587	101095
1424301_at	zinc finger protein 219	Zfp219	0.909847	1.3648	1.46178	1.09832	1.14253	1.07163	-0.120904	-0.307435	0.101388	0.0440626	0.282886	Mm.9239	chr14	50928032	50942684	69890
1424351_at	WAP four-disulfide core domain 2	Wfdc2	3.80836	4.24039	4.2181	3.74729	3.48343	3.59548	0.175632	0.624488	-0.539507	-0.702125	0.441511	Mm.27289	chr2	164253910	164259708	67701
1424357_at	transmembrane protein 45b	Tmem45b	4.51169	4.69336	4.74833	4.9058	4.39745	5.05598	-0.393342	0.527636	-0.0381532	-0.240535	0.144393	Mm.390134	chr9	31175855	31213803	235135
1424378_at	low density lipoprotein receptor adaptor protein 1	Ldlrap1	2.25211	2.48956	2.47968	2.13823	2.10578	2.05346	-0.192196	-0.0583696	-0.120439	-0.165797	0.536801	Mm.27486	chr4	134017346	134040072	100017
1424404_at	RIKEN cDNA 0610040J01 gene	0610040J01Rik	1.98253	1.98134	2.13382	1.80501	1.84025	1.57908	-0.190054	0.0869737	-0.0748539	-0.00252819	0.180462	Mm.38143	chr5	64091498	64178760	76261
1424421_at	RFad1, flavin adenine dinucleotide synthetase, homolog (yeast)	Flad1	0.685907	1.359	1.56134	0.887456	0.728053	0.83931	-0.476676	-0.168717	0.179349	0.0384493	0.427598	Mm.258142	chr3	89486912	89497767	319945
1424463_at	RIKEN cDNA 2210010L05 gene	2210010L05Rik	1.95042	0.93877	0.81871	1.48318	1.66178	1.7929	0.314673	-0.0887318	-0.135448	-0.0386295	-0.0518637	Mm.269793	chr1	52600848	52602431	98682
1424489_a_at	tRNA isopentenyltransferase 1	Trit1	0.976555	0.981124	1.11706	1.37195	1.20296	1.02861	-0.0893173	-0.269114	0.256116	0.0570879	0.0452251	Mm.235030	chr4	122518895	122557256	66966
1424502_at	oncoprotein induced transcript 1	Oit1	3.37692	2.88668	3.27443	2.53001	2.28842	3.21815	-0.0589023	-0.0430336	-0.00227022	-0.00249338	0.106699	Mm.439602	chr14	7142692	7172649	18300
1424507_at	Ras and Rab interactor 1	Rin1	1.11736	1.36027	1.47833	0.756857	0.589959	1.05506	-0.181043	0.126573	0.0350399	-0.0655036	0.0849347	Mm.271922	chr19	5050807	5057010	225870
1424578_at	arrestin domain containing 1	Arrdc1	2.39037	1.97965	2.04401	1.90901	2.27093	1.95798	-0.0301013	0.460207	-0.183277	-0.272722	0.0258932	Mm.45275	chr2	24747290	24757213	215705
1424614_at	FGF receptor activating protein 1	Frag1	1.35691	1.61571	1.42026	1.23494	1.15855	0.467801	-0.0471439	0.034029	0.0255318	-0.150959	0.13854	Mm.302013	chr7	102096865	102112385	233575
1424623_at	serine (or cysteine) peptidase inhibitor, clade B, member 5	Serpinb5	4.75177	2.97498	3.32014	4.49811	4.41274	4.7244	-0.282328	0.456902	-0.0672331	-0.0205574	-0.0867844	Mm.268618	chr1	108688759	108710897	20724
1424649_a_at	tetraspanin 8	Tspan8	4.76965	4.06154	4.12215	4.83371	4.7857	5.17442	0.121093	0.750579	-0.67545	-0.314255	0.118033	Mm.22270	chr10	115221362	115254004	216350
1424653_at	tetraspanin 15	Tspan15	0.837187	1.53942	1.88094	1.34536	0.864038	0.815757	0.0126538	0.158546	-0.166477	-0.074245	0.0695229	Mm.416781	chr10	61582712	61626567	70423
1424694_at	RIKEN cDNA 2010011I20 gene	2010011I20Rik	1.76951	1.57975	1.56797	1.5806	1.37659	1.34982	-0.144567	-0.0843449	-0.0583982	-0.0124931	0.299808	Mm.30013	chr2	172036824	172046954	67017
1424695_at	RIKEN cDNA 2010011I20 gene	2010011I20Rik	1.48382	1.76993	2.13256	2.16256	1.50987	1.43426	-0.261187	0.0811644	-0.110981	-0.209876	0.500879	Mm.30013	chr2	172036824	172046954	67017
1424730_a_at	solute carrier family 15 (H+/peptide transporter), member 2	Slc15a2	3.74553	2.91726	3.22368	3.49496	3.20661	3.22649	0.0215363	0.0376019	-0.0489068	-0.22133	0.211097	Mm.281804	chr16	36691129	36704052	57738
1424732_s_at	RIKEN cDNA 3110005G23 gene	3110005G23Rik	0.715867	1.23166	1.42285	1.08596	0.694822	0.932083	-0.114142	-0.219954	0.116799	-0.14047	0.357769	Mm.294445	chr8	67876242	67898023	73067
1424753_at	nudix (nucleoside diphosphate linked moiety X)-type motif 14	Nudt14	1.35767	1.38453	1.45304	1.25737	1.17024	1.0128	-0.138895	-0.0445995	0.0502157	-0.192143	0.325418	Mm.7070	chr12	113382534	113389929	66174
1424761_at	cDNA sequence BC011487	BC011487	1.53813	0.689903	0.900766	1.23452	1.16365	1.63825	-0.00233507	0.25104	-0.0239215	-0.061996	-0.162787	Mm.279659	chr6	42552622	42574673	232748
1424771_at	H2A histone family, member J /// similar to H2A histone family, member J isoform 2	H2afj /// LOC632401	1.04393	1.9694	1.98036	1.58296	1.37223	1.51038	-0.545356	-0.327798	0.30627	-0.012002	0.578882	Mm.154564	chr6	136772461	136773864	232440 /// 632401
1424773_at	RIKEN cDNA 1110012M11 gene	1110012M11Rik	0.70156	1.84476	1.94735	1.25397	1.11752	0.996455	-0.320148	0.024291	0.0346832	-0.226456	0.487629	Mm.307770	chr8	74471916	74477015	73711
1424779_at	receptor accessory protein 3	Reep3	1.64966	1.7446	1.95319	2.04133	1.5576	1.94561	0.00441599	-0.206009	0.15476	-0.0786467	0.125482	Mm.41272	chr10	66406759	66492297	28193
1424780_a_at	receptor accessory protein 3	Reep3	1.16482	0.876504	0.920797	1.14332	1.45004	1.40461	0.154106	-0.0871553	-0.00745869	0.130613	-0.19011	Mm.41272	chr10	66406759	66492297	28193
1424781_at	receptor accessory protein 3	Reep3	1.21176	0.860947	0.862928	1.0389	1.44624	1.48592	0.1158	-0.0224457	0.00882149	0.056324	-0.158499	Mm.41272	chr10	66406759	66492297	28193
1424791_a_at	basal cell adhesion molecule	Bcam	1.52195	2.39422	2.53998	2.06597	2.31474	2.11354	-0.126846	0.517451	-0.0988293	-0.266937	-0.0248399	Mm.29236	chr7	18914659	18929066	57278
1424794_at	ring finger protein 186	Rnf186	5.88618	6.68952	6.74934	6.59589	5.87034	6.63501	0.0168962	-0.106594	0.14227	0.223657	-0.27623	Mm.252312	chr4	138239187	138240438	66825
1424814_a_at	Bcl2-like 14 (apoptosis facilitator)	Bcl2l14	1.88524	1.80597	1.95983	2.16968	1.80924	2.05816	-0.108406	-0.150707	-0.00174713	0.180969	0.0798922	Mm.430722	chr6	134380171	134403808	66813
1424829_at	RIKEN cDNA A830007P12 gene	A830007P12Rik	2.74208	3.12934	3.18644	2.75264	2.74196	2.81745	0.0488415	0.208149	-0.472245	-0.185016	0.400271	Mm.119747	chr2	25014904	25018803	227612
1424838_at	RIKEN cDNA A330049M08 gene	A330049M08Rik	5.96207	5.75331	5.51636	5.90607	5.53976	5.68382	-0.211524	-0.0338178	-0.0118451	0.0568371	0.20035	Mm.35548	chr4	134641651	134670297	230822
1424877_a_at	aminolevulinate, delta-, dehydratase /// similar to aminolevulinate, delta-, dehydratase	Alad /// LOC100046072	0.987904	1.64119	1.75677	1.39127	1.23592	1.02483	-0.551437	-0.377752	0.243533	0.149397	0.53626	Mm.6988	chr4	61995528	62006423	100046072 /// 17025
1424890_at	basonuclin 1	Bnc1	2.40295	2.35647	2.3088	2.59474	2.24422	1.93021	0.453433	0.489801	-0.36628	-0.574666	-0.00228882	Mm.243802	chr7	81840166	81865805	12173
1424899_at	nicotinamide nucleotide adenylyltransferase 3	Nmnat3	0.84304	0.961826	1.36325	1.0009	0.9091	1.20992	0.138136	-0.181414	-0.149073	-0.151016	0.343367	Mm.294082	chr9	98105934	98220778	74080
1424906_at	PQ loop repeat containing	Pqlc3	1.1981	0.834465	0.875564	1.34431	1.4947	1.18952	-0.049355	0.0166502	-0.143751	-0.033504	0.209961	Mm.379451	chr12	17014129	17025546	217430
1424930_s_at	expressed sequence AW544981	AW544981	3.98601	4.16516	3.79549	3.99245	3.86857	3.57452	-0.0286384	0.229389	-0.0667639	-0.117852	-0.0161333	Mm.132439	chr15	80499119	80527678	213956
1424933_at	myosin VC	Myo5c	5.33727	4.19033	3.99547	4.5609	4.85397	4.87459	0.00320625	-0.158871	0.238212	-0.0308213	-0.0517268	Mm.41339	chr9	75073739	75091324	208943
1424938_at	six transmembrane epithelial antigen of the prostate 1	Steap1	0.907218	1.10495	1.11089	1.75795	1.25935	1.7028	-0.168328	-0.331777	0.364679	-0.199446	0.33487	Mm.85429	chr5	5742298	5755315	70358
1424941_at	cDNA sequence, BC016579	BC016579	2.58848	1.81341	1.82029	2.60375	1.99001	2.55288	0.073957	-0.0101776	-0.143026	0.112915	-0.033668	Mm.97511	chr16	45546179	45573478	212998
1424950_at	SRY-box containing gene 9	Sox9	1.79397	1.98654	1.93036	1.76128	1.48075	1.87208	-0.169648	0.32824	-0.17453	0.0408411	-0.0249052	Mm.286407	chr11	112598279	112603374	20682
1424966_at	transmembrane protein 40	Tmem40	5.2861	5.25976	5.30262	5.16876	5.05858	5.26298	-0.313306	0.224657	0.131214	-0.259698	0.217134	Mm.29739	chr6	115694744	115724618	94346
1424968_at	RIKEN cDNA 2210023G05 gene	2210023G05Rik	3.01306	2.79901	2.79097	2.59646	2.35487	3.07791	0.0736904	0.173134	-0.00328827	-0.0773363	-0.166201	Mm.26580	chr8	107850855	107858662	72361
1425008_a_at	interferon activated gene 203	Ifi203	1.48294	1.68535	1.62826	1.66861	1.49729	1.7165	-0.0147247	-0.345206	0.147933	-0.0417542	0.253753	Mm.261270	chr1	175583345	175779123	15950
1425026_at	SFT2 domain containing 2	Sft2d2	1.88144	2.4552	2.50792	2.19668	2.16603	2.18591	-0.353202	0.176483	-0.159541	-0.47363	0.809888	Mm.288369	chr1	167015365	167031081	108735
1425088_at	sodium channel, nonvoltage-gated, type I, alpha	Scnn1a	1.56607	1.55619	1.62468	0.861628	1.25175	1.77589	0.0503941	0.186497	-0.205375	0.0435419	-0.075058	Mm.144114	chr6	125287011	125310559	20276
1425109_at	solute carrier family 44, member 3	Slc44a3	3.08364	3.64895	4.05886	3.26077	2.92716	3.11359	0.398173	0.196495	-0.42457	-0.0795178	-0.090579	Mm.33062	chr3	121451536	121524418	213603
1425177_at	serine hydroxymethyltransferase 1 (soluble)	Shmt1	1.58766	0.72786	0.863629	1.11879	1.19105	1.07453	0.31433	0.0996752	-0.144544	-0.163215	-0.106246	Mm.364956	chr11	60604299	60627464	20425
1425178_s_at	serine hydroxymethyltransferase 1 (soluble)	Shmt1	1.59532	1.29569	1.4573	1.52857	1.57167	1.5167	-0.0756002	-0.235388	0.203861	-0.209647	0.316773	Mm.364956	chr11	60604299	60627464	20425
1425179_at	serine hydroxymethyltransferase 1 (soluble)	Shmt1	1.55806	1.72229	1.78626	1.3348	1.42699	1.32625	0.00971985	0.0253716	0.0484586	-0.267407	0.183858	Mm.364956	chr11	60604299	60627464	20425
1425196_a_at	histidine triad nucleotide binding protein 2	Hint2	1.03692	1.38088	1.4954	1.07571	0.897961	0.823543	-0.341419	-0.0118065	0.106582	-0.0043087	0.250954	Mm.25285	chr4	43675328	43677551	68917
1425212_a_at	tumor necrosis factor receptor superfamily, member 19	Tnfrsf19	1.38684	1.29733	1.0993	1.22279	1.41498	1.49907	0.0889525	-0.448349	0.293005	0.135075	-0.0686822	Mm.281356	chr14	59920157	60000763	29820
1425232_x_at	arrestin 3, retinal	Arr3	0.824818	1.3302	1.13647	0.967498	1.02516	0.881434	-0.200337	-0.0399904	0.189518	-0.0216317	0.0724411	Mm.95518	chrX	96808230	96821211	170735
1425263_a_at	myelin basic protein	Mbp	2.36132	2.31127	2.55397	2.50204	2.19326	2.12473	0.0204639	0.105276	-0.197431	-0.139852	0.211544	Mm.252063	chr18	82609573	82693114	17196
1425273_s_at	epithelial membrane protein 2	Emp2	2.18684	1.68685	2.0323	1.92219	1.7382	2.12436	0.0433512	0.327956	0.209622	-0.251323	-0.329607	Mm.246009	chr16	10196418	10227545	13731
1425302_at	cDNA sequence BC024997	BC024997	2.90361	3.53836	3.52087	2.98385	2.91814	2.52738	-0.0448823	0.364079	-0.133462	-0.0232406	-0.162493	Mm.131205	chr11	68372380	68374439	215723
1425472_a_at	lamin A	Lmna	0.872252	1.32639	1.34149	0.95813	0.872325	0.878248	-0.0955582	-0.095314	0.0793748	-0.0523047	0.163801	Mm.457967	chr3	88567075	88589276	16905
1425475_at	procollagen, type IV, alpha 5	Col4a5	1.64881	0.902587	0.856522	1.14244	1.17041	1.60209	0.361333	0.552447	-0.619633	-0.260027	-0.0341225	Mm.286892	chrX	136721758	136935603	12830
1425476_at	procollagen, type IV, alpha 5	Col4a5	1.63078	1.12806	1.12547	1.6552	1.65665	1.83874	0.0251789	0.233986	-0.378444	-0.10634	0.225616	Mm.286892	chrX	136721758	136935603	12830
1425536_at	syntaxin 3	Stx3	2.36339	1.91062	1.90563	1.92229	1.99731	2.19898	0.0180769	-0.104038	-0.000137329	0.108728	-0.0226278	Mm.272264	chr19	11845313	11886847	20908
1425538_x_at	CEA-related cell adhesion molecule 1	Ceacam1	4.05545	3.75098	3.54411	3.19047	2.71916	4.19114	0.535828	0.436309	-0.331409	-0.630535	-0.0101953	Mm.322502	chr7	25172125	25186309	26365
1425545_x_at	histocompatibility 2, D region locus 1	H2-D1	1.79548	1.17804	1.00222	1.41096	1.33893	1.77287	0.109385	0.43436	-0.337087	-0.439965	0.233305	Mm.439675	chr17	34871148	34875235	14964
1425553_s_at	huntingtin interacting protein 1 related	Hip1r	3.91393	3.76922	3.81583	3.49113	3.48521	3.57625	-0.177211	0.171568	-0.0873623	-0.263325	0.35633	Mm.149954	chr5	124234278	124263827	29816
1425558_at	kinesin light chain 3	Klc3	3.97778	4.4763	4.55663	3.97164	3.87183	3.55759	-0.379899	0.67266	-0.223565	-0.35923	0.290033	Mm.213403	chr7	18552961	18558075	232943
1425559_a_at	acyl-CoA synthetase medium-chain family member 3	Acsm3	1.11124	0.533906	0.756706	1.2027	1.12344	1.39447	-0.434386	-0.170144	0.36515	-0.034481	0.273861	Mm.334199	chr7	119552111	119576038	20216
1425560_a_at	S100 calcium binding protein A16	S100a16	2.39586	2.7982	2.80747	2.79788	2.65411	2.63501	-0.355639	-0.0677319	-0.0210962	-0.0811739	0.52564	Mm.331185	chr3	90627171	90629076	67860
1425619_s_at	desmoglein 2	Dsg2	3.41361	1.54575	1.52079	1.9741	2.2898	2.61693	0.201807	0.394949	-0.399868	-0.552867	0.355981	Mm.345891	chr18	20701083	20746699	13511
1425675_s_at	CEA-related cell adhesion molecule 1	Ceacam1	1.18208	0.66118	1.00178	0.987732	0.86193	1.32112	-0.241194	-0.0541964	0.100544	-0.00249147	0.197335	Mm.322502	chr7	25171480	25186363	26365
1425684_at	RIKEN cDNA 2310005E10 gene	2310005E10Rik	1.66838	1.22802	1.57059	1.52897	1.73381	1.81915	0.260118	-0.130512	0.0673227	0.0925369	-0.289464	Mm.70371	chr6	34314406	34320725	67861
1425767_a_at	sine oculis-related homeobox 4 homolog (Drosophila)	Six4	1.34473	1.38499	1.23753	1.40702	0.950202	1.25372	0.0660915	-0.122709	0.205698	0.0407352	-0.189816	Mm.249575	chr12	74019096	74032037	20474
1425789_s_at	annexin A8	Anxa8	3.94545	3.15906	3.2637	3.5879	3.44782	3.29848	-0.0915194	0.260533	0.0608129	-0.19767	-0.0321569	Mm.3267	chr14	32915116	32929101	11752
1425837_a_at	CCR4 carbon catabolite repression 4-like (S. cerevisiae) /// similar to carbon catabolite repression 4 protein homolog	Ccrn4l /// LOC100047134	1.96606	1.35184	1.34826	1.55299	1.55746	1.69074	0.0697298	0.0160904	-0.164834	0.0394039	0.0396128	Mm.86541	chr3	51312883	51339573	100047134 /// 12457
1425840_a_at	sema domain, immunoglobulin domain (Ig), short basic domain, secreted, (semaphorin) 3 F	Sema3f	2.43378	1.98662	1.87516	1.83366	1.93864	2.00819	0.0794554	0.361559	-0.23274	-0.495172	0.286894	Mm.12903	chr9	107540518	107563657	20350
1425891_a_at	GH regulated TBC protein 1	Grtp1	0.836218	1.17097	1.24024	1.04628	0.927421	0.839193	-0.122765	0.0123878	0.0147438	-0.0298724	0.125505	Mm.34901	chr8	13176920	13192232	66790
1425895_a_at	inhibitor of DNA binding 1	Id1	1.70897	1.50681	1.35033	1.35798	1.45687	1.48026	-0.119713	0.00609493	0.0521936	-0.163395	0.224814	Mm.444	chr2	152427696	152428847	15901
1425964_x_at	heat shock protein 1	Hspb1	3.83781	3.85969	3.81335	3.80233	3.74001	3.71265	-0.355486	0.413405	-0.205939	-0.400033	0.548056	Mm.13849	chr5	136172642	136174064	15507
1426022_a_at	villin-like	Vill	2.75218	2.369	2.31672	2.51057	2.33032	1.99695	-0.220051	0.240082	-0.071178	-0.140544	0.191694	Mm.83817	chr9	118906478	118920023	22351
1426046_a_at	Rab geranylgeranyl transferase, a subunit	Rabggta	1.50134	1.38574	1.50892	1.27119	1.03119	1.09192	-0.0615215	0.187686	-0.0831347	-0.274393	0.231367	Mm.87216	chr14	54670352	54676252	56187
1426069_s_at	solute carrier family 7 (cationic amino acid transporter, y+ system), member 4	Slc7a4	0.950862	1.39944	1.6623	1.15483	0.666366	0.664553	0.0129085	-0.128948	-0.0712647	-0.184752	0.372058	Mm.298878	chr16	17486508	17489769	224022
1426098_a_at	calpastatin	Cast	1.44436	0.443508	0.601776	0.973239	1.13089	1.57339	0.0823832	0.253185	-0.037889	-0.0486846	-0.248993	Mm.29163	chr13	75160670	75200206	12380
1426247_at	serine/threonine kinase 24 (STE20 homolog, yeast)	Stk24	1.46422	1.53315	1.52608	1.40014	1.28268	1.57885	-0.0816336	0.0156384	0.0408831	-0.17556	0.200674	Mm.390756	chr14	120419367	120514411	223255
1426258_at	sortilin-related receptor, LDLR class A repeats-containing /// similar to sortilin-related receptor, LDLR class A repeats-containing	LOC100047936 /// Sorl1	2.65613	2.18736	1.95993	1.82512	2.00034	1.71974	0.221329	0.113293	-0.0332193	-0.188678	-0.112721	Mm.121920	chr9	41718694	41875108	100047936 /// 20660
1426288_at	low density lipoprotein receptor-related protein 4	Lrp4	0.672336	1.05967	1.2236	1.13091	1.23775	0.979564	-0.357753	-0.560749	0.291066	0.379711	0.247724	Mm.275149	chr2	91258349	91314740	228357
1426298_at	Iroquois related homeobox 2 (Drosophila) /// similar to iroquois-class homeobox protein IRX2	Irx2 /// LOC100045612	5.58733	4.77176	4.7581	5.00187	4.97832	5.08883	-0.271359	0.339685	-0.00403547	0.0867915	-0.151082	Mm.28888	chr13	73095295	73100584	100045612 /// 16372
1426300_at	activated leukocyte cell adhesion molecule	Alcam	1.71652	0.856941	0.723781	1.42845	1.47548	1.0893	0.17729	0.0624008	-0.0212765	-0.193272	-0.0251398	Mm.288282	chr16	52169873	52372275	11658
1426301_at	activated leukocyte cell adhesion molecule	Alcam	1.50527	0.693765	0.35515	1.47224	1.78545	2.00713	0.00675964	-0.29889	0.0813847	0.182418	0.0283241	Mm.288282	chr16	52169873	52372275	11658
1426302_at	transmembrane protease, serine 4	Tmprss4	2.83914	3.09211	2.72486	2.80389	2.4522	2.98496	-0.19512	0.148695	0.162947	0.00291634	-0.119437	Mm.436756	chr9	44923720	44955070	214523
1426305_at	uroplakin 1A	Upk1a	3.14329	3.01414	3.1371	3.15221	2.99065	3.19053	0.0761981	-0.0780811	0.0617385	-0.175384	0.115528	Mm.25471	chr7	30311839	30321494	109637
1426312_at	brain and reproductive organ-expressed protein	Bre	1.00268	1.38884	1.29846	1.34605	1.00943	0.972829	-0.181392	-0.241464	0.0873747	0.0342855	0.301195	Mm.249822	chr5	31974264	32361531	107976
1426332_a_at	claudin 3	Cldn3	3.06325	2.42165	2.58791	2.03185	2.22601	2.5836	0.242425	0.450323	-0.660542	-0.513278	0.481071	Mm.158662	chr5	135271071	135271913	12739
1426353_at	signal transducer and activator of transcription 6	Stat6	1.88206	1.84684	1.76704	1.65675	1.63883	1.53959	0.0615768	0.13583	-0.147702	-0.216111	0.166405	Mm.121721	chr10	127049860	127063936	20852
1426367_at	calcium binding protein 39-like	Cab39l	1.20923	0.628312	0.739	1.18826	1.04522	1.43679	-0.0207567	-0.0181942	0.00835705	0.0926781	-0.0620851	Mm.179091	chr14	58413204	58503013	69008
1426430_at	jagged 2	Jag2	2.36586	1.45574	1.53887	1.49127	1.69801	1.55704	0.266341	0.328169	-0.467357	-0.30135	0.174199	Mm.186146	chr12	113355610	113377303	16450
1426431_at	jagged 2	Jag2	2.9154	2.64463	2.51876	2.35884	2.34294	2.2011	-0.0293369	-0.24244	-0.315559	-0.0749874	0.662325	Mm.186146	chr12	113355610	113377303	16450
1426567_a_at	PQ loop repeat containing 1	Pqlc1	1.29279	1.17623	1.27051	1.16162	0.866838	1.20048	-0.0959711	-0.0106063	0.0579777	-0.220209	0.268805	Mm.29247	chr18	80415365	80454783	66943
1426569_a_at	fyn-related kinase	Frk	2.4953	0.615028	0.953337	2.32289	2.2934	2.3003	0.192225	0.193195	-0.0839634	-0.0048418	-0.296617	Mm.332432	chr10	34172814	34299349	14302
1426570_a_at	fyn-related kinase	Frk	1.89893	0.781702	0.815745	1.65112	1.57211	2.03437	0.0292006	0.490109	-0.288433	-0.0628462	-0.168031	Mm.332432	chr10	34172814	34299349	14302
1426594_at	FERM domain containing 4B	Frmd4b	1.15245	0.964389	1.17894	1.16244	1.09641	1.61979	0.0590334	0.123462	-0.0952768	-0.171244	0.0840287	Mm.27789	chr6	97252329	97583069	232288
1426690_a_at	sterol regulatory element binding factor 1	Srebf1	1.81592	1.75962	1.7459	1.34165	1.29401	1.09273	-0.0948038	-0.00801754	-0.0570326	-0.0314217	0.191277	Mm.278701	chr11	60015272	60036812	20787
1426750_at	filamin, beta	Flnb	1.02923	1.79642	1.89191	1.18195	1.05722	1.28236	-0.411446	-0.264653	0.192186	0.144481	0.339432	Mm.28095	chr14	6718680	6743467	286940
1426778_at	dystroglycan 1	Dag1	1.30573	1.3359	1.30696	0.99825	1.01941	1.01064	0.0738812	0.0146475	-0.0293589	-0.0287991	-0.0303736	Mm.7524	chr9	108062966	108066185	13138
1426779_x_at	dystroglycan 1	Dag1	0.907022	1.40738	1.32745	1.0163	1.09471	1.04114	-0.293034	-0.286248	0.132826	0.105311	0.341143	Mm.7524	chr9	108062966	108066185	13138
1426808_at	lectin, galactose binding, soluble 3	Lgals3	5.11308	5.45548	5.46488	5.29155	5.07311	5.65084	-0.15687	0.229713	-0.213152	-0.623745	0.764051	Mm.248615	chr14	46301510	46308044	16854
1426810_at	jumonji domain containing 1A	Jmjd1a	1.5692	0.535152	0.458271	1.07006	1.08993	1.30941	0.0545168	-0.085762	0.0310287	0.123995	-0.123781	Mm.260479	chr6	71518546	71530664	104263
1426873_s_at	junction plakoglobin	Jup	2.309	2.58999	2.64975	2.37732	2.36912	2.23663	-0.18593	0.12051	-0.234991	-0.147372	0.447783	Mm.299774	chr11	100186708	100202858	16480
1426880_at	enhancer trap locus 4	Etl4	2.03953	2.11116	2.09438	2.24909	2.32496	2.07994	0.0140791	0.0638886	-0.078167	0.104333	-0.104131	Mm.237935	chr2	20698704	20728278	208618
1426934_at	NHS-like 1	Nhsl1	1.61149	1.11103	1.32696	1.40062	1.32202	1.42205	0.288722	0.355279	-0.385768	-0.0944247	-0.163806	Mm.297971	chr10	18215337	18223308	215819
1426941_at	mucin 15	Muc15	5.13252	2.0828	2.001	4.5878	4.64203	4.83971	0.0323935	0.0412431	-0.0288677	0.0820808	-0.126848	Mm.32566	chr2	110522181	110540338	269328
1426994_at	PH domain and leucine rich repeat protein phosphatase	Phlpp	1.78522	1.54229	1.715	1.35045	1.45957	1.55522	0.0889063	0.0933323	-0.336027	0.0984144	0.0553722	Mm.24115	chr1	108203705	108221791	98432
1427009_at	laminin, alpha 5	Lama5	3.71689	3.8864	3.95856	3.57603	3.70231	3.59876	-0.0962548	0.475589	-0.295452	-0.14912	0.065239	Mm.4339	chr2	180105780	180155263	16776
1427010_s_at	laminin, alpha 5	Lama5	4.10351	4.19777	4.26328	3.7161	4.09205	3.79013	0.222293	0.4667	-0.231071	-0.38147	-0.0764546	Mm.4339	chr2	180105780	180155263	16776
1427126_at	heat shock protein 1B	Hspa1b	2.24453	2.05959	2.13623	2.29375	2.15087	3.18018	-0.0789938	0.174455	-0.250073	-0.199996	0.354606	Mm.372314	chr17	34564486	34565825	15511
1427127_x_at	heat shock protein 1B	Hspa1b	2.1653	2.11507	2.1397	2.22388	2.21851	3.01527	-0.0417252	0.0500813	-0.125638	-0.196843	0.314125	Mm.372314	chr17	34564486	34565825	15511
1427133_s_at	low density lipoprotein receptor-related protein 2	Lrp2	2.97837	2.48928	2.62071	2.84063	2.54617	2.73619	0.600348	0.331682	-0.382831	-0.279672	-0.269528	Mm.23847	chr2	69225175	69257701	14725
1427138_at	coiled-coil domain containing 88C	Ccdc88c	2.4582	2.61409	2.59393	2.21315	2.05923	2.35443	0.0800571	-0.152283	-0.325964	0.233024	0.165166	Mm.156217	chr12	101312572	101314344	68339
1427178_at	transmembrane channel-like gene family 4	Tmc4	3.85949	2.69033	3.23311	2.82501	2.83347	3.34578	0.35737	0.89312	-0.381351	-0.182381	-0.686758	Mm.360398	chr7	3268877	3280798	353499
1427234_at	similar to loop-tail protein 2	LOC100046586	2.25968	1.77118	1.7447	1.60882	1.75294	1.57736	0.211469	-0.0778761	-0.174804	0.0455608	-0.0043478		chr3	102285758	102296034	100046586
1427287_s_at	inositol 1,4,5-triphosphate receptor 2	Itpr2	1.24309	1.0013	0.741603	1.17391	0.870696	1.11585	0.0225401	-0.201325	0.0489731	-0.0290947	0.158907	Mm.7800	chr6	146068317	146284396	16439
1427318_s_at	dysferlin /// fer-1-like 3, myoferlin (C. elegans)	Dysf /// Fer1l3	1.85515	0.613271	0.691355	1.02916	1.11182	1.56722	0.368752	0.189008	-0.195323	-0.113791	-0.248652	Mm.220982	chr19	37964215	38008622	226101 /// 26903
1427352_at	keratin 79	Krt79	1.4505	1.44477	1.63925	1.78165	1.56239	1.67704	0.175348	0.0675945	0.118703	-0.119388	-0.242259	Mm.162744	chr15	101757367	101768353	223917
1427355_at	calcitonin/calcitonin-related polypeptide, alpha	Calca	1.2712	1.72068	1.76348	0.866159	1.05361	2.69169	0.314966	-0.0714245	-0.0514216	-0.0485816	-0.143538	Mm.4361	chr7	114424441	114427445	12310
1427363_at	Mus musculus, clone IMAGE:3584279, mRNA		1.21015	1.29756	1.20792	1.06719	1.05161	0.904344	0.17153	-0.265901	0.284959	0.161306	-0.351894	Mm.450192	chr15	25580975	25582966
1427378_at	keratin 75	Krt75	6.53806	5.9977	5.96155	6.07828	5.91747	5.56092	-0.120929	0.0990281	-0.0383506	0.118321	-0.0580716	Mm.106868	chr15	101392428	101401935	109052
1427386_at	Rho guanine nucleotide exchange factor (GEF) 16	Arhgef16	3.51029	3.61288	3.83676	3.33936	3.32998	3.22687	-0.11397	0.491266	-0.325795	-0.409293	0.35779	Mm.38481	chr4	153122269	153143828	230972
1427387_a_at	integrin beta 4	Itgb4	3.97994	3.24112	3.50389	2.93977	3.20433	3.33392	0.174273	0.626995	-0.52794	-0.227707	-0.0456204	Mm.213873	chr11	115790798	115824404	192897
1427405_s_at	RAB11 family interacting protein 5 (class I)	Rab11fip5	1.10706	1.46737	1.5344	1.53025	1.19511	1.13451	0.153453	0.0338788	0.0395479	-0.44652	0.219638	Mm.220334	chr6	85300689	85313919	52055
1427433_s_at	homeo box A3	Hoxa3	1.30023	0.638009	1.09412	1.25392	1.0448	1.1693	0.429351	0.11998	-0.134842	-0.0644527	-0.350038	Mm.159945	chr6	52098915	52142917	15400
1427475_a_at			1.8589	0.955246	1.01936	1.75544	1.49411	2.00245	0.176259	0.112464	-0.0849676	0.0619221	-0.265679		chr3	142176977	142179522
1427492_at	premature ovarian failure 1B	Pof1b	5.2866	2.05822	2.50384	4.88771	4.71197	4.93497	-0.186235	0.584182	-0.201837	-0.160453	-0.035655	Mm.34964	chrX	108755370	108762273	69693
1427510_at	guanine nucleotide binding protein, alpha inhibiting 1	Gnai1	1.15326	0.966634	0.843765	1.25811	0.877033	1.13596	-0.115893	0.122685	-0.0498452	-0.211799	0.254852	Mm.254629	chr5	17778984	17872451	14677
1427514_at	hypothetical protein LOC624295	LOC624295	1.72407	1.55701	1.42009	1.56609	1.75857	1.93306	0.157454	-0.584653	0.346255	-0.0996666	0.180613					624295
1427537_at	epiplakin 1 /// similar to Epiplakin	Eppk1 /// LOC626152	3.91103	4.54588	4.59961	3.65172	3.94819	3.79706	0.160104	0.44865	-0.646698	-0.222727	0.260672	Mm.259929	chr15	75931161	75932295	223650 /// 626152
1427553_at	predicted gene, ENSMUSG00000058380	ENSMUSG00000058380	2.35102	1.0844	1.34653	2.66415	2.96335	2.32951	0.0348616	-0.040473	0.0660515	0.00675106	-0.0671902	Mm.429066	chr17	51315167	51317442	628926
1427600_at	CDNA clone IMAGE:5029795		2.17082	1.54511	1.47834	2.0499	2.60684	2.034	0.148239	-0.753193	0.626984	0.605212	-0.627242	Mm.451265	chr14	59972220	59973475
1427630_x_at	CEA-related cell adhesion molecule 1	Ceacam1	3.82263	3.44484	3.40276	3.04584	2.43824	3.99349	0.178234	0.136248	-0.35047	-0.269701	0.305689	Mm.322502	chr7	25172088	25186335	26365
1427677_a_at	SRY-box containing gene 6	Sox6	2.44269	1.8251	1.70217	2.19982	2.3276	1.98865	0.304065	0.514928	-0.363209	-0.40187	-0.0539117	Mm.323365	chr7	115265620	115332838	20679
1427803_at	MRNA containing B1 element, clone vario		0.991659	1.32607	1.35453	1.01919	0.595561	0.721964	-0.106423	-0.490451	0.216334	0.00690269	0.373637	Mm.460431	chr7	18901619	18904090
1427807_at	predicted gene, ENSMUSG00000060559	ENSMUSG00000060559	0.808367	0.972188	1.10469	1.25482	1.10278	1.2659	-0.0831442	-0.197068	0.165512	0.0829692	0.0317306	Mm.413176	chr8	48911945	48914178	676582
1427819_at			3.03918	1.05146	1.15965	2.13515	2.3872	2.04835	0.773197	0.00343466	0.0762048	-0.141981	-0.710856		chr1	108525370	108527096
1427820_at	Mus musculus, clone IMAGE:3983821		1.1054	1.35676	1.39257	0.95753	0.629417	1.13488	-0.0877457	-0.235738	0.0418243	-0.107069	0.388726	Mm.355125
1427853_a_at	heat shock protein 1	Hspb1	1.08573	2.11361	2.15142	1.77521	1.72167	1.65058	-0.139812	-0.0944147	-0.064086	0.00116014	0.297155	Mm.13849	chr13	45089607	45090015	15507
1427854_x_at	heat shock protein 1	Hspb1	0.975615	2.07136	2.0188	2.13459	1.53734	1.50827	-0.146194	-0.246213	-0.0572519	0.0167074	0.432953	Mm.13849	chr13	45089607	45090015	15507
1427878_at	RIKEN cDNA 0610010O12 gene	0610010O12Rik	1.90873	1.92541	1.94657	2.05511	2.13794	2.12979	-0.176697	-0.321191	0.0868702	-0.0201111	0.431129	Mm.272527	chr18	36474633	36528953	66060
1427899_at	ring finger protein (C3H2C3 type) 6	Rnf6	1.27987	0.44758	0.309574	1.40203	1.41872	1.34903	-0.0570221	-0.384431	0.268908	0.138385	0.0341578	Mm.26696	chr5	146513426	146525671	74132
1427910_at	cystatin E/M	Cst6	0.5511	1.02246	1.34971	1.22064	0.980175	0.960685	-0.370703	-0.163051	0.105633	0.141383	0.28674	Mm.36816	chr19	5347852	5349569	73720
1428057_a_at	AHNAK nucleoprotein (desmoyokin)	Ahnak	1.49247	2.04921	2.47575	1.91937	1.72834	2.32117	-0.123986	-0.166298	0.164915	0.0833406	0.0420294	Mm.203866	chr19	9066704	9143958	66395
1428065_at	solute carrier family 44, member 2	Slc44a2	1.30745	1.25411	1.44522	1.28947	1.20278	1.35891	0.0276937	0.0746584	-0.084588	-0.201049	0.183286	Mm.148425	chr9	21093172	21105430	68682
1428106_at	RIKEN cDNA 1300001I01 gene	1300001I01Rik	1.29147	1.10893	1.04798	1.08551	1.02942	0.965029	0.0503607	-0.0303507	-0.0521879	-0.255647	0.287826	Mm.214574	chr11	74465070	74487042	74148
1428114_at	solute carrier family 14 (urea transporter), member 1	Slc14a1	3.37384	2.78588	2.99012	3.05883	2.79938	3.40266	0.144857	-0.31155	-0.133074	-0.0480227	0.347791	Mm.33832	chr18	78262169	78263780	108052
1428131_a_at	CDC42 small effector 1	Cdc42se1	1.66859	1.56727	1.54547	1.66058	1.58504	1.55061	0.0277243	-0.381871	0.0180759	0.0868139	0.249254	Mm.28189	chr3	95313853	95322316	57912
1428132_at	CDC42 small effector 1	Cdc42se1	1.3704	1.92856	1.93627	1.50914	1.62747	1.58813	-0.28944	0.00913143	0.0391922	-0.0419416	0.283059	Mm.28189	chr3	95313853	95322316	57912
1428209_at	brain expressed gene 4	Bex4	1.0174	0.90608	0.905872	1.34285	1.2886	1.20849	-0.145807	-0.17342	0.145908	0.129624	0.0436945	Mm.336245	chrX	131485408	131486807	406217
1428345_at	phosphatidic acid phosphatase type 2 domain containing 2	Ppapdc2	0.945559	1.02616	1.54654	0.746934	0.964484	1.0084	-0.118777	-0.031559	-0.153251	-0.13717	0.440757	Mm.441887	chr19	29029916	29032801	74411
1428404_at	RIKEN cDNA 2410025L10 gene	2410025L10Rik	1.93939	1.49155	1.10445	1.01238	1.22435	1.22674	0.121457	-0.258532	0.0978336	-0.0360918	0.0753341	Mm.348782	chr5	110602055	110603726	381668
1428405_at	host cell factor C1 regulator 1 (XPO1-dependent)	Hcfc1r1	0.60818	1.2827	1.34934	1.02522	0.908213	0.929411	-0.360309	-0.378135	0.179653	0.0806341	0.478157	Mm.359030	chr17	23401229	23403146	353502
1428548_at	p21 (CDKN1A)-activated kinase 4	Pak4	1.79127	1.81921	1.94559	1.38711	1.49968	1.32144	-0.096385	0.0282812	-0.0479584	-0.146448	0.262506	Mm.21876	chr7	28267580	28306917	70584
1428549_at	coiled-coil domain containing 3	Ccdc3	0.834779	1.08272	1.02899	0.815636	1.05846	1.29649	-0.191267	-0.0177689	0.154613	-0.00121021	0.0556297	Mm.274715	chr2	5055047	5148150	74186
1428643_at	mannoside acetylglucosaminyltransferase 5	Mgat5	1.32585	1.50014	1.61364	1.4534	1.52496	1.69099	-0.076993	-0.316767	0.0730972	0.126811	0.193851	Mm.391592	chr1	129312632	129315879	107895
1428644_at	mannoside acetylglucosaminyltransferase 5	Mgat5	1.41395	1.41893	1.51342	1.47345	1.36315	1.41757	-0.202352	-0.190137	0.0550995	0.169563	0.167826	Mm.449989	chr1	129312632	129315879	107895
1428657_at	ras responsive element binding protein 1	Rreb1	1.81973	1.75599	1.78032	1.65559	1.69843	1.80545	-0.0437698	0.0603085	-0.0764151	0.0298948	0.0299797	Mm.132634	chr13	37954869	37959469	68750
1428683_at	RIKEN cDNA A930016P21 gene	A930016P21Rik	0.811878	1.10492	1.26887	1.04867	0.821636	0.957581	-0.2663	-0.314158	0.235847	0.0455623	0.299049	Mm.119185	chr15	31548035	31562129	68073
1428711_at	MON1 homolog b (yeast)	Mon1b	1.20257	1.11202	1.46658	0.846142	1.10941	1.09795	-0.252686	-0.20079	-0.0431643	0.140045	0.356595	Mm.74689	chr8	116528660	116531169	270096
1428775_at	RIKEN cDNA 1110008L16 gene	1110008L16Rik	1.29947	1.53229	1.69972	1.74341	1.00883	1.03154	-0.260304	-0.0758853	-0.0793815	0.182418	0.23315	Mm.383213	chr12	56222421	56300622	66132
1428780_at	threonine aldolase 1	Tha1	1.08174	1.22586	1.40145	1.25091	0.932056	1.30745	-0.18717	-0.4413	0.355086	0.0405102	0.232872	Mm.3200	chr11	117684002	117689571	71776
1428781_at	dermokine	Dmkn	2.14501	2.15945	2.30711	2.44203	1.96758	2.59982	0.167336	0.230178	-0.238898	-0.0306063	-0.128008	Mm.30138	chr7	30485165	30489826	73712
1428794_at	sperm antigen with calponin homology and coiled-coil domains 1	Specc1	1.14259	1.18355	1.44522	0.964861	0.654141	0.633993	-0.140572	-0.190269	0.114605	-0.0702567	0.286491	Mm.458025	chr11	62037397	62039200	432572
1428825_at	nuclear receptor subfamily 6, group A, member 1	Nr6a1	1.872	1.59526	2.03154	1.76619	1.36528	2.02537	0.214443	-0.0618205	0.0656548	-0.103445	-0.114831	Mm.439703	chr2	38545380	38548019	14536
1428826_at	nuclear receptor subfamily 6, group A, member 1	Nr6a1	1.03075	1.14501	1.14264	0.884136	1.12141	1.26204	-0.0604229	-0.140533	0.0310016	0.13391	0.036046	Mm.439703	chr2	38545380	38548019	14536
1428915_at	sirtuin 5 (silent mating type information regulation 2 homolog) 5 (S. cerevisiae)	Sirt5	0.755842	1.1412	1.21515	1.2327	0.792864	0.931175	-0.274048	-0.288085	0.0448027	0.307003	0.21033	Mm.35325	chr13	43376579	43406174	68346
1428942_at	metallothionein 2	Mt2	4.77921	4.35492	4.41113	4.49234	4.82685	4.68588	-0.0149941	0.698592	-0.493466	-0.335648	0.145515	Mm.147226	chr8	97061910	97062693	17750
1428988_at	ATP-binding cassette, sub-family C (CFTR/MRP), member 3	Abcc3	2.89446	2.60954	2.63531	2.49404	2.4173	2.56724	-0.167403	0.14886	-0.0949311	-0.0682907	0.181765	Mm.23942	chr11	94159384	94177410	76408
1429024_at	RNA binding motif protein 20	Rbm20	1.89339	1.1647	1.45154	1.67669	1.4201	1.7073	0.130054	0.174252	-0.276391	-0.116282	0.0883656	Mm.313695	chr19	53919286	53920394	73713
1429067_at	calpain, small subunit 2	Capns2	2.27808	1.95947	2.68367	2.6705	2.20696	2.91471	0.186092	0.214321	-0.275166	0.163818	-0.289064	Mm.440514	chr8	95790522	95791537	69543
1429089_s_at	RIKEN cDNA 2900026A02 gene	2900026A02Rik	2.84994	2.97532	2.97524	2.62622	2.67748	2.60892	-0.0619106	-0.0613937	-0.065361	-0.128554	0.317218	Mm.160131	chr5	113326627	113328045	243219
1429091_at	RIKEN cDNA 1600002K03 gene	1600002K03Rik	1.09042	1.06326	0.998593	1.16312	0.913466	0.875001	-0.0127931	-0.267372	0.205073	0.0129361	0.0621562	Mm.302754	chr10	79576072	79578275	69770
1429093_at	DNA-damage inducible protein 2 /// regulatory solute carrier protein, family 1, member 1	Ddi2 /// Rsc1a1	1.44816	0.960818	0.789377	1.36037	1.29602	1.18572	-0.0655174	-0.309422	0.218429	0.119364	0.0371447	Mm.441022	chr4	140952360	140955683	68817 /// 69994
1429117_at	TNFRSF1A-associated via death domain	Tradd	1.01499	1.25128	1.2813	0.876042	0.653525	1.0802	-0.0426145	0.282085	-0.11741	-0.410828	0.288766	Mm.264255	chr8	108147432	108149811	71609
1429125_at	zinc finger and BTB domain containing 9	Zbtb9	0.909723	1.5003	1.68398	0.98126	0.761022	0.742739	-0.154575	-0.194257	0.0697184	0.0792379	0.199875	Mm.328890	chr17	26700773	26703794	474156
1429169_at	RNA binding motif protein 3	Rbm3	1.53727	0.613773	0.89719	1.51383	1.52207	1.61251	0.151526	-0.836216	0.553884	0.541808	-0.411002	Mm.360569	chrX	7295972	7299877	19652
1429173_at	deoxyribonuclease 1-like 1	Dnase1l1	1.10206	0.971352	1.30185	1.5319	1.1927	1.35753	-0.286319	-0.258955	0.288485	-0.077476	0.334264	Mm.20169	chrX	70525937	70534456	69537
1429183_at	plakophilin 2	Pkp2	2.46142	2.53547	2.48844	2.00704	1.6788	1.9483	0.351544	0.211383	-0.347599	-0.28676	0.0714321	Mm.2252	chr16	16126890	16186286	67451
1429261_at	RIKEN cDNA 2210411K11 gene	2210411K11Rik	1.75189	2.29418	2.33278	1.47836	1.37442	1.25977	-0.0806432	0.135204	-0.0812583	-0.0277247	0.0544238	Mm.292837	chr7	4387795	4392647	664968
1429284_at	MOB1, Mps One Binder kinase activator-like 2B (yeast)	Mobkl2b	1.50571	0.556455	0.825852	1.03925	1.05635	1.28323	0.212767	0.186659	-0.00457811	-0.00781059	-0.387038	Mm.32968	chr4	35137960	35139524	214944
1429292_a_at	RIKEN cDNA 2310046K01 gene	2310046K01Rik	0.942525	1.32951	1.06297	0.959861	1.09261	1.09435	-0.149054	-0.04179	-0.0376363	0.105015	0.123465	Mm.258262	chr2	151687951	151700699	69698
1429360_at	Kruppel-like factor 3 (basic) /// similar to BKLF	Klf3 /// LOC100046855	1.74141	1.48648	1.40342	1.86105	1.8511	1.67388	-0.130733	-0.234416	0.184093	0.218076	-0.0370245	Mm.392759	chr5	65082646	65109617	100046855 /// 16599
1429365_at	RIKEN cDNA 1700016M24 gene	1700016M24Rik	3.10505	3.08436	2.99471	3.17374	3.67851	4.27625	-0.103001	0.239285	-0.052114	-0.0354824	-0.0486865	Mm.263708	chr15	74433282	74463566	69439
1429394_at	RIKEN cDNA A130010J15 gene	A130010J15Rik	1.51524	1.30105	1.31265	1.34822	1.30576	1.34664	-0.0776954	0.0119996	-0.0387192	0.0761108	0.0283065	Mm.273695	chr1	194868772	194877286	319266
1429398_at	RIKEN cDNA 5730446D14 gene	5730446D14Rik	2.00198	0.694913	1.02736	1.44041	1.59301	1.21683	0.539519	-0.179187	0.460182	-0.419426	-0.401087	Mm.71533	chr6	52096214	52099344	66640
1429407_at	peroxisomal biogenesis factor 11c	Pex11c	1.0376	1.28166	1.24466	1.29248	1.11693	0.790793	-0.221165	-0.0335631	0.00207186	0.067647	0.18501	Mm.45279	chr8	3458812	3467680	69129
1429413_at	carboxypeptidase M	Cpm	2.35329	2.7066	2.88316	2.11409	2.17455	2.50071	-0.175129	0.0837245	-0.218541	0.0177398	0.292204	Mm.339332	chr10	117032711	117088190	70574
1429418_at	CDC14 cell division cycle 14 homolog B (S. cerevisiae)	Cdc14b	2.32293	0.757651	0.636185	1.6706	1.89818	1.82656	0.308617	0.260587	-0.141042	0.020257	-0.448419	Mm.441091	chr13	64201766	64204352	218294
1429457_at	prosaposin-like 1	Psapl1	4.76275	5.04972	4.90289	4.52533	4.47715	4.47709	-0.129806	0.299474	0.0477414	-0.227517	0.0101094	Mm.44242	chr5	36520915	36523426	76943
1429536_at	RIKEN cDNA 2310040C09 gene	2310040C09Rik	1.76919	2.17685	2.27453	1.72638	2.07181	1.88396	0.176589	-0.022706	-0.0787473	-0.217567	0.142432	Mm.458559	chr11	61519258	61526146	69640
1429552_at	WD repeat domain 16	Wdr16	1.64482	1.34704	1.022	1.91127	1.12439	1.5388	-0.434618	0.323435	-0.345547	0.199451	0.257278	Mm.441823	chr11	67740999	67781837	71860
1429567_at	RIKEN cDNA 4632411J06 gene	4632411J06Rik	2.67126	3.68795	3.55511	3.07661	2.92739	3.08074	-0.242838	0.083334	0.0370488	-0.481709	0.604164	Mm.349943	chr7	112745142	112748639	78748
1429574_at	chloride intracellular channel 3	Clic3	3.71666	3.95194	4.07718	3.86423	3.52681	3.88853	-0.0293512	0.124417	-0.0706191	-0.0560794	0.0316324	Mm.44194	chr2	25278851	25280789	69454
1429589_at	glutamic acid decarboxylase 2	Gad2	1.40457	1.15255	1.00546	1.17475	1.17911	1.06841	-0.100527	-0.406312	0.395965	0.268587	-0.157714	Mm.4784	chr2	22543491	22545526	14417
1429602_at	CD164 sialomucin-like 2	Cd164l2	2.92185	3.05471	2.89363	3.06232	2.85011	2.68175	-0.0340857	-0.0541973	0.189728	-0.229749	0.128304	Mm.285685	chr4	132492961	132496630	69655
1429694_at	RIKEN cDNA 4930402H24 gene	4930402H24Rik	2.72523	2.24198	2.03597	2.03981	2.34369	2.61538	0.403777	-0.679075	0.410817	0.251577	-0.387097	Mm.271990	chr2	130474873	130531580	228602
1429722_at	zinc finger and BTB domain containing 4	Zbtb4	0.798755	1.06496	1.21719	0.985454	0.912254	1.12335	-0.240477	-0.529098	0.310971	0.182412	0.276191	Mm.426361	chr11	69595661	69598150	75580
1429764_at	RIKEN cDNA 1500005K14 gene	1500005K14Rik	0.906095	1.14083	0.975676	1.29158	1.1438	0.899548	-0.702428	-0.655346	0.475636	0.357398	0.524738	Mm.34131	chr11	75836783	75843977	76566
1429779_at	eukaryotic translation initiation factor 2C, 4	Eif2c4	1.06395	1.16244	1.14702	0.955203	0.972504	0.996397	0.0165529	-0.347089	0.255825	0.121449	-0.0467362	Mm.86705	chr4	125991853	125995634	76850
1429885_at	RIKEN cDNA 4930431P19 gene	4930431P19Rik	0.622491	1.54739	1.3541	1.09727	1.07871	1.09389	-0.102749	-0.423471	-0.137142	0.177044	0.486318	Mm.399169	chr7	109543421	109544275	73886
1429891_at	calcyphosine-like	Capsl	4.7409	3.6443	3.53787	4.93912	4.91422	5.03067	-0.182425	0.387677	-0.128017	-0.0766907	-0.000546455	Mm.82143	chr15	9380752	9410764	75568
1429959_at			1.33367	1.3405	1.13913	0.93542	0.59855	0.84979	0.258081	-0.311651	0.18588	-0.00551558	-0.126795		chr16	91301756	91303170
1429963_at	mitogen-activated protein kinase 6	Mapk6	1.37471	1.6871	1.38612	1.02347	1.04898	0.585074	-0.0734277	-0.25897	0.36175	-0.175213	0.145863	Mm.18856	chr9	75194235	75195899	50772
1430017_at	RIKEN cDNA 1600016N20 gene	1600016N20Rik	2.15456	2.04743	1.99457	1.98355	1.95981	1.84647	-0.18081	-0.224372	0.138465	0.0741925	0.192525	Mm.334314	chr7	141061310	141062317	72000
1430059_at	WD repeat domain 40A	Wdr40a	1.22588	1.68399	1.84674	1.71433	1.45126	1.19547	0.180311	-0.697037	0.425816	-0.0474262	0.138337	Mm.28891	chr4	41500169	41501708	68970
1430075_at	splicing factor 3b, subunit 3	Sf3b3	1.16691	1.05075	1.41209	1.22602	1.00749	1.07808	0.347114	-0.654654	0.288483	-0.107066	0.126124	Mm.236123	chr8	113732012	113733454	101943
1430103_at	RIKEN cDNA 9030607L20 gene	9030607L20Rik	1.4728	1.49857	1.78068	1.07856	1.39283	1.00352	0.375699	-0.303914	-0.0560732	0.26651	-0.282223		chr2	154373847	154374904	71513
1430125_s_at	PQ loop repeat containing 1	Pqlc1	1.22707	1.18389	1.219	1.16551	0.968829	1.23971	-0.0530357	-0.11635	-0.0119343	-0.106186	0.287505	Mm.29247	chr18	80418364	80454773	66943
1430148_at	RAB19, member RAS oncogene family	Rab19	2.21686	1.71577	1.69349	1.81506	1.91495	1.88183	-0.203757	0.159986	0.189327	-0.0131102	-0.132448	Mm.123866	chr6	39311001	39319984	19331
1430185_at	A kinase (PRKA) anchor protein 13	Akap13	1.45914	1.09363	1.4704	1.55958	1.89029	1.91296	0.0193758	-0.630009	0.640538	0.193421	-0.223325	Mm.216107	chr7	75485352	75486808	75547
1430195_at	RIKEN cDNA 2810043O03 gene	2810043O03Rik	1.55545	0.962748	1.27633	1.26192	1.59744	1.16031	0.292932	-0.604574	0.490099	0.42382	-0.602277		chr9	71782387	71784233	72697
1430201_at	RIKEN cDNA 9130017K11 gene	9130017K11Rik	2.77156	2.29615	2.38642	2.5526	2.79527	2.74312	-0.134532	-0.478388	0.264612	0.128954	0.219352		chr11	67738570	67740003	72804
1430221_at	RIKEN cDNA 9130008F23 gene	9130008F23Rik	1.31411	1.20415	1.23851	1.16331	1.20818	1.39512	-0.148564	-0.248863	0.0462975	0.0627398	0.288388	Mm.158733	chr17	40339803	40344042	71583
1430234_at	ADP-ribosylation factor-like 14	Arl14	4.98559	5.00712	4.83559	5.71348	5.05482	5.62026	-0.28569	0.063725	0.195304	0.0429211	-0.0162611	Mm.98122	chr3	69310347	69311518	71619
1430258_at	RIKEN cDNA 2810422J05 gene	2810422J05Rik	1.37595	1.09261	1.60312	1.21996	1.18924	0.806642	0.055862	-0.521008	0.442473	-0.105949	0.128623		chr8	73448100	73449136	75620
1430277_at	RIKEN cDNA 9430034F23 gene	9430034F23Rik	1.36426	0.713081	1.03848	1.45076	1.37185	1.10994	0.300421	-0.436666	0.235177	0.14634	-0.245271		chr11	23614300	23614792	77289
1430298_at	RIKEN cDNA 4930473A06 gene	4930473A06Rik	1.74116	0.909265	1.84138	1.67424	1.24927	1.2477	0.10624	-0.877336	0.600655	0.0774479	0.0929918	Mm.180032	chr4	82996778	82998156	320226
1430357_at	H3 histone, family 3B	H3f3b	1.54393	1.06407	1.31474	1.11497	1.14854	0.940089	0.385719	0.226362	-0.10623	-0.12607	-0.379782		chr11	115837017	115838343	15081
1430366_at	RIKEN cDNA 5430405H02 gene	5430405H02Rik	0.797298	1.33876	1.33794	1.39031	0.795136	1.26342	-0.225895	-0.83223	0.214087	0.297136	0.5469	Mm.461855	chr2	156553485	156554499	74487
1430367_at	Stam binding protein like 1	Stambpl1	1.53814	1.2403	0.562545	1.56868	1.28589	1.19867	0.0922408	-0.606825	0.375301	0.276716	-0.137432	Mm.130952	chr19	34258253	34259153	76630
1430404_at	RIKEN cDNA 4833416J08 gene	4833416J08Rik	1.30477	0.974069	1.1651	1.56245	1.58566	1.44401	0.355473	-0.386859	0.457965	0.129183	-0.555764		chr7	75574376	75576352	75771
1430418_at	transmembrane protein 57	Tmem57	1.23145	1.32012	1.23117	1.75628	1.53701	0.973748	0.182517	-0.803285	0.503755	0.287928	-0.170917	Mm.99793	chr4	134109597	134125393	66146
1430421_a_at	cDNA sequence BC010787	BC010787	1.08143	1.72889	1.7755	1.18967	1.03874	1.04999	-0.277573	-0.209478	0.0791979	-0.0103083	0.41816	Mm.253329	chr9	21671410	21672291	235043
1430466_at	RIKEN cDNA 2310005G13 gene	2310005G13Rik	1.04158	1.92536	0.648591	1.81048	0.891363	1.43964	0.0909472	-0.209645	0.336102	-0.136588	-0.0808153	Mm.58105	chr16	56963666	56996323	69457
1430479_at	RIKEN cDNA 2010007H06 gene	2010007H06Rik	3.39087	2.25056	2.44935	3.40358	3.52392	3.46664	0.0932708	0.225976	-0.111017	-0.0229135	-0.185316	Mm.134992	chr9	51032524	51033115	69849
1430493_at	RIKEN cDNA 2310061G22 gene	2310061G22Rik	2.14743	1.4151	1.60692	2.22725	1.74806	2.11798	0.0663347	-0.273973	0.255862	-0.14629	0.0980654		chr2	165304222	165305403	70407
1430503_at	RIKEN cDNA 6330522J23 gene	6330522J23Rik	1.24811	2.32562	1.67154	1.74707	1.59187	1.06839	-0.127752	-0.0169554	0.0937185	0.145751	-0.0947614	Mm.443851	chr12	77453053	77454211	78233
1430520_at	copine VIII	Cpne8	2.95204	3.08405	2.95571	3.5083	3.14729	3.22884	-0.0199571	0.178853	0.0819621	-0.104957	-0.135899	Mm.290991	chr15	90471388	90507105	66871
1430521_s_at	copine VIII	Cpne8	2.45858	3.07617	2.88624	3.47883	2.92098	2.86866	-0.017756	-0.106899	0.101324	0.0134158	0.00991535	Mm.290991	chr15	90471388	90507105	66871
1430641_at	RIKEN cDNA 9030605I04 gene /// RIKEN cDNA 9930109F21 gene /// expressed sequence AI987692	9030605I04Rik /// 9930109F21Rik /// AI987692	2.94574	2.70306	2.46668	3.14655	2.84732	3.05393	-0.0227695	-0.108915	0.297772	-0.0243011	-0.141787	Mm.445207	chr15	63605639	63732602	270328 /// 331063 /// 74548
1430646_at	RIKEN cDNA 5830407P18 gene	5830407P18Rik	2.60841	1.08936	1.08225	2.22399	1.87562	2.1081	0.336647	-0.464224	0.643195	0.131024	-0.646643		chr14	119534110	119536764	78818
1430702_at	RIKEN cDNA 5830427D03 gene	5830427D03Rik	1.37862	1.4955	1.58203	1.61199	1.49386	1.20113	0.0661812	-0.775575	0.581732	0.208362	-0.080699	Mm.441883	chr15	98588170	98589507	76061
1430724_at	abhydrolase domain containing 9	Abhd9	1.30823	1.71674	2.15313	1.96211	1.28657	1.67287	-0.182417	0.402583	-0.478152	-0.0913691	0.349356	Mm.176240	chr17	31913366	31918176	71932
1430904_at	ADP-ribosylation factor GTPase activating protein 3	Arfgap3	0.786539	1.07561	1.46532	0.930743	0.836964	0.987494	-0.0964417	-0.43778	0.380136	-0.180589	0.334673	Mm.258910	chr15	83176102	83177994	66251
1430932_at	solute carrier family 9 (sodium/hydrogen exchanger), member 8	Slc9a8	1.27541	1.12829	1.14961	0.950428	1.18024	0.626939	0.347601	-0.406747	0.271891	-0.200759	-0.0119896	Mm.278924	chr2	167115323	167127256	77031
1430967_at	RIKEN cDNA 3110080O07 gene	3110080O07Rik	1.90297	1.27937	1.02159	2.4556	2.45042	2.08297	0.0350785	-0.963526	0.773315	0.208181	-0.0530462		chr3	51917524	51918310	73241
1431126_a_at	RIKEN cDNA 0610011F06 gene	0610011F06Rik	0.580812	1.35151	1.36204	1.24234	0.857425	0.815061	-0.349157	-0.380414	0.212529	0.0432796	0.473764	Mm.35098	chr17	25603103	25604645	68347
1431171_at	RIKEN cDNA D730001G18 gene	D730001G18Rik	2.52591	2.91016	2.96501	2.61612	2.27162	2.76073	-0.181772	-0.00172567	-0.176624	0.237076	0.123045	Mm.171357	chr15	74598202	74599585	78725
1431173_at	RIKEN cDNA A930008G19 gene	A930008G19Rik	1.1047	1.90866	1.55416	0.94744	1.01456	0.961388	-0.0408421	-0.737373	0.539724	0.294211	-0.0557184	Mm.225649	chr7	132597495	132651539	77938
1431176_at	similar to chromatin modifying protein 4C	LOC100044854	3.01427	2.26496	2.48082	2.89155	3.03621	3.14672	0.252082	0.277411	-0.158161	-0.287819	-0.0835128		chr3	10375978	10376848	100044854
1431211_s_at	thioesterase superfamily member 5	Them5	1.26394	1.55945	1.20464	1.58703	1.56314	1.59196	-0.0392795	0.00469494	-0.0881286	0.0621128	0.0606008	Mm.180200	chr3	94427502	94432590	66198
1431297_a_at	RIKEN cDNA 4933436C20 gene	4933436C20Rik	2.23769	1.45882	1.49116	2.08647	1.72188	1.8237	0.0848484	0.0960412	-0.0958161	0.120618	-0.205693	Mm.86664	chr8	95215165	95245248	71296
1431309_at	tubulin tyrosine ligase-like family, member 10	Ttll10	3.06563	2.63706	2.59429	2.43744	2.49975	1.71528	0.134117	0.242581	-0.12989	-0.0745688	-0.172237	Mm.440232	chr4	154885685	154903144	330010
1431310_s_at	tubulin tyrosine ligase-like family, member 10	Ttll10	1.97892	1.511	0.980119	1.64646	1.66346	1.27068	-0.0737391	0.151395	0.012753	-0.118262	0.027853	Mm.440232	chr4	154885685	154903144	330010
1431362_a_at	SPARC related modular calcium binding 2	Smoc2	1.52819	1.49174	1.52353	1.17733	0.921896	0.785426	0.216201	0.417794	-0.481579	-0.294652	0.142233	Mm.30162	chr17	14135656	14140184	64074
1431422_a_at	dual specificity phosphatase 14	Dusp14	1.73377	1.31322	1.45811	1.39206	1.38698	1.81199	0.010612	0.199512	0.0265088	-0.141739	-0.0948935	Mm.240885	chr11	83864608	83867118	56405
1431469_a_at	CXXC finger 5	Cxxc5	1.41581	1.52307	1.40075	0.749863	0.769948	0.798558	0.290002	0.273553	-0.165648	-0.354476	-0.0434284	Mm.94560	chr18	35955761	35986980	67393
1431566_at	RIKEN cDNA 9030622O22 gene	9030622O22Rik	2.91977	2.06877	2.02732	3.41803	2.92221	2.7193	0.168732	-0.0308714	-0.0672011	0.324669	-0.395329	Mm.158729	chr2	147635910	147667626	71570
1431786_s_at	RIKEN cDNA 1190003J15 gene	1190003J15Rik	4.60161	4.79702	4.90417	4.91323	4.54513	4.75169	-0.332256	0.0520577	-0.124533	0.350197	0.0545316	Mm.272359	chr7	140686815	140689288	76974
1431805_a_at	rhophilin, Rho GTPase binding protein 2	Rhpn2	2.2847	2.34164	2.52236	2.34098	2.41966	2.8569	-0.114456	0.227328	-0.202951	-0.0282645	0.118344	Mm.286600	chr7	35043073	35101041	52428
1431810_a_at	transmembrane and coiled-coil domains 4	Tmco4	2.75616	2.2287	2.07608	2.22008	2.24507	2.16663	-0.224068	0.060389	-0.101332	-0.0577559	0.322767	Mm.122336	chr4	138244967	138331242	77056
1431878_at	grainyhead-like 2 (Drosophila)	Grhl2	1.58337	1.40982	1.24451	1.65264	1.24396	1.48617	-0.034368	-0.0767579	-0.103457	0.198512	0.0160694	Mm.244612	chr15	37177624	37278236	252973
1431892_a_at	phospholipase C, delta 3	Plcd3	1.0556	1.8049	1.99387	1.05821	0.994208	1.10602	-0.036634	-0.330698	0.12294	-0.229755	0.474148	Mm.264743	chr11	102886393	102894384	72469
1431960_at	WW domain-containing oxidoreductase	Wwox	1.79036	0.684151	0.837961	1.10246	1.17277	0.840072	0.48159	-0.362745	0.0120745	0.222195	-0.353113		chr8	117325671	117604656	80707
1431961_at	dedicator of cytokinesis 8	Dock8	1.2936	0.812644	0.888309	1.2331	1.08112	1.18208	0.0161839	0.0410471	-0.130508	0.0117698	0.0615087	Mm.102485	chr19	25119686	25168330	76088
1432018_at	achaete-scute complex homolog-like 2 (Drosophila)	Ascl2	1.77699	1.55012	1.71419	1.33213	0.939382	1.26229	-0.107745	-0.140903	-0.00880241	0.0939345	0.163515	Mm.196417	chr7	142776217	142778620	17173
1432156_a_at	ring finger protein 32	Rnf32	3.43116	2.62498	2.8065	3.55221	3.40345	3.43805	-0.113559	-0.0862288	0.269563	0.0956292	-0.165405	Mm.87352	chr5	29526779	29556270	56874
1432266_at	enhancer trap locus 4	Etl4	1.7207	1.16133	1.1134	1.77701	1.50671	1.37118	0.0190401	-0.0770402	-0.0470123	0.198827	-0.0938144	Mm.237935	chr2	20701013	20702060	208618
1432325_at	RIKEN cDNA 4930502M04 gene	4930502M04Rik	1.21212	1.30183	1.1928	1.39974	1.37046	1.27276	-0.10176	-0.147999	-0.00540829	0.036303	0.218865		chr3	130123522	130172037	74974
1432474_a_at	keratinocyte associated protein 3	Krtcap3	2.18355	2.3823	2.40896	2.14138	2.47074	2.35346	-0.144605	0.126871	-0.203167	0.264293	-0.0433922	Mm.389609	chr5	31528296	31529778	69815
1432579_at	radial spokehead-like 2A	Rshl2a	1.4259	1.70632	1.63298	1.64861	1.50564	1.66268	0.142794	0.094419	-0.150899	-0.270289	0.183977	Mm.359991				66832
1432828_at			0.977266	1.32742	1.34803	0.966295	1.04087	0.879664	-0.324605	-0.41001	0.0890732	0.13415	0.51139		chr2	80637784	80639489
1432901_at	enhancer trap locus 4	Etl4	2.79849	1.11054	1.01077	2.71488	2.6075	2.62159	0.414825	-0.192955	0.199208	0.358782	-0.779861	Mm.237935	chr2	20675305	20677406	208618
1432997_at	RIKEN cDNA 5830462P14 gene	5830462P14Rik	1.92397	1.69527	1.41359	1.8106	1.89109	1.94162	-0.0203414	-0.226099	0.120229	0.172019	-0.0458083		chr14	65218638	65220294	76098
1433073_at	RIKEN cDNA 4933425E08 gene	4933425E08Rik	1.13961	1.40296	1.35696	1.52556	1.29693	1.28816	-0.20562	0.0697498	0.052412	0.0911517	-0.00769377	Mm.414843	chr10	75279691	75281140	71127
1433100_at	transmembrane protein 112B	Tmem112b	1.09904	1.68626	1.69991	1.60967	1.46013	1.11662	-0.0958858	-1.19178	0.519171	0.174078	0.594421	Mm.34511	chr15	88906953	88908324	105847
1433133_at	EDAR (ectodysplasin-A receptor)-associated death domain	Edaradd	3.12756	2.81057	2.64288	3.04787	3.41079	3.19638	0.203966	-0.497873	0.304835	0.0429673	-0.053894	Mm.159671	chr13	12573243	12574540	171211
1433196_at	RIKEN cDNA 9530006O14 gene	9530006O14Rik	1.13661	1.10987	1.00384	1.08474	1.22587	1.5314	-0.290376	-0.321446	0.464255	0.207872	-0.0603085		chr9	61804684	61805900	77400
1433487_at	chloride channel 3	Clcn3	1.45132	0.882066	0.879324	0.834203	1.08913	1.05505	0.0769529	-0.0892005	0.00175333	-0.140207	0.150702	Mm.259751	chr8	63802541	63811687	12725
1433489_s_at	fibroblast growth factor receptor 2	Fgfr2	2.37836	1.95699	1.93069	2.1503	2.11836	2.19801	0.101968	0.0362473	-0.146968	0.125362	-0.116607	Mm.16340	chr7	129953596	129954864	14183
1433503_at	zinc binding alcohol dehydrogenase, domain containing 1	Zadh1	1.66767	0.820321	0.867576	1.13865	1.23388	1.3107	0.165792	0.00836563	-0.0427465	-0.0643692	-0.0670385	Mm.246127	chr12	85204909	85205580	77219
1433504_at	brain glycogen phosphorylase	Pygb	1.11022	1.25429	1.26219	1.20652	1.14918	0.898698	-0.13108	-0.133045	-0.0278835	0.0301399	0.26187	Mm.222584	chr2	150510369	150523199	110078
1433559_at	solute carrier family 45, member 4	Slc45a4	1.09843	1.1095	1.15465	0.864649	1.00246	1.01726	0.0444736	-0.0797529	-0.068717	0.0389261	0.0650721	Mm.212813	chr15	73407147	73414026	106068
1433571_at	serine incorporator 5	Serinc5	1.60577	0.952063	1.11974	1.77103	1.6803	1.81585	0.136324	-0.183804	0.0903502	0.0545359	-0.0974045	Mm.297970	chr13	93809828	93812703	218442
1433672_at	RIKEN cDNA 4732479N06 gene	4732479N06Rik	0.970097	0.925655	0.873377	1.15862	1.09047	1.21962	-0.0935459	0.0527735	-0.141753	0.0254555	0.157069	Mm.289368	chrX	129569304	129569969	215201
1433702_at	endoplasmic reticulum metallopeptidase 1	Ermp1	2.37752	1.69864	1.82457	2.06142	2.11917	2.38226	0.229869	0.0894442	-0.137954	-0.0341425	-0.147215	Mm.267131	chr19	29676180	29678232	226090
1433720_s_at	Nur77 downstream gene 2	Ndg2	2.78905	3.03101	3.08334	2.71897	2.35635	2.31582	-0.0765138	-0.210624	0.137375	-0.152292	0.302055	Mm.333849	chr10	75376760	75381463	103172
1433769_at	ALS2 C-terminal like	Als2cl	2.75328	2.5088	2.58077	2.46086	2.21747	2.65624	0.0351667	-0.125824	-0.110247	-0.172409	0.373314	Mm.86338	chr9	110744266	110745346	235633
1433796_at	endonuclease domain containing 1	Endod1	1.02518	1.1303	1.22448	0.90667	0.897831	1.03957	-0.129835	-0.0837917	0.0986061	-0.0320911	0.14711	Mm.41423	chr9	14104401	14106162	71946
1433831_at	RIKEN cDNA 4833418A01 gene	4833418A01Rik	1.87392	0.703736	0.523039	1.42131	1.3668	1.61237	0.195819	-0.0286565	0.106512	-0.197931	-0.0757413	Mm.281668	chr2	70885263	70891613	75763
1433836_a_at	RIKEN cDNA 8430408G22 gene	8430408G22Rik	0.603301	1.1706	1.46712	1.18496	1.18808	1.37163	-0.44624	-0.276656	-0.0775356	0.172147	0.628284	Mm.38231	chr6	116616246	116618937	213393
1433837_at	RIKEN cDNA 8430408G22 gene	8430408G22Rik	0.800424	1.09039	1.32803	1.16063	0.832494	1.04684	-0.14794	-0.0608139	-0.206201	0.0595427	0.355412	Mm.38231	chr6	116616246	116618937	213393
1433842_at	leucine rich repeat (in FLII) interacting protein 1	Lrrfip1	2.79998	1.43819	1.55788	2.70081	2.86385	3.04005	0.251698	0.437389	-0.154267	0.0194883	-0.554309	Mm.45039	chr1	92946797	92947728	16978
1433870_at	ATPase family, AAA domain containing 4	Atad4	3.8402	4.64733	4.59344	4.73608	4.44436	4.63401	-0.137972	0.0594306	0.0800824	0.103207	-0.104747	Mm.342551	chr11	96744193	96751735	217138
1433891_at	leucine-rich repeat-containing G protein-coupled receptor 4	Lgr4	1.93109	1.33798	1.37775	2.15147	2.04683	1.91005	0.00374031	-0.0771856	0.00950909	0.109225	-0.04529	Mm.277351	chr2	109814274	109815107	107515
1433918_at	autophagy-related 4D (yeast)	Atg4d	0.949399	1.28507	1.38207	1.11869	0.914359	0.938043	-0.134986	-0.200017	0.00484848	-0.137923	0.468078	Mm.440165	chr9	21023467	21024438	235040
1434006_at	cDNA sequence BC051227	BC051227	1.14162	1.41214	1.74491	1.25896	1.00975	0.736973	-0.0414877	0.00215292	-0.0360518	-0.300375	0.375759	Mm.213010	chr8	73687637	73689925	234384
1434049_at	ectonucleoside triphosphate diphosphohydrolase 3	Entpd3	4.12773	3.57159	3.61335	4.02484	3.86529	3.70621	0.0022459	-0.186416	0.10661	-0.329758	0.407319	Mm.76648	chr9	120415976	120417024	215446
1434094_at	transmembrane protein 125	Tmem125	3.50526	3.78075	3.79966	3.68593	3.58992	3.75754	-0.112763	0.0778427	0.0424814	-0.06779	0.0602307	Mm.23639	chr4	118038872	118041947	230678
1434099_at	Peroxisome proliferative activated receptor, gamma, coactivator 1 alpha	Ppargc1a	2.72345	1.62068	1.95013	2.71101	2.73125	3.02566	0.0164752	-0.0649028	-0.00269127	0.357654	-0.306533	Mm.441196	chr5	51742494	51743018	19017
1434100_x_at	Peroxisome proliferative activated receptor, gamma, coactivator 1 alpha	Ppargc1a	2.88923	1.94012	1.88799	2.82103	2.80748	3.01057	-0.089004	-0.0779967	0.205909	0.420292	-0.4592	Mm.441196	chr5	51742494	51743018	19017
1434109_at	SH3 domain binding glutamic acid-rich protein like 2	Sh3bgrl2	1.77788	1.54676	1.82175	2.06073	1.95437	2.22058	0.109349	0.265499	-0.52241	-0.0686574	0.216218	Mm.100125	chr9	83345076	83397217	212531
1434165_at	chloride intracellular channel 6	Clic6	1.49719	0.873188	0.806333	1.15261	1.23404	1.23104	0.0852437	-0.170411	-0.045186	0.0231895	0.107163	Mm.44747	chr16	92429017	92430103	209195
1434193_at	zinc finger, MYM-type 6 /// similar to transmembrane protein 35	LOC100046844 /// RP23-153M14.8 /// Zmym6	0.983668	1.16817	1.39166	1.04448	1.03147	1.1656	-0.211709	-0.164916	0.171128	0.0799017	0.125599	Mm.276096	chr4	126630542	126631948	100039968 /// 100046844 /// 100177
1434197_at	attractin	Atrn	1.88056	1.16912	1.29045	1.60639	1.69533	2.0189	0.170589	-0.0513811	0.00692558	-0.00690365	-0.119234	Mm.119936	chr2	130719431	130721770	11990
1434227_at	keratinocyte differentiation associated protein	Krtdap	3.05876	2.69928	2.82548	3.11294	2.56731	3.45842	0.169946	0.0731201	0.0400867	-0.142993	-0.140159	Mm.268157	chr7	30496664	30499855	64661
1434252_at	transmembrane and coiled coil domains 3	Tmcc3	1.23903	0.779257	0.857897	0.817749	1.25379	1.36492	-0.0121794	-0.0706329	-0.0361538	-0.0179844	0.136951	Mm.23047	chr10	94017821	94019897	319880
1434278_at	X-linked myotubular myopathy gene 1	Mtm1	1.67225	1.24721	1.3059	1.96103	1.98727	2.00641	0.154486	0.286574	-0.0905552	-0.227065	-0.123439	Mm.423278				17772
1434280_at			1.91476	0.846833	0.953794	1.64819	1.71787	1.64217	0.482436	0.367285	-0.177721	-0.164826	-0.507174
1434287_at	1-acylglycerol-3-phosphate O-acyltransferase 5 (lysophosphatidic acid acyltransferase, epsilon)	Agpat5	1.35843	1.34422	1.26861	1.70325	1.37488	1.48269	-0.101837	-0.296056	0.120498	0.0440216	0.233371	Mm.24117	chr8	18881961	18883368	52123
1434301_at	RIKEN cDNA D330050I23 gene	D330050I23Rik	1.17677	1.07934	1.07724	0.795367	1.07609	0.934412	0.333056	0.453002	-0.439683	-0.115918	-0.230456		chr15	60648674	60652116	399603
1434306_at	RAB3A interacting protein	Rab3ip	1.02698	1.51904	1.53426	1.18594	1.09265	1.34932	-0.209513	-0.302378	0.10739	-0.0867338	0.491236	Mm.336394	chr10	116310657	116354522	216363
1434314_s_at	RAB11 family interacting protein 5 (class I)	Rab11fip5	1.31807	1.68264	1.69071	1.46716	1.35227	1.38537	-0.185049	-0.313554	0.0941124	0.114616	0.289869	Mm.220334	chr6	85300619	85301365	52055
1434315_at	NIPA-like domain containing 3 /// similar to NIPA-like domain containing 3	LOC100047789 /// Npal3	1.30382	1.37244	1.49107	1.31847	1.15217	1.05507	0.0481143	0.0685773	-0.128521	-0.149179	0.161012	Mm.26548	chr4	134720967	134724184	100047789 /// 74552
1434387_at	integrin alpha FG-GAP repeat containing 3	Itfg3	1.01739	1.30913	1.40312	0.918687	0.785502	0.740347	-0.165406	-0.00199699	-0.0964947	-0.0279665	0.291863	Mm.28844	chr17	25940298	25971822	106581
1434447_at	met proto-oncogene	Met	3.3185	2.9889	2.76562	3.32988	3.05355	3.46193	0.173963	0.280701	-0.33693	-0.185954	0.0682201	Mm.86844	chr6	17522066	17523980	17295
1434495_at	POZ (BTB) and AT hook containing zinc finger 1	Patz1	1.16405	1.6439	1.72126	1.10436	1.12916	1.02708	-0.125271	-0.0882778	-0.0397167	0.0311723	0.22209	Mm.275563	chr11	3189204	3195431	56218
1434559_at	syntaxin 3	Stx3	1.93833	1.69289	1.89008	1.97107	1.81437	2.13253	0.105127	0.0942321	-0.141597	-0.0202079	-0.0375533	Mm.272264	chr19	11844529	11845312	20908
1434610_at	plectin 1	Plec1	1.35009	1.83434	1.83987	1.26595	1.19904	1.13168	-0.0636692	0.139709	-0.0351229	-0.283085	0.24217	Mm.234912	chr15	75998228	76000774	18810
1434628_a_at	rhophilin, Rho GTPase binding protein 2	Rhpn2	2.66963	2.98895	3.11504	2.91733	3.06439	3.36938	-0.0274725	0.116179	-0.192085	-0.102254	0.205635	Mm.286600	chr7	35100559	35101045	52428
1434653_at	PTK2 protein tyrosine kinase 2 beta	Ptk2b	4.03275	3.92431	3.94388	3.68006	3.66394	3.80584	0.0564761	0.149256	-0.134482	-0.157141	0.0858908	Mm.21613	chr14	65107371	65126222	19229
1434680_at	pleckstrin homology domain containing, family G (with RhoGef domain) member 3	Plekhg3	2.68851	2.46461	2.65464	2.25881	2.30723	2.15058	0.0179749	0.315008	-0.185176	-0.257308	0.109498	Mm.291854	chr12	77495996	77498581	263406
1434724_at	ubiquitin specific peptidase 31	Usp31	1.61926	0.655104	0.832844	1.6605	1.55215	1.22388	0.126604	0.00438356	0.000872612	-0.0266252	-0.105232	Mm.122538	chr7	121433168	121434480	76179
1434741_at	ras responsive element binding protein 1	Rreb1	2.14737	1.03405	1.12756	1.89343	1.87956	1.82044	0.24009	-0.540042	0.389845	0.293851	-0.383743	Mm.132634	chr13	37942324	37942998	68750
1434799_x_at	aldolase 1, A isoform	Aldoa	0.82206	1.19392	1.19887	1.15216	0.84873	0.919371	-0.243463	-0.256338	0.0490751	-0.101339	0.552064	Mm.275831	chr7	126586381	126586941	11674
1434852_at	phospholipase A2, group IIF	Pla2g2f	1.59939	1.04949	1.83711	1.30367	0.898938	1.16095	-0.134033	0.135714	-0.0929403	0.0871935	0.00406694	Mm.331989	chr4	138022607	138023118	26971
1434866_x_at	carnitine palmitoyltransferase 1a, liver	Cpt1a	1.00412	0.899747	0.999154	1.08389	1.07499	1.26095	-0.036685	-0.417255	-0.0610542	0.0755978	0.439395	Mm.18522	chr19	3385437	3385733	12894
1434880_at	ets variant gene 6 (TEL oncogene)	Etv6	1.26131	1.3849	1.25518	1.1883	0.889668	1.06289	-0.0657616	-0.227842	0.0173893	0.233733	0.0424795	Mm.269995	chr6	134233960	134235824	14011
1434905_at	NADH dehydrogenase (ubiquinone) 1 alpha subcomplex, 4-like 2	Ndufa4l2	1.24914	1.26574	1.27713	1.11801	0.827302	1.68588	0.206512	-0.0228267	-0.245391	-0.124191	0.185896	Mm.336856	chr10	126917913	126920101	407790
1434918_at	SRY-box containing gene 6	Sox6	1.83144	1.27809	1.53685	1.47776	1.25535	1.49239	0.395756	0.196094	-0.104834	-0.357997	-0.12902	Mm.323365	chr7	115262020	115263152	20679
1434998_at	IQ motif containing GTPase activating protein 1	Iqgap1	1.09343	1.33181	1.33216	1.07284	0.986558	1.07865	-0.0734768	-0.0604897	-0.0315485	0.0716639	0.0938482	Mm.207619	chr7	80585097	80585819	29875
1435046_at	Expressed sequence C86807	C86807	2.13541	0.94278	0.514048	1.82962	1.98831	1.84343	0.0287986	-0.396207	0.416527	-0.0158358	-0.0332847	Mm.438431	chr11	80584307	80585304	97753
1435052_at	RIKEN cDNA 4930455F23 gene	4930455F23Rik	1.35942	0.896472	0.748231	1.54065	1.31447	1.12608	-0.0840697	-0.0571694	0.215858	0.0129895	-0.0876083	Mm.167258	chr1	166119119	166124522	74895
1435065_x_at	Vav 2 oncogene	Vav2	1.98159	2.8148	2.8085	2.51431	2.5003	2.30249	-0.321403	-0.696777	0.332914	0.23583	0.449435	Mm.179011	chr2	27084110	27084358	22325
1435069_at	cDNA sequence BC064078	BC064078	2.91821	2.887	3.00968	3.73699	3.50397	3.67384	0.0742507	0.0675669	-0.107277	-0.0649643	0.0304275	Mm.172429	chr6	128958617	128971781	408064
1435140_at	insulin degrading enzyme	Ide	1.42313	0.908011	0.762693	1.02455	1.09978	1.48071	0.0796728	0.0257959	0.0201149	-0.0396872	-0.0858927	Mm.28366	chr19	37333886	37335143	15925
1435141_at	SFT2 domain containing 2	Sft2d2	2.19623	2.00709	2.0414	2.00523	2.05223	2.22604	-0.0370131	-0.0166798	-0.119678	0.000939369	0.172431	Mm.288369	chr1	167010905	167014743	108735
1435212_at	purinergic receptor P2X, ligand-gated ion channel, 2	P2rx2	3.82822	3.30269	3.35852	3.74721	3.54935	3.35438	-0.0332656	-0.0212502	0.0267353	-0.0134969	0.0412765	Mm.55948	chr5	110580113	110581038	231602
1435227_at	B-cell leukemia/lymphoma 11B	Bcl11b	2.66645	2.60766	2.46067	2.68004	2.87985	2.36988	0.0859404	0.249649	-0.164188	-0.11974	-0.0516648	Mm.392694	chr12	108360356	108361779	58208
1435231_at	coenzyme Q4 homolog (yeast)	Coq4	0.921118	1.69117	1.72449	1.03831	0.855686	0.888921	-0.401505	-0.322926	0.252281	-0.0492048	0.521358	Mm.245948	chr2	29610267	29619152	227683
1435244_at	vav 2 oncogene	Vav2	2.0595	2.79429	2.84675	2.62952	2.35435	2.26183	-0.278519	-0.716104	0.287847	0.043076	0.663697	Mm.179011	chr2	27084113	27085477	22325
1435258_at	transmembrane protein 141	Tmem141	1.80685	1.16948	1.36184	1.53177	1.0509	1.50207	0.187423	0.245069	-0.944265	-0.00388956	0.515662	Mm.271147	chr2	25442110	25443972	51875
1435259_s_at	transmembrane protein 141	Tmem141	1.63641	0.866194	1.10887	1.3517	0.762835	1.12829	0.279529	-0.0252061	-0.12828	-0.321191	0.195147	Mm.271147	chr2	25442110	25443972	51875
1435265_at	Adult male cecum cDNA, RIKEN full-length enriched library, clone:9130204C03 product:unclassifiable, full insert sequence		2.41241	1.18747	1.43069	2.41881	2.14781	2.45602	-0.121791	-0.00508118	-0.259287	0.312618	0.0735412	Mm.25683	chr15	58005949	58007466
1435283_s_at	gene model 967, (NCBI)	Gm967	1.64588	1.93689	2.01743	1.63338	1.38695	1.43419	-0.116715	0.176864	-0.161084	-0.264623	0.365558	Mm.426078	chr19	24039840	24042694	381217
1435289_at	RIKEN cDNA D230014K01 gene	D230014K01Rik	0.720544	1.17727	1.49559	1.09078	0.739892	0.78781	-0.283807	-0.163414	-0.0925655	0.236162	0.303626	Mm.309356	chr11	118304504	118305294	217364
1435323_a_at	membrane bound O-acyltransferase domain containing 1	Mboat1	3.32163	3.22465	3.35998	3.68613	3.6242	4.06039	0.0537648	0.339852	-0.188705	-0.0997987	-0.105115	Mm.89682	chr13	30252813	30254181	218121
1435363_at	pleckstrin homology domain containing, family G (with RhoGef domain) member 1	Plekhg1	1.96549	1.90203	1.967	1.97135	2.30544	2.45618	-0.23399	-0.114906	0.102599	0.198345	0.0479507	Mm.150831	chr10	6379150	6380278	213783
1435426_s_at	RIKEN cDNA 4933439C20 gene /// phosphatidylserine decarboxylase pseudogene /// phosphatidylserine decarboxylase /// hypothetical protein LOC100044151	4933439C20Rik /// LOC100044151 /// LOC236604 /// Pisd	1.36751	0.74754	0.861818	1.3249	0.808003	1.12503	0.318859	-0.312175	0.427274	-0.0799403	-0.354018	Mm.247625	chr11	3031210	3032435	100044151 /// 236604 /// 320951 /// 66776
1435449_at	BCL2-like 11 (apoptosis facilitator)	Bcl2l11	1.34743	1.09208	1.24225	1.02707	1.10952	1.72966	0.0575414	-0.154058	-0.112356	0.0145798	0.194294	Mm.141083	chr2	127851274	127853987	12125
1435452_at	transmembrane protein 20 /// similar to transmembrane protein 20	LOC100047579 /// Tmem20	3.4109	2.70061	2.99704	3.3991	2.94624	3.6695	0.122056	0.230643	-0.270669	-0.106371	0.0243421	Mm.262085	chr19	38469755	38470753	100047579 /// 240660
1435465_at	kelch repeat and BTB (POZ) domain containing 11	Kbtbd11	2.38761	2.57534	2.72005	2.62955	2.45915	2.52148	-0.123232	-0.19673	-0.00014782	0.109191	0.210917	Mm.46675	chr8	15032344	15033310	74901
1435467_at	FYVE, RhoGEF and PH domain containing 6	Fgd6	1.50485	0.78784	0.954919	1.23836	1.06944	1.442	0.0425158	-0.403995	0.0816469	0.254776	0.0250564	Mm.269596	chr10	93574208	93575138	13998
1435472_at	kringle containing transmembrane protein 1	Kremen1	1.93615	1.66271	1.91073	1.90538	1.9304	2.08945	-0.02597	-0.110973	-0.0251365	-0.235938	0.398021	Mm.209989	chr11	5091554	5092661	84035
1435493_at	desmoplakin	Dsp	5.09319	4.81095	4.82359	4.95861	5.08626	4.97261	0.206738	1.12777	-0.719861	-0.530676	-0.083971	Mm.355327	chr13	38205393	38206041	109620
1435494_s_at	desmoplakin	Dsp	5.60979	5.22176	5.23968	5.55811	5.64546	5.65833	0.268128	1.19737	-0.722109	-0.717681	-0.0257139	Mm.355327	chr13	38205393	38206041	109620
1435521_at	Musashi homolog 2 (Drosophila)	Msi2	1.62992	1.43518	0.981961	1.61744	1.39468	0.211587	0.0807467	-0.0496006	-0.0820875	0.100088	-0.0491467	Mm.400451	chr11	88157881	88159583	76626
1435526_at	torsin A interacting protein 2	Tor1aip2	1.45119	1.08082	0.99183	1.35775	1.23699	1.06283	-0.0421123	-0.195764	0.117307	0.117201	0.00336838	Mm.253335	chr1	157827784	157831077	240832
1435536_at	regulatory solute carrier protein, family 1, member 1	Rsc1a1	1.54068	0.427524	0.718143	1.23473	1.04052	1.12387	0.179352	0.0452509	0.029273	0.0502224	-0.3041	Mm.441022	chr4	140949624	140951727	69994
1435548_at	MRS2-like, magnesium homeostasis factor (S. cerevisiae)	Mrs2l	1.09231	0.976504	1.23167	1.19545	0.810763	0.94957	-0.0801911	-0.000109196	0.0975571	-0.24107	0.223812	Mm.387097	chr13	25000044	25026061	380836
1435549_at	transient receptor potential cation channel, subfamily M, member 4	Trpm4	1.78314	1.85713	2.05666	1.66103	1.81229	1.41449	-0.296726	-0.306682	0.113385	0.00802803	0.481993	Mm.439890	chr7	45171271	45176751	68667
1435554_at	transmembrane and coiled coil domains 3	Tmcc3	1.35068	0.75465	0.942376	0.721899	0.92494	1.31293	0.0853624	0.0115337	-0.119802	-0.0248909	0.0478001	Mm.23047	chr10	94019818	94020755	319880
1435581_at	beta-site APP-cleaving enzyme 2	Bace2	1.00263	1.21792	1.21577	1.28822	0.7505	0.991718	0.0968876	-0.349385	0.265374	-0.214986	0.202111	Mm.97885	chr16	97542920	97543922	56175
1435608_at	zinc and ring finger 3 /// similar to Goliath homolog precursor (Ring finger protein 130) (R-goliath)	LOC631806 /// Znrf3	1.61888	1.27579	1.23367	1.69862	1.73249	1.81143	0.0873699	-0.0446091	-0.0120506	-0.0557747	0.0250635	Mm.216313	chr11	5176325	5177230	407821 /// 631806
1435641_at	RIKEN cDNA 9530018I07 gene	9530018I07Rik	2.62179	1.36505	1.46024	2.21443	2.19553	2.56233	0.334965	0.0592556	-0.243978	-0.00232124	-0.147922	Mm.25861	chr1	37383885	37387454	320137
1435657_at	expressed sequence AI425999	AI425999	3.0179	2.90524	3.08328	3.51739	3.32954	3.37872	-0.0132604	0.148673	0.0118175	-0.126965	-0.0202637	Mm.23125	chr12	92038468	92039591	104804
1435660_at	similar to RIKEN cDNA 5830484A20 gene /// hypothetical LOC624083 /// similar to Sp110 nuclear body protein	LOC100039021 /// LOC100041081 /// LOC100041801 /// LOC546061 /// LOC624083 /// LOC664787	1.00724	0.867518	0.923941	1.18061	1.02638	1.07023	0.111767	-0.0506797	0.0453663	-0.000657558	-0.105795	Mm.394843	chr1	85120309	85149554	100039021 /// 100041081 /// 100041801 /// 546061 /// 624083 /// 664787
1435693_at	mal, T-cell differentiation protein-like	Mall	2.98292	3.30751	3.31129	3.08021	3.00131	3.52924	0.141454	0.15974	-0.251888	-0.211701	0.162396	Mm.133036	chr2	127395826	127396684	228576
1435761_at	stefin A1 /// cDNA sequence BC100530	BC100530 /// Stfa1	3.92161	1.62587	1.6032	3.78926	3.10857	4.32382	-0.53937	0.593542	0.130267	-0.752212	0.567771	Mm.327618	chr16	36196367	36204612	100034684 /// 20861
1435875_at	protein kinase, AMP-activated, beta 2 non-catalytic subunit	Prkab2	1.28808	1.07233	0.94718	1.56183	1.21597	1.31458	0.0142756	-0.320257	0.149278	-0.0799379	0.236642	Mm.31175	chr3	97757584	97759217	108097
1435911_s_at	solute carrier family 2 (facilitated glucose transporter), member 12	Slc2a12	1.11104	1.50198	1.12983	0.936202	1.54661	1.82753	-0.160023	-0.0106483	-0.0414872	-0.0276289	0.239789	Mm.432517	chr10	22391441	22393300	353169
1435917_at	OCIA domain containing 2	Ociad2	2.70379	2.31639	2.77961	2.48517	2.21365	2.51577	0.000719547	0.434381	-0.120076	-0.31539	0.000365257	Mm.274892	chr5	73601332	73601915	433904
1435927_at	DENN/MADD domain containing 3	Dennd3	0.992908	1.25068	1.3893	1.19325	1.10693	0.99607	-0.139565	-0.143084	0.0315137	0.0513725	0.199761	Mm.322557	chr15	73395682	73399484	105841
1435956_at	FERM domain containing 5	Frmd5	1.62837	1.40139	1.4734	1.33137	1.30643	1.27097	-0.151722	-0.167367	0.248145	-0.113066	0.184012	Mm.121514	chr2	121239527	121249329	228564
1435976_at	expressed sequence AA408865	AA408865	0.968168	1.28998	1.21314	0.623509	0.945517	0.99321	-0.282154	-0.0394945	0.374407	0.0546675	-0.107426	Mm.393596	chr4	147791288	147795820	99980
1435980_x_at	wingless-related MMTV integration site 6	Wnt6	2.32423	2.95426	2.81811	2.65815	2.34578	2.33326	-0.179211	0.0918522	-0.0843615	-0.19111	0.362832	Mm.268282	chr1	74717866	74718526	22420
1435981_at	10 days neonate cerebellum cDNA, RIKEN full-length enriched library, clone:6530415D11 product:unclassifiable, full insert sequence		1.86611	1.59208	1.84186	1.47888	1.11108	1.25915	0.402874	0.555439	-0.359652	-0.336313	-0.262346	Mm.383529	chr7	49477470	49478111
1436008_at	Tumor protein D52	Tpd52	1.30342	0.816694	0.304367	1.41141	1.1659	1.33552	0.0290232	0.163025	-0.175442	0.0495396	-0.0661449	Mm.371590	chr3	8911698	8912343	21985
1436158_at	eukaryotic translation initiation factor 4E binding protein 2	Eif4ebp2	1.04807	1.56597	1.6466	0.673512	0.65677	1.01469	0.0794315	-0.0988588	-0.0367641	-0.0761194	0.132313	Mm.259516	chr10	60825827	60827622	13688
1436181_at	development and differentiation enhancing factor 2	Ddef2	1.48902	1.08285	1.14309	0.677872	0.988211	1.03961	0.271925	0.171632	-0.272071	-0.0446177	-0.126871	Mm.358946	chr12	21515846	21516661	211914
1436194_at	PRELI domain containing 2	Prelid2	0.948337	1.11876	1.19248	1.40707	1.15034	1.30719	-0.266284	-0.17955	0.0665383	0.108675	0.27062	Mm.30649	chr18	42001572	42077213	77619
1436210_at	glycerol kinase 5 (putative)	Gk5	1.43536	0.446867	0.374889	1.03378	1.31247	1.41766	-0.025795	0.0209184	0.166586	-0.113717	-0.0479951	Mm.213651	chr9	95992786	95993974	235533
1436237_at	tetratricopeptide repeat domain 9	Ttc9	2.31302	1.43914	1.74042	2.20287	2.27236	2.27451	0.0760403	-0.0427647	-0.150022	-0.0695763	0.186321	Mm.130002	chr12	82586229	82586405	69480
1436345_at	RIKEN cDNA 5730559C18 gene	5730559C18Rik	2.45704	2.5047	2.59517	2.07228	2.25921	2.15827	0.0629673	0.207539	-0.0479727	-0.209221	-0.0133114	Mm.36763	chr1	138029934	138032532	67313
1436351_at	coenzyme Q3 homolog, methyltransferase (yeast)	Coq3	0.826014	0.823276	0.940496	1.29509	1.27278	1.14426	-0.221844	-0.440984	0.336772	0.0487566	0.2773	Mm.5662	chr4	21970509	22001945	230027
1436362_x_at	CCR4 carbon catabolite repression 4-like (S. cerevisiae) /// RIKEN cDNA 2700079J08 gene /// similar to LOC639390 protein /// hypothetical protein LOC100042078 /// hypothetical protein LOC100042092 /// hypothetical protein LOC100043548 /// hypothetical protein LOC100043775	2700079J08Rik /// Ccrn4l /// LOC100040359 /// LOC100041308 /// LOC100042078 /// LOC100042092 /// LOC100043548 /// LOC100043775 /// LOC100044145	0.732416	1.09834	1.01377	1.39848	1.30092	0.860419	-0.258745	-0.78765	0.408685	0.333167	0.304542	Mm.392348				100040359 /// 100041308 /// 100042078 /// 100042092 /// 100043548 /// 100043775 /// 100044145 /// 12457 /// 77014
1436366_at	protein phosphatase 1, regulatory (inhibitor) subunit 15b	Ppp1r15b	0.992619	1.10759	1.25023	1.10629	0.808223	0.756216	0.157513	0.0879111	-0.00820351	-0.360436	0.123216	Mm.293628	chr1	134959717	134964540	108954
1436457_at	RIKEN cDNA F830028O17 gene	F830028O17Rik	1.28192	1.00185	1.29874	0.717924	1.12333	0.920922	0.200565	-0.456401	0.156865	0.0247693	0.0742021	Mm.440926	chr17	24997822	24998967	320071
1436512_at	ADP-ribosylation factor-like 4C /// similar to ADP-ribosylation factor-like protein 7	Arl4c /// LOC632433	1.53397	2.49188	2.50567	1.81684	1.54132	1.73132	-0.062809	0.0443869	-0.107078	-0.188066	0.313561	Mm.27968	chr1	90530840	90533314	320982 /// 632433
1436524_at	RIKEN cDNA 4833438C02 gene	4833438C02Rik	0.943342	1.26745	1.28287	1.19322	0.974486	1.0626	-0.048224	0.0320835	-0.109462	-0.163252	0.288853	Mm.439920	chr19	46356895	46358940	107243
1436562_at	DEAD (Asp-Glu-Ala-Asp) box polypeptide 58	Ddx58	1.69015	2.05655	2.16067	1.89118	1.70151	1.89838	0.111187	0.155389	-0.305819	-0.137814	0.177057	Mm.86382	chr4	40393519	40394240	230073
1436576_at	RIKEN cDNA A630077B13 gene	A630077B13Rik	1.47134	1.25273	1.95335	1.82912	0.997435	1.6123	-0.0712066	-0.0103607	-0.0940928	-0.083075	0.258735	Mm.34479	chr10	33815483	33816966	215900
1436638_at	RIKEN cDNA 6720401G13 gene	6720401G13Rik	2.03652	1.01922	0.884637	2.27258	2.05271	1.86991	0.455259	-0.105572	0.0797954	0.264407	-0.693888	Mm.336056	chrX	46800376	46807502	103012
1436649_at	IKAROS family zinc finger 3	Ikzf3	1.08994	1.55399	1.50967	1.46839	1.32722	1.46876	-0.0119534	-0.244683	0.0229669	0.104648	0.129023	Mm.133367	chr11	98280985	98282133	22780
1436669_at	RIKEN cDNA 1700019G17 gene	1700019G17Rik	1.97435	2.11546	2.08655	2.0676	1.89414	1.71682	0.133753	-0.16275	-0.152369	0.00989771	0.171469	Mm.24454	chr6	85864747	85864956	75541
1436670_x_at	RIKEN cDNA 1700019G17 gene	1700019G17Rik	1.70534	1.88076	1.73326	1.82632	1.69363	1.54087	-0.0414839	0.0593405	-0.11943	-0.192111	0.293685	Mm.24454	chr6	85864747	85864956	75541
1436680_s_at	damage specific DNA binding protein 2	Ddb2	1.19167	0.711707	0.990572	1.00305	1.09999	1.019	-0.175311	-0.267342	0.140128	0.16291	0.139614	Mm.389334	chr2	91012422	91013139	107986
1436781_at	mannosidase 2, alpha B1	Man2b1	1.44076	0.848416	1.09811	1.11728	1.23197	0.972402	0.0768609	-0.409107	0.191739	-0.01052	0.151028	Mm.4219	chr8	87975562	87976104	17159
1436818_a_at	Musashi homolog 2 (Drosophila)	Msi2	1.5227	1.21484	1.15942	1.52556	1.54593	1.48375	-0.0657453	-0.214811	0.0449533	0.114299	0.121304	Mm.400451	chr11	88155710	88157727	76626
1436841_at	RIKEN cDNA B230380D07 gene	B230380D07Rik	1.51725	0.946453	1.10453	1.6921	1.8004	1.80724	-0.340319	-0.412992	0.41494	0.358911	-0.0205412	Mm.170855	chr9	70402129	70430279	235461
1436869_at	sonic hedgehog	Shh	5.4233	4.87339	4.85594	5.08911	5.20561	5.18573	-0.114818	1.49593	-0.655604	-0.827854	0.102348	Mm.57202	chr5	28787601	28788286	20423
1436896_at	integrator complex subunit 9	Ints9	1.16417	1.31173	1.50891	0.85038	0.72218	0.528849	-0.108335	-0.00136948	0.0210428	-0.260234	0.348896	Mm.71332	chr14	63986368	63993945	210925
1436977_at	Transcribed locus		1.82439	1.09033	1.10427	1.57548	1.94466	2.00721	0.357628	-0.436694	0.414015	0.124581	-0.459533	Mm.444946	chr6	137550538	137551300
1436990_s_at	Nur77 downstream gene 2	Ndg2	2.83743	3.42331	3.4591	3.16527	2.7258	2.79017	-0.232129	-0.361778	-0.000653267	-0.0927219	0.687281	Mm.333849	chr10	75381092	75381462	103172
1436991_x_at	gelsolin	Gsn	1.05475	1.69364	1.67613	1.51902	1.57316	1.75676	-0.424659	-0.255527	0.0763912	-0.0475626	0.651357	Mm.21109	chr2	35129574	35129904	227753
1437019_at	RIKEN cDNA 2200001I15 gene	2200001I15Rik	2.95172	2.83815	2.99643	3.1618	2.83951	3.08637	0.0938415	-0.0758433	0.271404	-0.084516	-0.204886	Mm.27156	chr14	33180971	33184469	69134
1437022_at	RIKEN cDNA D130059P03 gene	D130059P03Rik	1.33843	0.766924	0.659974	1.30316	1.31423	1.26474	-0.0823784	-0.414505	0.461017	0.245959	-0.210094	Mm.302831	chr6	38411429	38432800	320538
1437043_a_at	RIKEN cDNA 1110012M11 gene	1110012M11Rik	0.892188	1.95041	1.98995	1.26888	1.10254	0.972548	-0.333076	-0.234435	0.13836	-0.0964422	0.525593	Mm.307770	chr8	74475720	74477031	73711
1437048_x_at	syntaxin binding protein 2	Stxbp2	2.87823	3.18857	3.22469	2.99941	3.13409	2.91604	0.00582218	0.0718842	-0.19137	-0.375228	0.488893	Mm.7247	chr8	3640820	3642794	20911
1437059_at	SRY-box containing gene 21	Sox21	2.29266	2.46207	2.25727	2.36954	2.42758	2.59858	0.0786066	0.822932	-0.264102	-0.790159	0.15272	Mm.70950	chr14	117116940	117117830	223227
1437070_at	CDC14 cell division cycle 14 homolog B (S. cerevisiae)	Cdc14b	2.33676	1.37972	1.39871	2.06992	2.05246	1.68559	0.0349579	0.0125618	0.192153	-0.00432491	-0.235348	Mm.25335	chr13	64204467	64214588	218294
1437085_at	RIKEN cDNA D630039A03 gene	D630039A03Rik	2.13754	3.14043	3.02021	2.59839	2.31405	2.45324	-0.144784	0.251467	-0.38664	-0.204597	0.484552	Mm.23214	chr4	58002536	58003284	242484
1437121_at	DENN/MADD domain containing 1C	Dennd1c	3.00916	3.05033	3.17125	2.89104	2.88186	2.76208	0.0994811	0.0930333	-0.0993185	-0.148613	0.0554166	Mm.284447	chr17	56751051	56756826	70785
1437132_x_at	neural precursor cell expressed, developmentally down-regulated gene 9	Nedd9	2.25159	2.165	2.10829	2.33795	2.35529	2.28718	0.0363569	-0.144031	0.056735	-0.136511	0.187453	Mm.288980	chr13	41320957	41321272	18003
1437136_at	RIKEN cDNA 5830436I19 gene	5830436I19Rik	1.23437	1.17683	1.604	1.44268	1.25245	1.22135	0.0275965	-0.0495591	0.15398	0.081028	-0.213046	Mm.440747	chr17	46993318	46994186	319946
1437170_x_at	PDZ and LIM domain 1 (elfin) /// similar to CLP36 /// similar to PDZ and LIM domain protein 1 (LIM domain protein CLP-36) (C-terminal LIM domain protein 1) (Elfin) /// similar to Pdlim1 protein	LOC100048338 /// LOC545743 /// LOC634496 /// Pdlim1	3.01879	3.11997	3.19977	3.29543	3.32117	3.40873	-0.104777	-0.188435	-0.0990863	-0.127831	0.520131	Mm.5567	chr19	40275548	40275865	100048338 /// 54132 /// 545743 /// 634496
1437171_x_at	gelsolin	Gsn	0.956305	1.56958	1.56974	1.3772	1.46122	1.67873	-0.335399	-0.27442	0.0573673	-0.0441046	0.59656	Mm.21109	chr2	35129609	35129909	227753
1437232_at	bactericidal/permeability-increasing protein-like 2	Bpil2	1.87285	1.19057	1.61213	1.60897	1.68376	2.22889	0.15098	0.384341	-0.34098	-0.327049	0.132707	Mm.107214	chr10	85389489	85390118	270757
1437268_at	LanC lantibiotic synthetase component C-like 3 (bacterial)	Lancl3	1.17367	0.678244	0.504145	1.36256	1.32932	1.54151	-0.145018	-0.326427	0.200241	0.108015	0.163188	Mm.245119	chrX	8423934	8425039	236285
1437269_at	expressed sequence AW124722	AW124722	1.50984	1.57871	1.53741	1.62903	1.36237	1.19147	-0.199722	0.0879712	0.079381	-0.19259	0.22496	Mm.151748	chr15	85684617	85685065	239570
1437279_x_at	syndecan 1	Sdc1	1.27707	1.64374	1.58019	1.5759	1.65241	1.60116	-0.436295	-0.500549	0.300145	0.140676	0.496021	Mm.2580	chr12	8818849	8819073	20969
1437312_at	bone morphogenetic protein receptor, type 1B	Bmpr1b	1.62944	0.868236	1.14385	1.53788	1.38579	1.29696	0.144781	0.257599	-0.0259218	-0.0946813	-0.281778	Mm.39089	chr3	141774527	141775256	12167
1437361_at	RIKEN cDNA A430060F13 gene	A430060F13Rik	2.26809	1.74012	1.5561	1.64309	1.43451	1.70133	0.0998454	-0.18155	-0.11901	0.10163	0.0990858		chr11	94571218	94571926	217122
1437391_x_at	mitochondrial ribosomal protein L44	Mrpl44	1.1331	1.30618	1.14981	1.06415	1.05289	1.02222	-0.214924	-0.181567	0.0653467	0.0824528	0.248691	Mm.238455	chr1	79660171	79660468	69163
1437408_at	G protein-coupled receptor 126	Gpr126	2.89768	1.85617	1.90564	2.43233	2.34904	2.64946	0.336233	0.483819	-0.282452	-0.291799	-0.2458	Mm.440142	chr10	14092778	14094202	215798
1437409_s_at	G protein-coupled receptor 126	Gpr126	3.05217	2.29328	2.25209	2.75288	3.04514	3.04572	0.191636	0.501443	-0.348682	-0.156198	-0.188196	Mm.440142	chr10	14092778	14094202	215798
1437434_a_at	G protein-coupled receptor 177	Gpr177	1.32954	0.867159	1.02895	1.32246	1.16467	1.46808	0.129995	0.329947	-0.337852	-0.403177	0.281085	Mm.6766	chr3	159850255	159869663	68151
1437466_at	activated leukocyte cell adhesion molecule	Alcam	1.57188	0.552567	0.49599	1.53901	1.56929	1.08506	0.0166512	-0.311105	0.0628366	0.267606	-0.0359869	Mm.288282	chr16	52168343	52170333	11658
1437469_at	zinc finger protein 750	Zfp750	4.8467	4.56139	4.50282	4.14332	4.16544	4.33903	-0.0667152	-0.0255499	0.119587	0.0795903	-0.106913	Mm.11395	chr11	121327067	121328426	319530
1437554_at	plectin 1	Plec1	1.97635	2.88756	2.50452	1.49143	0.732309	1.14097	0.479328	0.357871	-0.105653	-0.33009	-0.401456	Mm.234912	chr15	76015504	76016667	18810
1437574_at	a disintegrin-like and metallopeptidase (reprolysin type) with thrombospondin type 1 motif, 18	Adamts18	4.16144	2.87957	3.00899	3.90951	3.6334	3.65331	0.0294657	0.213953	0.120976	0.0820332	-0.446432	Mm.167471	chr8	116583102	116584332	208936
1437578_at	chloride channel calcium activated 2	Clca2	5.50729	3.91011	3.83973	5.79829	5.78196	5.70147	-0.0201573	0.464657	-0.135748	-0.205015	-0.103738	Mm.20897	chr3	144734025	144734614	80797
1437583_x_at	acyl-CoA synthetase short-chain family member 1	Acss1	1.43737	1.64892	1.51474	1.88451	1.97179	2.02161	-0.182647	-0.114173	0.084126	0.117162	0.0955329	Mm.7044	chr2	150309551	150309777	68738
1437584_at	Transcribed locus		2.30972	2.00664	2.41742	2.4658	2.18589	1.67624	0.31364	-0.494636	0.260518	0.170757	-0.250279	Mm.453308	chr17	46982415	46982610
1437629_at	Rho guanine nucleotide exchange factor (GEF) 19	Arhgef19	3.41583	3.53343	3.39156	3.26154	3.12487	2.96906	-0.160538	0.221261	-0.0812468	-0.453629	0.474154	Mm.134460	chr4	140522636	140529646	213649
1437646_at	zinc and ring finger 3 /// similar to Goliath homolog precursor (Ring finger protein 130) (R-goliath)	LOC631806 /// Znrf3	1.71544	1.39326	1.34942	1.17976	1.05445	0.782339	0.122066	0.159697	-0.0416012	-0.10881	-0.131352	Mm.216313	chr11	5178970	5181006	407821 /// 631806
1437651_a_at	dystrobrevin, beta	Dtnb	1.07067	1.20587	1.25687	1.14014	0.840145	0.713619	-0.210856	-0.20046	-0.0256553	0.0423169	0.394653	Mm.286202	chr12	3734937	3781397	13528
1437670_x_at	CD151 antigen	Cd151	0.95429	1.35462	1.38597	1.01186	0.979502	0.924379	-0.0401545	-0.204482	-0.0404663	-0.0570955	0.342199	Mm.30246				12476
1437694_at	Transcribed locus		2.44034	1.22907	1.16414	2.0155	0.990949	1.0075	0.441407	0.125809	0.103833	-0.374809	-0.296242	Mm.458500
1437699_at	RIKEN cDNA E430014B02 gene	E430014B02Rik	2.57357	0.5646	0.862345	2.68743	2.75729	2.24103	0.177482	-0.512584	0.159701	0.215105	-0.0397024		chr17	51210453	51211134	320908
1437745_at	chromodomain helicase DNA binding protein 7	Chd7	1.95284	1.4729	1.48496	1.9284	1.81507	1.34077	-0.0889444	-0.353207	0.197752	0.0217476	0.222652	Mm.138792	chr4	8617703	8728612	320790
1437751_at	peroxisome proliferative activated receptor, gamma, coactivator 1 alpha	Ppargc1a	1.91271	1.21018	1.32688	2.10661	1.88266	1.74983	0.0606627	0.135693	0.0733275	0.0570545	-0.326737	Mm.441196	chr5	51742807	51744839	19017
1437760_at	UDP-N-acetyl-alpha-D-galactosamine:polypeptide N-acetylgalactosaminyltransferase 12	Galnt12	1.38921	1.6852	1.97508	0.916067	0.829608	1.31255	-0.037116	0.112753	-0.3484	0.0617619	0.211	Mm.132246	chr4	47125198	47144145	230145
1437767_s_at	thymoma viral proto-oncogene 1 interacting protein	Aktip	1.37697	1.2611	1.06664	1.84905	2.00261	1.73939	-0.241021	-0.388943	0.132838	0.187228	0.309899	Mm.324588	chr8	94013601	94013926	14339
1437780_at	Fanconi anemia, complementation group B	Fancb	1.96181	0.661647	0.632601	1.84917	1.74305	1.74577	0.238199	-0.113147	-0.00409317	0.144649	-0.265609	Mm.336317	chrX	160340005	160341375	237211
1437788_at	trans-acting transcription factor 6	Sp6	4.25577	4.9975	4.88486	4.30383	4.29593	4.5958	-0.0387464	0.260993	-0.521532	-0.129199	0.428484	Mm.156282	chr11	96839731	96840828	83395
1437793_at			1.86233	0.864607	0.723781	1.42143	1.42718	1.39406	0.415134	-0.453289	0.144885	0.219571	-0.326303		chr19	36902125	36902870
1437800_at	EDAR (ectodysplasin-A receptor)-associated death domain	Edaradd	3.37816	3.33766	3.32237	3.69312	3.64447	3.57801	-0.12938	-0.179255	0.130861	0.121362	0.0564122	Mm.159671				171211
1437813_at	absent in melanoma 1-like	Aim1l	4.61618	5.07683	4.96094	4.59162	4.40344	4.25353	-0.0348678	0.299039	-0.0775995	-0.232571	0.045999	Mm.240080	chr4	133353463	133364578	230806
1437829_s_at	eukaryotic elongation factor-2 kinase	Eef2k	1.95348	1.86807	1.82722	1.52059	1.68309	1.58785	-0.11782	0.231877	-0.332232	-0.0039835	0.222157	Mm.25997	chr7	120694595	120695152	13631
1437842_at	phosphatidylinositol-specific phospholipase C, X domain containing 1	Plcxd1	1.30203	0.861284	1.29427	0.712194	0.806845	1.16935	0.19908	-0.169646	0.00539398	-0.145178	0.11035	Mm.297057				403178
1437846_x_at	beta-site APP-cleaving enzyme 2	Bace2	1.99684	1.93171	2.14511	1.80981	1.64161	1.61012	-0.00842047	0.0255132	-0.0548482	-0.161314	0.19907	Mm.97885	chr16	97541710	97542009	56175
1437874_s_at	hexosaminidase B	Hexb	0.753545	1.09497	1.04808	1.12933	0.887486	1.15173	-0.0800877	-0.216055	0.056963	-0.108992	0.348169	Mm.27816	chr13	98277030	98277555	15212
1437900_at	RIKEN cDNA 4930523C07 gene	4930523C07Rik	2.37468	2.19818	2.39693	2.31063	2.20367	2.55661	0.00120783	-0.0663495	-0.191579	-0.074399	0.331119	Mm.171518	chr1	161912066	161912695	67647
1437929_at	dapper homolog 2, antagonist of beta-catenin (xenopus)	Dact2	2.493	3.3698	3.42649	2.78681	2.74452	2.87323	0.0999498	0.117704	-0.319614	-0.279088	0.381048	Mm.79993	chr17	13931709	13932429	240025
1438061_at	RIKEN cDNA 4930523C07 gene	4930523C07Rik	1.86566	0.941714	0.684784	1.44399	1.3765	1.50632	-0.0582213	-0.0908761	-0.0981674	0.0764899	0.170773	Mm.171518	chr1	161914313	161915262	67647
1438097_at	RAB20, member RAS oncogene family	Rab20	1.40737	1.75044	1.5692	0.730808	0.991442	1.32383	0.0333428	0.431786	-0.467017	-0.191269	0.193158	Mm.390014	chr8	11453363	11478608	19332
1438125_at	RIKEN cDNA C230085N15 gene	C230085N15Rik	3.05817	1.25271	1.32814	2.66865	3.01134	2.65208	0.668286	-0.238098	0.0416765	0.16175	-0.633615	Mm.455851	chr17	51222228	51223185	320556
1438156_x_at	carnitine palmitoyltransferase 1a, liver	Cpt1a	0.802287	0.880075	0.931028	1.00732	1.14601	1.29253	-0.0647325	-0.376563	-0.0418863	0.0842371	0.398943	Mm.18522	chr19	3385422	3385734	12894
1438157_s_at	nuclear factor of kappa light chain gene enhancer in B-cells inhibitor, alpha	Nfkbia	0.740269	1.2094	1.28883	1.14232	0.943993	1.06306	-0.344397	-0.484054	0.272497	0.0676727	0.488281	Mm.170515	chr12	56407990	56408289	18035
1438169_a_at	FERM domain containing 4B	Frmd4b	0.944953	1.10994	0.964491	0.934643	1.18282	1.31894	-0.0135593	-0.0348549	-0.0174704	0.0224323	0.0434523	Mm.27789	chr6	97252330	97252629	232288
1438177_x_at	ectonucleoside triphosphate diphosphohydrolase 4 /// similar to ectonucleoside triphosphate diphosphohydrolase 4	Entpd4 /// LOC100048085	1.2405	1.39133	1.34826	1.13377	0.829603	1.08345	-0.207644	-0.319135	0.161106	-0.0358372	0.401514	Mm.291443	chr14	68319821	68320014	100048085 /// 67464
1438183_x_at	sorbitol dehydrogenase	Sord	1.18658	1.35072	1.31564	0.794135	0.913268	0.971283	-0.107381	-0.272722	0.124718	-0.115158	0.370543	Mm.371580	chr2	121956543	121956783	20322
1438216_at	ras responsive element binding protein 1	Rreb1	1.88292	2.12325	1.99879	2.10868	1.78647	1.81984	-0.146833	-0.40239	0.17725	0.118442	0.253532	Mm.132634	chr13	37958645	37959471	68750
1438246_at	casein kinase 1, gamma 1	Csnk1g1	0.947093	0.85585	1.09452	1.17375	1.12067	0.969518	-0.30618	-0.601724	0.365736	0.318724	0.223447	Mm.325816	chr9	65840362	65841795	214897
1438296_at	hypothetical protein C430010C01	C430010C01	1.73639	1.03896	1.42199	1.19833	1.48605	0.735037	-0.0201073	-0.41982	0.257956	0.108569	0.0734053	Mm.386906	chr2	181316033	181317003	329584
1438317_a_at	endonuclease G	Endog	0.632659	1.42847	1.55067	0.936562	0.774757	0.800567	-0.402322	-0.407976	0.212469	0.0390539	0.558774	Mm.440439	chr2	29995752	29996052	13804
1438335_at	UDP-GlcNAc:betaGal beta-1,3-N-acetylglucosaminyltransferase-like 1	B3gntl1	1.7677	1.68978	1.64472	2.0006	1.88885	1.58681	0.105927	-0.597135	0.223026	0.287972	-0.019794	Mm.386847	chr11	121444422	121445118	210004
1438394_x_at	keratin 4	Krt4	7.28243	7.30167	7.2568	7.05853	7.0554	7.17409	-0.499205	1.97964	-0.50856	-0.503249	-0.468631	Mm.46425	chr15	101746563	101746864	16682
1438415_s_at	Yip1 domain family, member 2	Yipf2	1.11908	1.6761	1.6435	1.58813	1.52378	1.25106	-0.422354	-0.712804	0.486154	0.197603	0.451401	Mm.178115	chr9	21339111	21339373	74766
1438445_at	leucine rich repeat containing 8 family, member E /// similar to Leucine rich repeat containing 8 family, member E	LOC100044683 /// Lrrc8e	2.9739	3.02291	3.23401	2.39857	2.52908	2.52946	0.0461559	-0.16535	-0.289479	0.27141	0.137263	Mm.25479	chr8	4235899	4236626	100044683 /// 72267
1438451_at	Rho GTPase-activating protein	Grit	1.21534	1.23022	0.994594	1.1724	1.60923	1.44582	-0.262899	-0.0728388	0.0443482	0.0907369	0.200651	Mm.46683	chr9	32009732	32011937	330914
1438495_at	topoisomerase (DNA) I	Top1	1.71957	0.557462	0.640163	1.1555	1.29554	1.15744	0.355873	-0.345407	0.432943	0.128684	-0.572095	Mm.217233	chr2	160340856	160341550	21969
1438508_at	Adult male bone cDNA, RIKEN full-length enriched library, clone:9830143G12 product:unclassifiable, full insert sequence		1.40405	1.20204	1.25845	1.20337	0.948087	1.06169	0.194168	-0.540802	0.274629	0.0615096	0.0104933	Mm.437577	chr18	34905900	34906203
1438517_at	WW domain-containing oxidoreductase	Wwox	0.83788	1.1221	1.32459	1.68209	0.706856	1.12404	-0.265813	-0.211251	0.229542	0.275428	-0.0279074		chr8	117339097	117339804	80707
1438543_at			1.54259	1.79192	1.69506	2.0369	1.50668	1.39	0.307402	-0.391168	0.23518	-0.00879574	-0.142617		chr14	59647410	59647998
1438555_x_at	mucin 4	Muc4	2.86837	2.82041	3.54435	2.69301	2.51952	3.47016	-0.204041	0.196071	-0.308404	0.17783	0.138547	Mm.214599	chr16	32701879	32702160	140474
1438559_x_at	solute carrier family 44, member 2	Slc44a2	1.40317	1.42015	1.4933	1.1192	1.21075	1.1569	0.110654	-0.0030117	-0.181101	-0.0247116	0.0981646	Mm.148425	chr9	21105195	21105429	68682
1438561_x_at	transmembrane protein 180	Tmem180	1.24016	1.38043	1.58163	1.02392	0.514624	0.945959	0.317418	0.224448	-0.151143	-0.832591	0.441867	Mm.159290	chr19	46428337	46428568	75146
1438567_at	von Willebrand factor A domain containing 2	Vwa2	2.57094	2.39359	2.52745	2.35759	2.35304	2.17897	0.295215	0.58743	-0.332879	-0.670175	0.12041	Mm.129534	chr19	56963883	56965331	240675
1438570_at	Transcribed locus		3.73301	2.22978	2.2025	3.34789	3.84918	3.53945	0.379815	-0.0816894	0.0664291	-0.0194921	-0.345063	Mm.139167	chr17	51300521	51301346
1438643_at	Calcium/calmodulin-dependent protein kinase ID	Camk1d	2.62618	1.58997	1.71856	2.49235	2.6233	2.5242	0.011023	-0.925356	0.764965	0.43928	-0.289913	Mm.191949	chr2	5480203	5480408	227541
1438645_x_at	beta-site APP-cleaving enzyme 2	Bace2	1.85252	1.87644	2.03124	1.78806	1.6593	1.65682	0.0283508	-0.231117	-0.0736156	0.131302	0.145078	Mm.97885	chr16	97541785	97542009	56175
1438712_at	DENN/MADD domain containing 2D	Dennd2d	2.41199	1.48359	1.49613	1.55908	1.68452	1.69174	-0.0491376	-0.0699978	0.083075	0.0827231	-0.0466623	Mm.259845	chr3	106629023	106631048	72121
1438726_at	microtubule associated monoxygenase, calponin and LIM domain containing 2	Mical2	1.04415	1.15693	1.32201	1.04247	0.950549	0.87738	-0.113673	-0.00540686	-0.227014	0.337588	0.00850487	Mm.52312	chr7	112144097	112145076	320878
1438783_at	Expressed sequence AW742560	AW742560	1.75624	1.65175	1.48573	1.20138	1.35301	1.19521	0.197672	-0.901919	0.556396	0.424984	-0.277135	Mm.438469	chr2	172916064	172916638	99426
1438784_at	B-cell leukemia/lymphoma 11B	Bcl11b	2.26451	2.0252	1.89277	2.27801	1.83568	1.90257	0.0535803	0.119837	-0.102058	-0.133866	0.0625081	Mm.392694	chr12	108361762	108362445	58208
1438800_at	N-acetylglucosamine kinase	Nagk	1.85535	0.590187	1.63193	1.69904	1.55176	1.74528	0.0250678	-0.325283	0.333155	0.135756	-0.168697		chr6	83761943	83762651	56174
1438805_at	cyclin D3	Ccnd3	1.51397	1.29791	1.66615	1.9381	1.8281	1.90143	-0.178957	-0.798256	0.421777	0.0991888	0.456246	Mm.246520	chr17	47035309	47042486	12445
1438822_at	dorso-medial telencephalon gene 2	Dmt2	1.6797	1.97117	2.49051	1.09029	1.62066	1.82429	0.455059	-0.661439	0.464375	0.0998511	-0.357846	Mm.11171	chr10	91591901	91592717	110333
1438841_s_at	arginase type II	Arg2	1.90278	1.37568	1.95287	1.39083	1.67352	2.47325	0.09128	0.11024	0.0391641	-0.435227	0.194543	Mm.3506	chr12	80074698	80075138	11847
1438849_at	keratin 78	Krt78	3.92296	4.00391	4.31736	4.22989	4.3392	4.49669	-0.16158	0.109541	0.207341	-0.0814786	-0.0738239	Mm.325105	chr15	101774037	101774384	332131
1438862_at	RIKEN cDNA A630005I04 gene	A630005I04Rik	1.78453	1.62544	1.77051	0.824476	1.42842	1.38174	0.375527	-0.630307	0.217214	0.0361009	0.00146532	Mm.441560	chr7	113033601	113034933	320743
1438891_at			3.06777	2.21547	2.09778	2.72765	2.81555	2.95587	0.653567	-0.385687	0.124795	-0.0596929	-0.332983		chr15	30426275	30426645
1438915_at	RIKEN cDNA 6720401G13 gene	6720401G13Rik	1.92181	0.753921	0.968019	1.89292	1.49195	1.67836	0.391775	-0.129252	0.18958	-0.11501	-0.337094	Mm.336056	chrX	46800377	46800807	103012
1438947_x_at	sema domain, immunoglobulin domain (Ig), short basic domain, secreted, (semaphorin) 3 F	Sema3f	2.08895	2.03285	2.08279	1.79795	1.99813	1.99893	0.133858	0.0366964	-0.217521	-0.0459466	0.0929127	Mm.12903	chr9	107539599	107539915	20350
1438968_x_at	serine protease inhibitor, Kunitz type 2	Spint2	3.38534	3.80493	3.79639	3.67248	3.6036	3.64193	-0.100799	0.540316	-0.317416	-0.210297	0.0881939	Mm.295230	chr7	28965120	28965397	20733
1438980_x_at	RIKEN cDNA 4732466D17 gene	4732466D17Rik	2.80067	2.34838	2.31725	2.31461	2.24244	2.29599	-0.0317178	0.0270081	0.106158	-0.188704	0.0872555	Mm.23844	chr1	133645404	133645660	212933
1439016_x_at	small proline-rich protein 2A	Sprr2a	2.62988	3.05332	3.12426	2.75358	2.82575	3.20509	-0.357014	-0.188315	0.24967	0.0736094	0.22205	Mm.6853	chr3	92301237	92305154	20755
1439019_at	Fraser syndrome 1 homolog (human)	Fras1	2.04598	2.15728	1.95148	1.41631	1.26677	0.95275	0.236747	0.300165	-0.112945	-0.0637855	-0.360186	Mm.291120	chr5	97023540	97025034	231470
1439043_at	transformer 2 alpha homolog (Drosophila)	Tra2a	1.38105	1.10294	1.27382	2.10931	1.61279	1.21731	-0.528704	-0.87882	1.06828	0.257082	0.0821671		chr6	49192510	49192922	101214
1439045_x_at	membrane targeting (tandem) C2 domain containing 1	Mtac2d1	2.81496	1.22003	1.25443	3.31711	2.80034	3.177	0.0517178	0.109176	-0.155199	-0.10913	0.103435	Mm.390521	chr12	102049653	102052173	74413
1439065_x_at	Predicted gene, OTTMUSG00000010173	OTTMUSG00000010173	1.66738	0.363856	0.460247	1.75196	1.48306	1.29201	-0.152614	-0.0843229	0.262388	0.150421	-0.175871	Mm.270762	chr4	145834726	146428789	626316
1439081_at	meningioma expressed antigen 5 (hyaluronidase)	Mgea5	1.34056	1.35463	1.40039	0.918937	1.40678	1.26081	0.215857	-0.785052	0.476661	0.246838	-0.154305	Mm.440640	chr19	45810093	45811199	76055
1439148_a_at	phosphofructokinase, liver, B-type	Pfkl	1.80571	1.84122	1.83932	1.34583	1.46511	1.27205	-0.0220346	0.261688	-0.264679	-0.210283	0.235306	Mm.269649	chr10	77391020	77391839	18641
1439218_at			1.87849	1.07481	1.13724	1.8435	2.25224	2.03733	0.124285	-0.589918	0.643787	0.637049	-0.815203		chr10	8146763	8147495
1439266_a_at	polymerase (RNA) III (DNA directed) polypeptide K	Polr3k	1.30249	1.21946	1.12598	1.721	1.36727	1.53009	-0.143547	-0.26694	0.293289	0.0849705	0.0322256	Mm.306482	chr2	181797760	181797979	67005
1439275_s_at	RIKEN cDNA 9530010C24 gene	9530010C24Rik	4.15464	2.34349	2.32614	3.70879	3.82204	3.69345	-0.0570521	-0.249528	0.329995	-0.233456	0.210044		chr3	30540824	30542391	109279
1439283_at	Oxysterol binding protein-like 9	Osbpl9	1.77879	0.522381	0.81955	1.13739	1.48551	1.17443	0.215903	-0.535897	0.531137	0.177313	-0.388454	Mm.366315	chr4	108579351	108580461	100273
1439293_at	cDNA sequence BC031353	BC031353	1.40643	1.32652	0.846981	1.50068	1.74943	1.3215	0.0199122	-1.03615	0.792991	0.483779	-0.260536	Mm.208955	chr9	74808752	74809319	235493
1439334_at	Transcribed locus		1.8026	0.716862	1.45848	1.83427	2.0053	2.27293	0.0489817	0.169052	-0.196491	-0.154694	0.133152	Mm.403692	chrX	136973870	136974496
1439349_at	strawberry notch homolog 2 (Drosophila)	Sbno2	1.79615	2.19083	2.30153	1.66154	1.65245	1.72695	0.0837445	-0.307607	0.200065	-0.0361748	0.0599704	Mm.262102	chr10	79474411	79474983	216161
1439357_at	interleukin 17 receptor E	Il17re	3.78448	3.17117	3.38229	3.68029	3.62396	2.99765	-0.0367751	0.104156	0.192182	-0.273019	0.0134568	Mm.131781	chr6	113426156	113426530	57890
1439397_at	formin 1	Fmn1	1.97486	0.852004	0.811355	1.50353	1.69315	1.68068	0.137693	0.0404444	0.0614295	0.170127	-0.409696	Mm.4938	chr2	113517282	113517606	14260
1439449_at	special AT-rich sequence binding protein 1	Satb1	1.87847	0.776632	1.16144	1.99938	2.3548	1.99806	0.194751	-0.391361	0.356207	0.238333	-0.397928	Mm.311655	chr17	51250451	51250730	20230
1439489_at	G protein-coupled receptor 120	Gpr120	1.11458	1.40952	1.18872	1.49611	1.1737	1.35148	-0.0900669	0.347454	-0.348841	-0.07761	0.169063	Mm.35288	chr19	38162636	38179375	107221
1439490_at	nuclear receptor subfamily 2, group C, member 1	Nr2c1	1.61964	1.30358	1.27338	1.07214	1.15597	1.34929	-0.0407791	0.181425	-0.0326109	0.00594902	-0.113984	Mm.107483	chr10	93626255	93627013	22025
1439492_at	serine palmitoyltransferase, long chain base subunit 3	Sptlc3	4.82813	4.0949	4.10768	4.99588	4.80635	4.97882	-0.327974	0.371395	-0.0572295	-0.301124	0.314931	Mm.100450	chr2	139281086	139328501	228677
1439528_at	RIKEN cDNA 4833423E24 gene	4833423E24Rik	1.88287	0.738702	1.47769	1.97715	1.7867	1.96803	-0.162812	-0.171165	0.129329	0.00134659	0.2033	Mm.17636	chr2	85284423	85301148	228151
1439537_at			1.27799	0.605149	1.12023	0.939213	1.2907	1.53035	0.0962935	-0.0923238	0.230718	0.0970149	-0.3317		chr6	31058965	31059807
1439580_at	RIKEN cDNA B930053N05 gene	B930053N05Rik	1.51949	0.697818	0.629038	1.31626	1.40156	1.04043	0.0264373	-0.448648	0.336981	0.29311	-0.207879	Mm.441540	chr14	73522188	73523037	105425
1439598_at			1.89348	1.11208	1.19522	1.35058	1.65344	1.5087	0.282695	-0.100837	0.223889	0.0776205	-0.483366		chr10	41912175	41912695
1439626_at	tropomodulin 3	Tmod3	1.90861	1.40204	1.12591	1.80414	1.98833	2.08452	0.259398	-0.594787	0.339569	0.210649	-0.214831	Mm.38445	chr9	75315619	75315807	50875
1439639_at	13 days embryo male testis cDNA, RIKEN full-length enriched library, clone:6030446O22 product:unclassifiable, full insert sequence		1.68007	1.12793	1.25715	1.20267	1.16464	1.0038	0.277309	-0.656051	0.510812	0.139443	-0.271514	Mm.409757	chr4	128239158	128240006
1439651_at			2.1786	1.43929	1.42087	2.05451	1.90659	1.81743	0.450462	-0.860421	0.578429	0.114525	-0.282995		chr3	144134553	144135703
1439744_at			1.5595	1.43503	1.37145	1.06514	0.9268	0.799963	0.273332	-0.411401	0.0355053	0.0990901	0.00347519		chr9	57434605	57434873
1439747_at	prostaglandin E synthase	Ptges	2.42629	2.56109	2.75544	2.44934	2.34574	2.88272	-0.325032	0.109913	-0.154202	0.0837989	0.285522	Mm.28768	chr2	30711794	30711964	64292
1439753_x_at	sine oculis-related homeobox 4 homolog (Drosophila)	Six4	0.751286	1.08255	1.18688	1.3255	1.19158	1.39329	-0.148627	-0.381534	0.279531	0.271918	-0.0212908	Mm.249575	chr12	74018439	74018867	20474
1439793_at	gap junction membrane channel protein alpha 3	Gja3	2.47217	2.60862	2.6281	2.64122	2.87936	2.91552	0.180059	0.11406	-0.154219	-0.20056	0.0606604	Mm.393732	chr14	55988569	55989175	14611
1439830_at	similar to mitogen activated protein kinase kinase kinase 5	LOC675366	2.02085	2.44052	2.30247	2.36926	2.20414	1.95806	-0.186141	-0.131483	0.0394173	0.23108	0.0471268		chr10	19831151	19831723	675366
1439839_at	RIKEN cDNA D130051D11 gene	D130051D11Rik	1.10487	0.992645	1.44128	1.47317	1.29353	1.14739	0.1922	-0.621957	0.326922	0.187947	-0.0851135	Mm.303351	chr15	85494381	85495834	319737
1439878_at	involucrin	Ivl	3.86707	2.4952	2.87116	3.56642	3.49641	4.15552	-0.124156	0.0591822	0.147553	-0.0370235	-0.0455565	Mm.207365	chr3	92656302	92656840	16447
1439884_at	nudix (nucleoside diphosphate linked moiety X)-type motif 16	Nudt16	1.0556	1.23195	1.04564	1.14876	1.15427	1.18307	0.00721884	-0.0720291	-0.0877519	-0.00568819	0.158251	Mm.305810	chr9	104987431	104987835	75686
1439948_at	cDNA sequence BC046401	BC046401	1.54669	1.68171	1.73191	1.69672	1.5333	1.22712	0.212513	-0.984633	0.603749	0.329193	-0.160825	Mm.436699	chr2	165549721	165550220	394191
1439992_at			1.32845	1.29461	1.52879	0.977054	1.30291	1.10191	0.588637	-0.221593	-0.188447	0.0882411	-0.266835		chr9	114406778	114407905
1440010_at	RIKEN cDNA C230066K19 gene	C230066K19Rik	1.55518	0.99647	1.26218	1.00986	1.45111	1.0997	0.20581	-0.260393	0.239349	0.0273113	-0.212079		chr1	87676414	87676950	98529
1440022_at	polymerase (DNA-directed), delta interacting protein 3	Poldip3	1.17673	1.62751	1.65063	1.16515	0.963058	0.859437	0.0772924	-0.863947	0.422248	0.142012	0.222394	Mm.23758	chr15	82965070	82965549	73826
1440028_at	RIKEN cDNA 4631423B10 gene	4631423B10Rik	1.82574	1.50921	1.23093	1.37087	1.70468	1.12883	0.277752	-0.789427	0.516492	0.359071	-0.363889	Mm.454890	chr6	114867527	114868168	109292
1440078_at			1.43106	0.746299	0.982383	1.10693	1.27689	1.01012	0.364122	-0.844074	0.619792	0.128869	-0.268707		chr17	32005192	32005842
1440162_x_at	hypothetical protein A630043P06	A630043P06	2.89876	2.65432	2.92823	2.97218	3.14631	2.77058	-0.0824499	-0.00869846	-0.0893316	0.325656	-0.145175	Mm.208144	chr13	12526962	12527288	328187
1440183_x_at	Mus musculus, clone IMAGE:5366138, mRNA		1.19328	1.23323	1.62562	1.45172	1.201	0.797743	0.122274	-0.897967	0.410836	0.25456	0.110298	Mm.444011
1440186_s_at	prosaposin-like 1	Psapl1	5.74203	6.25213	6.40761	5.95347	5.94216	6.21607	-0.111129	0.696906	-0.288242	-0.28115	-0.0163875	Mm.44242	chr5	36523188	36523428	76943
1440220_at	expressed sequence AI503564	AI503564	4.37793	4.18742	4.0461	4.60161	4.39446	4.51493	0.0822287	0.605341	-0.0845509	-0.311739	-0.291281	Mm.380807	chr13	101596760	101597516	105191
1440251_s_at	zinc finger protein 64	Zfp64	1.57912	1.35655	1.87948	1.80562	1.25845	1.1834	-0.0951037	0.291419	-0.316418	-0.0551024	0.175207	Mm.2095	chr2	168584535	168585046	22722
1440292_at	DNA segment, Chr 13, ERATO Doi 666, expressed	D13Ertd666e	1.72704	1.34101	1.44284	1.47799	1.57514	1.13192	0.240853	-0.52436	0.733479	0.179104	-0.629076		chr13	64267979	64268810	52695
1440331_at	Transcribed locus		1.47846	0.678411	0.986916	1.1874	1.33615	0.577637	0.109192	-0.149219	-0.0285091	-0.0818996	0.150434	Mm.171079	chr1	108551037	108551422
1440353_at	neurotrophin 5	Ntf5	1.50546	1.69374	1.69051	1.68	1.61309	1.34546	-0.218031	-0.034935	-0.0717011	0.0884218	0.236242	Mm.20344	chr7	45283698	45284596	78405
1440364_a_at	RIKEN cDNA A230062G08 gene	A230062G08Rik	1.28603	0.938001	1.44794	1.30877	1.03943	1.0078	-0.0686111	-0.0354705	-0.0883117	0.16318	0.0292149	Mm.39271	chr5	77950714	77951645	231326
1440392_at	A kinase (PRKA) anchor protein 13	Akap13	1.6684	0.965796	0.937105	1.32444	1.54949	1.27579	-0.129826	-0.520745	0.510482	0.388443	-0.248355	Mm.216107	chr7	75516831	75551077	75547
1440409_at	glucosaminyl (N-acetyl) transferase 3, mucin type	Gcnt3	1.12027	1.11704	1.01823	0.842382	1.08332	1.10509	-0.237289	0.00587654	0.05302	0.0580254	0.120368	Mm.195555	chr9	69830659	69831363	72077
1440417_at	DNA segment, Chr 19, ERATO Doi 409, expressed	D19Ertd409e	1.52145	1.07994	1.06951	1.08763	0.977898	0.890378	0.378298	-0.348501	0.161736	0.0963087	-0.287841		chr19	45824003	45824589	52016
1440519_at	trans-acting transcription factor 8	Sp8	4.84446	4.3312	4.48783	4.97296	5.06301	5.1359	0.319026	0.016099	-0.0220237	-0.187765	-0.125337	Mm.51682	chr12	119295993	119296680	320145
1440590_at			2.14477	1.09617	1.16036	1.40223	2.14136	1.8809	0.422428	-0.423833	0.444141	0.212487	-0.655225		chr2	6325142	6325765
1440615_at	dual specificity phosphatase 16	Dusp16	2.07444	0.845987	0.779911	1.6655	1.81551	2.02742	0.605614	-0.436939	0.332412	0.141488	-0.642575	Mm.3994	chr6	134703188	134703712	70686
1440617_at	carboxypeptidase A6	Cpa6	4.93498	4.10382	4.23154	5.0201	4.8434	4.91718	-0.0595894	0.00697422	-0.160946	-0.118388	0.331949	Mm.336423	chr1	10309932	10314767	329093
1440618_at	rhomboid, veinlet-like 2 (Drosophila)	Rhbdl2	1.90599	1.52549	1.21083	1.44568	1.26274	1.3997	0.0611601	-0.269082	0.0408926	0.259644	-0.0926151	Mm.37334	chr4	123313164	123313606	230726
1440689_at	forkhead box K2	Foxk2	1.91561	2.18929	2.08199	1.87531	1.97846	1.79757	-0.095695	0.00567675	-0.0561767	0.134625	0.01157	Mm.209750	chr11	121112867	121113494	68837
1440708_at	myosin, heavy polypeptide 9, non-muscle	Myh9	0.934896	1.4717	1.50054	1.434	1.42911	0.745299	0.0453033	-0.588831	0.315072	0.189041	0.0394158	Mm.29677	chr15	77617596	77618052	17886
1440717_at	expressed sequence AA407881	AA407881	1.85089	0.753553	0.839133	1.65493	1.79925	1.55444	0.617995	-0.537265	0.438963	0.298066	-0.817759		chr8	88740557	88740971	101931
1440737_at	InaD-like (Drosophila)	Inadl	1.19187	1.38844	1.79651	1.02962	0.933264	0.738993	0.157948	0.344577	-0.493495	-0.0634894	0.0544572	Mm.90218	chr4	97989152	97989649	12695
1440770_at	B-cell leukemia/lymphoma 2	Bcl2	3.00089	1.00275	1.11144	2.22136	2.26322	1.94413	0.634402	-0.49963	0.45429	0.13916	-0.728225	Mm.257460	chr1	108537877	108538201	12043
1440823_x_at	Smoothelin-like 2	Smtnl2	1.72213	2.34222	2.25033	2.09714	1.93707	1.70821	-0.371369	-0.202148	-0.0670395	0.135904	0.504654	Mm.46732	chr11	72206316	72206530	276829
1440842_at	RIKEN cDNA C230085N15 gene	C230085N15Rik	2.40757	0.816549	1.05943	2.24386	2.55049	2.12572	0.531815	-0.218986	0.269106	0.0308585	-0.612792	Mm.455851	chr17	51224874	51225719	320556
1440847_at	metastasis suppressor 1	Mtss1	2.44291	2.25093	2.24565	2.30819	2.61505	2.1428	0.123896	-0.657154	0.407159	0.124253	0.00184727	Mm.394414	chr15	58882828	58883956	211401
1440854_at	RIKEN cDNA 2810403A07 gene	2810403A07Rik	1.36611	0.891926	0.829402	1.31267	1.26931	1.37059	0.27815	-0.697847	0.324086	0.3088	-0.213185	Mm.251800	chr3	88787148	88787567	74200
1440883_at	Transcribed locus		1.07004	1.44693	1.65697	1.54703	1.35534	1.36453	-0.193098	-0.387395	0.188581	0.0935049	0.298406	Mm.458861	chr2	6362313	6363662
1440888_at	oxytocin receptor	Oxtr	2.48392	2.13732	2.17555	2.58533	1.96688	2.04001	-0.110612	-0.137617	-0.0869961	0.250395	0.0848317	Mm.333310	chr6	112439463	112440606	18430
1440890_a_at	zinc finger protein 809	Zfp809	1.62447	0.453174	0.480634	1.27043	1.49022	1.78029	0.0709858	0.113514	-0.110907	0.104295	-0.177888	Mm.290849	chr9	21993138	21993490	235047
1440899_at	similar to Flavin containing monooxygenase 5	LOC100046051	2.75931	1.2184	1.55976	2.35139	2.37386	2.41142	-0.0785975	0.218912	-0.0753617	-0.0507975	-0.0141549		chr3	97740310	97740692	100046051
1440948_at	Transcribed locus		3.68149	1.59107	1.76631	2.77082	3.19516	3.05711	-0.0277925	0.0215979	-0.10964	0.266774	-0.150939	Mm.453449	chr10	34214620	34215049
1440952_at	Transcribed locus		1.10529	1.5877	1.84924	0.85141	0.908586	0.547781	0.370647	-0.483305	0.41725	0.13776	-0.442351	Mm.455502	chr18	75506014	75506470
1441013_at	expressed sequence C81521	C81521	2.14516	0.865019	0.628363	1.66128	1.62321	1.65827	0.424544	-0.433525	0.460783	0.0543051	-0.506107	Mm.408217	chr3	52174698	52175788	97095
1441026_at	poly (ADP-ribose) polymerase family, member 4	Parp4	1.62621	1.87867	1.99346	1.49494	1.9344	1.98057	-0.065805	-0.237275	0.243491	0.157227	-0.0976362	Mm.379357	chr14	55581498	55601337	328417
1441042_at	fibroblast growth factor 1	Fgf1	2.47659	1.00237	1.51026	0.891756	1.80671	1.82409	0.338909	-0.0280075	-0.100914	0.0037365	-0.213723	Mm.241282	chr18	38972628	38973232	14164
1441097_at	Transcribed locus		2.27234	1.53622	1.56682	1.45671	1.8842	1.71675	0.271672	0.199458	-0.160101	-0.107871	-0.203156	Mm.118004	chr3	102284688	102285623
1441102_at	prolactin receptor	Prlr	2.04722	0.862722	0.706488	1.74358	2.16779	2.45652	-0.0220528	-0.178311	-0.0632944	0.150352	0.113307	Mm.442446	chr15	10280598	10281736	19116
1441163_at	mediator of RNA polymerase II transcription, subunit 12 homolog (yeast)-like	Med12l	2.32832	2.255	1.97452	2.41152	2.22599	2.16123	0.304624	-0.317824	-0.219054	0.163001	0.0692539	Mm.240059	chr3	59182008	59182792	329650
1441179_at	RIKEN cDNA 9530020O07 gene	9530020O07Rik	1.54652	1.60341	1.52176	1.62954	1.64495	1.61535	-0.0525155	0.0400305	0.17721	-0.11252	-0.0522046	Mm.207356	chr16	29731873	29732600	320589
1441183_at			1.45902	1.77476	1.40442	1.11722	1.24614	0.468491	0.0659227	-0.528557	0.222239	0.305362	-0.0649691		chr17	55966861	55967260
1441186_at	sal-like 3 (Drosophila)	Sall3	2.22455	1.1395	1.59791	2.04674	1.75098	2.45037	-0.62435	-1.46947	0.764541	0.618953	0.710328	Mm.215917	chr18	81128434	81129147	20689
1441202_at	Transcribed locus		1.8732	0.433982	0.619135	1.511	1.82886	1.98146	-0.0198135	-0.0380182	-0.163113	0.16575	0.0551949	Mm.441086	chr1	162142524	162143213
1441209_at			1.63756	1.08983	1.15107	1.53753	1.54443	1.56578	0.202245	-0.726779	0.38878	0.0302835	0.105469		chr2	145558081	145558589
1441213_at	cDNA sequence BC021891	BC021891	1.87805	3.01514	3.36859	1.49204	1.61498	2.18057	0.362003	0.906299	-1.08172	-0.41968	0.233097	Mm.216458	chr8	128832862	128833530	234878
1441231_at	Hypothetical protein LOC100042016	LOC100042016	3.13607	1.42581	1.56611	2.55099	3.01757	2.77468	0.332851	-0.522256	0.392524	0.292278	-0.495399	Mm.425674	chr11	5327275	5327912	100042016
1441262_at			2.30028	1.39416	0.880349	2.11463	2.36813	2.0808	-0.0124607	-0.580636	0.397608	0.407636	-0.212148		chr19	47681194	47681666
1441410_at	DNA segment, Chr 2, ERATO Doi 112, expressed	D2Ertd112e	1.08358	0.595789	0.944007	1.51855	1.34404	1.09205	0.164927	-0.60472	0.565755	0.306836	-0.432798		chr2	52544901	52545429	51870
1441429_at	insulin receptor substrate 4	Irs4	4.10301	4.22552	4.183	3.86752	4.21972	4.55471	-0.181275	0.312137	-0.37893	-0.309458	0.557526	Mm.261591	chrX	136957365	136958086	16370
1441435_at			1.7233	0.939143	0.90575	1.63492	1.73292	1.47248	0.205024	-0.78648	0.761725	0.291545	-0.471811		chrX	73770958	73771372
1441445_at	period homolog 3 (Drosophila)	Per3	1.71552	1.25461	1.45151	1.08044	1.31829	1.33979	0.268925	-0.218467	-0.0560055	0.231438	-0.225891	Mm.121361	chr4	149886208	149886897	18628
1441484_at			2.62489	2.79551	2.92444	2.56864	2.93091	2.92569	-0.0667095	-0.262036	0.363164	0.0880265	-0.122445		chr11	83681268	83681953
1441487_at	tripartite motif protein 2	Trim2	2.53211	1.03392	1.62384	1.85945	1.95027	2.13043	0.46116	-0.123273	0.242686	0.0814481	-0.662022	Mm.44876	chr3	84275731	84276413	80890
1441492_at	0 day neonate thymus cDNA, RIKEN full-length enriched library, clone:A430107D01 product:hypothetical protein, full insert sequence		1.5719	1.41067	1.46065	1.37046	1.10743	0.730385	0.191157	-0.597409	0.28653	0.101953	0.0177703	Mm.446916	chr2	168622188	168622878
1441505_at			1.52804	1.00117	1.35523	1.02404	0.913925	0.690363	0.290648	-0.550705	0.238363	0.147927	-0.126234		chr3	90381626	90382132
1441539_at			1.62126	0.837512	0.396182	1.26248	1.27116	0.978087	0.363947	-0.435606	0.399232	0.181117	-0.508687		chr6	144665420	144666088
1441592_at	2 days neonate thymus thymic cells cDNA, RIKEN full-length enriched library, clone:C920001P18 product:unclassifiable, full insert sequence		2.58271	0.786916	0.927111	2.07513	2.39016	1.36075	0.279449	-0.279422	0.337688	0.39539	-0.733107	Mm.440483	chr10	66527880	66528381
1441630_at	E1A binding protein p400	Ep400	1.25957	1.11095	0.973075	1.56948	0.963087	0.58718	0.16417	-0.571199	0.369228	0.0764742	-0.0386758	Mm.270487	chr5	110910200	110910682	75560
1441660_at	ARP2 actin-related protein 2 homolog (yeast)	Actr2	1.42816	1.08343	1.23056	1.09016	1.0992	0.621571	0.298664	-0.407551	0.360222	0.0353727	-0.286708					66713
1441732_at			1.51617	0.679474	0.784395	1.42306	1.48766	1.66627	0.157679	-0.324428	0.603807	0.147528	-0.584587		chr18	84202095	84202596
1441756_at	9 days embryo whole body cDNA, RIKEN full-length enriched library, clone:D030006P03 product:hypothetical protein, full insert sequence		2.01699	1.74465	1.17072	0.987848	0.701857	1.02986	0.544056	-0.424465	0.436677	0.0224214	-0.57869	Mm.450255	chr19	55881996	55882467
1441762_at	Adult male thymus cDNA, RIKEN full-length enriched library, clone:5830468D02 product:unclassifiable, full insert sequence		1.25171	1.47893	1.42288	0.96921	0.880684	0.378822	0.0290637	-0.109001	-0.152501	0.173029	0.0594096	Mm.254329	chr12	108432294	108432587
1441779_at	RIKEN cDNA 9530006C21 gene	9530006C21Rik	1.50494	1.26028	1.26892	1.5187	1.79345	1.7362	0.159891	-0.8849	0.613012	0.349238	-0.237247	Mm.441267	chr8	35394096	35394543	77393
1441793_at	Ring finger protein 39	Rnf39	1.04526	1.23858	1.43005	1.11919	0.965309	1.31403	-0.140792	0.26603	-0.0705566	-0.187732	0.13305	Mm.105324	chr17	36556045	36556464	386454
1441802_at	sprouty-related, EVH1 domain containing 2	Spred2	1.2977	1.02588	1.6724	0.602888	0.91644	0.948573	0.260853	-0.522713	0.0336857	0.245172	-0.0169983	Mm.266627	chr11	19918691	19919089	114716
1441824_at	membrane bound O-acyltransferase domain containing 1	Mboat1	1.52479	1.9955	2.34306	1.45326	1.5291	1.91141	-0.152476	-0.143998	0.0292706	-0.109225	0.37643	Mm.89682				218121
1441840_x_at	Strawberry notch homolog 2 (Drosophila)	Sbno2	1.89269	2.05331	2.27206	2.07065	1.98942	1.95224	-0.159393	-0.369422	0.250526	0.127882	0.150407	Mm.262102				216161
1441848_at			1.54964	1.23128	1.0507	0.680959	0.902328	1.09281	0.0711904	-0.521682	0.159459	0.0744042	0.216629		chr16	8562859	8563114
1441850_x_at	transcobalamin 2	Tcn2	1.164	1.6834	1.76897	1.30694	0.96901	0.98105	-0.301312	-0.3381	0.024981	0.103694	0.510737	Mm.20948	chr11	3817195	3817473	21452
1441851_x_at	lymphocyte antigen 6 complex, locus G6C	Ly6g6c	1.78809	1.42102	1.48252	1.68063	1.54478	1.5098	0.418257	0.37732	0.102906	-0.529661	-0.368824	Mm.215096	chr17	34677875	34678101	68468
1441886_at	coiled-coil domain containing 79	Ccdc79	2.26255	0.947799	1.16773	1.58824	1.67144	1.62177	-0.0530634	-0.0643887	0.104861	0.0953541	-0.0827618	Mm.249775	chr8	107336704	107336993	320022
1441891_x_at	ELOVL family member 7, elongation of long chain fatty acids (yeast)	Elovl7	1.79004	1.30594	1.60698	1.65146	2.09427	1.88907	0.0926652	-0.337957	0.140785	-0.0253911	0.129899	Mm.286127	chr13	109403911	109404196	74559
1441917_s_at	transmembrane protein 40	Tmem40	5.11309	5.00627	5.10107	4.99097	4.76771	4.94457	-0.123148	0.131171	0.194668	-0.268798	0.0661082	Mm.29739	chr6	115694759	115695029	94346
1441941_x_at	serine (or cysteine) peptidase inhibitor, clade B, member 5	Serpinb5	4.83346	3.22011	3.61165	4.64201	4.72624	4.91039	-0.227579	0.403372	-0.123097	0.0916018	-0.144298	Mm.268618	chr1	108710684	108710894	20724
1441952_x_at	Ly6/neurotoxin 1	Lynx1	1.50858	1.83902	1.93905	1.59769	1.74528	1.92564	-0.355834	0.133416	-0.0295391	-0.116078	0.368032	Mm.257067	chr15	74575111	74575352	23936
1441956_s_at	Cut-like 1 (Drosophila)	Cutl1	1.69585	1.2131	1.03374	1.12268	1.63117	1.07713	0.354485	-0.19138	0.511039	0.272527	-0.946671	Mm.320317	chr5	136767501	136767733	13047
1441971_at	Transcribed locus		2.72446	1.71454	1.76766	2.50269	2.49687	2.75478	0.371491	0.247591	-0.195762	-0.00417852	-0.419142	Mm.25647	chr2	104627864	104628653
1441975_at	acid phosphatase, prostate	Acpp	4.12896	3.27203	3.67194	3.56191	3.73139	3.82285	0.163828	0.0984807	-0.228895	0.166316	-0.199729	Mm.19941	chr9	104146584	104147597	56318
1441979_at	cDNA sequence BC060267	BC060267	1.42678	1.40605	1.74376	1.54279	1.2959	1.3463	-0.082202	0.0488558	-0.174769	-0.0425363	0.250652	Mm.333333	chr6	115776355	115776837	212516
1441993_at	adaptor-related protein complex 3, sigma 2 subunit	Ap3s2	1.10217	1.29988	1.27312	1.05706	0.909072	0.733937	0.140558	-0.0907106	0.0636849	0.100812	-0.214346	Mm.220173	chr7	79749940	79750728	11778
1442018_at	expressed sequence AI426953	AI426953	1.68592	1.98526	1.8848	1.86221	1.93895	1.50448	-0.0971079	-0.594678	0.62017	0.399344	-0.327727	Mm.23811	chr10	96051872	96052497	103207
1442028_at	beta-1,4-N-acetyl-galactosaminyl transferase 2	B4galnt2	2.10259	1.92719	2.10804	2.02869	1.89225	1.44368	0.000404835	0.0905471	0.0311084	-0.0694299	-0.052629	Mm.340702	chr11	95679953	95680495	14422
1442053_at			2.20138	1.15397	0.999418	1.60853	1.73371	1.81863	0.334227	-0.606297	0.48211	0.350103	-0.560145		chr8	88854311	88854642
1442107_at	filamin, beta	Flnb	1.27447	1.61164	1.5977	1.89004	1.65193	1.82452	-0.0940785	-0.721368	0.540049	0.318141	-0.0427418	Mm.28095	chr14	6712447	6713116	286940
1442218_at	mitogen-activated protein kinase kinase kinase 9	Map3k9	1.56652	1.98253	1.52869	1.54385	1.33222	1.46363	0.0503302	-0.213988	-0.235056	0.0236421	0.375072	Mm.35284	chr12	82636652	82637482	338372
1442229_at	Paired box gene 9	Pax9	4.06956	3.10317	3.26162	3.80093	4.07574	3.5723	0.129366	0.0176387	-0.0273423	-0.0621219	-0.0575399	Mm.5035	chr12	57630066	57630836	18511
1442235_at	Pleiomorphic adenoma gene-like 2	Plagl2	1.83616	1.7648	1.52894	1.6144	1.47232	1.21334	0.458268	-0.274148	0.158732	-0.119486	-0.223368	Mm.103199	chr2	152924525	152925126	54711
1442239_at			1.40119	0.594929	0.338432	1.35602	1.72034	1.4919	0.177163	-0.301277	0.374148	0.00760317	-0.257634		chr18	50134489	50135047
1442241_at	Transcribed locus		1.22808	0.957144	0.870717	1.30213	1.38863	1.20208	0.367346	-0.574974	0.498829	0.284476	-0.575678	Mm.443009
1442244_at	InaD-like (Drosophila)	Inadl	2.80569	1.49529	1.88447	1.81921	2.32148	2.09877	0.377397	-0.226941	0.336813	0.089551	-0.57682	Mm.90218	chr4	97999637	98000212	12695
1442245_at	Transcribed locus		2.91306	1.61719	1.62154	2.55728	2.45528	2.13069	0.347249	-0.294248	0.255245	0.176892	-0.485144	Mm.453311	chr9	21334993	21335355
1442248_at	Transcribed locus		1.47843	1.57147	1.63804	0.959594	1.18139	0.645531	0.292475	-0.882496	0.458158	0.220015	-0.0881519	Mm.453300	chr15	27858500	27859361
1442277_at	choline kinase alpha	Chka	1.41125	0.844506	0.684013	1.35728	1.2145	1.62826	0.27532	-0.81478	0.537452	0.186399	-0.184389	Mm.225505	chr19	3865264	3865873	12660
1442285_at	synaptic nuclear envelope 2	Syne2	2.29168	1.36418	1.08256	1.9558	1.67642	1.92518	0.509784	-0.396033	0.143835	0.0974565	-0.355044	Mm.26652	chr12	76824096	76824743	319565
1442291_at	endothelial differentiation, lysophosphatidic acid G-protein-coupled receptor 4	Edg4	1.00412	1.70228	1.69006	0.920341	1.16988	0.907269	-0.0620255	-0.00965643	-0.128448	-0.00674915	0.206879	Mm.23253	chr8	72759715	72760090	53978
1442295_at	Actin related protein 2/3 complex, subunit 2	Arpc2	1.52157	1.0979	1.44517	1.11867	1.44521	0.759536	0.516939	-0.392762	0.363869	0.0517097	-0.539755	Mm.337038	chr1	74179599	74180084	76709
1442309_at	Transcribed locus		1.34029	1.08544	1.3111	1.55676	1.12363	1.28447	0.417616	-0.823615	0.709117	0.104002	-0.407121	Mm.443753	chr12	3829248	3829446
1442316_x_at	transformation related protein 53 binding protein 1	Trp53bp1	1.6623	1.08818	1.07469	1.40079	1.40739	1.17011	0.260215	-0.808815	0.684611	0.257768	-0.393781	Mm.215389	chr2	120918850	120919204	27223
1442336_at			1.88116	2.19401	2.61872	2.39272	2.34816	1.05662	0.159252	-0.512131	0.318608	0.0749979	-0.0407267		chr15	77654182	77654443
1442382_at	microtubule associated serine/threonine kinase family member 4	Mast4	1.72265	0.550975	1.03622	1.36279	1.77309	1.50643	0.41808	-0.543839	0.610428	0.191	-0.67567	Mm.202606	chr13	103889907	103903796	328329
1442435_at			1.65045	0.874001	1.2564	0.76709	1.55564	0.589991	0.360073	-0.48567	0.516525	0.0304375	-0.421367		chr11	74901396	74901931
1442447_at			2.48398	1.52016	1.80405	2.32559	2.53848	2.11364	0.420148	-0.274025	0.402659	0.138763	-0.687547		chr11	5316793	5317987
1442467_at	RIKEN cDNA 5330421F07 gene	5330421F07Rik	1.85253	1.84904	2.02961	1.30877	1.57482	1.64471	0.291617	-0.261367	0.334064	-0.0097928	-0.354519	Mm.333881	chr7	49361560	49362040	78286
1442494_at	expressed sequence C79242	C79242	1.36971	0.998927	1.35553	1.14163	0.997773	0.949653	0.315052	-0.728331	0.317678	-0.0106015	0.106202		chr17	46471330	46472032	98068
1442511_at	importin 7	Ipo7	1.20682	1.53904	1.31011	1.1208	1.40581	0.945086	0.412444	-0.606177	0.414026	0.226787	-0.447081	Mm.222328	chr7	109824616	109825316	233726
1442531_at	DNA segment, Chr 12, ERATO Doi 123, expressed	D12Ertd123e	1.74338	0.928934	0.924333	1.22199	1.63288	0.861981	0.546167	-0.398385	0.116736	0.219512	-0.48403		chr12	80354020	80354765	52532
1442632_at	Adult male urinary bladder cDNA, RIKEN full-length enriched library, clone:9530057M21 product:unclassifiable, full insert sequence		1.94209	1.80092	1.66431	1.64737	1.7457	1.2794	0.10545	-0.845053	0.521705	0.506242	-0.288343	Mm.443918	chr1	91343644	91344272
1442710_at			2.13325	0.796734	1.06767	2.19473	1.8575	2.24016	0.192333	-0.427814	0.517538	0.178965	-0.461021		chr3	142327253	142327776
1442782_at			1.18611	0.70111	1.06839	1.19237	1.1415	1.18485	0.120828	-0.56065	0.293985	0.217062	-0.0712256		chr5	104120209	104120584
1442819_at	rhomboid, veinlet-like 2 (Drosophila)	Rhbdl2	2.11243	2.30573	2.14221	2.42483	1.69292	2.03835	-0.0761948	-0.148386	-0.192032	-0.203889	0.620501	Mm.37334	chr4	123312345	123332061	230726
1442862_at			2.37599	2.02989	2.34445	1.37467	1.70871	1.51872	0.384832	-0.24379	-0.0236506	-0.116534	-0.000858307		chr12	101371973	101372836
1442916_at	Transcribed locus		2.40642	1.14588	1.19451	1.94248	1.91625	1.96324	0.230724	-0.59039	0.630631	0.21088	-0.481844	Mm.403977	chr8	70938074	70938712
1442920_at	Kruppel-like factor 3 (basic)	Klf3	2.26248	1.43513	1.51015	2.00064	2.05832	2.1774	0.267752	-0.422408	0.282673	-0.122044	-0.00597143	Mm.439720	chr5	65103624	65104249	16599
1442934_at	expressed sequence C81608	C81608	0.87666	1.18166	1.2589	1.07774	1.53804	1.34083	-0.155921	-0.0263238	0.109893	0.122497	-0.0501456		chr6	90765084	90766002	97314
1443008_at	Musashi homolog 2 (Drosophila)	Msi2	1.99691	2.81038	2.92132	2.27558	2.08788	1.84061	0.478001	0.314293	-1.07426	1.15774	-0.875775		chr11	88200860	88201571	76626
1443026_at	10 days neonate cerebellum cDNA, RIKEN full-length enriched library, clone:B930006H01 product:unclassifiable, full insert sequence		2.80295	0.855083	0.980235	1.5267	2.06644	1.71044	0.574484	-0.386724	0.238993	0.308034	-0.734786	Mm.451175	chr10	118876249	118876950
1443027_at	Transcribed locus		3.06357	1.40161	1.51127	2.16467	2.29999	3.10609	0.10401	0.162054	-0.0544214	-0.130101	-0.0815415	Mm.443114	chr1	161898943	161899509
1443086_at	activated leukocyte cell adhesion molecule	Alcam	3.07013	1.8627	2.05418	2.75876	2.68426	2.85635	0.576964	-0.510421	0.496262	0.305225	-0.868029	Mm.288282	chr16	52368954	52369611	11658
1443104_at	0 day neonate eyeball cDNA, RIKEN full-length enriched library, clone:E130112O04 product:unclassifiable, full insert sequence		1.90668	1.30023	1.57358	1.40298	1.78235	1.1441	0.489888	-0.322412	-0.0390573	0.171831	-0.30025	Mm.458588	chr8	86064276	86064958
1443113_at			0.873731	1.41673	1.41726	0.866281	0.812192	0.770266	-0.163466	-0.22818	0.177455	0.136465	0.0777268		chr17	56016865	56017287
1443184_at	CDC14 cell division cycle 14 homolog A (S. cerevisiae) /// hypothetical protein LOC100047731	Cdc14a /// LOC100047731	1.45732	0.545881	0.692474	1.19444	1.44456	1.13397	0.0559096	-0.605164	0.397175	0.160778	-0.00869608	Mm.17647	chr3	116411712	116412305	100047731 /// 229776
1443208_at			1.20262	1.49602	1.5391	1.14603	1.18121	0.808925	0.00166798	-0.798519	0.610068	0.0218334	0.164947		chr13	13175691	13176264
1443211_at			1.9045	2.85035	2.51277	1.90927	1.39444	1.26539	0.287727	-0.21456	0.249475	-0.160705	-0.161936		chr7	130053423	130054089
1443341_at			1.57452	2.04812	2.08665	2.2234	1.75762	1.91126	0.303133	-0.609029	0.319268	-0.0596437	0.0462732		chr6	86739783	86740377
1443389_at			1.26284	1.4649	1.53386	1.14656	0.732076	0.832992	0.269815	-0.138701	0.0831718	-0.0266771	-0.187608		chr8	127830243	127830860
1443393_at	Mus musculus, clone IMAGE:3967634, mRNA		1.42269	1.01022	1.64995	0.999398	1.41277	1.13527	0.346954	-0.739392	0.481864	0.378804	-0.468229	Mm.448393	chr5	145176358	145176974
1443399_at	expressed sequence AU021001	AU021001	2.34573	0.906457	1.1968	2.13478	1.88375	2.12368	0.597074	-0.28613	0.0719352	-0.116333	-0.266546		chr3	86317105	86317700	99801
1443444_at	Transcribed locus		2.08369	1.71763	1.55938	2.16154	1.85461	2.05666	0.25408	-0.229366	0.305759	-0.0265388	-0.30393	Mm.409344	chr1	129255444	129255804
1443455_at	Transcribed locus		2.2047	2.38725	2.55101	1.91725	1.90012	1.63596	0.355774	-0.518182	0.43611	0.294344	-0.568047	Mm.442743
1443486_at	Component of oligomeric golgi complex 7	Cog7	0.585487	0.994735	1.09181	1.29313	1.05051	0.99371	-0.312752	-0.434604	0.238391	0.0647545	0.444209	Mm.442015				233824
1443540_at	mitogen activated protein kinase kinase kinase 1	Map3k1	1.47383	0.915587	1.16114	1.46047	0.847945	0.837421	0.152092	-0.72305	0.667236	0.305192	-0.40147	Mm.15918	chr13	112874326	112874629	26401
1443638_at			3.04733	0.832458	0.807598	1.77813	2.57691	2.52367	0.244769	-0.174086	0.300571	0.208456	-0.579713		chr15	30140396	30140854
1443650_at			1.01794	1.57954	1.53025	0.994996	1.10742	1.33049	0.0578852	-0.64046	0.569739	0.370205	-0.357372		chr17	27708346	27708779
1443664_s_at	CD164 sialomucin-like 2	Cd164l2	2.69982	2.80254	2.72919	2.72421	2.54902	2.49243	0.190007	-0.0994568	-0.240642	-0.250738	0.400829	Mm.285685	chr4	132493654	132496631	69655
1443729_at	metastasis suppressor 1	Mtss1	2.13078	2.52819	2.39443	2.02426	2.05267	1.73763	0.032928	-0.577456	0.357775	0.136811	0.049942		chr15	58906828	58907185	211401
1443730_at	Adult male aorta and vein cDNA, RIKEN full-length enriched library, clone:A530019D14 product:unclassifiable, full insert sequence		1.24335	2.76244	1.63597	1.31924	1.29663	1.35271	-0.314291	-0.324613	0.38396	0.176847	0.0780973	Mm.446932	chr2	32714810	32715166
1443736_at	Mus musculus, clone IMAGE:6309403, mRNA		4.56461	4.17232	4.42723	4.57373	4.48873	4.74827	-0.16808	-0.108028	0.148314	0.262279	-0.134485	Mm.437006	chr4	154896514	154896861
1443764_x_at	RAB27b, member RAS oncogene family	Rab27b	4.2276	2.35353	2.64345	4.27744	4.33347	4.04915	-0.0187187	0.2859	0.143837	-0.0873852	-0.32363	Mm.246753	chr18	70109671	70109981	80718
1443770_x_at			1.90945	1.27104	1.48286	1.85293	1.71156	1.86048	0.210473	-1.10682	0.726475	0.185783	-0.0159125		chr5	131815274	131815575
1443837_x_at	B-cell leukemia/lymphoma 2	Bcl2	3.22695	1.87841	1.94111	3.12981	3.24979	3.12349	0.210085	-0.683718	0.456569	0.307696	-0.290636	Mm.257460	chr1	108539326	108539564	12043
1443870_at	ATP-binding cassette, sub-family C (CFTR/MRP), member 4	Abcc4	1.26299	1.27922	1.23067	0.796707	1.14178	1.01193	0.0585318	-0.104706	-0.0413332	0.18994	-0.102429	Mm.40537	chr14	117366401	117374277	239273
1443917_at	transmembrane BAX inhibitor motif containing 4	Tmbim4	0.999995	0.846384	1.01664	1.22559	1.0069	1.0344	0.176175	-0.666335	0.254903	0.15815	0.0771069	Mm.157426	chr10	119611852	119612664	68212
1443923_at	A kinase (PRKA) anchor protein 13	Akap13	1.47651	1.44938	1.2039	0.837629	1.64948	1.4343	0.0229387	-0.511471	0.333906	0.216187	-0.0615606	Mm.216107	chr7	75550850	75570948	75547
1443933_at	membrane targeting (tandem) C2 domain containing 1	Mtac2d1	2.82751	1.31663	1.03937	2.64496	2.58532	3.00619	0.253976	0.395834	-0.168137	-0.219264	-0.262411	Mm.275939	chr12	102046503	102047577	74413
1443941_at	gene model 447, (NCBI)	Gm447	1.09832	1.28872	1.02449	1.13231	0.745377	1.09763	0.0261269	-0.0334163	-0.0655561	-0.0737314	0.146574	Mm.389625	chr5	52662902	52664153	242997
1443942_at	GA repeat binding protein, beta 2	Gabpb2	1.43311	0.800105	0.759855	1.01139	1.12999	1.03783	0.459516	-0.30192	0.199715	-0.0186977	-0.338612	Mm.442791	chr3	95279346	95280447	213054
1443950_at	RIKEN cDNA A630042L21 gene	A630042L21Rik	1.07335	1.3013	1.24871	0.807982	0.955318	0.776199	0.217028	-0.578872	0.209346	0.214207	-0.0617113	Mm.27620	chr18	61274846	61275402	106894
1443955_at	RIKEN cDNA 1700094D03 gene	1700094D03Rik	1.08455	1.10039	1.07052	0.964813	1.21513	0.839286	0.0384326	-0.587944	0.477988	0.0987535	-0.0272284	Mm.388247	chr3	90144691	90147239	73545
1443996_at	Adult male aorta and vein cDNA, RIKEN full-length enriched library, clone:A530061A19 product:unclassifiable, full insert sequence		2.92036	2.36548	2.13724	1.95429	1.91131	2.29308	0.49157	-0.219823	0.307949	0.0143704	-0.594068	Mm.436933	chr7	129974139	129975261
1444028_s_at	dedicator of cytokinesis 9	Dock9	2.52925	2.31876	2.41594	2.42859	2.51075	2.87761	0.119516	-0.0893412	-0.0647998	-0.0670938	0.101721	Mm.441054	chr14	120677218	120677962	105445
1444080_at	RIKEN cDNA E430014L09 gene	E430014L09Rik	1.33337	2.19092	1.94312	1.23579	1.2302	1.07742	-0.0960646	-0.483279	0.353889	-0.202237	0.427692	Mm.426428	chr7	49416462	49440449	320937
1444086_at	RIKEN cDNA E030049G20 gene	E030049G20Rik	2.05253	1.90439	2.02349	2.47164	1.98261	2.22382	0.181149	0.0378952	-0.101595	0.0355458	-0.152994	Mm.377234	chr1	127741187	127742249	210356
1444107_at	RIKEN cDNA 9430029N19 gene	9430029N19Rik	1.1771	1.25281	1.19604	0.891225	0.914816	0.892992	0.0715399	0.100797	-0.0212479	-0.0802164	-0.0708742	Mm.394928	chr12	85039042	85039688	109251
1444140_at	12 days embryo eyeball cDNA, RIKEN full-length enriched library, clone:D230017J23 product:unclassifiable, full insert sequence		1.11379	0.845939	0.735923	1.59034	1.66212	1.6956	-0.0176635	-0.707716	0.440778	0.470527	-0.185923	Mm.440126	chr4	129951354	129951688
1444144_at			1.97641	0.620178	1.1548	1.30753	1.31209	1.10178	0.675361	-0.47767	0.522897	-0.275712	-0.444879		chr16	44096419	44097045
1444171_at			2.32243	0.92944	1.2378	2.19284	2.2465	1.36474	0.26267	-0.640833	0.559956	0.177842	-0.359639
1444188_at			1.3822	0.89829	0.713878	1.41285	1.15638	0.816131	0.19682	-0.555196	0.542774	0.127687	-0.312087		chr4	129352743	129353280
1444238_at	7 days neonate cerebellum cDNA, RIKEN full-length enriched library, clone:A730093O14 product:unclassifiable, full insert sequence		1.24988	1.28662	1.05651	1.05268	0.794091	1.09422	-0.0767798	0.0710616	0.185003	0.125386	-0.304673	Mm.458742	chr6	134570924	134572088
1444242_at	Solute carrier organic anion transporter family, member 2a1	Slco2a1	0.798907	1.10208	1.07634	1.06232	1.02955	0.972633	-0.0302186	-0.00769615	-0.152102	0.125726	0.064292	Mm.207106	chr9	102947748	102948602	24059
1444246_at			1.56679	0.753976	0.825518	1.22792	1.60837	1.78177	0.474754	-0.689664	0.442494	0.197695	-0.425276		chr7	73394666	73395790
1444253_at	a disintegrin-like and metallopeptidase (reprolysin type) with thrombospondin type 1 motif, 18	Adamts18	4.01007	2.72111	2.69277	3.74222	3.73086	2.54025	0.221235	-0.231236	0.0443859	-0.00920057	-0.0251842	Mm.167471	chr8	116730643	116734891	208936
1444258_at	Transcribed locus		1.70063	1.27536	1.35732	1.22254	1.56302	1.19805	0.283805	-0.354038	0.330296	0.048162	-0.308225	Mm.441523	chr7	28667420	28668469
1444262_at	RIKEN cDNA 1110017F19 gene	1110017F19Rik	3.79552	4.21692	4.26512	4.15563	4.24405	4.19303	-0.256361	0.0146809	0.111078	0.150109	-0.0195088	Mm.441893	chr11	115728429	115730009	68528
1444268_at	cDNA sequence BC004004	BC004004	1.45626	1.25416	1.24998	1.10453	1.04754	0.663144	0.286821	-0.821445	0.479734	0.254051	-0.199163	Mm.290116	chr17	29010995	29012181	80748
1444339_at	0 day neonate kidney cDNA, RIKEN full-length enriched library, clone:D630003P16 product:unclassifiable, full insert sequence		2.79135	2.24688	2.75683	2.66904	2.77875	2.47939	-0.267742	0.0390644	0.115198	0.188991	-0.0755119	Mm.101512	chr1	173259857	173273997
1444433_at			1.22673	1.09935	0.827433	1.2379	1.09491	1.12534	0.117445	-1.00415	0.390606	0.178493	0.317608		chr13	52938997	52939682
1444441_at	Transcribed locus		2.11514	2.20274	2.28133	2.06452	1.99935	2.24887	-0.0494409	0.0185294	-0.0664163	-0.0664997	0.163825	Mm.442080	chr11	98669112	98669748
1444480_at	protein kinase, AMP-activated, gamma 3 non-catatlytic subunit	Prkag3	1.06881	1.79002	1.87549	1.45386	1.12884	1.27319	-0.143671	-0.368729	0.206789	-0.00727653	0.312887	Mm.166501	chr1	74672129	74672776	241113
1444485_at	SHQ1 homolog (S. cerevisiae)	Shq1	1.49114	1.32059	1.45765	1.21248	0.896073	0.730401	0.234177	-0.252527	0.0798717	0.145564	-0.207088	Mm.256022	chr6	100627034	100627672	72171
1444486_at	kelch-like 5 (Drosophila)	Klhl5	1.54645	1.14224	1.31285	1.21451	1.19965	1.23251	0.0519066	-0.107783	-0.0919881	-0.0496316	0.197497	Mm.10281	chr5	65432224	65432767	71778
1444495_at			1.39149	1.21994	0.677166	0.915408	1.17317	1.01555	0.0592017	-0.345646	0.365544	-0.0653095	-0.0137906		chr3	95026602	95026960
1444508_s_at	arrestin domain containing 1	Arrdc1	2.13501	1.58976	1.46693	1.48908	1.84872	1.64509	-0.0390167	0.0520177	0.0892525	-0.103701	0.00144815	Mm.45275	chr2	24747347	24747948	215705
1444527_at			0.869206	1.54099	1.53485	1.1654	0.839257	0.710054	0.168935	-0.139377	0.0354333	0.139491	-0.204482		chr16	92588855	92589434
1444540_at			3.11404	2.17729	2.53169	3.05422	2.9353	2.74022	0.0263057	-0.632756	0.390947	0.331983	-0.116476		chr1	184718795	184719333
1444565_at	expressed sequence BB166591	BB166591	1.46262	1.46372	1.45306	1.3282	1.30881	1.55704	0.285026	-0.535439	0.390752	-0.0209379	-0.119399	Mm.436745	chr2	152516071	152516573	99458
1444598_at			1.78013	0.938581	0.959966	1.40363	1.59627	1.64917	0.314587	-0.740923	0.49111	0.446683	-0.511459		chr6	134011043	134011409
1444632_at	cDNA sequence BC064078	BC064078	3.88928	2.78867	3.03484	3.75944	3.85209	3.527	-0.316514	0.150416	0.264746	-0.0856352	-0.0130143	Mm.172429	chr6	128972572	128973630	408064
1444663_at	hypothetical protein LOC100047469	LOC100047469	1.34967	1.43699	1.27318	1.0493	0.953666	1.11136	0.0660315	-0.714678	0.372723	0.0438385	0.232085		chr11	87884925	87886131	100047469
1444670_at	RIKEN cDNA A130004G11 gene	A130004G11Rik	2.30304	0.97377	0.818092	1.78121	1.93486	1.6683	0.46695	-0.834229	0.30729	0.487272	-0.427284		chr1	181073805	181074936	319715
1444716_at	Methyltransferase like 2	Mettl2	1.24732	0.793551	1.1458	1.07384	1.18535	0.973215	0.172844	-0.512111	0.493857	0.0252666	-0.179859	Mm.270091	chr11	104943456	104944385	52686
1444732_at	0 day neonate cerebellum cDNA, RIKEN full-length enriched library, clone:C230017N01 product:hypothetical protein, full insert sequence		2.4484	1.19226	1.27089	2.00508	1.89245	1.65456	-0.344998	0.0235934	0.239086	-0.0655036	0.147821	Mm.442695	chr13	82184790	82185572
1444765_at	RNA binding protein gene with multiple splicing	Rbpms	1.51933	1.47287	1.55485	1.60884	1.57404	1.48722	0.0864229	-0.366354	0.240972	0.267365	-0.228406	Mm.323997	chr8	35261878	35262453	19663
1444780_at	RIKEN cDNA 5330421F07 gene	5330421F07Rik	2.09728	2.17659	2.25811	2.19727	1.95286	2.01015	0.245539	-0.26945	0.107112	0.0173831	-0.100585	Mm.333881	chr7	49278832	49279255	78286
1444790_at	RIKEN cDNA 1810005K13 gene	1810005K13Rik	2.94287	2.31946	2.57599	3.14589	2.7624	3.50037	-0.22567	0.00370789	0.108236	-0.0895557	0.20328	Mm.272341	chr18	80392536	80398919	66255
1444808_at			2.76642	1.69269	1.91194	2.49938	2.92252	1.97547	0.209084	-0.371694	0.149601	-0.000328064	0.0133376		chr10	107777625	107778580
1444841_at			5.72903	3.8327	4.22065	5.93234	5.08969	5.17144	0.157039	-0.0551338	0.10319	0.147099	-0.352197		chr8	116695885	116696717
1444851_at			1.12841	1.45532	1.50475	1.25311	1.16542	0.915897	-0.130521	-0.467089	0.589648	0.0842786	-0.0763154		chr18	65809292	65810148
1444890_at			1.51111	1.06454	1.06503	1.37585	1.67377	1.67493	0.131772	-0.643351	0.707442	0.148916	-0.344777		chr11	59523227	59523788
1444992_at	expressed sequence AI120166	AI120166	1.8078	1.91672	1.86865	1.50005	1.96915	1.16305	0.141802	-0.453543	0.285995	0.00173235	0.0240097		chr10	82470551	82471370	103141
1444993_at	predicted gene, EG664949	EG664949	3.30941	1.08802	1.01002	2.75164	3.21997	2.57457	0.161558	-0.284535	0.0833306	-0.156213	0.195859	Mm.442567	chr5	29547179	29548053	664949
1444999_at	expressed sequence C77651	C77651	2.5718	2.65308	2.67591	2.58242	2.26211	2.0643	0.048008	-0.329011	0.317624	0.223206	-0.259829		chr1	129252314	129253180	96872
1445031_at			2.65123	1.73816	2.07851	2.3538	2.17889	2.32837	0.388899	-0.275823	0.367829	-0.329679	-0.151228		chr1	39409817	39410560
1445080_at			1.12413	0.900244	0.983817	1.28321	1.07385	1.42774	-0.228429	-0.0639777	0.156931	0.23523	-0.0997558
1445132_at			1.86237	1.9483	1.73521	1.66703	1.60033	1.47709	0.133415	-0.344309	0.25149	0.0692077	-0.109805		chr1	137086326	137086775
1445161_at	USP6 N-terminal like	Usp6nl	1.55982	1.09837	1.15836	0.94947	1.17237	1.06962	0.0760674	-0.0695434	-0.0374398	-0.0344529	0.0653687	Mm.40673	chr2	6361078	6361643	98910
1445199_at	Transcribed locus		1.29016	1.90814	1.3525	1.02984	0.857152	1.10512	0.00940847	-0.197973	0.227675	0.0365858	-0.0756974	Mm.437054	chr11	3209865	3210565
1445201_at	zinc finger protein 53	Zfp53	1.71716	0.621337	0.48329	1.11277	1.35193	1.48041	0.217679	-0.0431294	0.129238	0.218311	-0.522098	Mm.42140				24132
1445225_at	RIKEN cDNA 2410001C21 gene	2410001C21Rik	1.31365	1.52651	1.87405	1.44189	1.30394	1.16481	0.307285	-0.521228	0.24913	0.103542	-0.13873	Mm.25157	chr2	172142626	172143221	66404
1445233_at	rhomboid, veinlet-like 2 (Drosophila)	Rhbdl2	2.5025	1.8322	2.00002	2.56296	2.33179	1.98113	-0.184299	-0.0156913	0.152881	-0.255661	0.30277	Mm.37334	chr4	123313826	123314300	230726
1445273_at	DNA segment, Chr 10, ERATO Doi 638, expressed	D10Ertd638e	1.86763	1.24611	1.14787	2.10735	2.11824	1.38482	0.0444474	-0.549726	0.579069	0.167038	-0.240829		chr10	66494658	66494985	52658
1445290_at			1.81873	1.38273	1.4938	1.41513	1.4615	1.45188	0.428565	-0.490975	0.366599	0.056859	-0.361049		chr16	90330289	90330846
1445329_at	dystrobrevin, beta	Dtnb	1.92029	0.993589	0.590163	1.3001	1.30256	1.32712	0.34664	-0.537198	0.330363	0.244823	-0.384627	Mm.286202	chr12	3720419	3721089	13528
1445332_at	Transcribed locus		1.81234	1.73534	1.57396	2.12931	1.98089	1.90511	-0.246119	-0.24711	0.246391	0.190787	0.0560503	Mm.189141	chr12	82702328	82702906
1445390_at	PRKC, apoptosis, WT1, regulator	Pawr	1.40522	1.02139	1.01485	1.24507	1.22065	0.580582	0.19438	0.0176158	0.168017	-0.210875	-0.169137	Mm.391419	chr10	107795525	107795979	114774
1445520_at			1.23369	1.45429	1.34375	1.28898	1.47842	1.51559	0.0812254	-0.154423	0.148091	0.209328	-0.284222		chr8	126717504	126718073
1445534_at	Transcribed locus		1.77429	1.67919	1.58001	1.63055	1.56386	1.5678	0.156813	-0.504046	0.314003	0.357629	-0.3244	Mm.441872	chr14	6729946	6730459
1445561_at	Transcribed locus		2.32774	1.39129	1.17103	1.51341	1.79418	1.52983	0.319833	-0.643686	0.548024	0.393605	-0.617777	Mm.413457	chr10	119022083	119022607
1445697_at	Transcribed locus		1.89658	1.39238	1.21896	1.53206	1.53478	1.30097	0.229996	-0.1403	0.457051	0.102468	-0.649216	Mm.453353	chr12	21454019	21454337
1445767_at	protein tyrosine phosphatase, receptor type, D	Ptprd	1.41149	0.66798	0.957812	1.1466	1.42503	1.00721	-0.039845	0.218585	-0.281695	0.113495	-0.0105405	Mm.462191				19266
1445781_at			2.27101	0.77043	0.98735	1.66358	1.95329	1.48369	0.27335	-0.367867	0.19966	0.214848	-0.319992		chr3	86180346	86181313
1445830_at	catenin (cadherin associated protein), delta 1	Ctnnd1	1.07771	1.0331	1.19544	1.18816	1.19229	1.38646	0.155072	-0.420832	0.168997	0.169634	-0.0728698	Mm.35738	chr2	84412714	84413576	12388
1445881_at	RIKEN cDNA 2310035P21 gene	2310035P21Rik	2.25486	0.897713	0.596635	2.28385	2.06327	2.62509	0.247247	-0.208329	0.0759511	0.178684	-0.293554		chr19	53957574	53958275	75683
1445885_at	ubiquitin-conjugating enzyme E2D 2	Ube2d2	1.28663	0.856098	0.965874	1.3431	1.53997	0.478218	0.379772	-0.521898	0.353262	0.0928783	-0.304017	Mm.180052	chr18	35913536	35913873	56550
1445897_s_at	interferon-induced protein 35	Ifi35	0.74546	1.59941	2.08607	1.5182	0.923282	1.48086	-0.399336	-0.491406	0.285513	-0.0993843	0.704613	Mm.45558	chr11	101274363	101274672	70110
1445940_at	DNA segment, Chr 4, ERATO Doi 298, expressed	D4Ertd298e	1.09503	1.1129	1.45443	1.0777	1.22161	1.01495	-0.0394745	-0.763784	0.317554	0.40602	0.0796843		chr4	100922290	100923053	51878
1445941_at			1.22752	1.35832	1.34521	1.41669	1.37223	1.51794	0.0711427	-0.591827	0.408495	0.245149	-0.132959		chr8	111666198	111667016
1445949_at			1.97126	1.09242	1.24021	0.98522	1.34628	0.945094	0.0974035	-0.603152	0.384547	0.289854	-0.168651		chr14	59933572	59934086
1445955_at			1.20301	1.22887	1.14763	1.14027	0.738515	0.641714	0.0181556	-0.697518	0.392117	0.180152	0.107092		chr17	25384419	25385092
1445985_at			1.82039	1.88201	1.58458	1.51881	1.46784	1.20414	-0.0059495	-0.497759	-0.156463	0.0852814	0.574891		chr10	39306354	39307124
1446012_at			1.55272	0.765845	0.754555	1.49614	1.16642	1.20138	0.418764	-0.307536	0.351832	-0.0382094	-0.42485		chr12	3733413	3734062
1446026_at			1.59709	0.693825	0.691414	1.90591	1.27619	1.8147	-0.0171185	-0.633535	0.536171	0.0840926	0.0303884		chr13	46865785	46866527
1446075_at	Adult male cecum cDNA, RIKEN full-length enriched library, clone:9130206C08 product:unclassifiable, full insert sequence		3.37418	3.16165	3.51572	3.59484	3.23863	3.24185	0.0679302	0.100677	-0.298902	0.0948315	0.0354629	Mm.272059
1446087_at			1.22315	1.06705	1.17186	0.973209	1.30329	1.10715	-0.464827	-0.745931	0.617512	0.133799	0.459446		chr2	38859458	38860008
1446094_at			1.37373	0.995463	1.07382	1.01443	1.33067	1.28658	0.276516	-0.219396	0.250915	0.106316	-0.414351		chr8	111644259	111644855
1446101_at			1.32016	0.945966	0.929006	1.28085	1.19637	0.482255	0.326197	-0.630053	0.578721	0.0752606	-0.350127		chr4	149371099	149371794
1446107_at			2.12664	1.25287	1.52262	1.72547	1.85727	1.35276	0.24638	-0.393385	0.0209999	0.0968118	0.0291929		chr14	120441426	120441917
1446139_at			4.39793	4.27971	4.36744	4.35759	4.32206	3.70193	0.0346847	-0.0279484	-0.110947	-0.0225253	0.126736		chr17	46925922	46926619
1446172_at	Adult male urinary bladder cDNA, RIKEN full-length enriched library, clone:9530082M13 product:unclassifiable, full insert sequence		3.23963	1.31008	1.49318	2.91061	2.99532	2.87441	0.624897	-0.389977	0.404209	-0.0760455	-0.563082	Mm.445270	chr2	20533108	20533800
1446194_at	nuclear receptor subfamily 2, group C, member 1	Nr2c1	1.96717	0.812074	0.925045	1.34507	1.45327	1.70432	0.494527	-0.461571	0.0620437	0.16855	-0.263548	Mm.107483	chr10	93579549	93580237	22025
1446206_at	RIKEN cDNA B230209C24 gene	B230209C24Rik	1.15172	0.853318	1.32693	1.28104	1.08242	0.717714	0.109985	-0.185206	0.14136	-0.0173607	-0.0487785	Mm.336619	chr1	33807716	33808388	320705
1446247_at	a disintegrin-like and metallopeptidase (reprolysin type) with thrombospondin type 1 motif, 18	Adamts18	4.73642	2.4562	2.94573	4.34513	4.03682	3.95209	0.522516	-0.668686	0.126007	0.193597	-0.17343	Mm.167471	chr8	116650498	116651183	208936
1446284_at	metastasis suppressor 1	Mtss1	1.51977	1.54537	1.32959	1.5839	2.46846	0.644937	0.258158	-0.0293622	-0.0691733	-0.00762844	-0.151993	Mm.215481	chr15	58869914	58870592	211401
1446290_at	RIKEN cDNA 2410129H14 gene	2410129H14Rik	1.94503	2.71335	2.57584	2.4959	2.38696	2.26225	-0.220628	-0.241237	0.232241	-0.0308728	0.260499	Mm.38912	chr14	97927287	97928144	76789
1446293_at			1.23645	0.751646	0.907505	1.28628	1.66286	0.891899	0.0534859	-0.276711	0.488962	0.0671434	-0.332881		chr11	24037759	24038437
1446302_at	Cysteine conjugate-beta lyase 1	Ccbl1	2.06477	1.55007	2.07076	1.69245	1.58132	1.66891	0.203639	0.173696	-0.117308	0.1324	-0.392426	Mm.216089	chr2	30019027	30019687	70266
1446304_at			1.62199	0.473551	1.71507	1.29365	1.19784	0.872371	0.0383353	-0.460672	0.357439	0.253313	-0.188415		chr5	106047630	106048302
1446330_at	Clone NIA:K0931C10 unknown mRNA		1.98507	0.751122	0.664042	1.93719	2.59957	1.71448	0.0944648	-0.126457	0.0206118	0.0215397	-0.01016	Mm.439268	chr1	140787592	140788263
1446455_at	Transcribed locus		2.56012	2.36415	2.11243	1.87511	1.7325	2.0564	-0.104912	0.133678	-0.0229902	0.0847144	-0.0904899	Mm.456395
1446457_at	DEAD (Asp-Glu-Ala-Asp) box polypeptide 58	Ddx58	1.40379	1.47072	1.17639	1.31195	1.89254	0.737715	0.0959835	-0.0901694	0.260896	0.161173	-0.427883	Mm.86382	chr4	40415729	40416387	230073
1446471_at			2.52259	2.46098	2.46229	2.77254	2.93233	2.87388	-0.172258	0.29518	-0.251953	-0.0369196	0.165951		chr7	129440470	129441025
1446475_at	Transcribed locus		1.9204	1.28698	1.12857	2.23091	2.0606	1.9623	0.0709701	-0.553111	0.511117	0.31709	-0.346066	Mm.453644	chr14	119428191	119428798
1446480_at			3.65333	2.31905	2.562	3.94294	3.38204	3.52691	0.0702438	-0.522316	0.418322	0.0904274	-0.0566778		chr8	37606939	37607441
1446509_at	spermine oxidase	Smox	1.81833	1.51591	1.73395	1.602	1.39006	0.973156	0.365139	-0.570869	0.280673	-0.203471	0.128526	Mm.136586	chr2	131207957	131208609	228608
1446567_at			3.18177	2.53123	3.21084	2.78073	2.72445	1.88096	0.369342	0.200416	0.104289	-0.434943	-0.239103		chr17	47013084	47013578
1446614_at	Diacylglycerol kinase zeta	Dgkz	1.08869	1.7076	1.81892	1.49513	1.23269	0.750285	0.0811372	-0.455893	0.344599	-0.0453787	0.0755382	Mm.314923	chr2	91759652	91760397	104418
1446748_at	RIKEN cDNA 2010007H06 gene	2010007H06Rik	4.82325	3.47811	3.32494	4.34496	4.43852	4.56513	-0.184054	-0.0318079	0.00548887	0.162663	0.0477109	Mm.134992	chr9	51035821	51036440	69849
1446780_at			1.17502	1.11951	1.02596	0.962841	1.06525	0.981974	0.25896	-0.511763	0.44847	0.0603027	-0.255971		chr13	53251522	53252129
1446846_at	16 days neonate thymus cDNA, RIKEN full-length enriched library, clone:A130082C12 product:unclassifiable, full insert sequence		1.51991	1.27166	1.41714	0.905082	1.1386	1.23715	0.199551	0.0688357	0.00121069	-0.01436	-0.255236	Mm.458664	chr11	3220417	3220993
1446847_at	coiled-coil domain containing 88C	Ccdc88c	2.27002	2.25777	2.1656	1.75266	1.975	1.88733	0.108026	-0.15875	0.300995	-0.00609684	-0.244174	Mm.156217	chr12	101321489	101321744	68339
1446861_at	glucosamine (N-acetyl)-6-sulfatase	Gns	1.2069	1.70255	1.64563	1.19843	1.03892	0.563283	0.118019	-0.623477	0.34577	0.0287037	0.130986	Mm.207683	chr10	120774695	120775181	75612
1446892_at			2.30106	0.667303	0.80715	1.71481	1.80541	2.0063	0.443919	-0.349104	0.282706	-0.0113425	-0.366178		chr13	24255102	24255689
1446927_at			1.62639	1.19078	1.56338	0.82447	1.11487	1.40986	0.00521851	-0.0459628	-0.00679159	0.0493803	-0.0018425		chr14	120713783	120714195
1446982_at	Transcribed locus		2.13465	0.573789	0.898104	1.52922	1.89054	2.00802	0.292601	-0.60193	0.413006	0.237948	-0.341626	Mm.450521	chr8	130398942	130399508
1447016_at	TBC1 domain family, member 1 /// hypothetical protein LOC100046817	LOC100046817 /// Tbc1d1	0.948111	0.639126	1.133	1.25112	1.13373	1.03266	-0.0724568	-0.521471	0.380054	0.392143	-0.17827	Mm.286353	chr5	64452837	64453395	100046817 /// 57915
1447046_at	Transcribed locus		2.21737	1.89304	1.80172	2.03255	1.74817	1.64757	-0.0937538	0.327095	-0.184762	0.243659	-0.292235	Mm.440667	chr7	100378733	100379123
1447060_at			1.77041	0.909034	0.660844	1.74506	1.55658	1.84829	0.165346	-0.666568	0.457438	0.350977	-0.307193		chr1	181150898	181151339
1447071_at			1.60039	1.24201	1.52168	1.43101	1.01508	0.67928	0.138513	-0.450939	0.427378	0.331952	-0.446902		chr19	55828032	55828571
1447105_at			0.85249	0.983782	1.30967	1.18553	1.10556	0.884848	0.0524755	-0.828935	0.453896	0.225842	0.0967197		chr11	102840719	102841110
1447141_at	expressed sequence AW107722	AW107722	3.46068	1.8079	2.2902	2.78266	2.71354	2.86868	0.0389342	-0.197536	0.336705	-0.228431	0.0503268	Mm.442577	chr16	96506160	96506679	106391
1447147_at			1.52425	1.32491	1.51887	1.33749	1.637	1.34271	0.164662	-0.912807	0.560101	0.389229	-0.201182		chr6	114864406	114864923
1447159_at			1.76475	0.803723	0.595992	1.15634	1.34524	1.27086	-0.149692	-0.534148	0.519439	0.31065	-0.146249		chr12	76779136	76779646
1447191_at	DIP2 disco-interacting protein 2 homolog B (Drosophila)	Dip2b	1.54495	1.23157	1.03072	1.09713	0.998654	0.843324	0.153778	-0.150816	0.115488	-0.0258317	-0.0926175	Mm.243658	chr15	99970441	99970933	239667
1447227_at	Transcribed locus		2.74383	0.992118	0.722403	2.49921	2.47573	2.4573	0.308923	-0.262258	-0.00644302	0.00385761	-0.0440807	Mm.459542	chr1	45866181	45866660
1447278_at	centrosomal protein 164	Cep164	1.02931	1.79162	1.89211	1.56508	1.47477	1.35193	-0.375898	-0.405959	0.224257	0.191936	0.365666	Mm.260103	chr9	45560770	45579580	214552
1447295_at			1.39564	1.19141	1.08724	1.07344	1.43706	0.832242	0.383651	-0.463559	0.354521	0.223849	-0.498461		chr5	136713843	136714198
1447337_at			2.43641	0.90235	1.2222	2.11235	1.87728	1.70559	0.25876	-0.608971	0.503065	0.0992985	-0.25215		chr3	137908036	137908483
1447462_at	DNA segment, Chr 7, Wayne State University 130, expressed	D7Wsu130e	1.32024	1.35794	1.42706	1.0122	0.809274	0.874253	0.306116	-0.10836	-0.00428867	-0.0485778	-0.144893	Mm.3635	chr7	109910803	109911193	28017
1447483_s_at	Small nucleolar RNA host gene (non-protein coding) 7	Snhg7	0.919587	1.71619	1.7891	1.30274	1.1711	0.764327	-0.305165	-0.750598	0.412385	-0.0247993	0.66818	Mm.27103	chr2	26461773	26462012	72091
1447484_x_at	Small nucleolar RNA host gene (non-protein coding) 7	Snhg7	1.00739	1.66871	1.79733	1.32823	1.06889	0.725693	-0.306883	-0.608642	0.42191	-0.113811	0.607425	Mm.27103	chr2	26461773	26462012	72091
1447491_at	Transcribed locus		1.68603	1.55226	1.52103	1.54538	1.56041	1.4804	0.375863	-0.313348	0.348621	0.242724	-0.65386	Mm.449210	chr5	105948365	105948733
1447546_s_at			2.40614	0.788952	0.722781	1.54136	1.8616	1.86471	0.335707	-0.299689	0.247316	0.0313015	-0.314635		chr9	13424143	13424471
1447552_s_at			1.86058	0.383612	0.739597	1.50726	0.907037	1.15354	0.00680065	0.142805	-0.182238	0.09867	-0.0660396		chr15	30131087	30131410
1447636_x_at	transmembrane and coiled-coil domains 4	Tmco4	3.25907	3.71488	3.69894	3.58104	3.24885	3.39304	-0.31789	-0.233639	0.114289	-0.00866365	0.445903	Mm.122336	chr4	138330954	138331247	77056
1447655_x_at	SRY-box containing gene 6	Sox6	2.13104	1.79595	1.89913	2.05234	2.19514	2.17761	0.378278	0.325691	-0.377511	-0.153827	-0.172631	Mm.323365	chr7	115262024	115262314	20679
1447676_x_at	S100 calcium binding protein A16	S100a16	2.44297	2.66066	2.57638	2.56943	2.60371	2.44857	-0.251111	-0.0483408	-0.104893	0.00759697	0.396749	Mm.331185	chr3	90628794	90629076	67860
1447678_at	Hydroxysteroid (17-beta) dehydrogenase 14	Hsd17b14	1.59013	1.76144	1.91001	1.39598	1.17453	1.23493	0.112747	0.0627213	-0.00921535	-0.0924892	-0.0737629	Mm.285710				66065
1447682_x_at	Tnf receptor-associated factor 5	Traf5	2.43515	2.47734	2.47933	2.29431	2.47969	2.33298	-0.0166111	0.28007	-0.059988	0.174873	-0.378345	Mm.380491	chr1	193697631	193697883	22033
1447695_at	RIKEN cDNA 2610035D17 gene	2610035D17Rik	1.63462	1.44359	1.38817	1.37131	1.41521	1.64608	0.0271306	-0.505382	0.304908	0.0154238	0.157919	Mm.266961	chr11	113016348	113016625	72386
1447800_x_at			1.11588	1.55254	1.56886	1.19958	1.14155	1.00128	-0.20992	-0.377673	0.149685	0.194528	0.243383		chr11	3817195	3817386
1447803_x_at	Capping protein (actin filament), gelsolin-like	Capg	3.22185	3.58083	3.55862	3.28399	3.01469	3.23091	-0.248304	0.137371	-0.176064	-0.183434	0.470429	Mm.18626	chr6	72490546	72492485	12332
1447808_s_at	solute carrier family 15 (H+/peptide transporter), member 2	Slc15a2	3.67494	3.20303	3.36286	3.61577	3.36285	3.30502	-0.116744	0.100046	-0.0737662	-0.124602	0.215065	Mm.281804	chr16	36691129	36691354	57738
1447842_x_at			1.20601	1.47036	1.44825	1.1593	1.01252	0.987693	-0.246197	-0.153061	0.18704	0.061862	0.150357		chr11	3817195	3817366
1447853_x_at	Kinesin family member 13A	Kif13a	1.38343	1.79254	1.00596	1.22257	0.761027	0.647691	-0.304261	-0.639749	0.384605	0.0886288	0.470776	Mm.342703				16553
1447873_x_at	BH3 interacting domain death agonist	Bid	1.244	1.32457	1.29127	1.43031	1.41133	1.54372	-0.0537834	-0.346383	0.228588	-0.0495105	0.221091	Mm.235081	chr6	120858749	120858971	12122
1447885_x_at	neural precursor cell expressed, developmentally down-regulated gene 9	Nedd9	1.58539	1.55153	1.54301	1.36926	1.9086	1.40062	0.0327082	-0.305009	0.0910244	0.449724	-0.268447	Mm.288980	chr13	41320957	41321171	18003
1447891_at			1.74429	1.55019	1.25058	1.33666	1.41654	1.68746	0.00331831	-0.727003	-0.171683	0.34612	0.549249		chr7	130384797	130384976
1447900_x_at	ectonucleoside triphosphate diphosphohydrolase 4 /// similar to ectonucleoside triphosphate diphosphohydrolase 4	Entpd4 /// LOC100048085	1.03393	1.23534	1.27105	1.00816	0.687764	0.81807	-0.0813851	-0.400833	0.1118	0.222056	0.14836	Mm.291443	chr14	68319819	68320014	100048085 /// 67464
1447930_at	bromodomain adjacent to zinc finger domain 1A	Baz1a	1.97077	1.32523	1.54566	1.85978	1.88991	1.91044	-0.0886183	-0.0857048	-0.0463467	-0.0134602	0.234127	Mm.89568	chr12	55852986	55904460	217578
1447958_at	16 days neonate thymus cDNA, RIKEN full-length enriched library, clone:A130082C12 product:unclassifiable, full insert sequence		1.39268	0.888674	1.3029	1.19904	1.00516	0.879155	0.176105	0.0798345	-0.166529	0.0374784	-0.126889	Mm.458664	chr11	3222243	3222950
1447965_at	expressed sequence C80012	C80012	1.56975	1.94521	1.71038	1.19965	1.47464	0.904628	0.201836	-0.585791	0.323203	0.0308299	0.029923	Mm.441762	chr8	127824357	127825371	97458
1448012_at	expressed sequence C76336	C76336	2.10243	1.52828	1.49324	2.16045	2.01157	1.82499	0.16724	-0.761596	0.612287	0.104198	-0.122129	Mm.455514	chr12	18559538	18782220	97783
1448018_at	Transcribed locus		0.940233	1.18418	1.12559	1.20104	1.29806	0.799112	0.0895376	-0.582838	0.481442	0.219575	-0.207719	Mm.459410	chr4	149425778	149426428
1448049_at	jumonji domain containing 1C	Jmjd1c	1.7793	0.958289	0.884129	1.33998	1.53281	1.34799	0.223647	-0.154395	0.285892	0.148728	-0.50387	Mm.23846	chr10	66647593	66648291	108829
1448076_at	Ctr9, Paf1/RNA polymerase II complex component, homolog (S. cerevisiae)	Ctr9	1.51169	1.07881	0.795339	0.863995	1.2397	0.519912	0.352043	-0.539211	0.193692	0.142377	-0.148901	Mm.255858	chr7	110821872	110822190	22083
1448126_at	teratocarcinoma expressed, serine rich	Tera	1.15142	1.08455	1.27312	1.36241	0.832601	0.714342	0.198716	0.443248	-0.19792	-0.248615	-0.195428	Mm.18637	chr14	118413464	118416070	56306
1448145_at	WW domain containing E3 ubiquitin protein ligase 2	Wwp2	0.850644	1.26654	1.48146	1.00677	0.812326	0.816973	-0.228199	-0.203293	-0.137656	0.066268	0.50288	Mm.390058	chr8	110325507	110447723	66894
1448147_at	tumor necrosis factor receptor superfamily, member 19	Tnfrsf19	1.09185	1.02783	0.946666	1.06187	1.30488	1.26225	-0.245115	-0.17649	0.143513	0.230283	0.0478115	Mm.281356	chr14	59917954	59992097	29820
1448200_at	transcobalamin 2	Tcn2	1.10317	1.61567	1.62169	1.37259	1.02723	1.21477	-0.351431	-0.411405	0.0977774	0.0939951	0.571067	Mm.20948	chr11	3817079	3831590	21452
1448213_at	annexin A1	Anxa1	3.90942	3.30534	3.34352	3.77404	3.91574	3.82472	-0.0888081	1.02495	-0.44345	-0.540428	0.0477324	Mm.248360	chr19	20440450	20457966	16952
1448261_at	cadherin 1	Cdh1	5.58264	5.51566	5.47368	5.68659	5.65848	5.64513	-0.00922728	0.971052	-0.373117	-0.749621	0.160913	Mm.35605	chr8	109492496	109559375	12550
1448272_at	B-cell translocation gene 2, anti-proliferative	Btg2	1.8409	1.06365	1.19872	1.2369	1.13853	1.1839	0.43362	0.434044	-0.451629	-0.376532	-0.039506	Mm.392646	chr1	135891702	135895528	12227
1448300_at	microsomal glutathione S-transferase 3	Mgst3	1.60403	2.03002	2.0962	1.89367	1.63657	2.11962	-0.0243092	0.155641	-0.0807037	-0.51676	0.466129	Mm.218286	chr1	169208975	169215093	66447
1448303_at	glycoprotein (transmembrane) nmb	Gpnmb	0.889236	1.44751	1.67072	1.24974	1.18116	1.45485	-0.127094	0.0351787	0.0945978	-0.0837798	0.0810995	Mm.302602	chr6	48966179	48986371	93695
1448306_at	nuclear factor of kappa light chain gene enhancer in B-cells inhibitor, alpha	Nfkbia	1.21864	1.29113	1.52089	1.22606	0.91102	1.06823	-0.297509	-0.17521	0.123243	-0.10275	0.452226	Mm.170515	chr12	56407540	56410729	18035
1448341_a_at	syntaxin binding protein 2	Stxbp2	1.33356	1.5683	1.56215	1.41632	1.37961	1.29036	-0.103796	-0.138205	0.0596857	0.195326	-0.01301	Mm.7247	chr8	3631168	3642794	20911
1448355_at	protease, serine, 16 (thymus)	Prss16	1.47953	1.20567	1.40823	1.29041	1.15234	1.00994	-0.0388989	0.281752	-0.104024	0.0894728	-0.228304	Mm.32043	chr13	22009209	22017229	54373
1448393_at	claudin 7	Cldn7	4.23316	4.9634	4.91983	4.78137	4.56848	4.54126	0.122118	0.670823	-0.425611	-0.6932	0.325868	Mm.281896	chr11	69781219	69784080	53624
1448401_at	SWI/SNF related, matrix associated, actin dependent regulator of chromatin, subfamily d, member 2	Smarcd2	1.46817	1.59043	1.55146	1.24613	1.41923	1.33879	-0.112028	-0.0614738	0.079195	-0.0516911	0.145995	Mm.21772	chr11	106079275	106083713	83796
1448408_at	Hermansky-Pudlak syndrome 1 homolog (human)	Hps1	1.51529	1.45455	1.56147	1.41178	1.30481	1.12168	-0.18426	-0.0931611	-0.0611949	0.115579	0.223037	Mm.218381	chr19	42808426	42833233	192236
1448418_s_at	WD repeat domain 23	Wdr23	0.915676	1.30689	1.4834	1.04851	0.884468	0.867835	-0.18971	-0.195133	0.141065	-0.00574493	0.249525	Mm.11535	chr14	54515059	54524136	28199
1448445_at	acid phosphatase 6, lysophosphatidic	Acp6	1.12381	1.06365	0.976179	1.10442	0.778862	1.24331	-0.0318465	-0.007864	-0.01547	-0.0768814	0.132061	Mm.101368	chr3	97244179	97261963	66659
1448508_at	Traf3 interacting protein 2	Traf3ip2	1.2893	1.38342	1.48224	1.25481	0.962729	0.975563	-0.158734	-0.150926	0.0149679	0.0128794	0.281808	Mm.436686	chr10	39328182	39344400	103213
1448556_at	prolactin receptor	Prlr	1.67699	0.521133	0.768557	1.74847	1.99682	2.44686	-0.190859	0.221443	0.172365	-0.219984	0.017035	Mm.10516	chr15	10121962	10274141	19116
1448564_at	calcium and integrin binding 1 (calmyrin)	Cib1	1.60288	2.09946	2.13003	1.98501	1.30719	1.71102	-0.312557	-0.123388	0.247963	-0.182468	0.37045	Mm.30217	chr7	80100668	80106206	23991
1448566_at	solute carrier family 40 (iron-regulated transporter), member 1	Slc40a1	1.9584	1.84004	2.10406	1.95115	1.62961	2.38266	-0.00455475	-0.0374613	-0.150246	-0.251816	0.444077	Mm.28756	chr1	45852608	45870437	53945
1448577_x_at	synaptogyrin 2	Syngr2	0.95363	1.69736	1.76163	1.26607	1.25111	1.27487	-0.381236	-0.168903	0.0405788	-0.0241623	0.533723	Mm.390346	chr11	117625757	117630372	20973
1448612_at	stratifin /// similar to LOC298795 protein /// similar to 14-3-3 protein sigma (Stratifin)	LOC665928 /// LOC675255 /// Sfn	5.31057	4.04086	4.72431	5.25913	4.69163	4.96867	-0.221375	0.666443	-0.362898	-0.212361	0.13019	Mm.44482	chr4	132872641	132873925	55948 /// 665928 /// 675255
1448613_at	extracellular matrix protein 1	Ecm1	1.22849	1.95098	2.02719	1.6082	1.35882	1.35886	-0.262129	0.0773964	-0.0628605	-0.211326	0.458918	Mm.3433	chr3	95819551	95824971	13601
1448623_at	transmembrane protein 123	Tmem123	1.90448	0.741989	0.579001	1.59456	1.76627	1.89147	0.266964	0.0517979	0.0154819	-0.0865555	-0.247687	Mm.283293	chr9	7764617	7794854	71929
1448640_at	solute carrier family 14 (urea transporter), member 1	Slc14a1	3.57618	2.90194	3.06054	2.93256	2.98152	3.17402	-0.190598	0.0428929	0.27186	-0.154305	0.030149	Mm.33832	chr18	78263709	78285436	108052
1448661_at	phospholipase C, beta 3	Plcb3	0.976872	1.15046	1.33981	1.0531	1.10825	0.961786	-0.145541	-0.104372	-0.0196886	0.00533581	0.264264	Mm.273204	chr19	7020757	7036841	18797
1448662_at	frizzled homolog 6 (Drosophila)	Fzd6	1.50963	1.10307	1.54752	1.19797	1.13009	1.13832	0.277472	0.189391	-0.162247	-0.161708	-0.142908	Mm.4769	chr15	38836428	38868262	14368
1448722_s_at	phosphopantothenoylcysteine synthetase	Ppcs	0.916421	1.04469	1.16781	1.14873	0.854409	1.03762	-0.210818	-0.125737	0.0402031	-0.0127592	0.309113	Mm.27245	chr17	8098829	8100411	106564
1448745_s_at	loricrin	Lor	2.29102	2.75918	2.84878	2.73273	2.63511	2.64153	0.0371561	0.403498	0.0248957	-0.266705	-0.198848	Mm.1121	chr3	92166199	92169061	16939
1448747_at	F-box protein 32	Fbxo32	2.51869	2.30348	1.47963	1.82848	1.68261	2.17316	0.140558	0.15389	-0.187507	-0.207171	0.100231	Mm.292042	chr15	58010157	58045006	67731
1448793_a_at	syndecan 4	Sdc4	3.14706	3.90667	3.72025	3.75547	4.02748	3.51327	-0.546483	0.0537505	0.0347028	-0.0689192	0.526949	Mm.3815	chr2	164115457	164134380	20971
1448810_at	glucosamine	Gne	1.0278	1.3743	1.53197	1.15033	1.05649	0.893745	-0.363282	-0.191801	0.166158	-0.0193586	0.408284	Mm.256718	chr4	44057925	44105237	50798
1448812_at	hippocalcin-like 1	Hpcal1	0.82073	1.36853	1.40848	0.93589	0.85691	0.938811	-0.119926	-0.121207	-0.0256968	-0.0254059	0.292239	Mm.313619	chr12	17716318	17817413	53602
1448852_at	regucalcin	Rgn	1.12842	0.941265	1.14755	1.39842	0.964839	1.63161	-0.160104	0.170123	-0.0824122	-0.0857315	0.158126	Mm.2118	chrX	19706746	19719045	19733
1448857_a_at	zinc finger, DHHC domain containing 12	Zdhhc12	0.920916	1.31168	1.36586	1.0358	0.792355	0.910879	-0.210217	-0.116149	0.164042	-0.0843086	0.246631	Mm.22538	chr2	29912950	29915637	66220
1448905_at	expressed in non-metastatic cells 3	Nme3	1.03261	1.17956	1.30967	1.17231	0.902316	1.29423	-0.035984	0.029624	0.0843487	-0.219302	0.141311	Mm.430765	chr17	24624106	24625103	79059
1448906_at	cadherin 16	Cdh16	1.78279	2.99911	3.16606	1.55999	1.3853	1.98755	0.176143	0.73096	-0.728443	-0.663471	0.484808	Mm.19423	chr8	107503264	107513423	12556
1448937_at	solute carrier family 35, member B3	Slc35b3	1.46745	1.00553	0.974986	1.18398	1.09246	1.38799	-0.0506172	-0.0202847	0.0210609	-0.00549316	0.055335	Mm.255506	chr13	38939601	38967998	108652
1448956_at	START domain containing 10	Stard10	2.06182	2.34836	2.41932	2.10024	2.00783	1.94807	0.0135803	0.412594	-0.274796	-0.287296	0.13592	Mm.28896	chr7	101191192	101220441	56018
1448960_at	CXXC finger 5	Cxxc5	1.19857	1.49335	1.58194	1.04606	1.1012	1.19862	-0.116916	-0.0957823	-0.0945549	0.0393934	0.267858	Mm.94560	chr18	35980711	35987667	67393
1448964_at	S100 calcium binding protein G	S100g	2.78759	1.95212	2.24168	2.85506	2.14661	2.93307	-0.0609884	0.0067811	-0.086019	0.215743	-0.0755167	Mm.6891	chrX	158306108	158308544	12309
1448978_at	neuronal guanine nucleotide exchange factor	Ngef	1.91403	2.36847	2.58568	2.26868	1.63817	1.88628	-0.13683	0.0140033	-0.179431	-0.178613	0.480871	Mm.435439	chr1	89308064	89341517	53972
1449013_at	eukaryotic elongation factor-2 kinase	Eef2k	1.86608	1.70925	1.52885	1.20588	1.2954	1.09978	0.171499	0.505269	-0.476599	-0.146884	-0.0532846	Mm.25997	chr7	120634053	120695149	13631
1449036_at	ring finger protein 128	Rnf128	2.66451	0.905094	0.909118	2.80919	2.44776	3.20473	0.184157	0.101215	-0.098177	-0.0729189	-0.114278	Mm.27764	chrX	134956983	135019733	66889
1449084_s_at	SH3 domain protein D19	Sh3d19	1.15858	1.54957	1.50683	1.38493	1.42857	0.895984	-0.214821	-0.277329	0.167966	0.215809	0.108376	Mm.2454	chr3	86057106	86215023	27059
1449088_at	fructose bisphosphatase 2	Fbp2	1.96273	1.43192	1.23571	1.8862	1.20589	1.83825	-0.050106	0.196027	-0.0275445	0.0142031	-0.132579	Mm.391871	chr13	62846504	62868320	14120
1449089_at	nuclear receptor interacting protein 1	Nrip1	1.68888	1.20193	1.15797	1.6271	1.77301	0.918333	-0.17824	-0.399743	0.307046	0.261126	0.0098114	Mm.455873	chr16	76172362	76255625	268903
1449091_at	claudin 8	Cldn8	3.98056	2.66814	2.75678	3.39479	3.54288	3.87	0.828966	1.54194	-1.40655	-0.693227	-0.271123	Mm.25836	chr16	88449686	88452042	54420
1449104_at	uroplakin 3A	Upk3a	4.99428	5.32744	5.38984	5.33868	5.03607	5.15048	-0.403703	0.631171	0.0386567	-0.235136	-0.0309887	Mm.46214	chr15	84844988	84850326	22270
1449108_at	ferredoxin 1	Fdx1	1.24673	0.849773	0.901436	1.34936	0.97182	1.40475	-0.116744	-0.0592289	0.0128698	-0.11881	0.281913	Mm.1061	chr9	51695580	51715967	14148
1449161_at	endothelin 2	Edn2	1.80232	2.03234	1.98348	1.99389	1.41497	1.90507	-0.302337	0.0516977	0.161807	0.151689	-0.0628562	Mm.284855	chr4	119658841	119665000	13615
1449166_at	S100 calcium binding protein A14	S100a14	5.60292	5.13033	5.30625	5.88092	5.66427	5.88725	-0.16083	1.08349	-0.501595	-0.595729	0.174665	Mm.24006	chr3	90613082	90614759	66166
1449167_at	erythrocyte protein band 4.1-like 4a	Epb4.1l4a	2.22551	2.05381	2.09395	1.92096	2.0196	1.92797	0.177654	0.187729	-0.191446	-0.251228	0.0772905	Mm.3465	chr18	33921754	34132006	13824
1449174_at	ADP-ribosyltransferase 4	Art4	1.63221	0.96077	1.26833	1.37878	1.02078	1.47712	-0.279132	0.118129	-0.162422	0.286243	0.0371828	Mm.31840	chr6	136812646	136821796	109978
1449187_at	platelet derived growth factor, alpha	Pdgfa	2.74188	2.4247	2.4629	2.5463	2.62525	2.52382	0.0294657	0.257315	-0.264383	-0.202872	0.180475	Mm.2675	chr5	139229653	139248570	18590
1449227_at	cholesterol 25-hydroxylase	Ch25h	1.11383	1.05082	1.05077	1.08772	0.821993	1.32019	0.0790796	-0.165983	-0.048924	0.166385	-0.0305581	Mm.30824	chr19	34539776	34541132	12642
1449231_at	zinc finger protein 296	Zfp296	0.901958	1.33453	1.44972	1.18365	1.10273	1.16874	-0.379284	-0.303955	0.304889	0.023932	0.35442	Mm.23310	chr7	18735843	18739177	63872
1449233_at	basic helix-loop-helix domain containing, class B, 8	Bhlhb8	0.409654	1.6553	1.813	0.845864	1.0134	1.30057	-0.0602765	-0.210605	0.0814204	0.0832343	0.106229	Mm.386767	chr5	144443812	144447968	17341
1449279_at	glutathione peroxidase 2	Gpx2	2.60583	3.03746	3.02414	3.21127	2.84775	2.67606	0.186981	-0.342075	0.159186	-0.159424	0.155332	Mm.57225	chr7	100138626	100139644	14776
1449369_at	transmembrane protease, serine 2	Tmprss2	2.78965	2.58598	2.83425	2.61075	2.21959	2.66868	0.0407615	0.799531	-0.225704	-0.155194	-0.459395	Mm.276145	chr16	97719597	97767208	50528
1449383_at	adenylosuccinate synthetase like 1	Adssl1	1.39805	1.16623	1.4298	1.20076	0.869995	1.33214	-0.270375	0.0560956	0.0661797	-0.350763	0.498861	Mm.3440	chr12	113067853	113089166	11565
1449415_at	chromodomain helicase DNA binding protein 1-like	Chd1l	2.05444	1.49659	1.77656	1.85529	1.68778	1.67177	0.117252	0.0721006	-0.133302	-0.116843	0.0607948	Mm.41447	chr3	97646144	97695610	68058
1449419_at	dedicator of cytokinesis 8	Dock8	2.1023	1.64999	1.59462	1.42186	1.58157	1.77092	0.416009	0.298582	-0.191364	-0.280225	-0.243	Mm.102485	chr19	25241385	25269525	76088
1449449_at	prostaglandin E synthase	Ptges	1.69917	1.95318	2.03493	1.68484	1.41638	1.6118	-0.294179	-0.09202	0.0164337	0.0982671	0.271498	Mm.28768	chr2	30712564	30725273	64292
1449450_at	prostaglandin E synthase	Ptges	2.3651	2.71054	2.93538	2.58162	2.45695	2.71295	-0.310437	-0.00791264	-0.0241537	-0.0235353	0.366039	Mm.28768	chr2	30712564	30725273	64292
1449458_at	forkhead box I1	Foxi1	1.40497	1.61939	1.72334	1.48461	1.24089	1.48758	0.0294142	0.141419	0.0137639	-0.0120664	-0.172531	Mm.32926	chr11	34104340	34108089	14233
1449460_at	ankyrin repeat and SOCS box-containing protein 13	Asb13	0.948959	1.09938	1.29014	1.13611	0.838373	1.09735	0.276979	-0.0628533	-0.172133	-0.167812	0.125819	Mm.253061	chr13	3633277	3651020	142688
1449478_at	matrix metallopeptidase 7	Mmp7	2.68957	3.0712	3.10341	2.97306	2.8151	4.03898	-0.268327	-0.205642	0.227497	0.0940614	0.152411	Mm.4825	chr9	7692100	7699255	17393
1449481_at	solute carrier family 25 (mitochondrial carrier, adenine nucleotide translocator), member 13	Slc25a13	1.893	1.06814	1.21684	1.27444	1.45984	1.14051	0.24646	0.378331	-0.164356	-0.29341	-0.167023	Mm.24513	chr6	5991213	6167122	50799
1449586_at	plakophilin 1	Pkp1	6.71058	6.55071	6.56667	6.36635	6.52605	6.55588	-0.290177	1.31099	-0.380106	-0.366264	-0.274446	Mm.4494	chr1	137687809	137735607	18772
1449625_at			1.53579	2.32837	2.23315	1.78663	1.54442	1.27103	0.221152	-0.191772	-0.376821	0.00153017	0.345908		chr6	120166563	120166765
1449741_at	Desmoglein 2	Dsg2	1.66757	1.66787	1.60999	1.5986	1.44826	1.58534	-0.237041	-0.0583968	0.195578	0.147152	-0.0472913	Mm.345891	chr18	20746902	20747311	13511
1449755_at	DNA segment, Chr 7, ERATO Doi 183, expressed	D7Ertd183e	1.44427	0.867685	1.10422	1.15691	1.40015	1.12595	0.287649	-0.840731	0.682881	0.324296	-0.454095	Mm.394026	chr7	117983748	117983971	52234
1449770_x_at	DNA segment, Chr 16, Brigham & Women's Genetics 1494 expressed	D16Bwg1494e	1.66515	1.05227	1.50259	1.5487	1.60153	1.28963	-0.014349	-0.313196	0.227245	0.0895348	0.010766	Mm.246388	chr16	17191925	17192223	224019
1449773_s_at	growth arrest and DNA-damage-inducible 45 beta	Gadd45b	1.61642	2.11404	2.14341	2.18533	1.73159	2.19654	-0.287475	0.00692797	-0.142841	-0.123886	0.547274	Mm.1360	chr10	80335050	80335333	17873
1449789_x_at	lymphocyte antigen 6 complex, locus G6C	Ly6g6c	1.98245	2.17129	1.99735	2.073	1.96388	1.96455	-0.247021	0.184718	-0.0993667	0.281477	-0.119807	Mm.215096	chr17	34677907	34678101	68468
1449799_s_at	plakophilin 2	Pkp2	2.42106	2.43471	2.6356	2.27582	2.33137	2.48587	0.107389	0.200427	-0.256586	-0.257655	0.206427	Mm.2252	chr16	16186027	16186268	67451
1449822_at	atonal homolog 1 (Drosophila)	Atoh1	1.18705	1.26252	1.46062	1.2481	0.969681	1.5217	0.047111	0.0260215	-0.182698	-0.269339	0.378906	Mm.57229	chr6	64658702	64660811	11921
1449836_x_at	Bcl2-interacting killer	Bik	2.11868	2.97167	2.93707	2.77094	2.29552	2.57011	-0.365175	-0.366132	0.0163426	0.194485	0.52048	Mm.267006	chr15	83354676	83372401	12124
1449852_a_at	EH-domain containing 4	Ehd4	1.25125	1.06792	1.19342	0.929403	0.683903	1.1083	0.0584831	0.010921	-0.097281	-0.123619	0.151497	Mm.132226	chr2	119780928	119846020	98878
1449954_at	hyaluronoglucosaminidase 1 /// N-acetyltransferase 6	Hyal1 /// Nat6	1.56057	1.26277	1.63588	1.14208	1.08105	0.989031	0.0517659	-0.348453	0.189197	0.116087	-0.00859594	Mm.10305	chr9	107435027	107438653	15586 /// 56441
1450026_a_at	UDP-GlcNAc:betaGal beta-1,3-N-acetylglucosaminyltransferase 2	B3gnt2	1.39027	1.15767	1.46634	1.49395	1.50417	1.62259	0.00777912	0.231827	-0.0926733	-0.195473	0.0485396	Mm.440664	chr11	22734739	22759716	53625
1450045_at	serine/arginine repetitive matrix 1	Srrm1	0.914412	1.2615	1.45381	0.99283	1.12027	0.987168	-0.00251341	-0.665161	0.476569	-0.0560851	0.24719	Mm.1963	chr4	134593915	134625212	51796
1450119_at	dystonin	Dst	4.74528	3.87272	3.65662	4.61963	4.78261	4.70387	-0.124979	-0.170827	0.542211	0.400686	-0.647091	Mm.336625	chr1	34104877	34128450	13518
1450209_at	homeo box D4	Hoxd4	1.61108	2.05391	2.02423	2.63477	2.46572	1.63147	-0.0291729	-0.648289	0.389547	0.141204	0.14671	Mm.458299	chr2	74522816	74529999	15436
1450240_a_at	synaptotagmin-like 1	Sytl1	4.52604	4.48526	4.4411	4.14093	4.04599	4.03401	-0.417761	0.31734	0.0290828	-0.223402	0.29474	Mm.25660	chr4	132525242	132535142	269589
1450242_at	toll-like receptor 5	Tlr5	1.11822	1.31583	1.32512	1.04122	0.774235	1.03232	0.027678	-0.0381618	0.224644	-0.277574	0.0634141	Mm.116894				53791
1450251_a_at	ligand of numb-protein X 1	Lnx1	2.57873	2.08402	2.29822	2.74123	2.3363	2.41048	0.015296	-0.0377107	0.0187407	0.0276437	-0.0239692	Mm.440403	chr5	74874166	74959545	16924
1450269_a_at	phosphofructokinase, liver, B-type	Pfkl	1.55399	1.54196	1.56841	1.09259	1.33025	1.22867	0.119223	0.462924	-0.462449	-0.299909	0.18021	Mm.269649	chr10	77391035	77412854	18641
1450332_s_at	flavin containing monooxygenase 5 /// similar to Flavin containing monooxygenase 5	Fmo5 /// LOC100046051	4.86881	4.09233	3.99852	4.12394	4.04366	4.19523	-0.238574	0.40247	-0.188652	0.0527058	-0.0279508	Mm.385180	chr3	97714454	97737998	100046051 /// 14263
1450339_a_at	B-cell leukemia/lymphoma 11B	Bcl11b	2.99704	3.2315	3.24157	3.43049	3.31016	2.96339	-0.303658	0.0342927	0.0950651	-0.0650859	0.239388	Mm.392694	chr12	108363029	108451028	58208
1450355_a_at	capping protein (actin filament), gelsolin-like	Capg	2.93692	3.37208	3.35341	3.0809	2.82135	3.04615	-0.155119	0.323462	-0.177185	-0.343669	0.35251	Mm.18626	chr6	72474045	72492481	12332
1450402_at	mediator complex subunit 1	Med1	0.854379	0.997008	1.16558	1.24747	0.968952	1.52567	0.0290875	-0.151639	-0.144284	0.0666618	0.200172	Mm.12926	chr11	97969742	98009045	19014
1450448_at	stanniocalcin 1	Stc1	1.54255	1.29294	1.52653	1.22133	1.37196	1.62355	0.156405	0.213407	-0.166517	-0.161397	-0.0418963	Mm.20911	chr14	67982587	67995058	20855
1450455_s_at	aldo-keto reductase family 1, member C13 /// aldo-keto reductase family 1, member C12	Akr1c12 /// Akr1c13	1.91728	1.00457	1.29506	1.44606	1.34626	1.77268	0.233077	-0.00940514	-0.249578	-0.30334	0.329247	Mm.380356	chr13	4190432	4204848	27384 /// 622402
1450460_at	aquaporin 3	Aqp3	4.38373	4.70047	4.63557	4.78664	4.64112	4.91665	0.0277224	0.147796	0.135987	-0.185193	-0.126314	Mm.34043	chr4	41281367	41286853	11828
1450494_x_at	CEA-related cell adhesion molecule 1	Ceacam1	2.88715	2.73343	2.61591	2.10048	1.62908	2.97112	0.143705	0.722618	-0.489689	0.189991	-0.566623	Mm.322502	chr7	25172088	25186327	26365
1450618_a_at	small proline-rich protein 2A	Sprr2a	3.04145	3.07439	3.10399	2.69817	3.08132	3.47247	-0.207585	0.288526	-0.0577683	-0.239201	0.216028	Mm.6853	chr3	92304494	92304746	20755
1450626_at	mannosidase, beta A, lysosomal	Manba	1.71052	1.23721	1.13419	1.47012	1.45964	1.66385	-0.0547132	-0.0144444	-0.228612	-0.0257082	0.32348	Mm.280536	chr3	135422997	135508789	110173
1450687_at	insulin-like growth factor 2 mRNA binding protein 3	Igf2bp3	1.15841	0.804838	0.988729	1.55817	1.14986	1.58827	0.0150232	0.0834827	0.0158911	-0.0673819	-0.0470142	Mm.281018	chr6	49015104	49144379	140488
1450698_at	dual specificity phosphatase 2	Dusp2	1.32906	1.80045	1.70047	1.36963	0.930394	1.232	-0.13275	-0.0225635	-0.0158005	-0.118673	0.289786	Mm.4729	chr2	127027644	127029817	13537
1450699_at	selenium binding protein 1 /// hypothetical protein LOC100044204	LOC100044204 /// Selenbp1	1.45616	2.10908	2.09754	1.6756	1.47397	1.63776	-0.434882	-0.381019	0.211051	0.0536518	0.551196	Mm.196558	chr3	95018469	95030162	100044204 /// 20341
1450767_at	neural precursor cell expressed, developmentally down-regulated gene 9	Nedd9	1.99072	1.37851	1.50095	1.18731	1.20565	1.55724	0.45884	0.307447	-0.36934	-0.646162	0.249212	Mm.288980	chr13	41320889	41498336	18003
1450800_at	synaptotagmin VIII	Syt8	1.74504	1.27754	1.26463	1.32516	1.34176	1.46186	0.080256	-0.0453424	0.0966597	-0.0842238	-0.0473471	Mm.213002	chr7	142246223	142249788	55925
1450869_at	fibroblast growth factor 1	Fgf1	3.63105	3.01709	3.14603	3.57307	3.21626	3.28998	0.133688	0.0758963	-0.000797749	0.112136	-0.320923	Mm.241282	chr18	38964644	39055321	14164
1450931_at	dedicator of cytokinesis 9	Dock9	2.16121	1.91929	2.03181	2.28276	2.19748	2.85756	0.278993	-0.163497	0.0227146	-0.132866	-0.00534344	Mm.441054	chr14	120677218	120742060	105445
1450932_s_at	dedicator of cytokinesis 9	Dock9	2.50082	2.10633	2.27208	2.41495	2.41029	2.94788	0.226333	-0.0698128	-0.125224	-0.157919	0.126618	Mm.441054	chr14	120677218	120742060	105445
1450936_a_at	deoxyribonuclease 1-like 2	Dnase1l2	2.77754	3.15838	3.31704	2.84564	2.76696	3.8106	0.050704	-0.0689793	-0.00975657	-0.0889573	0.116988	Mm.29017	chr17	24167680	24170684	66705
1450959_at	RIKEN cDNA D930014E17 gene	D930014E17Rik	1.09647	1.18427	1.41735	1.63188	1.30854	1.65743	-0.229806	-0.272921	0.237365	0.0147076	0.250653	Mm.334138	chr7	109494876	109503399	57373
1450967_at	protein tyrosine phosphatase-like A domain containing 2	Ptplad2	1.65441	2.17307	2.03961	2.17639	1.7373	1.94008	-0.0725942	0.0361638	0.0749106	-0.0920453	0.0535665	Mm.386788	chr4	87884975	87910159	66775
1450971_at	growth arrest and DNA-damage-inducible 45 beta	Gadd45b	1.99525	2.06014	1.5203	1.39205	0.935874	1.56359	0.392593	0.782434	-0.60958	-0.632021	0.0665755	Mm.1360	chr10	80333202	80335333	17873
1450976_at	N-myc downstream regulated gene 1	Ndrg1	1.66439	1.49267	1.57738	1.21588	1.09725	1.50711	-0.140831	0.151365	-0.136235	-0.266822	0.392526	Mm.30837	chr15	66758989	66799308	17988
1450977_s_at	N-myc downstream regulated gene 1	Ndrg1	1.42289	1.6098	1.48331	1.11247	0.724547	0.565313	0.0802655	0.112365	-0.331524	-0.0319948	0.170889	Mm.30837	chr15	66758989	66799308	17988
1450982_at	solute carrier family 9 (sodium/hydrogen exchanger), isoform 3 regulator 1	Slc9a3r1	2.4088	2.56746	2.58246	2.27238	2.29961	2.2735	0.0458631	0.354844	-0.557386	-0.31293	0.469608	Mm.27842	chr11	114979426	114997273	26941
1451139_at	solute carrier family 39 (zinc transporter), member 4	Slc39a4	2.35078	1.71292	2.17955	2.06654	1.95842	1.58974	0.0914707	0.0711122	-0.0580335	-0.0433002	-0.0612502	Mm.276829	chr15	76439637	76444585	72027
1451140_s_at	protein kinase, AMP-activated, gamma 2 non-catalytic subunit	Prkag2	1.40311	1.48398	1.2826	1.80711	1.48914	1.50863	0.0130229	0.0962248	0.00412273	-0.270413	0.157041	Mm.33649	chr5	24372787	24610692	108099
1451152_a_at	ATPase, Na+/K+ transporting, beta 1 polypeptide	Atp1b1	1.47548	1.14212	1.04779	1.524	1.4953	1.71247	0.208234	0.113921	-0.130333	-0.14021	-0.051609	Mm.4550	chr1	166273783	166295206	11931
1451201_s_at	ribonuclease/angiogenin inhibitor 1	Rnh1	1.26132	0.991204	0.982752	1.10349	1.01656	0.985802	-0.0819931	-0.0769596	0.00851345	-0.0744343	0.22487	Mm.279485	chr7	141011641	141020009	107702
1451203_at	myoglobin	Mb	1.66025	1.84248	1.7273	1.71238	1.65727	1.68401	-0.0452852	-0.208549	0.232403	-0.0686607	0.0900922	Mm.404074	chr15	76842741	76877923	17189
1451243_at	arginyl aminopeptidase (aminopeptidase B)	Rnpep	1.05161	1.51038	1.50002	1.11376	1.07874	1.08993	-0.178045	-0.165889	0.0580997	-0.0442772	0.330113	Mm.291048	chr1	137079127	137100460	215615
1451258_at	prostate stem cell antigen	Psca	3.67734	3.62871	3.53102	3.34299	3.73121	4.98617	0.0950732	0.718736	-0.390598	-0.355285	-0.0679254	Mm.46395	chr15	74542093	74544324	72373
1451275_at	RIKEN cDNA E030041M21 gene	E030041M21Rik	1.47097	0.702662	0.901086	1.09619	1.28617	1.23912	0.00506115	-0.217317	0.270569	0.125685	-0.183999	Mm.268922	chr10	89235349	89249689	75089
1451306_at	cell division cycle associated 7 like	Cdca7l	2.24191	1.92877	1.94187	2.09725	2.10079	1.99017	0.162998	0.215435	-0.0652037	-0.259262	-0.0539684	Mm.281149	chr12	118285466	118322817	217946
1451322_at	carboxymethylenebutenolidase-like (Pseudomonas)	Cmbl	1.11106	1.17029	1.3598	1.15114	0.779228	1.59615	-0.300782	-0.101525	0.0197172	-0.0431347	0.425721	Mm.28108	chr15	31526426	31534712	69574
1451323_at	zinc finger protein 7	Zfp7	2.13182	1.27809	1.15983	1.21343	1.14422	1.39098	0.293778	0.404056	-0.348799	-0.209601	-0.139433	Mm.38948	chr15	76706491	76719650	223669
1451343_at	vacuolar protein sorting 36 (yeast)	Vps36	1.31063	0.865851	0.781203	1.50275	1.33566	1.37761	-0.0287209	0.0134268	0.161898	-0.132335	-0.0142717	Mm.41453	chr8	23658353	23684844	70160
1451355_at	N-acylsphingosine amidohydrolase 3-like	Asah3l	1.4777	1.20927	1.29745	0.906798	0.782165	1.45784	0.271055	0.132441	-0.456319	-0.145024	0.19785	Mm.45019	chr4	86345651	86392112	230379
1451375_at	ets homologous factor	Ehf	5.41802	4.57693	4.72521	5.64734	5.69809	5.68075	0.0856128	1.24334	-0.521643	-0.223048	-0.584266	Mm.10724	chr2	103064170	103104117	13661
1451407_at	immunoglobulin superfamily, member 5	Igsf5	4.58207	3.92812	4.07838	4.53775	4.17877	4.32016	0.341555	0.281144	-0.469503	-0.103332	-0.0498633	Mm.119714	chr16	96466684	96508941	72058
1451416_a_at	transglutaminase 1, K polypeptide	Tgm1	3.89496	3.65832	3.98238	3.74759	3.70526	3.84001	0.0538316	0.196275	-0.253627	-0.0309176	0.0344386	Mm.41964	chr14	54654075	54667159	21816
1451431_a_at	dysbindin (dystrobrevin binding protein 1) domain containing 2	Dbndd2	1.66039	1.89416	1.96602	1.74471	1.49035	1.56079	-0.223547	-0.257215	0.0617251	-0.0531793	0.472216	Mm.256927	chr2	164177728	164182353	52840
1451433_at	major facilitator superfamily domain containing 3	Mfsd3	1.26074	1.39983	1.38984	1.42096	1.06576	1.31765	-0.276345	-0.359492	0.0105133	-0.233249	0.858571	Mm.34920	chr15	76528719	76530829	69572
1451450_at	RIKEN cDNA 2010011I20 gene	2010011I20Rik	1.74634	1.6642	1.55534	1.83116	1.37231	1.40688	-0.167572	-0.19246	-0.0260916	0.0476952	0.338427	Mm.30013	chr2	172036824	172046954	67017
1451451_at	grancalcin	Gca	1.14303	0.200819	0.749819	1.50474	1.38051	1.28127	0.240536	0.321727	-0.14645	-0.186676	-0.229138	Mm.219877	chr2	62465126	62494944	227960
1451479_a_at	transmembrane protein 53	Tmem53	1.01106	1.73382	1.56023	1.39605	1.6163	1.33675	-0.514688	-0.477536	0.176083	0.26809	0.548052	Mm.331805	chr4	116749882	116766739	68777
1451498_at	leucine rich repeat containing 26	Lrrc26	3.85569	4.28708	4.19133	3.8646	3.51349	4.58177	-0.0839534	0.0424519	0.0576019	-0.0954561	0.0793538	Mm.275228	chr2	25111923	25113189	227618
1451523_a_at	MIF4G domain containing	Mif4gd	0.701254	1.15289	1.24574	1.30004	1.00316	1.30388	0.00118971	-0.00369596	-0.172125	-0.00732756	0.181958	Mm.390387	chr11	115423990	115428996	69674
1451538_at	SRY-box containing gene 9	Sox9	1.77398	2.16802	2.11395	1.48899	1.67597	1.52539	0.19169	0.197861	-0.396831	0.0484705	-0.0411925	Mm.286407	chr11	112598279	112603374	20682
1451546_s_at	transmembrane protein 40	Tmem40	3.55348	3.32625	3.478	3.26247	3.10183	3.32559	0.0962057	-0.0198345	0.00890064	-0.314851	0.229577	Mm.29739	chr6	115694744	115724618	94346
1451565_s_at	urocanase domain containing 1	Uroc1	1.38049	1.9584	1.20291	1.57938	0.806388	1.07942	-0.566131	-0.0276012	0.0100603	0.327528	0.256147	Mm.335669	chr6	90298803	90330050	243537
1451612_at	metallothionein 1	Mt1	1.76039	2.03376	2.02789	2.03256	1.72132	1.61804	-0.106459	0.197542	-0.042491	-0.0608616	0.0122676	Mm.192991	chr8	97068339	97069456	17748
1451653_a_at	RIKEN cDNA 4930430E16 gene	4930430E16Rik	1.38544	0.88596	0.738751	1.18135	1.29948	0.979396	-0.0579576	-0.0506306	-0.0393572	0.148115	-0.000171185	Mm.252406	chr11	22915652	22923731	73873
1451660_a_at	homeo box B6	Hoxb6	0.86266	1.37276	1.30642	0.84002	0.66617	1.05029	0.127555	0.331667	-0.11765	-0.333462	-0.00810957	Mm.215	chr11	96115163	96117654	15414
1451683_x_at	histocompatibility 2, D region locus 1	H2-D1	1.69938	1.06078	1.06561	1.3418	1.31331	1.62056	0.0636396	0.388439	-0.306606	-0.405998	0.260525	Mm.439675	chr17	34871166	34875235	14964
1451687_a_at	transcription factor 2	Tcf2	3.20418	3.19368	3.45338	2.35809	2.25769	2.43771	0.197064	0.949624	-0.559423	-0.547649	-0.0396161	Mm.7226	chr11	83666257	83722112	21410
1451690_a_at	poliovirus receptor-related 4	Pvrl4	5.37467	5.11889	4.70423	4.88389	4.48829	5.31653	0.246255	0.381579	-0.332523	-0.0708847	-0.224425	Mm.263414	chr1	173207086	173224210	71740
1451715_at	v-maf musculoaponeurotic fibrosarcoma oncogene family, protein B (avian)	Mafb	1.48626	1.42703	1.39395	1.54715	1.37103	1.26398	-0.169217	0.072247	-0.117329	-0.22957	0.443869	Mm.330745	chr2	160055117	160058504	16658
1451716_at	v-maf musculoaponeurotic fibrosarcoma oncogene family, protein B (avian)	Mafb	2.05348	1.73352	1.69586	1.62743	1.86771	1.93814	0.255164	0.174426	-0.414654	-0.0841794	0.069243	Mm.330745	chr2	160055117	160058504	16658
1451744_a_at	zinc binding alcohol dehydrogenase, domain containing 1	Zadh1	1.19955	0.545717	0.79404	1.56098	1.14669	1.54415	-0.18645	-0.0381188	-0.0494513	0.0430884	0.230933	Mm.246127	chr12	85175101	85203852	77219
1451750_at	interleukin-1 receptor-associated kinase 4	Irak4	1.40431	1.78955	1.49028	1.32375	1.47762	1.4936	-0.126339	-0.308696	0.64826	-0.199885	-0.0133395	Mm.422858	chr15	94371823	94396485	266632
1451776_s_at	homeobox only domain	Hod	3.03294	1.92151	1.92712	2.55327	2.70467	3.52181	0.0494576	0.361176	-0.353218	-0.0192995	-0.0381155	Mm.181852	chr5	78161873	78170042	74318
1451784_x_at	histocompatibility 2, D region locus 1 /// histocompatibility 2, D region /// similar to H-2 class I histocompatibility antigen, D-B alpha chain precursor (H-2D(B))	H2-D1 /// H2-L /// LOC636948	1.80476	1.29022	0.965122	1.44894	1.27172	1.69738	0.0708141	0.497076	-0.501753	-0.335298	0.269162	Mm.439675	chr17	34871157	34875235	14964 /// 14980 /// 636948
1451799_at	coiled-coil domain containing 25	Ccdc25	1.57899	0.786211	0.595659	1.36069	1.46379	1.3573	0.360868	-0.212273	0.309127	0.0492349	-0.506958	Mm.214576	chrX	69192792	69194034	67179
1451804_a_at	leucine rich repeat containing 16	Lrrc16	1.48721	0.714643	0.913466	0.995278	1.08183	1.3829	0.273813	0.166889	-0.242293	-0.13158	-0.0668297	Mm.211047	chr13	24020125	24116042	68732
1451838_a_at	membrane targeting (tandem) C2 domain containing 1	Mtac2d1	1.89453	0.858499	0.281911	2.48593	1.8113	2.24265	-0.0120907	-0.0263662	0.0699086	0.0492024	-0.0806522	Mm.390521	chr12	102047612	102110588	74413
1451924_a_at	endothelin 1	Edn1	1.79447	1.88688	1.90147	1.33439	1.21245	1.51563	0.411755	0.367677	-0.485302	-0.369683	0.0755529	Mm.14543	chr13	42312607	42318492	13614
1451931_x_at	histocompatibility 2, D region	H2-L	1.61701	1.18235	0.957144	1.26816	1.22783	1.48312	0.0489235	0.502716	-0.399145	-0.419642	0.267149		chr17	34871166	34875235	14980
1451935_a_at	serine protease inhibitor, Kunitz type 2	Spint2	3.64383	4.08443	4.07425	4.0242	4.03706	4.11887	-0.144701	0.683775	-0.373177	-0.609116	0.443218	Mm.295230	chr7	28965104	28990662	20733
1451985_at	leucine-rich repeat kinase 1	Lrrk1	1.41723	2.07478	2.0891	1.6429	1.56324	1.53269	-0.481654	-0.0618715	0.0471525	-0.133601	0.629972	Mm.33284	chr7	66137698	66151891	233328
1451986_s_at	leucine-rich repeat kinase 1	Lrrk1	1.27528	1.48262	1.72482	1.22629	1.25114	1.3907	-0.414683	-0.346498	0.0194111	0.213988	0.527784	Mm.33284	chr7	66137698	66151891	233328
1452026_a_at	phospholipase A2, group XIIA	Pla2g12a	0.698978	1.28226	1.57724	1.18109	0.723304	1.01117	-0.0709696	-0.258766	0.156173	-0.307319	0.48088	Mm.151951	chr3	129873205	129887011	66350
1452050_at	calcium/calmodulin-dependent protein kinase ID	Camk1d	1.70156	1.07231	1.0129	1.98122	1.61192	1.54156	0.000645161	0.0285411	-0.165619	0.0582261	0.0782056	Mm.191949	chr2	5210708	5214910	227541
1452070_at	death effector domain-containing DNA binding protein 2	Dedd2	1.38483	1.35178	1.60475	1.33912	1.17768	1.35329	0.0510035	-0.0126204	-0.187372	-0.331837	0.480823	Mm.280594	chr7	24911597	24927928	67379
1452081_a_at	RIKEN cDNA 9130017N09 gene	9130017N09Rik	3.37318	3.99382	4.34516	3.54709	3.61832	3.68607	-0.00392294	-0.187764	-0.0930624	-0.00495148	0.289701	Mm.33087	chr10	79225687	79233619	78906
1452109_at	interleukin 17 receptor E	Il17re	5.04199	4.99355	4.95427	4.89387	4.87364	4.86458	-0.12604	0.573529	-0.236201	-0.263973	0.0526838	Mm.131781	chr6	113431922	113436535	57890
1452123_s_at	FERM domain containing 4B	Frmd4b	1.36299	1.29428	1.28125	1.35445	1.42443	1.66133	0.0223465	-0.218738	0.0977125	-0.0341301	0.13281	Mm.27789	chr6	97252329	97583069	232288
1452139_at	solute carrier family 35, member C1	Slc35c1	1.19413	1.29744	1.32169	1.07973	0.908363	1.03252	-0.0772839	0.112779	-0.11233	-0.0854921	0.16233	Mm.273990	chr2	92253617	92260747	228368
1452144_a_at	mitochondrial ribosomal protein L44	Mrpl44	1.07815	1.3258	1.14732	0.932682	0.909043	0.878434	-0.182659	-0.108506	0.00222206	0.0643358	0.224606	Mm.238455	chr1	79655156	79660471	69163
1452217_at	AHNAK nucleoprotein (desmoyokin)	Ahnak	1.81723	1.82195	1.82305	2.0575	2.097	2.00818	-0.171425	0.0129595	0.128716	-0.02491	0.0546589	Mm.203866	chr19	9082021	9086238	66395
1452234_s_at	DNA segment, Chr 16, Brigham & Women's Genetics 1494 expressed	D16Bwg1494e	1.36024	0.595894	1.22595	1.50745	1.41026	1.3911	-0.337159	-0.0396361	0.0996428	0.229568	0.0475836	Mm.246388	chr16	17189904	17192226	224019
1452246_at	osteoclast stimulating factor 1	Ostf1	1.15025	0.815724	0.840797	1.32901	1.00986	1.48621	0.0496612	-0.00453138	-0.167911	-0.223467	0.346248	Mm.172222	chr19	18647769	18698832	20409
1452257_at	3-hydroxybutyrate dehydrogenase, type 1	Bdh1	0.945838	0.973208	1.10319	1.11562	1.01811	1.27274	-0.447503	-0.207779	0.10239	0.131907	0.420983	Mm.293470	chr16	31348496	31378648	71911
1452269_at	spectrin beta 3	Spnb3	2.52794	2.89116	3.01408	2.35651	2.33655	2.09249	0.153928	-0.138342	0.108311	-0.0340185	-0.0898776	Mm.329668	chr19	4742498	4752354	20743
1452289_a_at	ring finger protein 135	Rnf135	0.766304	1.24888	1.62606	1.01868	0.89396	0.850078	-0.273601	-0.173793	0.126265	-0.0186396	0.339766	Mm.22985	chr11	80000066	80015690	71956
1452294_at	protocadherin 1	Pcdh1	2.07708	2.01363	2.48005	2.12303	1.95645	1.78779	-0.171824	-0.00379515	-0.281527	0.0336785	0.423468	Mm.36560	chr18	38322667	38329581	75599
1452306_at	zinc finger, FYVE domain containing 26	Zfyve26	1.01067	1.40808	1.45024	1.01439	0.845216	0.918914	-0.16525	-0.104851	0.15834	-0.00990772	0.121668	Mm.297919	chr12	80151170	80165361	211978
1452318_a_at	heat shock protein 1B	Hspa1b	2.23462	2.15846	2.07725	2.09341	2.30483	2.93749	-0.0801125	-0.149857	-0.127007	-0.0390434	0.396018	Mm.372314	chr17	34564486	34565825	15511
1452320_at	low density lipoprotein receptor-related protein 2	Lrp2	1.07772	1.0035	0.925183	0.916021	1.26116	1.09159	0.0729098	-0.224231	-0.0147119	0.104174	0.0618601	Mm.23847	chr2	69225175	69257701	14725
1452325_at	transformation related protein 73	Trp73	0.960412	1.37794	1.66228	0.688182	0.815175	1.20087	-0.192154	0.0720758	0.00235415	0.11622	0.00150347	Mm.78015	chr4	152900048	152984008	22062
1452326_at	ATPase, Ca++ transporting, type 2C, member 2	Atp2c2	4.8667	4.19345	4.75028	4.4688	4.37484	4.36596	0.0537643	0.431586	0.0181503	-0.3778	-0.125701	Mm.46251	chr8	122634160	122643695	69047
1452344_at	synaptojanin 2	Synj2	0.995912	0.956809	1.10163	1.3545	0.929619	1.09851	-0.396154	0.122636	0.0285912	0.0512309	0.193697	Mm.236068	chr17	5932275	5995872	20975
1452351_at	RIKEN cDNA C030027K23 gene /// poly (ADP-ribose) polymerase family, member 4	C030027K23Rik /// Parp4	1.60331	1.18341	1.30331	1.04624	0.969258	1.07084	0.197241	0.144485	-0.103616	0.0282316	-0.266342	Mm.379357	chr14	55602384	55613903	328417 /// 77419
1452360_a_at	jumonji, AT rich interactive domain 1A (Rbp2 like)	Jarid1a	1.85923	1.46054	1.31185	0.938483	0.624779	0.6968	0.251899	0.230083	0.159201	-0.334747	-0.306432	Mm.426328	chr6	120370582	120392735	214899
1452362_at	tripartite motif protein 16	Trim16	1.55121	2.00568	1.96681	1.65434	1.51457	1.49593	-0.0816822	-0.214587	0.0262985	-0.0382619	0.308235	Mm.117087	chr11	62649994	62657488	94092
1452367_at	coronin, actin binding protein 2A	Coro2a	2.27854	1.95869	2.00267	1.98813	2.27275	2.28074	0.345286	0.0013814	-0.208579	-0.169888	0.0318003	Mm.441152	chr4	46557984	46563778	107684
1452386_at	sal-like 3 (Drosophila)	Sall3	3.15547	3.36656	3.22782	3.20924	3.20092	2.78542	-0.423406	0.334882	-0.0374427	0.0374775	0.0884895	Mm.215917	chr18	81131266	81136684	20689
1452388_at	heat shock protein 1A	Hspa1a	1.21324	1.51571	1.40509	1.08448	1.13847	2.04945	-0.243177	-0.214551	-0.203614	-0.0402355	0.701574	Mm.6388	chr17	34577414	34579314	193740
1452473_at	proline rich 15	Prr15	1.24567	1.80014	1.84018	1.71906	1.66699	1.41309	-0.0823197	-0.254199	0.0314817	-0.315052	0.620089	Mm.41984	chr6	54236354	54259778	78004
1452502_at	predicted gene, ENSMUSG00000050599	ENSMUSG00000050599	0.679196	1.05273	1.13497	1.05881	1.15653	1.26064	0.023119	-0.394102	0.0405741	0.065043	0.265367	Mm.410874	chr13	101207035	101208596	100049162
1452519_a_at	zinc finger protein 36	Zfp36	1.63666	1.22527	1.3565	1.09556	1.37972	1.5527	0.0646629	0.518116	-0.323828	-0.275477	0.0165257	Mm.389856	chr3	69095117	69106102	22695
1452592_at	microsomal glutathione S-transferase 2	Mgst2	1.42029	1.72842	1.59692	1.77376	1.32297	1.33268	0.0124831	0.15293	-0.00475359	-0.139396	-0.0212626	Mm.24679	chr3	51749165	51770603	211666
1452622_a_at	TNFRSF1A-associated via death domain	Tradd	1.37511	1.7267	1.80138	1.36272	1.04235	1.30659	-0.0440116	-0.160766	-0.0635977	-0.322012	0.590388	Mm.264255	chr8	108147667	108149811	71609
1452661_at	transferrin receptor	Tfrc	2.11943	0.416858	0.679126	2.14015	1.85301	1.99706	0.355568	-0.155633	0.0157289	-0.108539	-0.107124	Mm.28683	chr16	32548338	32552537	22042
1452732_at	aspartic peptidase, retroviral-like 1	Asprv1	4.84394	5.34202	5.33052	5.30245	5.06241	5.47228	-0.134826	0.503437	-0.291153	-0.376261	0.298803	Mm.183043	chr6	86593812	86595336	67855
1452741_s_at	glycerol phosphate dehydrogenase 2, mitochondrial	Gpd2	1.32853	1.19989	1.0243	1.24694	0.85784	0.924776	-0.147117	-0.136211	-0.0466514	0.0878239	0.242153	Mm.3711	chr2	57182099	57186109	14571
1452847_at	RIKEN cDNA 2410008K03 gene	2410008K03Rik	2.01843	2.60564	2.3147	2.07371	2.19739	2.30878	0.0679984	-0.0338335	-0.237638	-0.270743	0.474215	Mm.7852	chr11	4118227	4122424	71962
1452855_at	lymphocyte antigen 6 complex, locus K	Ly6k	1.32837	1.94195	1.7989	0.424368	0.650456	1.90893	-0.0250497	-0.102611	0.0762038	0.166215	-0.114758	Mm.273319	chr15	74624128	74627223	76486
1452914_at	RIKEN cDNA 2410024N18 gene	2410024N18Rik	1.17156	1.18555	1.14596	1.15961	1.34201	1.00305	-0.224476	-0.206373	0.138955	-0.0278788	0.319773		chr5	150860125	150862907	70229
1452966_at	B-cell leukemia/lymphoma 11B	Bcl11b	1.86822	2.02635	2.18654	2.04881	1.90709	1.81746	0.0968199	0.213355	-0.272271	0.0882106	-0.126113	Mm.392694	chr12	108358198	108359420	58208
1452987_at	Josephin domain containing 3	Josd3	0.714963	1.21227	1.02942	1.60215	1.22931	0.877919	0.0261235	-0.589565	0.611239	0.178492	-0.226292	Mm.354115	chr9	15057586	15067390	75316
1453003_at	similar to sortilin-related receptor, LDLR class A repeats-containing	LOC100047936	2.10278	2.23087	2.2589	2.19184	2.15806	2.1135	0.0109024	-0.240475	0.0281935	0.0618744	0.139505		chr9	41715715	41718895	100047936
1453009_at	carboxypeptidase M	Cpm	2.0169	2.09245	2.13231	2.23265	2.17107	2.2756	-0.401041	0.11417	0.0227408	0.0970216	0.167109	Mm.339332	chr10	117088293	117090337	70574
1453044_at	RIKEN cDNA C030014I23 gene	C030014I23Rik	1.29054	1.29599	1.31755	1.24441	0.795834	0.946503	-0.218068	-0.187331	0.0508246	0.14755	0.207024	Mm.397205	chr9	44229772	44232986	77381
1453052_at	RIKEN cDNA 3110005G23 gene	3110005G23Rik	0.809633	1.25515	1.45093	1.16705	0.72514	0.833706	-0.180303	0.0235639	-0.067821	-0.127532	0.352093	Mm.294445	chr8	67876173	67898025	73067
1453065_at	aldhehyde dehydrogenase family 5, subfamily A1	Aldh5a1	1.48829	1.04848	1.12312	1.27563	1.28723	1.11296	0.0664062	-0.000963211	-0.0265055	0.10813	-0.147067	Mm.393311	chr13	24915045	24918670	214579
1453069_at	phosphatidylinositol 3-kinase, catalytic, beta polypeptide	Pik3cb	1.52395	0.591686	1.09107	1.16403	0.849618	1.0071	0.485482	0.27303	-0.330386	-0.251916	-0.176211	Mm.213128	chr9	98847752	98864773	74769
1453080_at	apolipoprotein L 3	Apol3	1.78752	1.46378	1.38878	0.557275	1.37885	2.11369	-0.144813	0.180466	0.0732226	0.0797915	-0.188666	Mm.232636	chr15	77215475	77223687	75761
1453087_at	RIKEN cDNA 6330403L08 gene	6330403L08Rik	0.915295	1.1987	1.3055	0.924319	0.850302	1.11484	-0.0455999	-0.35674	0.232773	0.104191	0.0653758	Mm.394573	chr5	139253215	139254221	70744
1453113_at	WD repeat, SAM and U-box domain containing 1	Wdsub1	1.15476	0.978665	1.12616	1.0322	0.972689	1.01782	0.0964584	0.128623	-0.000209332	-0.106425	-0.118447	Mm.288734	chr2	59653199	59683347	72137
1453173_at	RIKEN cDNA 2310005E10 gene	2310005E10Rik	1.1367	0.839045	0.707314	1.32073	1.07536	1.11026	-0.111057	-0.0784993	0.10141	-0.113477	0.201622	Mm.70371	chr6	34314464	34327105	67861
1453187_at	OCIA domain containing 2	Ociad2	2.1891	2.06698	2.15532	1.9492	1.98268	2.22296	0.142577	0.00139809	-0.22667	-0.136558	0.219252	Mm.274892	chr5	73602399	73617777	433904
1453257_at	1-acylglycerol-3-phosphate O-acyltransferase 5 (lysophosphatidic acid acyltransferase, epsilon)	Agpat5	1.32483	0.721326	0.891067	1.36544	1.12411	1.42534	-0.0786867	-0.18698	-0.0554361	-0.0407534	0.361855	Mm.24117	chr8	18846258	18882314	52123
1453261_at	RIKEN cDNA 2610035D17 gene	2610035D17Rik	0.983955	1.16452	1.07943	1.00329	1.27121	1.00947	0.0115466	0.097919	-0.271982	-0.0240397	0.186557	Mm.266961	chr11	112859977	112989106	72386
1453300_at	solute carrier family 35, member D2	Slc35d2	1.86975	1.65892	1.07378	1.69953	1.86079	1.68312	0.186703	0.16375	-0.422711	0.204462	-0.132203	Mm.133731	chr13	64105743	64117650	70484
1453310_at	peptidylprolyl isomerase (cyclophilin)-like 6	Ppil6	1.5974	0.688605	1.5581	1.89954	1.63943	1.42518	-0.043539	0.0535769	-0.37651	-0.00863695	0.37511	Mm.359762	chr10	41178892	41202714	73075
1453318_at	transmembrane protein 102	Tmem102	1.58058	1.49791	1.80373	1.59138	1.74029	1.6025	-0.00453949	0.274408	-0.058939	0.00604296	-0.216974		chr11	69619792	69622930	380705
1453330_at	coiled-coil domain containing 88C	Ccdc88c	2.10848	2.48494	2.26457	1.77766	1.73638	1.65454	-0.023118	-0.108955	-0.094667	0.345502	-0.118761	Mm.156217	chr12	101370391	101429959	68339
1453349_at	castor homolog 1, zinc finger (Drosophila)	Casz1	1.03806	1.43505	1.00971	0.794126	0.994252	1.17865	-0.458481	-0.054543	0.350181	-0.0147982	0.177643	Mm.233879	chr4	147785078	147788930	69743
1453384_at	DENN/MADD domain containing 1B	Dennd1b	2.27217	1.25895	1.59811	1.96752	1.92272	2.07233	0.340306	-0.478421	0.379214	0.289147	-0.530245	Mm.337604	chr1	140909052	140952728	329260
1453501_at	homeo box B1	Hoxb1	1.52391	1.60649	0.806527	1.32782	1.3539	1.32139	-0.112378	0.0224586	0.0434093	0.188611	-0.142102	Mm.890	chr11	96181847	96183766	15407
1453509_at	Ly6/Plaur domain containing 2	Lypd2	5.3774	6.10684	6.14675	5.64726	5.53804	5.73003	-0.296561	0.833888	-0.351205	-0.171204	-0.0149174	Mm.306880	chr15	74559506	74561563	68311
1453523_at	keratin associated protein 17-1	Krtap17-1	2.77955	2.97438	3.15219	3.27804	3.0992	2.77477	-0.176157	0.0638423	0.0453029	-0.0181756	0.0851884	Mm.293692	chr11	99809321	99810084	77914
1453541_at	phosphofructokinase, liver, B-type	Pfkl	1.90854	2.01586	1.9719	1.93093	1.84264	1.70365	0.0500016	-0.506867	0.152709	0.0962462	0.207908	Mm.269649	chr10	77410738	77412879	18641
1453555_at	RIKEN cDNA 3830408D07 gene	3830408D07Rik	1.4409	1.36953	1.25385	0.547634	1.10397	1.07472	0.284221	-0.205646	0.239006	-0.0614557	-0.256125		chr8	110198916	110199832	70685
1453568_at	death associated protein-like 1	Dapl1	4.07988	3.4128	3.51564	4.54155	4.27339	4.37611	-0.584116	-0.302571	0.326083	0.0665693	0.494032	Mm.275769	chr2	59285491	59305772	76747
1453572_a_at	proteolipid protein 2	Plp2	1.16625	1.39754	1.44332	1.28223	1.16487	1.12057	-0.0521145	-0.0309038	-0.0673151	-0.068655	0.218985	Mm.18565	chrX	6824916	6828331	18824
1453595_at	RIKEN cDNA 2900064B18 gene	2900064B18Rik	2.21878	1.62051	1.5266	1.54932	1.59955	1.63742	0.121614	-0.215608	0.262598	0.0860858	-0.254687		chr16	23900944	23902651	72965
1453654_at	CCR4-NOT transcription complex, subunit 10	Cnot10	0.970525	1.25568	1.29614	1.21864	0.900034	0.900695	-0.0332651	-0.758373	0.629068	0.224785	-0.0622153	Mm.283708	chr9	114444534	114447493	78893
1453737_at	WAS/WASL interacting protein family, member 2	Wipf2	1.50509	1.36038	1.52524	0.97792	1.00536	1.18317	0.098279	-0.178567	-0.0624013	-0.153647	0.296337	Mm.28661	chr11	98716152	98718408	68524
1453794_at	fer-1-like 4 (C. elegans)	Fer1l4	1.48418	1.74338	1.64786	1.53113	1.30185	1.37196	0.153869	0.155753	-0.000680923	-0.263358	-0.0455842	Mm.159241	chr2	155710579	155716317	74562
1453801_at	thioesterase superfamily member 5	Them5	3.19058	2.92617	3.32461	3.41649	2.96095	3.41482	0.170608	0.216743	-0.122215	-0.044868	-0.220268	Mm.180200	chr3	94427502	94432590	66198
1453858_at	solute carrier family 35 (UDP-galactose transporter), member A2	Slc35a2	0.90734	1.0913	1.18894	0.982248	1.39369	0.576885	0.0741773	-0.684978	0.35551	0.178702	0.0765886	Mm.214976	chrX	7041009	7043131	22232
1453863_at	RIKEN cDNA 3300002P09 gene	3300002P09Rik	0.901278	1.51705	1.44414	0.90511	0.836724	0.826519	-0.21071	-0.259597	0.147264	-0.168569	0.491611		chr10	79803773	79804530	70246
1453995_a_at	HpaII tiny fragments locus 9c	Htf9c	1.59793	1.76478	1.60654	1.61526	1.57982	1.64536	-0.0112801	-0.111494	0.00353384	-0.0219245	0.141164	Mm.271798	chr16	18162434	18163735	15547
1454141_at	RIKEN cDNA 5730416O20 gene	5730416O20Rik	1.69148	0.437232	0.737501	1.35691	1.61395	1.45795	0.260378	-0.183033	0.347745	0.0403438	-0.465434	Mm.462999	chr10	69325680	69326927	70557
1454198_a_at	EF hand calcium binding domain 1	Efcab1	2.55604	1.60894	1.12485	2.15875	1.52586	1.82936	0.216843	0.396947	-0.0463109	-0.337399	-0.230078	Mm.100270	chr16	14820223	14837946	66793
1454240_at	nuclear factor, erythroid derived 2, like 3	Nfe2l3	3.27557	1.74235	2.17346	2.35729	1.49633	1.87727	0.199199	0.241489	-0.400512	-0.0774303	0.0372539	Mm.42138	chr6	51362331	51362996	18025
1454295_at	nuclear receptor interacting protein 1	Nrip1	2.54889	1.3453	1.34289	2.30548	2.44563	1.91188	0.442156	-0.674896	0.502743	0.365371	-0.635373		chr16	76234266	76255729	268903
1454311_at			3.02552	0.770455	1.48576	2.70876	2.82248	2.93715	0.366709	-0.430233	0.221993	0.531268	-0.689737		chr2	130702851	130703907
1454373_x_at	ubiquitin C	Ubc	0.456437	1.33014	1.25732	1.2466	0.961729	0.850752	-0.296214	-0.188453	0.306162	-0.0186062	0.197111	Mm.331	chr5	125676168	125678057	22190
1454557_at	RIKEN cDNA 6720454L07 gene	6720454L07Rik	2.15559	2.23046	2.44046	1.9419	1.78308	1.71545	0.0619473	-0.416842	0.272391	0.186329	-0.103828		chr11	88348161	88348887	77887
1454608_x_at	transthyretin	Ttr	3.45146	4.0245	4.12949	3.53353	2.56047	2.79993	-0.0976338	0.0108576	0.393488	-0.574564	0.267851	Mm.2108	chr18	20816638	20816895	22139
1454614_at	RIKEN cDNA 1810013D10 gene	1810013D10Rik	0.878244	1.31109	1.18232	1.25682	1.09861	0.953019	-0.23976	-0.295067	0.0913029	0.119012	0.324515	Mm.27900	chr5	53555479	53566788	66278
1454647_at	acyl-Coenzyme A dehydrogenase family, member 11	Acad11	1.61406	1.15614	1.5088	1.40201	1.02202	1.49986	0.0180387	-0.335176	0.0381703	-0.2147	0.493668	Mm.347362	chr9	103922030	103985749	102632
1454666_at	similar to BKLF	LOC100046855	1.53698	1.07339	1.01984	1.57123	1.58516	1.5445	0.104523	-0.0609732	0.0407953	0.0658178	-0.150162		chr5	65109377	65112043	100046855
1454742_at	RasGEF domain family, member 1B /// hypothetical protein LOC100044232	LOC100044232 /// Rasgef1b	1.3382	1.54419	1.79291	1.22182	1.04678	1.13775	-0.0388303	-0.0197101	0.0815039	-0.28089	0.257925	Mm.259074	chr5	99457721	99458381	100044232 /// 320292
1454753_at	arginyl aminopeptidase (aminopeptidase B)-like 1	Rnpepl1	1.13429	1.2831	1.22233	0.927334	0.841605	0.708876	-0.176114	-0.150267	0.127903	-0.124991	0.323472	Mm.200971	chr1	94747766	94751246	108657
1454783_at	interleukin 13 receptor, alpha 1	Il13ra1	1.46002	0.45066	0.662303	1.58165	1.61665	1.80854	0.0327005	-0.126812	0.0659046	0.0935116	-0.0653024	Mm.24208	chrX	32601799	32602707	16164
1454788_at	ADP-ribosylation factor-like 4C /// similar to ADP-ribosylation factor-like protein 7	Arl4c /// LOC632433	1.56092	1.54544	1.4893	1.16361	1.3471	1.54888	0.238458	0.22658	-0.208319	-0.178876	-0.0778437	Mm.27968	chr1	90529398	90531121	320982 /// 632433
1454795_at	Cobl-like 1	Cobll1	2.2714	1.56294	1.62981	1.95205	2.16081	2.46364	0.293637	0.529809	-0.725102	-0.148956	0.0506144	Mm.34159	chr2	64889171	64898743	319876
1454843_at	phosphoribosyl pyrophosphate synthetase 2	Prps2	1.48444	0.638075	0.465115	1.35077	1.51789	1.66858	0.0182104	0.166299	-0.03228	-0.00401115	-0.148219	Mm.272955	chrX	162690426	162692050	110639
1454866_s_at	chloride intracellular channel 6	Clic6	3.16006	2.12905	2.41083	2.76107	2.73409	2.78063	0.00306988	0.00611115	-0.0980234	-0.0662165	0.155058	Mm.44747	chr16	92429017	92430103	209195
1454880_s_at	Bcl2 modifying factor	Bmf	1.25232	1.37667	1.41491	1.43808	1.42322	1.17394	-0.411923	-0.384887	0.101254	0.130568	0.564984	Mm.210125	chr2	118220180	118222883	171543
1454883_at	expressed sequence AI987692 /// hypothetical protein LOC100045250	AI987692 /// LOC100045250	4.93027	4.38726	3.64674	4.97613	4.25821	4.56657	-0.279634	0.346525	0.0150704	0.254475	-0.336438	Mm.335611	chr15	63605767	63655857	100045250 /// 331063
1454979_at	diaphanous homolog 1 (Drosophila)	Diap1	1.10153	1.37064	1.39476	1.08518	1.02722	1.07688	-0.0428581	-0.112354	0.0370235	0.029851	0.0883398	Mm.195916	chr18	37969574	37970807	13367
1455056_at	LIM domain only 7	Lmo7	1.51919	1.04182	1.06104	1.72083	1.61252	1.91675	-0.049221	-0.0550356	0.130796	-0.10691	0.0803671	Mm.218981	chr14	100820530	100821314	380928
1455068_at	pleckstrin and Sec7 domain containing 4	Psd4	1.43038	1.5615	1.30828	1.10124	1.32345	0.917367	0.014761	0.0398593	0.0769367	-0.219582	0.0880256	Mm.28319	chr2	24227346	24231173	215632
1455071_at	zinc finger and BTB domain containing 7B	Zbtb7b	2.11776	2.77085	2.47632	2.18163	2.30397	2.31715	-0.400636	-0.276301	-0.216735	0.658882	0.234792	Mm.262184	chr3	89463570	89465092	22724
1455075_at	phosphatidylinositol glycan anchor biosynthesis, class V	Pigv	1.0275	1.29972	1.51446	1.35244	0.9105	1.15144	-0.21357	-0.259506	0.085021	0.0574346	0.330623	Mm.217004	chr4	132933355	132934149	230801
1455124_at	tripartite motif containing 68	Trim68	1.03481	0.730826	0.850561	1.41881	1.08544	1.31165	0.0815897	-0.50442	0.243891	0.0706844	0.108254	Mm.39043	chr7	102551400	102551918	101700
1455149_at	SH3 domain containing ring finger 1	Sh3rf1	0.904583	1.0254	1.26325	1.16809	1.22163	1.21281	0.134863	-0.0874443	-0.090251	0.0299997	0.0128345	Mm.27949	chr8	64287544	64288214	59009
1455158_at	integrin alpha 3	Itga3	2.02854	1.97664	2.14871	1.48257	1.73182	1.50072	0.103927	0.357874	-0.509465	-0.120419	0.168087	Mm.57035	chr11	94860564	94861271	16400
1455180_at	expressed sequence AA407270	AA407270	1.38593	1.09203	1.03961	1.36067	1.32295	1.53108	-0.00209141	-0.18809	-0.278364	0.0450487	0.423495	Mm.27585	chr9	71302887	71303767	102371
1455185_s_at	PHD finger protein 16	Phf16	1.15828	0.371596	0.474336	1.30147	1.20914	1.49442	0.0609355	-0.0601878	-0.0550122	0.135255	-0.0809908	Mm.281517	chrX	19674991	19676896	382207
1455186_a_at	RIKEN cDNA 1190003J15 gene	1190003J15Rik	4.94682	5.2707	5.41135	5.52399	5.28503	5.60004	-0.302854	0.672337	-0.21967	-0.165856	0.0160413	Mm.272359	chr7	140686616	140689291	76974
1455193_at	zinc finger and BTB domain containing 8	Zbtb8	1.71866	1.46428	1.54349	1.56471	1.39037	1.77641	0.0376887	0.0588765	-0.184556	-0.100615	0.188606	Mm.458339	chr4	128928318	128929429	215627
1455195_at	ribosomal protein S24 /// similar to ribosomal protein S24	LOC666793 /// Rps24	1.8641	1.37808	1.37571	1.74176	1.52078	1.88604	0.397871	-0.685566	0.31734	0.409307	-0.438956	Mm.16775	chr14	23326317	23328324	20088 /// 666793
1455210_at	zinc fingers and homeoboxes protein 2	Zhx2	1.68383	1.52795	1.60253	1.27406	1.24098	1.31704	0.00389004	0.329668	-0.0869732	-0.163521	-0.0830631	Mm.36557	chr15	57668997	57669915	387609
1455301_at	WAS/WASL interacting protein family, member 3	Wipf3	1.95072	1.6065	1.79896	1.63542	1.42185	1.33044	0.0720539	-0.119954	-0.126863	-0.0450258	0.219789	Mm.434326	chr6	54432577	54433346	330319
1455345_at	PHD finger protein 15	Phf15	1.94878	2.29744	2.16216	2.05414	2.00856	1.97248	-0.104697	0.0664606	-0.29464	0.0820951	0.250779	Mm.259996	chr11	51656877	51658261	76901
1455383_at	hypothetical protein C730043O17	C730043O17	4.75417	3.97948	4.18022	4.41204	4.50928	4.59521	-0.127106	-0.102153	-0.0352015	0.310801	-0.0463405		chr5	93666192	93666488	330126
1455396_at	ATPase, class I, type 8B, member 1	Atp8b1	3.47507	2.70935	2.94584	3.69991	3.50354	3.75251	0.162026	0.215713	-0.032692	-0.14368	-0.201368	Mm.270043	chr18	64654349	64655755	54670
1455399_at	connector enhancer of kinase suppressor of Ras 1	Cnksr1	3.24568	3.2525	3.468	3.05174	2.74317	2.94282	-0.125544	0.344857	-0.229056	-0.0109215	0.0206637	Mm.331958	chr4	133500116	133501189	194231
1455408_at	phospholipase A2, group IVF	Pla2g4f	1.8309	1.83508	1.717	1.37637	1.45325	1.43525	-0.26485	0.534891	-0.0650153	-0.32961	0.124587	Mm.24880	chr2	119991407	119992019	271844
1455431_at	solute carrier family 5 (sodium/glucose cotransporter), member 1	Slc5a1	2.92884	3.29489	3.03799	2.95421	2.99473	3.63578	0.107086	0.00742578	-0.0600863	-0.0439486	-0.010478	Mm.25237	chr5	33478860	33479556	20537
1455477_s_at	PDZK1 interacting protein 1	Pdzk1ip1	3.63842	4.20704	4.29945	4.18042	3.85194	4.48687	-0.134292	0.225934	0.0784335	-0.250474	0.0804	Mm.30181	chr4	114591561	114591795	67182
1455649_at	tetratricopeptide repeat domain 9	Ttc9	2.19718	2.1098	2.05813	2.15253	1.98119	2.236	0.0210586	-0.38979	-0.159266	0.173694	0.354305	Mm.130002	chr12	82582931	82584603	69480
1455709_at	Tetraspanin 8	Tspan8	3.98773	1.48176	1.80973	3.29626	3.29809	3.62816	0.138765	-0.225713	0.0774455	-0.0678978	0.0774002	Mm.22270	chr10	115250110	115250675	216350
1455735_at	adaptor-related protein complex AP-1, sigma 3	Ap1s3	3.72445	2.99243	2.9827	3.1566	3.41307	3.45179	0.386724	0.744693	-0.688186	-0.390557	-0.0526752	Mm.32409	chr1	79485603	79487034	252903
1455794_at	smoothelin-like 2	Smtnl2	2.1364	2.53249	2.57025	2.40413	2.23485	1.77648	-0.389258	0.0296426	-0.157534	-0.0286884	0.545836	Mm.46732	chr11	72206305	72206916	276829
1455802_x_at	anterior gradient 2 (Xenopus laevis)	Agr2	0.749364	0.84231	2.16357	3.00612	2.88435	3.45791	-0.165686	-0.0433617	0.0912538	-0.125328	0.243119	Mm.7244	chr12	36514117	36514351	23795
1455863_at	spermatogenesis associated 5-like 1	Spata5l1	1.09348	0.954055	1.07289	0.976163	0.828375	1.1541	-0.2246	-0.128722	-0.00835848	-0.0088563	0.370534	Mm.271306				214616
1455895_x_at	RIKEN cDNA 1110012M11 gene	1110012M11Rik	0.774301	1.85356	1.78687	1.04257	1.00849	0.844673	-0.464655	-0.136503	0.165627	-0.0288296	0.46436	Mm.307770	chr8	74475720	74477031	73711
1455896_a_at	potassium channel, subfamily K, member 1	Kcnk1	3.28238	3.23217	3.11968	2.8454	2.65123	2.91652	0.143165	0.165982	-0.183288	-0.16146	0.0356011	Mm.10800	chr8	128911108	128916773	16525
1455913_x_at	transthyretin	Ttr	3.26613	3.88332	3.91232	3.30381	2.35909	2.57753	-0.344827	-0.26401	0.426233	-0.168997	0.351601	Mm.2108	chr18	20816638	20816892	22139
1455994_x_at	elongation of very long chain fatty acids (FEN1/Elo2, SUR4/Elo3, yeast)-like 1	Elovl1	1.0285	1.29481	1.36909	0.82132	0.77347	0.735729	-0.208129	-0.126925	0.0134525	-0.0187788	0.340376	Mm.282096	chr4	117930297	117930550	54325
1456020_at	SH3 domain and tetratricopeptide repeats 2	Sh3tc2	1.705	1.35398	1.35681	1.30213	0.988282	1.13297	-0.251866	0.116701	-0.0632162	0.0418611	0.156521	Mm.262320	chr18	62116121	62141088	225608
1456036_x_at	glutathione S-transferase omega 1	Gsto1	0.986122	1.30284	1.27834	1.29764	1.30971	1.72469	-0.0678701	-0.479489	0.132689	0.118301	0.296371	Mm.378931	chr19	47917756	47918097	14873
1456085_x_at	CD151 antigen	Cd151	0.841211	1.31531	1.33398	1.01568	1.03602	1.05551	-0.117594	-0.20699	-0.0593901	-0.0730371	0.457012	Mm.30246				12476
1456116_at	catenin (cadherin associated protein), delta 2 /// similar to arm-repeat protein NPRAP/neurojungin	Ctnnd2 /// LOC100045979	1.04788	1.19238	1.26812	1.14221	0.972552	1.03021	0.215314	0.0198812	-0.266233	-0.242984	0.274017	Mm.321648	chr15	30973334	30973900	100045979 /// 18163
1456131_x_at	dystroglycan 1	Dag1	0.825288	1.46874	1.41355	1.07703	1.09147	1.12509	-0.206112	-0.207911	0.0836945	0.00663757	0.323691	Mm.7524	chr9	108064062	108064908	13138
1456160_at	Transcribed locus		2.47562	1.72928	1.69291	1.66685	1.83772	1.59421	0.561301	-0.338817	0.106074	-0.0726719	-0.255885	Mm.455208	chr11	76212872	76213708
1456169_at	predicted gene, EG226654	EG226654	1.77382	1.35537	1.48365	1.7276	1.51636	1.55677	0.0774231	-0.262431	-0.031054	0.104415	0.111647	Mm.46366	chr1	173255783	173257027	226654
1456186_at	Transcribed locus		1.375	1.23764	1.43167	1.36536	1.33908	1.24126	0.0495234	-0.273688	-0.081717	-0.0547366	0.360619	Mm.459214	chr2	92785545	92786145
1456247_x_at	proteolipid protein 2 /// similar to proteolipid protein 2	LOC623453 /// Plp2	0.738845	1.37752	1.34001	1.39996	1.29078	1.34984	-0.180062	-0.308466	0.110394	-0.132216	0.510347	Mm.18565	chrX	6824903	6825133	18824 /// 623453
1456256_at	eukaryotic translation initiation factor 5	Eif5	1.0883	1.19055	1.18428	0.967034	1.24497	1.057	0.056911	-0.668169	0.491686	0.342146	-0.222573	Mm.271222	chr12	111988771	111989934	217869
1456274_at	RIKEN cDNA C230071H18 gene	C230071H18Rik	1.14271	1.20335	1.16682	1.41179	1.40621	0.983498	-0.00848484	-0.247849	0.0955	0.264135	-0.103299	Mm.441618	chr2	92993657	92994124	399569
1456277_at	RIKEN cDNA 7530414M10 gene	7530414M10Rik	1.06174	1.00736	1.39892	0.90237	0.939719	0.857135	-0.208616	-0.0686197	0.0793839	-0.00386429	0.201718	Mm.400470				320374
1456312_x_at	gelsolin	Gsn	0.869319	1.44662	1.47953	1.11151	1.22012	1.45401	-0.234481	-0.0757055	-0.0497122	-0.0567045	0.416603	Mm.21109	chr2	35129604	35129908	227753
1456317_at	aldehyde dehydrogenase 3 family, member B2	Aldh3b2	4.398	4.0457	4.12044	4.07192	4.16634	3.94639	0.234855	0.150994	-0.149814	-0.259474	0.023438	Mm.266843	chr19	3977497	3981606	621603
1456337_at	centaurin, delta 1	Centd1	2.30018	1.6469	1.10214	1.38783	1.25189	0.518002	-0.186846	0.0856438	0.0313082	-0.0452337	0.115128	Mm.244403	chr5	62965403	62973916	212285
1456338_at	RIKEN cDNA 9130023D20 gene	9130023D20Rik	1.41606	0.515386	0.945953	1.33163	1.13213	1.02805	-0.165078	-0.589864	0.295896	0.359517	0.0995293	Mm.259799	chr13	113852703	113853951	268706
1456388_at	similar to mKIAA1021 protein	LOC100045280	1.74952	1.07148	1.06419	1.12376	1.30851	1.57618	0.130644	0.00935268	0.169121	-0.196214	-0.112906		chr8	12865322	12868705	100045280
1456393_at	RIKEN cDNA 2310002J21 gene	2310002J21Rik	1.39596	0.512158	0.547654	1.58608	1.61276	1.49198	-0.311224	-0.506166	0.266552	0.404354	0.146481	Mm.375091	chr19	53982578	53983253	66360
1456395_at	peroxisome proliferative activated receptor, gamma, coactivator 1 alpha	Ppargc1a	3.15591	1.6295	1.13889	2.33697	2.5281	2.43782	0.217512	-0.0220699	-0.144728	0.231584	-0.282296	Mm.441196	chr5	51744736	51745777	19017
1456409_at	kelch domain containing 7A	Klhdc7a	1.84333	2.90077	2.53316	2.53418	1.55333	1.68797	0.242491	0.10539	-0.0697265	-0.0200024	-0.258151	Mm.60400	chr4	139234052	139236608	242721
1456424_s_at	phospholipid transfer protein	Pltp	1.74235	1.93789	1.91825	1.70925	1.83511	1.53831	-0.253551	-0.147727	0.0726976	-0.140717	0.469295	Mm.6105	chr2	164530496	164531034	18830
1456428_at	chemokine (C-X-C motif) ligand 15	Cxcl15	5.53557	4.22315	4.4494	5.19905	4.99918	5.14667	-0.266522	0.250122	0.132793	-0.165521	0.0491266	Mm.64326	chr5	91877632	91878265	20309
1456429_at	mucosa associated lymphoid tissue lymphoma translocation gene 1	Malt1	1.61644	0.689058	0.263443	1.57565	1.62729	1.40538	0.0776558	-0.430823	0.293351	0.257019	-0.197202	Mm.132613	chr18	65579405	65579992	240354
1456446_at	RIKEN cDNA 4930523C07 gene	4930523C07Rik	2.50868	0.910359	1.6458	1.98726	1.78503	2.63751	-0.219727	-0.0500913	0.245858	-0.0705271	0.0944877		chr1	161883939	161884512	67647
1456530_x_at	elongation of very long chain fatty acids (FEN1/Elo2, SUR4/Elo3, yeast)-like 1	Elovl1	1.09575	1.32623	1.39713	0.962891	0.794994	0.751751	-0.260251	-0.106464	0.0465078	-0.0261221	0.346326	Mm.282096	chr4	117930260	117930551	54325
1456547_at			1.25034	1.44249	1.72976	1.24429	1.30321	1.13129	0.0954533	-1.03821	0.836114	0.390724	-0.284074		chr4	154054401	154055108
1456569_x_at	gelsolin	Gsn	0.963101	1.526	1.61646	1.34725	1.38126	1.60789	-0.297849	-0.218232	-0.0288315	-0.0800552	0.624969	Mm.21109	chr2	35129512	35129902	227753
1456593_at	Transcribed locus		1.95883	0.751228	0.500086	1.4927	1.3753	1.62873	-0.071094	-0.175282	0.321486	-0.0842443	0.00913477	Mm.463551	chr7	90275357	90275618
1456694_x_at	protein tyrosine phosphatase, non-receptor type 6	Ptpn6	1.08902	1.57054	1.35876	1.2863	1.3145	1.11271	-0.140928	-0.342822	0.129121	0.0569897	0.297635	Mm.271799	chr6	124686324	124686791	15170
1456704_at	RIKEN cDNA 9530010C24 gene	9530010C24Rik	2.67471	0.825089	1.09745	2.14508	2.32832	2.37714	0.245489	-0.153148	-0.187023	0.130876	-0.0361934		chr3	30540824	30542391	109279
1456726_x_at	glutaminyl-tRNA synthetase	Qars	0.93483	1.27881	1.26407	0.926192	0.841027	0.848368	-0.178301	-0.201892	0.107713	-0.0780373	0.350518	Mm.272427	chr9	108373078	108374040	97541
1456792_at	TBC1 domain family, member 2 /// similar to TBC1 domain family, member 2	LOC100045317 /// Tbc1d2	3.33176	3.32865	3.47799	3.11747	3.01402	3.02503	0.0573497	-0.179201	-0.146764	-0.083003	0.35162	Mm.331595	chr4	46625489	46627062	100045317 /// 381605
1456806_at	RIKEN cDNA A130010C12 gene	A130010C12Rik	1.85447	2.48155	2.48054	2.25568	2.1162	1.98551	-0.0158057	-0.686485	0.620017	0.0705581	0.0117154	Mm.442614	chr8	120146089	120146778	320211
1456809_at	Adult male thymus cDNA, RIKEN full-length enriched library, clone:5830435O18 product:unclassifiable, full insert sequence		1.02922	1.03358	1.06686	1.01701	1.2014	0.876812	0.258983	-0.416931	-0.0252285	0.294742	-0.111564	Mm.456619	chr10	84049255	84049794
1456815_at	forkhead box N1	Foxn1	2.39139	2.65379	3.15548	2.48111	2.68336	2.81777	0.00122261	-0.0173521	0.0383425	0.0190144	-0.0412278	Mm.4496	chr11	78173762	78174238	15218
1456862_at	sine oculis-related homeobox 4 homolog (Drosophila)	Six4	0.695412	1.02136	1.19754	1.35654	1.22289	1.38728	-0.16106	-0.492228	0.333062	0.340558	-0.0203314	Mm.249575	chr12	74018439	74018867	20474
1456868_at			1.16994	0.759145	1.23534	1.15875	1.21364	0.978892	0.0684595	-0.398141	0.339756	0.00565577	-0.0157313		chr17	70892132	70892420
1456872_a_at	RIKEN cDNA D230010M03 gene	D230010M03Rik	1.35799	1.07667	1.04518	1.28739	0.989408	1.067	-0.0609598	-0.23833	0.0783958	-0.215263	0.436159	Mm.130331	chr2	91511755	91522235	241547
1456890_at	DEAD (Asp-Glu-Ala-Asp) box polypeptide 58	Ddx58	1.64196	1.19316	1.22566	1.11104	1.42823	1.21584	-0.151881	0.104363	-0.0601835	-0.0208349	0.128537	Mm.86382	chr4	40392465	40393558	230073
1456899_at	RIKEN cDNA 1500004F05 gene	1500004F05Rik	0.917061	1.17712	1.40685	1.0478	0.830476	0.875945	-0.641639	-0.450697	0.277248	0.312713	0.502374	Mm.458858	chr8	41806254	41806768	69765
1456913_at	13 days embryo heart cDNA, RIKEN full-length enriched library, clone:D330018J23 product:tropomodulin 3, full insert sequence		1.51031	1.45909	1.07593	1.14151	0.852706	1.36891	0.544089	-0.128024	-0.050746	-0.173228	-0.192092	Mm.441990	chr9	75289149	75289885
1456917_at	ADP-ribosylation factor guanine nucleotide-exchange factor 1(brefeldin A-inhibited)	Arfgef1	2.04668	0.666882	0.649652	1.34209	1.44259	1.67423	0.649757	-0.477593	0.123738	0.18996	-0.485864	Mm.229141	chr1	10168158	10168836	211673
1456952_at	3 days neonate thymus cDNA, RIKEN full-length enriched library, clone:A630010G17 product:unclassifiable, full insert sequence		1.767	0.646761	0.5786	1.19573	1.43389	1.34779	0.376377	-0.350236	0.19707	0.273146	-0.496356	Mm.453425	chr17	5164642	5165399
1456956_at	IKAROS family zinc finger 2	Ikzf2	3.99984	2.25884	2.31636	3.50567	3.75066	3.71016	0.613952	-0.219692	0.107964	0.189407	-0.69163	Mm.106343	chr1	69614782	69615759	22779
1456981_at	transmembrane channel-like gene family 7	Tmc7	3.05384	2.32114	2.37879	2.79216	2.57616	2.86066	0.265555	0.0969534	-0.059967	-0.106424	-0.196116	Mm.69380	chr7	118327040	118327672	209760
1457038_at	Fras1 related extracellular matrix protein 2	Frem2	1.1393	1.29652	1.3378	1.00272	0.855653	0.730997	-0.0840006	0.0747318	-0.028307	0.198308	-0.160733	Mm.38378	chr3	53601867	53603454	242022
1457062_at	RIKEN cDNA 1700081L11 gene	1700081L11Rik	1.22002	0.86479	1.01822	1.13263	1.16647	0.818694	0.297302	-0.649985	0.711115	0.0846639	-0.443097	Mm.136418	chr11	104171471	104172272	76719
1457073_at	Transcribed locus		1.20336	0.934084	1.24346	0.774969	1.07313	0.803554	0.197099	-0.384115	0.101069	0.253847	-0.1679	Mm.453364
1457107_at			1.23799	0.892504	1.27708	1.22898	1.3182	1.10268	0.371777	-0.283597	0.190481	0.24136	-0.520022		chr2	3204484	3205180
1457110_at	pantothenate kinase 1	Pank1	1.32118	1.91221	1.2169	1.32138	1.37361	1.33912	0.0958743	-0.118504	-0.400353	0.0962443	0.326739	Mm.24742	chr19	34942535	34943167	75735
1457157_at	phospholipase C, eta 1	Plch1	1.38116	1.0654	0.886004	1.14217	0.962186	1.29236	0.237094	-0.0615172	-0.0663252	0.0489879	-0.158239	Mm.316391	chr3	63784161	63785045	269437
1457161_at	RIKEN cDNA 9530029O12 gene	9530029O12Rik	1.6952	0.599323	0.733774	0.910369	1.31006	0.905691	0.394572	-0.494248	0.31889	0.22179	-0.441005	Mm.416361	chr11	45706339	45707078	399629
1457162_at	low density lipoprotein receptor adaptor protein 1	Ldlrap1	2.09815	2.33002	2.32171	2.15656	1.84656	2.00697	-0.101215	0.0223994	0.0222583	-0.304387	0.360943	Mm.27486	chr4	134016813	134017509	100017
1457195_at	pleckstrin homology domain containing, family M (with RUN domain) member 1	Plekhm1	1.46002	1.78542	1.58936	1.31641	1.43486	1.44221	-0.0112462	0.317868	-0.208856	-0.0140896	-0.0836763	Mm.383308	chr11	103192389	103192881	353047
1457249_at	Ubiquitin associated protein 2-like	Ubap2l	1.02879	0.858286	0.997588	1.53619	1.21406	1.28241	0.203537	-0.950243	0.70457	0.326383	-0.284245	Mm.25610	chr3	90122372	90122585	74383
1457252_x_at	phospholipase D2	Pld2	1.58224	1.56413	1.57145	1.39217	1.25584	1.32149	-0.192832	-0.185433	-0.013443	0.073586	0.318122	Mm.260177	chr11	70374081	70374303	18806
1457293_at	Transcribed locus		1.20275	1.45462	1.40314	1.01074	0.893653	0.832214	0.0110908	-0.473779	0.182308	0.0342813	0.246101	Mm.458479
1457349_at	Transcribed locus, moderately similar to XP_001087168.1 tetratricopeptide repeat domain 6 [Macaca mulatta]		5.26851	2.90886	3.24651	4.84867	5.02131	5.30224	0.236555	-0.125103	-0.0452213	0.304149	-0.370378	Mm.84118	chr12	58655063	58655916
1457374_at	neural precursor cell expressed, developmentally down-regulated gene 4-like	Nedd4l	1.62279	1.93176	1.88827	1.49011	1.76942	1.31745	0.57494	-0.557761	0.182298	0.37947	-0.578951	Mm.98668	chr18	65294869	65295632	83814
1457386_at			5.43182	3.50907	4.17065	4.77962	4.3276	4.49616	-0.0562005	0.10665	0.0446973	0.06743	-0.162578		chr3	30625109	30625946
1457468_at			1.619	0.869946	0.822577	0.969659	1.35853	1.42848	0.473596	-0.389396	0.419486	0.00474501	-0.508431		chr19	36912840	36913559
1457480_at			1.17145	1.0166	1.05711	0.864826	1.00082	1.17756	0.403541	-0.681675	0.449699	0.303568	-0.475132		chr5	108710071	108710827
1457492_at	Triple functional domain (PTPRF interacting)	Trio	1.36053	1.33859	1.05606	1.01774	0.660347	1.29527	0.212034	-0.881215	0.494988	0.250267	-0.0760737	Mm.211229	chr15	27782121	27782828	223435
1457503_at	Adult male thymus cDNA, RIKEN full-length enriched library, clone:5832414P18 product:unclassifiable, full insert sequence		1.48601	0.54199	0.858367	1.24877	1.56021	1.59447	0.322146	-0.443659	0.508266	0.241521	-0.628274	Mm.446013	chr1	107539783	107540100
1457511_at	regulator of G-protein signaling 12	Rgs12	1.19175	1.66702	1.88246	1.32541	1.23534	0.862777	0.168998	-0.736346	0.316494	0.218573	0.03228	Mm.196208	chr5	35336286	35336941	71729
1457517_at	RIKEN cDNA A730046G19 gene	A730046G19Rik	1.44241	1.4704	1.08368	1.04333	0.828838	0.154173	0.154919	-0.0682168	0.140028	-0.0850849	-0.141647	Mm.447153	chr12	17754903	17755275	320702
1457520_at			0.865897	1.50312	1.05368	1.49866	0.749644	1.61896	0.0861773	0.000613213	-0.0294747	0.0394163	-0.0967331		chr15	37266591	37267218
1457545_at	RIKEN cDNA 9530036O11Rik	9530036O11Rik	4.31422	3.40306	3.40583	4.50042	4.41948	4.48181	0.179141	0.0760269	0.00732231	-0.0797687	-0.182721	Mm.402962				654796
1457549_at			2.06941	1.44754	1.57746	1.62954	1.60637	1.6407	0.221196	-0.200993	0.120819	-0.0991178	-0.0419054		chr17	47007888	47008524
1457635_s_at	nuclear receptor subfamily 3, group C, member 1	Nr3c1	1.52466	0.456239	0.478281	1.63553	1.66605	1.8809	0.0618296	-0.066927	0.207595	-0.0586576	-0.14384	Mm.129481	chr18	39536530	39536768	14815
1457658_x_at	annexin A4	Anxa4	0.829974	1.20496	1.30222	1.18157	0.908173	1.48769	-0.0154839	0.490972	-0.091022	-0.268439	-0.116024	Mm.259702	chr6	86703265	86707565	11746
1457670_s_at	lamin A	Lmna	1.355	2.19704	2.20798	1.60334	1.47798	1.29602	-0.250549	-0.144869	0.0728865	-0.259788	0.582318	Mm.457967	chr3	88567075	88567270	16905
1457700_at	cytochrome P450, family 4, subfamily f, polypeptide 39	Cyp4f39	4.5468	4.67027	4.79844	4.44464	4.23507	4.32567	-0.185509	0.142111	-0.154412	0.169892	0.0279183	Mm.130900	chr17	32228247	32228976	320997
1457709_a_at	RIKEN cDNA A930005H10 gene	A930005H10Rik	1.28097	0.72456	0.84519	1.05396	1.16177	1.11082	0.190221	-0.427604	0.149929	0.0349855	0.0524673	Mm.392043	chr3	115878217	115880076	68161
1457812_at	transformation related protein 53 binding protein 1	Trp53bp1	1.76015	1.07258	0.997036	1.4317	1.46313	1.13052	0.347219	-0.731845	0.727293	0.224771	-0.567434	Mm.215389	chr2	120918850	120919204	27223
1457821_at	Transcribed locus		2.23828	2.21888	2.26829	2.14351	2.02491	2.12932	0.280417	-0.505232	0.292	0.12319	-0.190377	Mm.441671	chr7	29031366	29031696
1457825_x_at	transcobalamin 2	Tcn2	0.992065	1.68054	1.68734	1.25442	1.02241	0.985756	-0.319423	-0.337321	0.0682859	0.117094	0.471366	Mm.20948	chr11	3817195	3817475	21452
1457848_at			1.32685	0.704465	1.01339	1.42024	1.34501	1.24113	0.0157614	-0.409983	0.632573	0.190489	-0.42884		chr15	31555973	31557112
1457869_at	Predicted gene, ENSMUSG00000073000	ENSMUSG00000073000	0.691651	1.92795	1.73367	1.71334	0.927945	1.25548	-0.101508	-0.0450058	-0.0669317	0.113357	0.100088	Mm.259350	chr12	77368537	77369084	100038469
1457885_at			2.04065	1.0786	1.41989	1.4434	1.56967	1.23455	0.212987	0.0212851	-0.0173044	0.18691	-0.403878		chr5	24377166	24377919
1457904_at	carbonic anhydrase 8	Car8	1.63	0.532279	0.671238	1.32132	1.44913	1.55238	0.224712	-0.0972252	-0.102907	0.281936	-0.306516	Mm.119320	chr4	8068656	8069304	12319
1457944_at	Activated spleen cDNA, RIKEN full-length enriched library, clone:F830029F03 product:hypothetical protein, full insert sequence		1.68195	0.817296	0.857452	1.36123	1.45982	1.51679	0.355929	-0.671887	0.265347	0.304399	-0.253787	Mm.453319	chr6	134005159	134005732
1457984_at	corticotropin releasing hormone	Crh	0.913333	0.766389	1.81213	1.0071	1.24559	1.79574	-0.0984025	0.176312	-0.0015111	0.463527	-0.539924	Mm.290689	chr3	19885551	19885823	12918
1458006_at			1.44397	1.17342	1.49371	0.565821	1.20989	0.771294	0.0892797	-0.184918	-0.0118585	0.158906	-0.0514092		chr10	117079084	117080209
1458007_at	myosin IB	Myo1b	1.41604	0.828398	1.0225	1.26658	1.54175	1.68839	0.284778	-0.594185	0.375697	0.379088	-0.445379	Mm.3390	chr1	51723392	51724501	17912
1458018_at			1.94132	0.946939	0.677326	1.77038	1.90543	2.21709	0.357074	-0.446708	0.427325	0.228722	-0.566416		chr10	122110632	122111532
1458040_at	DNA segment, Chr 7, Wayne State University 130, expressed	D7Wsu130e	1.26844	1.20743	1.33205	1.03521	0.96838	1.22896	-0.146639	0.113276	0.106382	-0.112865	0.0398455	Mm.3635	chr7	109910041	109910779	28017
1458051_at	RIKEN cDNA A230048O21 gene	A230048O21Rik	0.651162	1.56497	0.915848	1.25226	0.849407	0.907592	-0.171309	-0.204353	0.167311	0.277863	-0.0695124	Mm.444183	chr15	63856928	63857637	320959
1458060_at	10 days lactation, adult female mammary gland cDNA, RIKEN full-length enriched library, clone:D730006C24 product:unclassifiable, full insert sequence		1.35453	1.53241	1.59478	1.34834	0.865841	0.863846	-0.163868	-0.07478	0.0977645	-0.0899663	0.230853	Mm.60063	chr4	134013630	134014328
1458065_at			1.50696	0.988146	1.16905	1.02551	1.0325	0.877833	0.513295	-0.349827	0.328118	-0.0588493	-0.432735		chr4	149442277	149442789
1458097_at	Cobl-like 1	Cobll1	2.13876	1.21674	1.79096	1.67229	2.14738	2.20566	0.131473	-0.344509	0.237955	0.490454	-0.515371	Mm.34159	chr2	64949147	64949832	319876
1458111_at	RIKEN cDNA C530043G21 gene	C530043G21Rik	1.77338	0.76943	0.883744	1.16385	1.17947	1.15893	0.177142	-0.190524	0.0609188	0.209819	-0.257357	Mm.229107	chr1	158538317	158538993	215015
1458134_at			1.22593	0.910924	1.14918	0.410872	1.61849	0.778796	0.0607934	-0.652161	0.296664	0.220759	0.0739441
1458151_at	RIKEN cDNA 4833444G19 gene	4833444G19Rik	1.23383	1.26687	1.29865	0.886759	1.06795	0.785723	0.121605	-0.334297	0.494072	0.0440621	-0.325441		chr9	70112833	70113453	320047
1458156_at	RIKEN cDNA E230012J19 gene	E230012J19Rik	1.26672	0.831233	0.808645	1.11662	1.36057	0.743567	0.400053	-0.396433	0.216644	0.190331	-0.410594	Mm.448272	chr4	149261169	149261819	319664
1458178_at	12 days embryo eyeball cDNA, RIKEN full-length enriched library, clone:D230005K12 product:unclassifiable, full insert sequence		1.53644	0.872764	1.24756	1.30399	1.51042	1.42298	-0.0666242	-0.781762	0.685488	0.389221	-0.226323	Mm.445741	chr4	5574624	5576015
1458308_at	strawberry notch homolog 2 (Drosophila)	Sbno2	1.92928	1.60985	1.70885	1.83866	2.12336	1.76274	0.230762	-0.29696	0.0983124	0.0796685	-0.111782	Mm.262102	chr10	79469511	79469757	216161
1458335_x_at	ubiquitin related modifier 1 homolog (S. cerevisiae)	Urm1	1.10114	1.10109	1.78402	0.975916	0.944679	0.513759	0.145744	-0.698719	0.274064	0.205287	0.0736246	Mm.20273				68205
1458338_x_at	nuclear receptor subfamily 2, group C, member 1	Nr2c1	1.2569	1.43932	1.39223	1.56194	1.46002	1.6693	-0.112806	-0.500609	0.271117	0.061934	0.280364	Mm.107483	chr10	93626723	93627013	22025
1458347_s_at	transmembrane protease, serine 2	Tmprss2	5.28806	5.3792	5.39595	5.2906	5.36156	5.45943	0.0212011	0.779518	-0.377459	-0.418502	-0.00475645	Mm.276145				50528
1458542_at			2.53202	2.39554	2.34879	2.40952	2.489	1.89031	-0.0255513	-0.404251	0.345839	0.204814	-0.120851		chr11	88467752	88468445
1458550_at	myosin ID	Myo1d	1.20499	0.520905	0.876802	1.17315	1.1517	1.55802	0.148887	-0.0747261	0.00415182	0.17272	-0.251032	Mm.151948	chr11	80489550	80490654	338367
1458591_at	RAS and EF hand domain containing	Rasef	3.42524	2.33782	2.10383	3.69802	3.72517	3.60608	0.237109	0.242413	-0.167669	-0.0195394	-0.292312	Mm.414247	chr4	73185808	73186469	242505
1458601_at	RIKEN cDNA 8030447M02 gene	8030447M02Rik	1.78662	1.21336	0.726088	1.4095	1.70581	0.906378	0.316134	-0.0285802	0.152214	-0.281387	-0.158381		chr2	20456489	20457113	399578
1458617_at	protein kinase C binding protein 1	Prkcbp1	1.58018	1.24014	1.34681	0.92028	1.29014	1.08867	0.467132	-0.407296	0.153331	0.0810909	-0.294259	Mm.227598	chr2	165564228	165564822	228880
1458628_at			1.26065	1.14425	0.801068	0.842776	1.50208	1.10665	0.187347	-0.371514	0.334869	-0.00989103	-0.140811		chr11	3303554	3303992
1458653_at			1.16994	1.42477	1.41517	1.01657	0.954938	1.17552	0.224786	-0.722186	0.365673	0.274022	-0.142295		chr9	14762262	14762533
1458699_at	9 days embryo whole body cDNA, RIKEN full-length enriched library, clone:D030016G05 product:unclassifiable, full insert sequence		2.00951	1.41673	1.56031	1.27381	1.31404	1.60647	0.198898	-0.0697703	-0.108207	0.111028	-0.131949	Mm.440660	chr3	51321524	51322313
1458706_at	2 days pregnant adult female ovary cDNA, RIKEN full-length enriched library, clone:E330003G15 product:hypothetical protein, full insert sequence		3.60438	2.68688	2.67846	3.05745	3.02074	3.04766	0.333378	-0.193578	-0.258719	0.194886	-0.0759687	Mm.445634	chr11	112932234	112932697
1458758_at			0.910394	1.27602	1.4249	0.579053	1.19815	0.667212	0.0525365	-0.087482	0.0122271	0.0608168	-0.0380964		chr2	27241633	27242497
1458972_at	RIKEN cDNA 9330112F22 gene	9330112F22Rik	1.09158	1.27689	1.35642	1.44023	1.17061	0.851332	-0.0364356	-0.491849	0.319588	0.234585	-0.0258889		chr17	28010946	28011470	319237
1459098_at			1.14496	1.23633	1.34539	0.646147	1.12286	1.11557	0.225535	-0.428985	0.247726	0.156012	-0.200289		chr1	34189126	34190071
1459138_at			1.25531	1.00214	1.23701	1.55228	1.35829	0.799657	-0.0663962	-0.497391	0.442724	0.331576	-0.210514		chr4	134088703	134089196
1459151_x_at	interferon-induced protein 35	Ifi35	0.748452	1.60433	1.56072	1.48649	0.923029	1.42149	-0.343938	-0.240524	0.26091	-0.174258	0.49781	Mm.45558	chr11	101274363	101274672	70110
1459196_at			1.42287	0.79907	1.00731	1.03022	1.21718	1.1408	0.331875	-0.77548	0.463344	0.0754747	-0.0952139		chr19	43911061	43911780
1459215_at			1.30558	0.851751	0.999949	0.876444	0.764549	1.24226	-0.0850186	0.0340643	0.138343	0.101212	-0.1886
1459243_at	Hypothetical protein LOC100042016	LOC100042016	2.52768	1.43657	0.991117	1.64722	1.66908	1.62088	0.397635	-0.468531	0.381833	-0.0171781	-0.29376	Mm.425674	chr11	5326174	5326868	100042016
1459270_at			1.32118	1.35894	0.98162	1.0813	1.31665	0.918685	0.172959	-0.567174	0.29549	0.256155	-0.15743		chr16	14353938	14354465
1459358_at			1.72716	0.767141	0.863616	1.3947	1.72374	1.39268	0.152015	0.1593	0.0541935	-0.120524	-0.244984		chr16	16165250	16165753
1459389_at			1.78556	1.25403	1.31043	0.929997	1.88463	0.456847	-0.193349	-0.544104	0.458185	0.0952377	0.184031		chr1	91316345	91316799
1459470_at			2.4876	1.99592	2.47523	2.17165	2.48567	2.52444	0.00391483	-0.0540838	-0.0767927	0.0884724	0.0384893		chr16	92504348	92504954
1459588_at			2.22634	1.8016	1.72152	2.15477	2.16569	1.33122	-0.0441499	-0.0130677	0.15907	0.176574	-0.278427		chr5	75880795	75881321
1459593_x_at	protein phosphatase 1, regulatory (inhibitor) subunit 13 like /// similar to NFkB interacting protein 1	LOC669005 /// Ppp1r13l	2.96344	2.86888	2.94336	2.61616	2.67906	2.65265	0.158084	0.0563464	-0.344274	-0.0440903	0.173938	Mm.333640	chr7	18536532	18537055	333654 /// 669005
1459617_at	Mitogen activated protein kinase 14	Mapk14	1.35841	1.20488	1.26341	1.222	1.08355	0.586566	0.217979	-0.320585	0.219284	-0.0598092	-0.0568686	Mm.311337	chr17	28462300	28462652	26416
1459664_at	WD repeat domain 31	Wdr31	1.15271	1.09687	1.19583	1.26623	1.22101	0.847264	0.0259814	-0.443408	0.227973	0.0148115	0.174639	Mm.155573	chr4	61939280	61939496	71354
1459689_at	Transcribed locus		1.72911	0.688243	1.05791	1.85596	2.04562	1.55902	0.0233612	-0.159204	0.346085	-0.0957451	-0.114498	Mm.453395	chr2	57071328	57071759
1459691_at			5.65057	3.3418	3.5246	5.20433	5.77198	3.25243	0.0821085	-0.273667	-0.0073719	-0.0865326	0.285464		chr3	30369266	30369529
1459701_x_at			2.5121	1.20002	1.54598	2.23593	1.79918	1.80289	0.197466	-0.237258	0.243875	0.00432682	-0.208408		chr4	98196859	98197111
1459731_at			3.03028	1.41151	1.20603	1.55239	2.09053	2.35711	0.418478	-0.131914	0.0426464	0.0855451	-0.414756		chr11	88518010	88518401
1459735_at	FK506 binding protein 15	Fkbp15	1.61744	0.878894	0.763584	1.11998	1.26708	1.17507	0.285524	-0.509359	0.61181	0.389525	-0.7775	Mm.357792	chr4	61793091	61793475	338355
1459737_s_at	transthyretin	Ttr	4.91966	5.25345	5.36131	4.79012	3.94306	3.98425	-0.0278711	-0.0626354	0.0143027	0.117607	-0.0414033	Mm.2108	chr18	20812996	20816888	22139
1459745_at			1.36767	1.42122	1.11276	1.41476	1.54162	0.865645	0.150633	-0.578422	0.46241	0.00616837	-0.0407901
1459827_x_at	Hermansky-Pudlak syndrome 1 homolog (human)	Hps1	1.47766	1.91197	1.83895	1.49162	1.31964	1.09553	-0.195995	-0.179375	0.0600443	0.0354309	0.279891	Mm.218381	chr19	42808507	42808768	192236
1459860_x_at	tripartite motif protein 2	Trim2	1.26836	0.813394	0.644942	1.29541	1.23617	1.14337	-0.175431	-0.535219	0.42148	0.292736	-0.00356197	Mm.44876				80890
1459961_a_at	Signal transducer and activator of transcription 3	Stat3	1.57206	0.942289	1.18768	1.05877	1.11554	0.970818	0.193177	-0.0538239	0.185725	-0.00716591	-0.317911	Mm.249934	chr2	167908562	167908850	20848
1459978_x_at	cyclin J-like	Ccnjl	1.12552	1.44367	1.20974	0.864511	0.973506	0.549182	-0.0716553	-0.408337	0.12231	0.0220556	0.335628	Mm.247595	chr11	43429462	43429705	380694
1460009_at	Transcribed locus		1.49288	0.96676	1.19863	1.49781	1.23781	1.25331	-0.165865	-0.150666	-0.0153484	0.037118	0.29476	Mm.396294	chr1	156858584	156859253
1460032_at			1.73921	1.87042	2.01081	1.41722	1.66187	1.06265	0.238463	-0.357276	0.28965	0.128767	-0.299604		chr8	120212640	120213041
1460048_at	Zinc finger, DHHC domain containing 13	Zdhhc13	1.44365	0.743372	0.56787	1.17166	1.21232	1.61466	0.567034	-0.27855	-0.0505123	0.0106783	-0.248649	Mm.279116				243983
1460051_at	coiled-coil domain containing 64B	Ccdc64b	4.02977	3.81138	4.10309	3.84508	3.82109	3.85572	-0.0323544	0.0459824	0.146643	-0.026217	-0.134054	Mm.59997	chr17	23393758	23396237	212733
1460117_at	Transcribed locus		2.75877	2.74464	2.71429	2.62221	2.51742	2.277	-0.197213	-0.121705	0.191697	0.0477719	0.0794463	Mm.459584	chr7	49175800	49176224
1460188_at	protein tyrosine phosphatase, non-receptor type 6	Ptpn6	1.77927	2.02623	2.18711	1.80375	1.53818	1.79582	-0.0634122	0.110845	-0.24705	-0.244313	0.44393	Mm.271799	chr6	124686333	124698735	15170
1460189_at	WD repeat domain 23	Wdr23	0.681106	1.25166	1.40715	0.945797	0.933653	0.968811	-0.36449	-0.326179	0.23875	0.0935411	0.358373	Mm.11535	chr14	54515059	54524136	28199
1460190_at	adaptor protein complex AP-1, mu 2 subunit	Ap1m2	4.63738	5.17386	5.24243	4.79675	4.7207	4.53519	-0.115293	0.666905	-0.220706	-0.468714	0.137806	Mm.22239	chr9	21045693	21062976	11768
1460197_a_at	STEAP family member 4	Steap4	2.13692	0.67733	1.01193	1.82035	1.68581	1.73025	0.0203242	-0.0633931	-0.0708828	-0.0503054	0.164257	Mm.31403	chr5	7966474	7988219	117167
1460244_at	ureidopropionase, beta	Upb1	3.07092	2.71427	2.90297	3.24592	3.02103	3.26931	-0.0575323	0.132434	-0.0235462	-0.0979991	0.0466423	Mm.441195	chr10	74850646	74883905	103149
1460259_s_at	chloride channel calcium activated 1 /// chloride channel calcium activated 2	Clca1 /// Clca2	5.01049	3.31119	3.45415	4.76875	4.77134	4.87914	0.063354	0.203408	0.196384	-0.255159	-0.207988	Mm.454553	chr3	144734468	144756863	12722 /// 80797
1460263_at	Programmed cell death 6 interacting protein	Pdcd6ip	0.928842	1.43441	1.36913	1.42808	1.07122	1.21912	-0.419686	-0.393242	0.408097	-0.0661731	0.471005	Mm.29816	chr9	113503203	113503792	18571
1460336_at	peroxisome proliferative activated receptor, gamma, coactivator 1 alpha	Ppargc1a	3.88881	2.70377	2.35112	2.03261	1.91401	2.34565	0.731531	0.797907	-0.186352	-0.369514	-0.97357	Mm.259072	chr5	51745918	51842169	19017
1460341_at	pleckstrin homology domain containing, family B (evectins) member 2	Plekhb2	1.74419	1.44168	1.48329	1.37018	1.3208	1.65005	0.0317411	-0.120335	-0.0855761	0.0266418	0.147531	Mm.292751	chr1	34794493	34824126	226971
1460347_at	keratin 14	Krt14	4.86592	4.45135	4.77967	4.72967	4.26265	4.67237	0.00327921	0.658706	-0.213466	-0.239828	-0.20869	Mm.439898	chr11	100019251	100023739	16664
1460351_at	S100 calcium binding protein A11 (calgizzarin)	S100a11	1.37864	1.32994	1.26173	1.15859	1.31042	1.29546	-0.144301	-0.15485	-0.00638962	0.0870209	0.218523	Mm.280038	chr3	93605912	93611692	20195
1460390_at	similar to sortilin-related receptor, LDLR class A repeats-containing	LOC100047936	2.08111	1.84551	2.03448	1.61402	1.33917	1.77709	0.502275	0.135777	-0.451318	-0.357025	0.17029		chr9	41718694	41875108	100047936
1460406_at	expressed sequence AI427122	AI427122	4.12121	2.92331	2.91426	4.24926	3.97477	4.39008	-0.068902	-0.236985	0.12335	0.112431	0.0701075	Mm.11869	chr9	95561978	95584758	102502
1460427_a_at	a disintegrin and metallopeptidase domain 28	Adam28	3.52179	2.6621	2.97131	3.34355	3.15706	3.62472	-0.0840607	-0.106218	0.0645437	0.174269	-0.0485344	Mm.117450	chr14	67561099	67609172	13522
1460459_at	progestin and adipoQ receptor family member V	Paqr5	2.95186	3.043	3.08501	3.33339	2.67938	3.01622	-0.162672	0.353975	-0.184504	0.220703	-0.227503	Mm.273267	chr9	61753791	61824807	74090
1460474_at	RIKEN cDNA 2610028L16 gene	2610028L16Rik	1.75004	0.627523	0.689755	1.74336	1.83887	1.66001	0.0624247	-0.679227	0.633029	0.248472	-0.2647		chr12	22297938	22298824	76368
1460517_at	RIKEN cDNA 9130409J20 gene	9130409J20Rik	0.697156	1.30556	0.828008	1.12731	1.21217	1.01069	-0.3627	0.0482883	0.155703	0.504155	-0.345445	Mm.340077	chr11	66774088	66781209	71576
1460593_at	sushi domain containing 4	Susd4	1.78455	1.71754	1.62054	1.58651	1.60732	1.72209	0.00235081	-0.224454	-0.157753	0.0648985	0.314963	Mm.331052	chr1	184732371	184733261	96935
1460599_at	endoplasmic reticulum metallopeptidase 1	Ermp1	1.89108	1.90055	1.78904	1.67593	1.40431	1.70032	0.137566	0.0208049	-0.0781241	-0.0898576	0.00961208	Mm.267131	chr19	29677768	29714417	226090
1460629_at	tripartite motif protein 16	Trim16	1.29297	1.0406	1.36113	0.920621	0.748578	0.839538	0.24233	0.309232	-0.476727	-0.100486	0.02565	Mm.117087	chr11	62658448	62659143	94092
1460639_a_at	ATX1 (antioxidant protein 1) homolog 1 (yeast)	Atox1	1.48148	1.22818	1.34322	1.4946	1.55073	1.66299	-0.254168	0.181397	-0.147652	-0.0339336	0.254357	Mm.217759	chr11	55290059	55306920	11927
1460647_a_at	nuclear receptor subfamily 2, group F, member 6	Nr2f6	0.779398	1.58603	1.51035	1.2811	1.11432	1.32251	-0.565296	-0.547134	0.399565	-0.0188532	0.731723	Mm.28989	chr8	74302806	74310932	13864
1460652_at	estrogen related receptor, alpha	Esrra	1.16479	1.55496	1.62406	1.65566	1.4673	1.53107	-0.184537	-0.2164	0.171302	-0.0557342	0.285367	Mm.386776	chr19	6978020	6987444	26379
1460657_at	wingless related MMTV integration site 10a	Wnt10a	3.93253	3.9916	4.04307	4.02256	3.98658	3.76575	0.0310392	0.210182	-0.229758	-0.348881	0.337418	Mm.5130	chr1	74724722	74737263	22409
1460681_at	CEA-related cell adhesion molecule 1	Ceacam1	1.98784	1.42049	1.35389	1.47175	1.60425	2.11505	0.0608301	0.00120783	-0.0335355	0.0368962	-0.0653987	Mm.322502	chr7	25170461	25248547	26365
1460682_s_at	CEA-related cell adhesion molecule 1 /// CEA-related cell adhesion molecule 2	Ceacam1 /// Ceacam2	3.94442	3.65258	3.59932	3.60939	3.78968	4.58469	0.109744	0.188402	-0.43446	-0.257485	0.393798	Mm.439731	chr7	25170461	25248547	26365 /// 26367
1460732_a_at	periplakin	Ppl	5.92703	5.16185	5.25916	5.58276	5.6131	5.87635	0.190106	1.06507	-0.410031	-0.242063	-0.603077	Mm.266875	chr16	5002045	5047742	19041

## Sheet: Prostate-only UGM gene set#1428
Probe Set ID	Gene Title	Gene Symbol	UGE1	UGE2	UGE3	UGE4	UGE5	UGE6	UGM1	UGM2	UGM3	UGM4	UGM5	Unigene(Avadis)	GO(Avadis)	Chromosome Number(Avadis)	Chromosome Start Index(Avadis)	Chromosome End Index(Avadis)	Entrez Gene	Ensembl
1415777_at	pancreatic lipase related protein 1	Pnliprp1	-1.7128	-1.92255	-1.86877	-1.95666	-2.41936	-2.38725	-0.147205	-0.372425	0.356754	0.112619	0.0502567	Mm.10753	GO:0006629|GO:0006629|GO:0016042|GO:0016042|GO:0005615|GO:0003824|GO:0003824|GO:0004806|GO:0004806|GO:0016787|GO:0016787	chr19	58782136	58797416	18946	ENSMUSG00000042179
1415844_at	synaptotagmin IV	Syt4	-4.14322	-3.82	-4.43893	-4.14913	-4.4964	-4.47185	0.634568	-0.0773144	-0.0318365	-0.467432	-0.0579824	Mm.233846	GO:0006810|GO:0007269|GO:0017158|GO:0048489|GO:0008021|GO:0016020|GO:0016021|GO:0016021|GO:0030054|GO:0031410|GO:0043005|GO:0045202|GO:0048471|GO:0005215|GO:0005509|GO:0005509|GO:0008270|GO:0046872	chr18	31580812	31587276	20983	ENSMUSG00000024261
1415845_at	synaptotagmin IV	Syt4	-3.27416	-2.99393	-3.48768	-3.38135	-3.30621	-3.28911	0.314269	0.0392771	-0.158998	-0.0719414	-0.122607	Mm.233846	GO:0006810|GO:0007269|GO:0017158|GO:0048489|GO:0008021|GO:0016020|GO:0016021|GO:0016021|GO:0030054|GO:0031410|GO:0043005|GO:0045202|GO:0048471|GO:0005215|GO:0005509|GO:0005509|GO:0008270|GO:0046872	chr18	31580812	31587276	20983	ENSMUSG00000024261
1415885_at	chromogranin B	Chgb	-4.70019	-4.73463	-4.76919	-5.45878	-5.2757	-5.78895	0.11812	-0.256808	0.0688887	-0.104925	0.174722	Mm.255241	GO:0005615|GO:0005515	chr2	132472906	132486812	12653	ENSMUSG00000027350
1415936_at	breast cancer anti-estrogen resistance 3	Bcar3	-1.23062	-1.04243	-0.9682	-2.16916	-1.65333	-1.48393	-0.157172	0.0754118	0.0516729	-0.255528	0.28562	Mm.45815	GO:0007242|GO:0007242|GO:0007264|GO:0007264|GO:0005622|GO:0005085|GO:0005085|GO:0005515	chr3	122411778	122522213	29815	ENSMUSG00000028121
1415958_at	solute carrier family 2 (facilitated glucose transporter), member 4	Slc2a4	-1.35661	-0.790678	-0.85181	-0.976744	-1.22957	-1.06207	-0.367152	-0.249852	0.228812	-0.0457544	0.433949	Mm.10661	GO:0006810|GO:0008643|GO:0015758|GO:0015758|GO:0042593|GO:0042593|GO:0000299|GO:0005737|GO:0005768|GO:0005792|GO:0005886|GO:0005887|GO:0009897|GO:0009897|GO:0012506|GO:0012506|GO:0016020|GO:0016021|GO:0016021|GO:0030140|GO:0030659|GO:0030659|GO:0048471|GO:0048471|GO:0005215|GO:0005351|GO:0005355|GO:0005355|GO:0005355|GO:0005355|GO:0005360|GO:0005515	chr11	69758600	69764379	20528	ENSMUSG00000018566
1415971_at	myristoylated alanine rich protein kinase C substrate	Marcks	-1.01655	-0.986399	-0.924878	-1.05202	-1.28291	-1.05039	0.101209	-0.169438	0.0474148	-0.0703106	0.0911245	Mm.30059	GO:0005737|GO:0005813|GO:0005938|GO:0016020|GO:0016020|GO:0042585|GO:0003779|GO:0005516	chr10	36822652	36828342	17118	ENSMUSG00000069662
1415973_at	myristoylated alanine rich protein kinase C substrate	Marcks	-1.06723	-1.93067	-1.83364	-1.32755	-1.20494	-0.918612	0.24742	0.0354662	-0.040103	-0.0334358	-0.209347	Mm.30059	GO:0005737|GO:0005813|GO:0005938|GO:0016020|GO:0016020|GO:0042585|GO:0003779|GO:0005516	chr10	36822652	36828342	17118
1415978_at	tubulin, beta 3	Tubb3	-7.19086	-6.99101	-6.81567	-7.50278	-7.14173	-7.60989	0.490835	0.276083	-0.475617	-0.443117	0.151819	Mm.40068	GO:0007017|GO:0007018|GO:0051258|GO:0005737|GO:0005739|GO:0005874|GO:0015630|GO:0043234|GO:0000166|GO:0003924|GO:0005198|GO:0005200|GO:0005525	chr8	126297513	126308099	22152	ENSMUSG00000062380
1416003_at	claudin 11	Cldn11	-4.22222	-2.49946	-2.65194	-4.70061	-4.69202	-4.09131	-0.0513163	-0.196072	0.1149	-0.0641975	0.196683	Mm.4425	GO:0007155|GO:0007283|GO:0008366|GO:0016338|GO:0005887|GO:0005923|GO:0005923|GO:0005923|GO:0016020|GO:0016021|GO:0016021|GO:0030054|GO:0005198|GO:0005515|GO:0005515|GO:0042802	chr3	31340823	31355202	18417	ENSMUSG00000037625
1416023_at	fatty acid binding protein 3, muscle and heart	Fabp3	-0.728981	-1.24281	-1.49172	-1.08881	-1.45022	-1.08283	0.252509	-0.048636	-0.071106	-0.161192	0.0284266	Mm.388886	GO:0006656|GO:0006810|GO:0005737|GO:0005215|GO:0005488|GO:0008289	chr4	129810947	129817763	14077	ENSMUSG00000028773 /// ENSMUSG00000056366
1416039_x_at	cysteine rich protein 61	Cyr61	-1.41371	-0.663719	-0.996866	-1.83422	-2.18366	-2.02711	0.214519	0.612308	-0.482047	-0.127954	-0.216826	Mm.1231	GO:0001558|GO:0001569|GO:0006935|GO:0007155|GO:0005576|GO:0005615|GO:0005515|GO:0005520|GO:0008201|GO:0019838	chr3	145584407	145587371	16007	ENSMUSG00000028195
1416052_at	phosphoribosyl pyrophosphate synthetase 1	Prps1	-1.62806	-1.31354	-1.45949	-1.46706	-1.72685	-1.54074	-0.0927553	-0.18463	0.176967	-0.0274582	0.127874	Mm.287178	GO:0006144|GO:0007399|GO:0009116|GO:0009116|GO:0009156|GO:0009156|GO:0009165|GO:0009165|GO:0044249|GO:0000287|GO:0000287|GO:0003824|GO:0004749|GO:0004749|GO:0016301|GO:0016301|GO:0016740|GO:0016740|GO:0016978|GO:0016978|GO:0046872	chrX	135802972	135822504	19139	ENSMUSG00000031432
1416069_at	phosphofructokinase, platelet	Pfkp	-0.938244	-1.3712	-1.07581	-1.06901	-1.21885	-0.87453	0.110505	-0.22975	0.0738687	-0.300826	0.3462	Mm.273874	GO:0006096|GO:0006096|GO:0005737|GO:0005945|GO:0005945|GO:0000166|GO:0000287|GO:0003824|GO:0003872|GO:0003872|GO:0005524|GO:0016301|GO:0016740|GO:0046872	chr13	6580417	6647978	56421	ENSMUSG00000021196
1416098_at	synaptogyrin 3	Syngr3	-2.3377	-2.20913	-2.00008	-2.75856	-2.23927	-2.48865	0.30759	-0.0551748	-0.141369	-0.393458	0.282412	Mm.26032	GO:0005887|GO:0016020|GO:0016021|GO:0016021	chr17	24412690	24417546	20974	ENSMUSG00000007021
1416107_at	neuron specific gene family member 2	Nsg2	-6.38888	-5.62304	-5.81699	-6.2351	-6.33464	-6.61847	0.256899	0.095561	-0.15054	-0.269375	0.067462	Mm.3304	GO:0007212|GO:0005773|GO:0016020|GO:0016021|GO:0016021|GO:0050780	chr11	31900423	31959202	18197	ENSMUSG00000020297
1416116_at	origin recognition complex, subunit 3-like (S. cerevisiae)	Orc3l	-0.853336	-1.81479	-1.06314	-0.378781	-1.08052	-1.05	0.0867252	-0.10495	-0.0953879	0.000896931	0.112713	Mm.399624	GO:0006260|GO:0006260|GO:0005634|GO:0005664|GO:0003677|GO:0005515	chr4	34758018	34803817	50793	ENSMUSG00000040044
1416130_at	prion protein	Prnp	-1.77339	-1.63228	-1.2926	-1.81852	-2.53504	-2.54867	-0.0866365	0.250854	-0.16221	-0.289053	0.287045	Mm.648	GO:0006139|GO:0006878|GO:0006878|GO:0006979|GO:0005783|GO:0005794|GO:0005886|GO:0016020|GO:0045121|GO:0045121|GO:0005507|GO:0005515|GO:0008017|GO:0048503	chr2	131603633	131629865	19122	ENSMUSG00000027338
1416136_at	matrix metallopeptidase 2	Mmp2	-3.23389	-1.94409	-2.09196	-4.26117	-4.09826	-4.06892	0.0727892	-0.192777	-0.0441141	0.126709	0.0373907	Mm.29564	GO:0000270|GO:0001955|GO:0006508|GO:0030574|GO:0005578|GO:0005615|GO:0004222|GO:0004222|GO:0004228|GO:0005509|GO:0005515|GO:0008233|GO:0008237|GO:0008270|GO:0016787|GO:0046872	chr8	95716424	95742548	17390	ENSMUSG00000031740
1416253_at	cyclin-dependent kinase inhibitor 2D (p19, inhibits CDK4) /// similar to P19-Ink4d	Cdkn2d /// LOC100043858	-1.49432	-1.02804	-0.590637	-1.07536	-1.20992	-1.20227	-0.447621	-0.285281	0.331792	-0.0264053	0.427515	Mm.464272	GO:0006355|GO:0007049|GO:0007605|GO:0045786|GO:0003677|GO:0003700|GO:0004861|GO:0005515|GO:0016301	chr9	21038806	21041642	100043858 /// 12581	ENSMUSG00000066860
1416313_at	myeloid/lymphoid or mixed-lineage leukemia (trithorax homolog, Drosophila); translocated to, 11	Mllt11	-2.40398	-2.50736	-2.63584	-2.79726	-2.63982	-2.80078	0.151081	-0.420282	0.0697422	0.0471201	0.152343	Mm.331208		chr3	95303869	95314872	56772	ENSMUSG00000053192
1416360_at	sorting nexin associated golgi protein 1	Snag1	-1.14831	-0.753359	-0.374192	-1.30754	-1.45292	-1.81962	0.122152	-0.285285	0.0140853	0.08957	0.0594749	Mm.33721	GO:0006810|GO:0007154|GO:0015031|GO:0005515|GO:0035091	chr13	114713060	114739423	170625	ENSMUSG00000042364
1416444_at	elongation of very long chain fatty acids (FEN1/Elo2, SUR4/Elo3, yeast)-like 2	Elovl2	-2.50209	-2.34234	-1.78678	-2.78371	-2.92953	-2.87405	0.0222425	0.0862617	-0.283763	0.00168419	0.17357	Mm.2567	GO:0000038|GO:0006633|GO:0008610|GO:0005783|GO:0005792|GO:0016020|GO:0016021|GO:0016021|GO:0016747	chr13	41193354	41231136	54326
1416452_at	ornithine aminotransferase	Oat	-1.36335	-1.20347	-1.03662	-1.32767	-1.46025	-1.29093	-0.0561123	-0.132791	0.0404949	0.0273771	0.121031	Mm.13694	GO:0005739|GO:0005739|GO:0003824|GO:0004587|GO:0005515|GO:0008483|GO:0016740|GO:0030170	chr7	132395817	132414690	18242	ENSMUSG00000030934
1416458_at	ADP-ribosylation factor 2	Arf2	-1.01636	-1.28504	-1.16551	-0.967867	-1.11479	-1.01933	-0.0691843	-0.133129	0.0590696	-0.0852652	0.228513	Mm.5061	GO:0006810|GO:0006886|GO:0006888|GO:0007264|GO:0015031|GO:0015031|GO:0015031|GO:0005622|GO:0005794|GO:0005794|GO:0000166|GO:0005215|GO:0005515|GO:0005525|GO:0005525|GO:0005525|GO:0008565	chr11	103782960	103801431	11841	ENSMUSG00000062421
1416588_at	protein tyrosine phosphatase, receptor type, N	Ptprn	-2.45814	-1.19046	-1.21767	-1.54768	-1.63947	-1.33954	0.208042	0.477085	-0.364523	-0.438757	0.11815	Mm.2902	GO:0006470|GO:0007185|GO:0016311|GO:0005615|GO:0005624|GO:0005886|GO:0016020|GO:0016021|GO:0016021|GO:0004725|GO:0004725|GO:0004872|GO:0005515|GO:0016787|GO:0016791	chr1	75130182	75147315	19275	ENSMUSG00000026204
1416662_at	sarcosine dehydrogenase	Sardh	-2.02854	-0.906198	-0.719472	-2.02194	-1.89612	-1.89799	-0.0990801	-0.167779	-0.0601616	-0.099885	0.42691	Mm.278467	GO:0006118|GO:0006546|GO:0005737|GO:0005739|GO:0005739|GO:0003824|GO:0004047|GO:0004047|GO:0008480|GO:0016491	chr2	27010401	27069275	192166	ENSMUSG00000009614
1416700_at	Rho family GTPase 3	Rnd3	-1.7171	-1.48023	-1.69508	-1.50578	-1.52029	-1.58011	-0.0674505	0.227562	0.118267	0.0188761	-0.297253	Mm.46497	GO:0007015|GO:0007155|GO:0007264|GO:0007264|GO:0005622|GO:0016020|GO:0000166|GO:0003924|GO:0005525|GO:0005525	chr2	50952443	50971120	74194	ENSMUSG00000017144
1416701_at	Rho family GTPase 3	Rnd3	-0.919684	-1.7957	-1.82795	-1.30355	-1.02641	-0.863282	0.318939	0.508213	-0.23275	-0.187612	-0.406791	Mm.46497	GO:0007015|GO:0007155|GO:0007264|GO:0007264|GO:0005622|GO:0016020|GO:0000166|GO:0003924|GO:0005525|GO:0005525	chr2	50952443	50971120	74194	ENSMUSG00000017144
1416708_a_at	GRAM domain containing 1A	Gramd1a	-1.28568	-1.01509	-0.825219	-1.57722	-1.73318	-1.65103	-0.152471	-0.423228	0.282083	-0.00231361	0.295928	Mm.27366	GO:0016020|GO:0016021	chr7	30838884	30859793	52857
1416753_at	protein kinase, cAMP dependent regulatory, type I beta	Prkar1b	-1.76924	-1.50098	-1.4341	-1.88129	-1.86011	-1.94025	0.0338306	0.00869465	-0.0521908	-0.130796	0.140461	Mm.306163	GO:0006468|GO:0006468|GO:0007165|GO:0007611|GO:0008283|GO:0009887|GO:0005737|GO:0005952|GO:0000166|GO:0004672|GO:0008603|GO:0008603|GO:0016301|GO:0030552	chr5	139270931	139383801	19085	ENSMUSG00000025855
1416761_at	hydroxysteroid 11-beta dehydrogenase 2	Hsd11b2	-4.41508	-1.20467	-1.18218	-4.91207	-4.69815	-4.81992	0.168361	0.0301056	-0.21943	-0.160009	0.180975	Mm.5079	GO:0008152|GO:0005615|GO:0005783|GO:0005792|GO:0016491	chr8	108407883	108413117	15484	ENSMUSG00000031891
1416825_at	syntrophin, acidic 1	Snta1	-1.33695	-0.963712	-0.495408	-1.17025	-1.02262	-1.47564	-0.254248	0.0125103	-0.131411	-0.233081	0.606227	Mm.1541	GO:0007528|GO:0005737|GO:0005856|GO:0016020|GO:0042383|GO:0045211|GO:0003779|GO:0005509|GO:0005515|GO:0005515|GO:0005516	chr2	154067754	154099522	20648	ENSMUSG00000027488
1416828_at	synaptosomal-associated protein 25	Snap25	-4.76287	-6.04565	-5.46478	-5.88728	-5.87182	-5.32972	0.290671	-0.0337591	-0.0529308	-0.143473	-0.0605078	Mm.45953	GO:0001504|GO:0007268|GO:0007269|GO:0007269|GO:0016081|GO:0005886|GO:0019717|GO:0030054|GO:0045202|GO:0000149	chr2	136404893	136473832	20614	ENSMUSG00000027273
1416855_at	growth arrest specific 1	Gas1	-5.4239	-2.58568	-2.55003	-6.83209	-6.45275	-5.96094	0.0341978	-0.201144	0.00127316	0.189936	-0.0242605	Mm.22701	GO:0007049|GO:0007050|GO:0007050|GO:0012501|GO:0045165|GO:0045749|GO:0048592|GO:0050680|GO:0016020|GO:0016020|GO:0046658|GO:0004872|GO:0005515|GO:0048503	chr13	60184027	60187158	14451
1416900_s_at	growth differentiation factor 1	Gdf1	-2.48419	-1.59834	-1.8139	-2.20593	-2.2363	-2.37986	-0.0173092	-0.137066	-0.128634	0.0789928	0.204017	Mm.258280	GO:0008610|GO:0046513|GO:0005576|GO:0005615|GO:0005783|GO:0005792|GO:0016020|GO:0016021|GO:0005125|GO:0008083|GO:0050291	chr8	73244763	73260580	14559	ENSMUSG00000055694
1416936_at	apoptosis-associated tyrosine kinase	Aatk	-2.13019	-1.19353	-0.990856	-2.58324	-2.65568	-2.62579	-0.160338	-0.203222	-0.0394282	0.12218	0.280807	Mm.6826	GO:0006468|GO:0006468|GO:0006915|GO:0005737|GO:0016020|GO:0016021|GO:0000166|GO:0004672|GO:0004672|GO:0004674|GO:0004713|GO:0004713|GO:0005524|GO:0016301|GO:0016740	chr11	119823414	119837626	11302	ENSMUSG00000025375
1416953_at	connective tissue growth factor	Ctgf	-2.89835	-2.1604	-1.62046	-3.91099	-3.59173	-3.26392	0.0177383	0.395233	-0.211866	-0.195505	-0.00560379	Mm.393058	GO:0001502|GO:0001503|GO:0001525|GO:0001525|GO:0001558|GO:0006260|GO:0007155|GO:0007160|GO:0007229|GO:0008543|GO:0016477|GO:0030154|GO:0005576|GO:0005576|GO:0005578|GO:0005578|GO:0005615|GO:0005178|GO:0005515|GO:0005520|GO:0008201|GO:0008201	chr10	24284928	24288066	14219	ENSMUSG00000019997
1416965_at	proprotein convertase subtilisin/kexin type 1 inhibitor	Pcsk1n	-4.31948	-3.78872	-3.71032	-4.32013	-4.27988	-4.3289	0.309668	-0.0378056	-0.1789	-0.417588	0.324626	Mm.4881	GO:0007218|GO:0016486|GO:0005615|GO:0005615|GO:0005802|GO:0030141|GO:0004867	chrX	7076780	7080774	30052	ENSMUSG00000039278
1417005_at	kinesin light chain 1	Klc1	-3.11513	-2.61013	-2.6825	-3.38264	-3.24662	-3.18002	0.159662	-0.425693	0.0965805	-0.124804	0.294254	Mm.278357	GO:0007018|GO:0008088|GO:0005737|GO:0005829|GO:0005871|GO:0005871|GO:0005874|GO:0030424|GO:0031410|GO:0035253|GO:0035253|GO:0043005|GO:0003774|GO:0003777|GO:0005488|GO:0005515	chr12	112206656	112242704	16593
1417051_at	protocadherin 8	Pcdh8	-2.46373	-2.10578	-2.20761	-2.44999	-2.61279	-2.12548	0.12415	-0.067986	-0.0428371	0.0542231	-0.0675516	Mm.390715	GO:0001756|GO:0007155|GO:0007156|GO:0016331|GO:0005887|GO:0016020|GO:0016021|GO:0005509|GO:0005515	chr14	78500926	78505467	18530	ENSMUSG00000036422
1417073_a_at	quaking	Qk	-1.66035	-2.41246	-1.97316	-2.4244	-1.94614	-1.96815	0.278554	0.0762119	-0.0799542	-0.0702839	-0.204525	Mm.393282	GO:0001570|GO:0006397|GO:0006417|GO:0006810|GO:0007275|GO:0007283|GO:0008366|GO:0008380|GO:0030154|GO:0042552|GO:0042692|GO:0042759|GO:0051028|GO:0005634|GO:0005737|GO:0005737|GO:0003676|GO:0003723|GO:0003723	chr17	10053535	10163211	19317	ENSMUSG00000062078
1417191_at	DnaJ (Hsp40) homolog, subfamily B, member 9	Dnajb9	-0.743823	-1.51016	-1.66689	-0.982269	-0.994662	-0.721826	0.216951	0.222445	-0.272326	-0.195165	0.0280962	Mm.27432	GO:0006457|GO:0005615|GO:0005737|GO:0005783|GO:0031072|GO:0051082	chrX	152884786	152885858	27362	ENSMUSG00000014905
1417195_at	WW, C2 and coiled-coil domain containing 2	Wwc2	-1.28166	-1.14823	-1.37003	-2.18152	-1.76258	-1.43139	0.211253	0.0163851	-0.107925	-0.0864582	-0.0332556	Mm.235074	GO:0005515	chr8	49324835	49489735	52357
1417196_s_at	WW, C2 and coiled-coil domain containing 2	Wwc2	-1.56978	-1.46745	-1.44824	-2.18005	-1.90287	-1.54271	0.272372	-0.0614996	-0.162983	-0.0929718	0.045084	Mm.235074	GO:0005515	chr8	49324835	49489735	52357
1417276_at	tubby-like protein 2	Tulp2	-2.35258	-0.940438	-0.946583	-2.56541	-2.58473	-2.5143	-0.0175338	0.167466	-0.165671	-0.447109	0.462848	Mm.439742	GO:0008081	chr7	45381796	45390967	56734	ENSMUSG00000023467
1417305_at	SPEG complex locus	Speg	-1.62351	-1.5464	-1.33159	-1.85866	-2.06455	-2.08329	0.00886154	0.047863	-0.0264506	-0.0993857	0.0691114	Mm.275397	GO:0006468|GO:0030154|GO:0000166|GO:0004672|GO:0004674|GO:0005524|GO:0016301|GO:0016740	chr1	75284157	75287712	11790
1417318_at	deleted in bladder cancer 1 (human)	Dbc1	-1.30906	-1.16634	-1.38669	-1.2447	-1.47897	-1.58482	-0.0145235	-0.245986	0.0992727	0.116579	0.0446577	Mm.248788	GO:0007049|GO:0007050|GO:0008219|GO:0045786|GO:0005615|GO:0005737|GO:0005737|GO:0005515	chr4	68247737	68440758	56710	ENSMUSG00000028351
1417319_at	poliovirus receptor-related 3	Pvrl3	-0.75004	-1.50569	-1.31433	-0.811955	-0.947032	-0.89972	0.23564	0.17577	-0.133663	-0.0256987	-0.252049	Mm.440435	GO:0007155|GO:0007156|GO:0016337|GO:0005615|GO:0005886|GO:0005911|GO:0005913|GO:0016020|GO:0016021|GO:0043296|GO:0004872|GO:0005515|GO:0042803	chr16	46366179	46416233	58998
1417376_a_at	cell adhesion molecule 1	Cadm1	-1.0384	-1.68317	-1.57143	-1.42047	-1.54866	-1.99704	0.425408	0.191039	-0.216551	-0.141695	-0.258203	Mm.234832	GO:0006915|GO:0006955|GO:0007049|GO:0007155|GO:0007155|GO:0007275|GO:0007283|GO:0007416|GO:0016338|GO:0030154|GO:0045786|GO:0005737|GO:0005856|GO:0005886|GO:0008021|GO:0016020|GO:0016021|GO:0016021|GO:0030424|GO:0030425|GO:0045202|GO:0005515|GO:0005515	chr9	47281251	47604379	54725
1417377_at	cell adhesion molecule 1	Cadm1	-1.24426	-2.27452	-2.05385	-1.31269	-1.50948	-1.42373	0.183425	-0.342238	0.0765572	0.0712061	0.0110474	Mm.234832	GO:0006915|GO:0006955|GO:0007049|GO:0007155|GO:0007155|GO:0007275|GO:0007283|GO:0007416|GO:0016338|GO:0030154|GO:0045786|GO:0005737|GO:0005856|GO:0005886|GO:0008021|GO:0016020|GO:0016021|GO:0016021|GO:0030424|GO:0030425|GO:0045202|GO:0005515|GO:0005515	chr9	47281251	47604379	54725
1417378_at	cell adhesion molecule 1	Cadm1	-1.08792	-1.83288	-2.02661	-1.34717	-1.34056	-1.46431	0.252302	0.173554	-0.136219	-0.0455084	-0.244133	Mm.234832	GO:0006915|GO:0006955|GO:0007049|GO:0007155|GO:0007155|GO:0007275|GO:0007283|GO:0007416|GO:0016338|GO:0030154|GO:0045786|GO:0005737|GO:0005856|GO:0005886|GO:0008021|GO:0016020|GO:0016021|GO:0016021|GO:0030424|GO:0030425|GO:0045202|GO:0005515|GO:0005515	chr9	47281251	47604379	54725
1417388_at	brain expressed X-linked 2	Bex2	-1.52459	-1.28302	-1.19383	-0.979678	-1.23801	-1.21101	0.0642576	0.0941019	-0.10052	-0.0783253	0.020483	Mm.94160	GO:0005737	chrX	131412927	131414496	12069	ENSMUSG00000042750
1417400_at	retinoic acid induced 14	Rai14	-0.905802	-1.20995	-1.12475	-1.14828	-1.1638	-0.942903	0.00268745	-0.24992	0.260678	0.181669	-0.195113	Mm.212395	GO:0006355|GO:0005737|GO:0005739|GO:0005856|GO:0003677|GO:0003700|GO:0005515	chr15	10513702	10658244	75646
1417411_at	nucleosome assembly protein 1-like 5	Nap1l5	-3.24102	-3.73323	-3.33827	-3.32696	-3.2735	-3.31457	0.468242	-0.0507584	-0.152134	-0.0612497	-0.204101	Mm.389747	GO:0006334|GO:0005634	chr6	58834815	58836658	58243
1417414_at	septin 3	2008-09-03	-2.76345	-2.03506	-2.13482	-3.2777	-3.07506	-3.26959	-0.0171261	-0.29547	0.169251	0.145115	-0.00177097	Mm.309707	GO:0007049|GO:0051301|GO:0005737|GO:0016020|GO:0000166|GO:0005525	chr15	82102656	82119632	24050	ENSMUSG00000022456
1417428_at	guanine nucleotide binding protein (G protein), gamma 3 subunit	Gng3	-3.94897	-3.65974	-3.39793	-4.65188	-4.28881	-4.72928	-0.000149727	0.189306	-0.327489	-0.151435	0.289765	Mm.329700	GO:0000187|GO:0007165|GO:0007165|GO:0007186|GO:0007186|GO:0005834|GO:0005834|GO:0016020|GO:0003924|GO:0003924|GO:0004871|GO:0004871|GO:0005083	chr19	8904852	8906266	14704	ENSMUSG00000071658
1417429_at	flavin containing monooxygenase 1	Fmo1	-2.15633	-1.40571	-1.18844	-2.47238	-2.27497	-1.98366	0.227456	0.476609	-0.451844	-0.44157	0.18935	Mm.976	GO:0006118|GO:0006810|GO:0005783|GO:0005792|GO:0016020|GO:0016021|GO:0031227|GO:0004497|GO:0004499|GO:0005215|GO:0016491|GO:0050660|GO:0050661	chr1	164666235	164703285	14261	ENSMUSG00000040181
1417430_at	cerebellar degeneration-related 2	Cdr2	-1.15611	-1.22409	-1.22404	-1.43932	-1.63243	-1.51113	0.183844	0.131482	-0.133644	-0.214645	0.0329618	Mm.1640	GO:0005737|GO:0005515	chr7	120748184	120773433	12585	ENSMUSG00000030878
1417447_at	transcription factor 21	Tcf21	-4.05489	-3.50148	-3.37991	-7.43036	-7.30042	-7.07993	-0.04778	-0.257569	0.0934448	0.0517273	0.160179	Mm.16497	GO:0001658|GO:0006350|GO:0006355|GO:0007548|GO:0009887|GO:0045449|GO:0005634|GO:0005667|GO:0003677|GO:0003700|GO:0003700|GO:0005515|GO:0030528	chr10	22506694	22509559	21412	ENSMUSG00000045680
1417486_at	src homology 2 domain-containing transforming protein D	Shd	-1.79571	-1.44876	-1.33671	-2.11278	-2.41485	-2.23978	-0.236608	-0.379358	0.229872	0.165833	0.220261	Mm.20908	GO:0007242|GO:0007242	chr17	55563774	55569765	20420	ENSMUSG00000039154
1417489_at	neuropeptide Y receptor Y2	Npy2r	-3.82163	-3.89644	-3.42421	-3.81765	-3.84398	-3.85099	0.403047	0.0166922	-0.0905991	-0.301788	-0.0273523	Mm.1433	GO:0007165|GO:0007186|GO:0007218|GO:0016020|GO:0016021|GO:0016021|GO:0001584|GO:0001601|GO:0004871|GO:0004872|GO:0004930|GO:0004983|GO:0004983	chr3	82624309	82634013	18167	ENSMUSG00000028004
1417524_at	cornichon homolog 2 (Drosophila) /// similar to cornichon homolog 2 (Drosophila)	Cnih2 /// LOC100044812	-2.05	-1.6758	-1.41584	-2.66717	-2.66536	-2.79989	0.106342	0.0737085	-0.115969	-0.194737	0.130656	Mm.299737	GO:0007242|GO:0005615|GO:0016020|GO:0016021|GO:0016021	chr19	5092867	5098418	100044812 /// 12794	ENSMUSG00000024873
1417526_at	poly(rC) binding protein 3	Pcbp3	-2.12711	-1.37304	-1.2367	-2.01906	-2.35758	-2.29195	-0.245782	-0.392669	0.249689	-0.0793161	0.468082	Mm.272803	GO:0005737|GO:0030529|GO:0003677|GO:0003723	chr10	76205571	76405637	59093	ENSMUSG00000001120
1417529_at	RAB33A, member of RAS oncogene family	Rab33a	-1.46954	-1.43719	-1.21995	-1.57376	-1.47597	-1.5498	-0.207532	-0.495303	0.191813	0.0151348	0.495887	Mm.2015	GO:0007264|GO:0015031|GO:0005622|GO:0016020|GO:0000166|GO:0005525	chrX	44763941	44774867	19337	ENSMUSG00000031104
1417552_at	fibroblast activation protein	Fap	-4.78087	-4.95555	-4.1334	-5.149	-5.10648	-4.84938	0.0393343	-0.0768652	0.0662184	0.171304	-0.199997	Mm.41816	GO:0006508|GO:0016020|GO:0016021|GO:0016021|GO:0004252|GO:0004274|GO:0004287|GO:0008233|GO:0008236|GO:0016787	chr2	62301781	62374860	14089	ENSMUSG00000000392
1417709_at	cytochrome P450, family 46, subfamily a, polypeptide 1	Cyp46a1	-1.07496	-1.46469	-0.922373	-1.1986	-1.5644	-1.47296	0.176557	0.188376	-0.0720839	-0.237133	-0.0557156	Mm.41911	GO:0006118|GO:0006629|GO:0008202|GO:0008203|GO:0005615|GO:0005783|GO:0005792|GO:0016020|GO:0016021|GO:0004497|GO:0005506|GO:0016491|GO:0020037|GO:0046872	chr12	108782185	108809770	13116	ENSMUSG00000021259
1417746_at	complexin 1	Cplx1	-6.97693	-6.44089	-6.61216	-6.89449	-6.81373	-7.0083	0.165212	-0.383563	-0.0827065	-0.115184	0.416237	Mm.5195	GO:0006810|GO:0006836|GO:0006836|GO:0006887|GO:0016079|GO:0030073|GO:0005737|GO:0031201|GO:0005326|GO:0019905	chr5	108758860	108790314	12889
1417760_at	nuclear receptor subfamily 0, group B, member 1	Nr0b1	-2.07547	-1.80636	-1.1275	-2.44879	-2.5304	-2.13234	-0.00457525	-0.169888	0.249411	-0.190943	0.115995	Mm.5180	GO:0006350|GO:0006355|GO:0016481|GO:0030154|GO:0030238|GO:0030238|GO:0005626|GO:0005634|GO:0005634|GO:0005737|GO:0005737|GO:0042788|GO:0003677|GO:0003677|GO:0003700|GO:0003707|GO:0003723|GO:0004872|GO:0004879|GO:0004879|GO:0016564	chrX	82444482	82448666	11614	ENSMUSG00000025056
1417788_at	synuclein, gamma	Sncg	-6.81782	-6.44876	-6.56781	-6.99837	-6.75143	-6.9124	0.6999	0.245513	-0.50767	-0.390984	-0.0467596	Mm.282800	GO:0005737|GO:0005737|GO:0030424|GO:0043025	chr14	33199366	33203881	20618	ENSMUSG00000023064
1417846_at	Unc-51 like kinase 2 (C. elegans)	Ulk2	-0.599117	-1.17456	-1.55372	-1.13651	-1.03712	-0.668729	0.370032	0.0440369	-0.112185	-0.029624	-0.272261	Mm.162025	GO:0006468|GO:0000166|GO:0004672|GO:0004674|GO:0005524|GO:0016301|GO:0016740	chr11	61591791	61671204	29869	ENSMUSG00000004798
1417847_at	Unc-51 like kinase 2 (C. elegans)	Ulk2	-0.601345	-1.54783	-1.44826	-1.0232	-1.15092	-0.658438	0.387569	0.0160513	-0.0410318	-0.085639	-0.276954	Mm.162025	GO:0006468|GO:0000166|GO:0004672|GO:0004674|GO:0005524|GO:0016301|GO:0016740	chr11	61591791	61671204	29869	ENSMUSG00000004798
1417851_at	chemokine (C-X-C motif) ligand 13	Cxcl13	-2.07462	-2.00343	-3.10046	-1.90627	-2.18924	-2.09457	0.126621	0.287597	-0.225844	-0.340096	0.151723	Mm.10116	GO:0006935|GO:0006954|GO:0006955|GO:0048535|GO:0005576|GO:0005615|GO:0005125|GO:0008009	chr5	96197223	96201370	55985	ENSMUSG00000023078
1417872_at	four and a half LIM domains 1	Fhl1	-1.21961	-1.09042	-1.22602	-1.37658	-1.19906	-1.36389	-0.201213	-0.341627	0.0765591	0.25641	0.209868	Mm.3126	GO:0007275|GO:0030154|GO:0005737|GO:0008270|GO:0020037|GO:0046872	chrX	53078544	53140130	14199	ENSMUSG00000023092
1417879_at	neuron derived neurotrophic factor	Nenf	-1.50955	-0.798324	-0.584959	-1.12102	-1.37828	-1.28539	-0.359165	-0.250875	0.184394	-0.0923929	0.51804	Mm.46444	GO:0043410|GO:0005615|GO:0005615|GO:0008083|GO:0020037|GO:0046914	chr1	193007403	193018733	66208	ENSMUSG00000037499
1417885_at	microtubule-associated protein tau	Mapt	-1.29764	-1.31081	-1.33625	-1.35814	-1.48837	-1.03937	0.320251	0.0300093	-0.210774	-0.258977	0.11949	Mm.1287	GO:0000226|GO:0007017|GO:0007026|GO:0031116|GO:0045773|GO:0005737|GO:0005856|GO:0005874|GO:0005875|GO:0005886|GO:0016020|GO:0030424|GO:0030424|GO:0030426|GO:0045298|GO:0005515|GO:0005519|GO:0008017	chr11	104047553	104145367	17762	ENSMUSG00000018411
1417917_at	calponin 1	Cnn1	-4.54412	-4.08385	-3.90555	-5.46845	-5.18483	-5.10096	-0.254601	-0.035615	0.195425	-0.0299654	0.124758	Mm.4356	GO:0006939|GO:0031032|GO:0003779|GO:0005516	chr9	21849667	21859129	12797	ENSMUSG00000001349
1417954_at	somatostatin	Sst	-4.95366	-3.93223	-3.8493	-5.69226	-5.59045	-5.74771	-0.136744	-0.485461	0.15262	0.122311	0.347274	Mm.2453	GO:0030334|GO:0005576|GO:0005576|GO:0005615|GO:0005179|GO:0005179	chr16	23804921	23806260	20604	ENSMUSG00000004366
1417962_s_at	growth hormone receptor	Ghr	-0.809016	-2.23622	-2.15998	-1.17432	-0.980151	-0.900501	0.175385	0.0447865	-0.041647	0.170748	-0.349273	Mm.3986	GO:0006897|GO:0005634|GO:0005886|GO:0016020|GO:0016021|GO:0016021|GO:0019898|GO:0004872|GO:0004896|GO:0004903|GO:0005515|GO:0017046	chr15	3267759	3533231	14600	ENSMUSG00000055737
1417988_at	regulated endocrine-specific protein 18	Resp18	-4.49688	-4.50771	-4.49238	-4.42652	-4.59685	-4.53846	-0.170018	-0.731802	0.222633	0.0274029	0.651785	Mm.4032	GO:0005615|GO:0005783	chr1	75155284	75161554	19711	ENSMUSG00000033061
1418003_at	RIKEN cDNA 1190002H23 gene	1190002H23Rik	-3.5912	-2.65141	-2.43285	-3.75647	-3.6972	-3.58438	-0.500805	-0.418393	0.330413	-0.0628505	0.651635	Mm.29811	GO:0007049|GO:0007049|GO:0005634|GO:0005737|GO:0005737|GO:0005515|GO:0030295	chr14	78022904	78035988	66214
1418046_at	nucleosome assembly protein 1-like 2	Nap1l2	-2.01716	-3.55239	-3.03961	-2.58348	-2.40262	-2.65628	0.0752878	-0.150134	-0.156203	0.14965	0.0814009	Mm.439770	GO:0006334|GO:0005634	chrX	99386777	99389359	17954
1418062_at	eukaryotic translation elongation factor 1 alpha 2	Eef1a2	-1.15894	-1.62203	-1.60191	-1.16736	-1.20426	-1.04801	0.628616	0.537522	0.0217562	-1.1736	-0.0142946	Mm.2645	GO:0006412|GO:0006412|GO:0006414|GO:0006414|GO:0006916|GO:0005737|GO:0005737|GO:0005853|GO:0000166|GO:0003746|GO:0003746|GO:0003924|GO:0005515|GO:0005525|GO:0005525	chr2	181077099	181086422	13628	ENSMUSG00000016349
1418066_at	cofilin 2, muscle	Cfl2	-0.879815	-1.71702	-1.72241	-1.11795	-0.978016	-1.13044	0.178537	-0.253844	0.092576	0.149101	-0.166372	Mm.276826	GO:0005622|GO:0005737|GO:0005856|GO:0003779|GO:0005515	chr12	55776914	55781006	12632
1418067_at	cofilin 2, muscle	Cfl2	-0.994124	-1.21797	-1.20346	-0.989869	-1.01124	-0.877524	0.0559292	-0.0873432	-0.0021925	0.0541964	-0.0205946	Mm.276826	GO:0005622|GO:0005737|GO:0005856|GO:0003779|GO:0005515	chr12	55776914	55781006	12632
1418100_at	RIKEN cDNA A030009H04 gene	A030009H04Rik	-1.48482	-1.81407	-1.57087	-1.91237	-1.8329	-1.56445	0.229513	0.070797	-0.147095	-0.124262	-0.0289507	Mm.5324		chr11	69156965	69158836	80515	ENSMUSG00000043419
1418149_at	chromogranin A	Chga	-5.12775	-4.5534	-4.58369	-4.92985	-4.93377	-5.05262	0.145713	-0.129528	-0.0644493	-0.413317	0.461576	Mm.4137	GO:0005615|GO:0005509|GO:0005515	chr12	102956072	102966077	12652	ENSMUSG00000021194
1418161_at	junctophilin 3	Jph3	-3.2396	-2.57851	-2.67549	-3.3708	-3.03326	-2.93457	0.0148654	-0.392404	-0.0267987	-0.0656991	0.470036	Mm.306870	GO:0040011|GO:0005783|GO:0005792|GO:0016020|GO:0016021|GO:0016021	chr8	124616652	124676935	57340
1418178_at	similar to Ina protein	LOC100047943	-4.7756	-5.0539	-5.00291	-5.54518	-5.27333	-5.24418	0.211617	-0.28438	0.0118093	-0.0867357	0.147693		GO:0045104|GO:0060052|GO:0005882|GO:0005883|GO:0005198	chr19	47067991	47078684	100047943
1418220_at	forkhead box F2	Foxf2	-3.16345	-3.67698	-3.71501	-5.43045	-4.95211	-5.28261	0.140006	-0.0146389	0.00727653	-0.0308218	-0.101821	Mm.390554	GO:0006355|GO:0006366|GO:0030198|GO:0030198|GO:0042249|GO:0042249|GO:0045892|GO:0048566|GO:0005634|GO:0005634|GO:0005667|GO:0003677|GO:0003677|GO:0003677|GO:0003677|GO:0003700|GO:0003700|GO:0003702|GO:0003713|GO:0043565	chr13	31633243	31638869	14238	ENSMUSG00000038402
1418268_at	5-hydroxytryptamine (serotonin) receptor 3A	Htr3a	-4.43729	-4.43118	-4.89517	-4.62469	-4.47069	-4.87246	-0.165069	-0.363541	-0.0424471	-0.119683	0.69074	Mm.4831	GO:0006810|GO:0006811|GO:0005615|GO:0016020|GO:0016021|GO:0016021|GO:0030054|GO:0045202|GO:0045211|GO:0004872|GO:0005216|GO:0005230|GO:0030594	chr9	48651145	48662968	15561
1418269_at	lysyl oxidase-like 3	Loxl3	-2.38008	-1.59529	-1.77539	-2.22911	-2.26462	-2.34462	-0.169835	-0.173179	0.0184898	-0.0399218	0.364446	Mm.380433	GO:0005615|GO:0016020|GO:0004720|GO:0005044|GO:0005507|GO:0016491|GO:0046872	chr6	82999830	83017060	16950	ENSMUSG00000000693
1418285_at	ephrin B1	Efnb1	-1.29302	-0.334071	-0.447368	-1.31898	-1.22057	-1.61141	-0.154379	-0.15617	-0.0231218	0.0308113	0.302861	Mm.3374	GO:0001755|GO:0007275|GO:0007399|GO:0007411|GO:0009880|GO:0030154|GO:0042102|GO:0005615|GO:0016020|GO:0016021|GO:0016021|GO:0045121|GO:0005515|GO:0046875	chrX	95338887	95351710	13641	ENSMUSG00000031217
1418299_at	dihydropyrimidinase-like 4	Dpysl4	-1.50055	-1.12322	-1.04218	-1.42244	-1.29763	-1.36478	-0.160995	0.346228	-0.119551	-0.131933	0.0662503	Mm.250414	GO:0005737|GO:0005515|GO:0016787	chr7	138937320	138953091	26757	ENSMUSG00000025478
1418314_a_at	ataxin 2 binding protein 1	A2bp1	-3.01919	-3.66063	-3.36981	-2.9952	-3.84662	-3.07396	-0.153583	-0.496079	-0.00803089	0.286275	0.371416	Mm.370334	GO:0000166|GO:0003676|GO:0003723	chr16	5800113	7325444	268859	ENSMUSG00000008658
1418414_at	potassium voltage-gated channel, subfamily H (eag-related), member 1	Kcnh1	-1.65906	-1.24005	-1.14354	-1.87095	-1.3283	-1.96323	-0.217729	-0.207383	0.24481	0.128894	0.0514088	Mm.4489	GO:0000160|GO:0006355|GO:0006355|GO:0006810|GO:0006811|GO:0006811|GO:0006812|GO:0006813|GO:0007165|GO:0005887|GO:0016020|GO:0016021|GO:0016021|GO:0000155|GO:0004871|GO:0005216|GO:0005216|GO:0005244|GO:0005249|GO:0005249|GO:0005261|GO:0005267|GO:0005516|GO:0030955	chr1	193891617	194208062	16510	ENSMUSG00000058248
1418456_a_at	chemokine (C-X-C motif) ligand 14	Cxcl14	-1.92224	-2.34145	-2.08891	-2.99712	-2.91641	-2.81449	-0.115092	-0.0319529	-0.0395155	-0.0337868	0.220348	Mm.30211	GO:0006955|GO:0005576|GO:0005615|GO:0005615|GO:0005794|GO:0005125|GO:0008009	chr13	56298174	56306173	57266	ENSMUSG00000021508
1418457_at	chemokine (C-X-C motif) ligand 14	Cxcl14	-1.6945	-1.48177	-1.28346	-2.0955	-2.40402	-2.42457	-0.69374	-0.349014	0.308771	0.0232821	0.710702	Mm.30211	GO:0006955|GO:0005576|GO:0005615|GO:0005615|GO:0005794|GO:0005125|GO:0008009	chr13	56298174	56306173	57266	ENSMUSG00000021508
1418471_at	placental growth factor	Pgf	-2.18827	-1.45711	-1.1683	-2.45288	-2.30037	-2.50351	-0.441528	-0.438277	0.391357	0.168728	0.31972	Mm.4809	GO:0000074|GO:0001525|GO:0001658|GO:0007275|GO:0008283|GO:0030154|GO:0005615|GO:0016020|GO:0008083	chr12	86055739	86066779	18654
1418478_at	LIM domain only 1	Lmo1	-2.72346	-1.57091	-1.28128	-2.58332	-2.68191	-2.41958	-0.367423	-0.148606	0.223847	-0.199616	0.491796	Mm.360145	GO:0007275|GO:0008283|GO:0009987|GO:0003700|GO:0008270|GO:0046872	chr7	108929740	108961690	109594
1418480_at	pro-platelet basic protein	Ppbp	-1.12886	-2.53667	-1.18814	-1.81875	-1.32391	-1.69597	0.264573	0.172809	-0.216364	-0.0997934	-0.121222	Mm.293614	GO:0006955|GO:0006955|GO:0005576|GO:0005576|GO:0005125|GO:0005125|GO:0008009|GO:0008009	chr5	91843717	91845260	57349	ENSMUSG00000029372
1418483_a_at	glycoprotein galactosyltransferase alpha 1, 3	Ggta1	-1.50692	-1.89029	-1.23965	-1.9189	-2.02756	-1.934	-0.0286207	0.0795155	-0.141773	-0.030261	0.121141	Mm.281124	GO:0005975|GO:0016020|GO:0016021|GO:0016021|GO:0016740|GO:0016757|GO:0016758|GO:0030145|GO:0046872|GO:0047276	chr2	35222189	35283458	14594	ENSMUSG00000035778
1418484_at	tektin 2	Tekt2	-2.401	-1.05133	-0.79905	-2.29464	-2.66023	-2.68277	-0.234667	-0.0554199	-0.0102205	0.0368843	0.263423	Mm.23895	GO:0000226|GO:0001539|GO:0030030|GO:0030317|GO:0005874|GO:0005198	chr4	125824424	125827950	24084	ENSMUSG00000028845
1418494_at	early B-cell factor 2	Ebf2	-0.661471	-1.33873	-0.75036	-1.1363	-1.0769	-1.31824	0.191427	0.441444	-0.3931	-0.276618	0.0368466	Mm.319947	GO:0006350|GO:0006355|GO:0007275|GO:0045449|GO:0045941|GO:0005634|GO:0003677|GO:0003677|GO:0005515|GO:0008270|GO:0030528|GO:0046872	chr14	66188719	66384275	13592	ENSMUSG00000022053
1418500_at	nucleosome assembly protein 1-like 3	Nap1l3	-2.27581	-3.5303	-3.69808	-2.21673	-2.57783	-2.30009	0.369844	0.301874	-0.1671	-0.0798159	-0.424805	Mm.71004	GO:0006334|GO:0006334|GO:0005634|GO:0005634|GO:0005737|GO:0003677	chrX	118511501	118514329	54561
1418545_at	WASP family 1	Wasf1	-1.30241	-0.55539	-0.75306	-1.07018	-1.18033	-1.4529	0.0598888	-0.119852	0.109492	-0.123192	0.0736628	Mm.41353	GO:0000902|GO:0006461|GO:0006928|GO:0030041|GO:0005737|GO:0005739|GO:0005741|GO:0005856|GO:0005856|GO:0015629|GO:0030027|GO:0003779|GO:0003779|GO:0005515	chr10	40571990	40627141	83767	ENSMUSG00000019831
1418588_at	neurensin 1	Nrsn1	-3.9583	-3.74106	-3.89638	-4.07994	-4.07751	-4.28872	0.148215	-0.13079	-0.166301	-0.0927	0.241578	Mm.4766	GO:0007399|GO:0016020|GO:0016021|GO:0016021|GO:0016023|GO:0030426|GO:0043005|GO:0043025	chr13	25259503	25277547	22360	ENSMUSG00000048978
1418664_at	multiple PDZ domain protein	Mpdz	-1.05949	-1.99881	-1.8942	-1.28195	-1.22596	-0.944632	0.144216	-0.0496674	0.0491705	0.118906	-0.262629	Mm.153039	GO:0007155|GO:0005923|GO:0005923|GO:0016020|GO:0019717|GO:0030054|GO:0042995|GO:0045202|GO:0005515|GO:0005515	chr4	80749730	80913903	17475	ENSMUSG00000028402
1418673_at	snail homolog 2 (Drosophila)	Snai2	-1.66797	-2.75179	-2.31127	-2.08142	-1.99185	-1.81096	-0.0224981	-0.115346	0.103722	0.120781	-0.0866566	Mm.4272	GO:0006350|GO:0006355|GO:0007275|GO:0009314|GO:0009314|GO:0045884|GO:0005622|GO:0005634|GO:0005634|GO:0003676|GO:0003677|GO:0008270|GO:0046872	chr16	14619420	14622966	20583	ENSMUSG00000022676
1418677_at	actinin alpha 3	Actn3	-1.32282	-0.845085	-0.821324	-1.07746	-0.887955	-1.17556	-0.224112	-0.0553432	-0.0361614	-0.454303	0.76992	Mm.5316	GO:0006936|GO:0048041|GO:0005865|GO:0005925|GO:0003779|GO:0005509|GO:0005515|GO:0005515|GO:0030674|GO:0042803|GO:0051015|GO:0051015	chr19	4861221	4877889	11474	ENSMUSG00000006457
1418690_at	protein tyrosine phosphatase, receptor type Z, polypeptide 1	Ptprz1	-1.89034	-2.13809	-1.808	-2.16954	-2.16318	-2.16816	0.264394	0.0910177	-0.0208936	-0.210888	-0.123632	Mm.41639	GO:0006470|GO:0006470|GO:0006730|GO:0006730|GO:0007185|GO:0007409|GO:0016311|GO:0005578|GO:0005615|GO:0005886|GO:0016021|GO:0004089|GO:0004089|GO:0004721|GO:0004725|GO:0004727|GO:0004872|GO:0005515|GO:0008270|GO:0008270|GO:0016787|GO:0016791	chr6	22825722	22954679	19283
1418743_a_at	tescalcin /// similar to Tescalcin	LOC100047138 /// Tesc	-1.8007	-1.14425	-1.92846	-1.84492	-1.89282	-1.89751	-0.357571	-0.19138	0.130419	0.0454526	0.373079	Mm.273285	GO:0006883|GO:0001726|GO:0005634|GO:0005737|GO:0030027|GO:0000287|GO:0005509|GO:0005509|GO:0005515|GO:0019212	chr5	118288772	118322900	100047138 /// 57816	ENSMUSG00000029359
1418744_s_at	tescalcin /// similar to Tescalcin	LOC100047138 /// Tesc	-3.22371	-1.35064	-1.71741	-3.01064	-3.47585	-3.56155	-0.430532	-0.287241	0.329205	0.0922985	0.296269	Mm.273285	GO:0006883|GO:0001726|GO:0005634|GO:0005737|GO:0030027|GO:0000287|GO:0005509|GO:0005509|GO:0005515|GO:0019212	chr5	118288772	118322900	100047138 /// 57816	ENSMUSG00000029359
1418754_at	adenylate cyclase 8	Adcy8	-1.66065	-1.10772	-1.2131	-1.34139	-1.47945	-1.53696	0.766212	0.107228	-1.23814	0.11937	0.245329	Mm.1425	GO:0006171|GO:0006508|GO:0007190|GO:0007242|GO:0009190|GO:0005886|GO:0016020|GO:0016021|GO:0000287|GO:0004016|GO:0004289|GO:0016829|GO:0016849|GO:0046872	chr15	64528778	64751833	11514	ENSMUSG00000022376
1418776_at	RIKEN cDNA 5830443L24 gene	5830443L24Rik	-0.857263	-1.14042	-1.56502	-1.37202	-1.44538	-1.36025	0.0465651	-0.280961	0.267945	0.135646	-0.169197	Mm.458519	GO:0006955|GO:0006955|GO:0003924|GO:0003924|GO:0005525|GO:0005525	chr5	105254454	105325423	76074	ENSMUSG00000034438
1418783_at	transient receptor potential cation channel, subfamily M, member 5	Trpm5	-3.0157	-2.59166	-2.56215	-3.12672	-3.01848	-3.21203	-0.0364723	0.131611	-0.142211	-0.093504	0.140575	Mm.286668	GO:0006810|GO:0006811|GO:0016020|GO:0016021|GO:0016021|GO:0004872|GO:0005216	chr7	142880606	142904032	56843	ENSMUSG00000009246
1418789_at	syntrophin, gamma 2	Sntg2	-2.3259	-2.26788	-1.99861	-2.23741	-2.54727	-2.41562	-0.088357	-0.0688372	0.1454	-0.105661	0.117458	Mm.279765	GO:0005737|GO:0005856|GO:0016020|GO:0003779|GO:0005515	chr12	30760531	30959383	268534	ENSMUSG00000020672
1418922_at	cell adhesion molecule 3	Cadm3	-1.98487	-1.83399	-1.83974	-2.20403	-2.1201	-2.30549	-0.101867	-0.0929866	-0.126531	0.00754166	0.313843	Mm.330524	GO:0007155|GO:0007156|GO:0007157|GO:0008104|GO:0005615|GO:0005911|GO:0016020|GO:0016021|GO:0016021|GO:0030054|GO:0005509|GO:0005515|GO:0042803	chr1	175170559	175204347	94332	ENSMUSG00000005338
1418934_at	mab-21-like 2 (C. elegans)	Mab21l2	-3.31114	-2.56029	-2.59315	-2.75385	-2.71498	-2.91085	0.39852	0.43634	-0.366453	-0.431339	-0.0370665	Mm.389466	GO:0008284|GO:0010172|GO:0043010	chr3	86631522	86634559	23937
1418937_at	deiodinase, iodothyronine, type II	Dio2	-2.24207	-3.90557	-3.57153	-2.20623	-2.56197	-2.4304	0.0161352	-0.733292	0.444936	0.46937	-0.197147	Mm.21389	GO:0042404|GO:0042446|GO:0005615|GO:0016020|GO:0016021|GO:0004800|GO:0004800|GO:0008430|GO:0016491	chr12	91129942	91143828	13371
1418944_at	cysteinyl leukotriene receptor 1	Cysltr1	-1.1373	-1.02571	-1.03876	-0.697446	-0.900315	-1.33451	0.519491	0.183977	0.00446224	-0.293053	-0.414876	Mm.287166	GO:0007165|GO:0007166|GO:0007186|GO:0005887|GO:0016020|GO:0016021|GO:0016021|GO:0001584|GO:0004871|GO:0004872|GO:0004930|GO:0004974|GO:0004974|GO:0045028	chrX	102779235	102806378	58861	ENSMUSG00000052821
1419039_at	cytochrome P450, family 2, subfamily d, polypeptide 22	Cyp2d22	-1.65796	-0.952203	-0.77332	-1.27735	-1.3337	-1.77215	0.00845671	0.14664	-0.118891	-0.118371	0.0821633	Mm.157435	GO:0006118|GO:0006118|GO:0005737|GO:0005783|GO:0005792|GO:0016020|GO:0016021|GO:0004497|GO:0005506|GO:0016491|GO:0016712|GO:0020037|GO:0046872	chr15	82198612	82208009	56448	ENSMUSG00000061740
1419040_at	cytochrome P450, family 2, subfamily d, polypeptide 22	Cyp2d22	-1.44184	-1.14982	-1.31153	-1.55675	-1.56417	-1.45712	0.1835	0.293353	-0.197977	-0.185853	-0.0930243	Mm.157435	GO:0006118|GO:0006118|GO:0005737|GO:0005783|GO:0005792|GO:0016020|GO:0016021|GO:0004497|GO:0005506|GO:0016491|GO:0016712|GO:0020037|GO:0046872	chr15	82198612	82208009	56448	ENSMUSG00000061740
1419042_at	interferon inducible GTPase 1	Iigp1	-4.65257	-4.32901	-4.35218	-4.6458	-4.61353	-4.22886	0.0602722	-0.283834	0.27887	0.22384	-0.279149	Mm.440723	GO:0019221|GO:0005737|GO:0005783|GO:0016020|GO:0000166|GO:0003924|GO:0003924|GO:0005525|GO:0005525|GO:0016787|GO:0019003|GO:0042802	chr18	60514585	60517998	60440
1419043_a_at	interferon inducible GTPase 1	Iigp1	-3.81867	-4.20167	-3.90444	-3.80172	-4.02806	-4.0277	0.315157	-0.253547	0.15353	0.220885	-0.436021	Mm.440723	GO:0019221|GO:0005737|GO:0005783|GO:0016020|GO:0000166|GO:0003924|GO:0003924|GO:0005525|GO:0005525|GO:0016787|GO:0019003|GO:0042802	chr18	60514585	60517998	60440	ENSMUSG00000054072
1419044_at	contactin associated protein-like 4	Cntnap4	-2.50912	-2.63433	-2.79535	-3.233	-3.08116	-3.31327	0.0149279	0.074048	-0.247242	0.0537739	0.104493	Mm.209232	GO:0007155|GO:0016020|GO:0016021|GO:0030425|GO:0005515|GO:0005515	chr8	115456026	115768983	170571	ENSMUSG00000031772
1419075_s_at	serum amyloid A 1	Saa1	-0.757291	-1.05823	-1.11695	-1.10126	-1.14695	-0.942101	-0.351066	-0.188885	0.139629	0.101551	0.298772	Mm.148800	GO:0006953|GO:0005576|GO:0005319|GO:0005515	chr7	46619881	46622355	20208	ENSMUSG00000057465 /// ENSMUSG00000074115
1419127_at	neuropeptide Y	Npy	-3.04309	-2.47869	-2.66643	-3.47774	-3.88458	-3.34888	-0.316578	-0.639229	0.195424	-0.186324	0.946708	Mm.154796	GO:0007218|GO:0008217|GO:0008343|GO:0032100|GO:0005576|GO:0005615|GO:0005615|GO:0001664|GO:0001664|GO:0005179	chr6	49752295	49759089	109648
1419139_at	growth differentiation factor 5	Gdf5	-1.25049	-1.11106	-0.97764	-1.11016	-1.28517	-1.21872	-0.415351	-0.0117474	0.290725	0.000975609	0.135396	Mm.4744	GO:0030326|GO:0040007|GO:0042981|GO:0005576|GO:0005615|GO:0005615|GO:0005125|GO:0005515|GO:0008083	chr2	155632467	155636796	14563	ENSMUSG00000038259
1419184_a_at	four and a half LIM domains 2	Fhl2	-2.56459	-2.20857	-2.07699	-3.16646	-2.94087	-3.05782	-0.225809	-0.214097	0.040329	0.133461	0.266118	Mm.6799	GO:0006357|GO:0005634|GO:0005737|GO:0005515|GO:0008270|GO:0046872	chr1	43067616	43108443	14200	ENSMUSG00000008136
1419200_at	FXYD domain-containing ion transport regulator 7	Fxyd7	-2.68359	-2.01246	-2.13099	-2.3907	-2.69205	-2.90598	0.043972	0.0662518	-0.145908	-0.324832	0.360514	Mm.41770	GO:0006810|GO:0006811|GO:0006811|GO:0016020|GO:0016020|GO:0016021|GO:0016021|GO:0005216|GO:0005216	chr7	30751274	30760213	57780	ENSMUSG00000036578
1419204_at	delta-like 1 (Drosophila)	Dll1	-0.784084	-0.934329	-0.782696	-1.79686	-1.14311	-1.35866	0.0550814	-0.0248985	0.0137978	-0.0571752	0.0131922	Mm.4875	GO:0001701|GO:0001756|GO:0001757|GO:0007154|GO:0007219|GO:0007275|GO:0007368|GO:0007386|GO:0007399|GO:0009887|GO:0009912|GO:0030154|GO:0042472|GO:0042475|GO:0042491|GO:0045596|GO:0045608|GO:0048839|GO:0005615|GO:0005886|GO:0016020|GO:0016021|GO:0016021|GO:0031410|GO:0005112|GO:0005509|GO:0005515	chr17	15072318	15081016	13388
1419237_at	ubiquitin specific peptidase 29	Usp29	-1.2643	-1.54661	-1.35592	-1.36057	-0.665355	-1.10479	0.288538	0.0322275	0.141572	-0.284359	-0.177981	Mm.40752	GO:0006511|GO:0006512|GO:0004221|GO:0008233|GO:0008234|GO:0016787	chr7	6334668	6571302	57775
1419253_at	methylenetetrahydrofolate dehydrogenase (NAD+ dependent), methenyltetrahydrofolate cyclohydrolase	Mthfd2	-1.6042	-0.644473	-0.588441	-1.56807	-1.50505	-1.28595	-0.0589609	-0.210693	0.0492544	0.0340176	0.186378	Mm.443	GO:0006730|GO:0009396|GO:0005615|GO:0005739|GO:0000287|GO:0003824|GO:0004477|GO:0004487|GO:0004488|GO:0016491|GO:0016787	chr6	83271361	83283264	17768	ENSMUSG00000005667
1419311_at	tripartite motif protein 10	Trim10	-1.26631	-0.358218	-0.778621	-0.794878	-1.1655	-1.83506	-0.00640583	0.328403	-0.117949	-0.0678577	-0.136191	Mm.299155	GO:0005622|GO:0005737|GO:0005515|GO:0005515|GO:0008270|GO:0046872	chr17	36477569	36485886	19824	ENSMUSG00000073400
1419328_at	sema domain, immunoglobulin domain (Ig), TM domain, and short cytoplasmic domain	Sema4f	-2.5985	-2.02704	-2.34645	-2.65798	-2.50565	-2.64798	-0.240579	-0.407781	0.402412	0.0151348	0.23081	Mm.270543	GO:0007275|GO:0007399|GO:0030154|GO:0030517|GO:0031290|GO:0000299|GO:0005886|GO:0016020|GO:0016021|GO:0016021|GO:0019717|GO:0045202|GO:0045211|GO:0004872|GO:0005515	chr6	82877671	82905388	20355	ENSMUSG00000000627
1419393_at	ATP-binding cassette, sub-family G (WHITE), member 5	Abcg5	-2.70661	-2.87368	-2.72748	-3.21776	-4.19435	-3.85505	-0.309925	-0.311567	0.0671406	0.207992	0.34636	Mm.289590	GO:0006810|GO:0016020|GO:0016021|GO:0016021|GO:0000166|GO:0005524|GO:0016887|GO:0017111	chr17	84566499	84591337	27409	ENSMUSG00000040505
1419573_a_at	lectin, galactose binding, soluble 1	Lgals1	-4.19019	-1.5605	-1.45905	-4.54678	-5.1688	-4.64429	-0.129563	0.0286484	-0.00534344	-0.0714169	0.177672	Mm.43831	GO:0007157|GO:0045445|GO:0005615|GO:0005529|GO:0005534	chr15	78753979	78757450	16852	ENSMUSG00000068220
1419646_a_at	myelin basic protein	Mbp	-0.821928	-1.36643	-0.819031	-0.9591	-0.908268	-1.15124	-0.243566	0.22578	-0.138525	-0.35655	0.512861	Mm.252063	GO:0042552|GO:0005737|GO:0016020|GO:0043209|GO:0005198|GO:0019911	chr18	82609590	82720065	17196	ENSMUSG00000041607
1419672_at	sparc/osteonectin, cwcv and kazal-like domains proteoglycan 1	Spock1	-2.74534	-3.19172	-3.25905	-3.48906	-3.02712	-3.4559	0.0449748	0.205502	-0.313587	-0.0596309	0.122743	Mm.379020	GO:0005578|GO:0005615|GO:0005509	chr13	57435711	57917955	20745	ENSMUSG00000056222
1419675_at	nerve growth factor, beta	Ngfb	-1.50161	-0.6334	-0.721226	-1.17235	-1.4377	-1.38393	0.0991964	0.395278	-0.146256	-0.343878	-0.00434065	Mm.1259	GO:0007422|GO:0019233|GO:0045664|GO:0045773|GO:0046928|GO:0005615|GO:0005057|GO:0008083	chr3	102643015	102650074	18049	ENSMUSG00000027859
1419719_at	gamma-aminobutyric acid (GABA-A) receptor, subunit beta 1	Gabrb1	-1.16043	-1.38578	-1.01068	-1.52798	-2.19598	-2.01182	0.106297	-0.356505	0.152128	0.145233	-0.047152	Mm.226704	GO:0006810|GO:0006811|GO:0006821|GO:0007214|GO:0005615|GO:0005887|GO:0016020|GO:0016021|GO:0016021|GO:0030054|GO:0045202|GO:0045211|GO:0004872|GO:0004890|GO:0005216|GO:0005230|GO:0005254|GO:0030594|GO:0031404	chr5	71979071	72416415	14400	ENSMUSG00000029212
1419754_at	myosin Va	Myo5a	-1.33922	-2.74299	-2.07413	-1.43375	-1.58773	-1.1893	0.125122	0.0470343	-0.0323563	-0.0263453	-0.113461	Mm.3645	GO:0006582|GO:0006887|GO:0007010|GO:0007268|GO:0007601|GO:0030048|GO:0030050|GO:0030073|GO:0030318|GO:0031585|GO:0031987|GO:0032252|GO:0032400|GO:0032402|GO:0032402|GO:0042438|GO:0042476|GO:0042552|GO:0042640|GO:0042759|GO:0043473|GO:0043473|GO:0048066|GO:0050808|GO:0050885|GO:0051643|GO:0001750|GO:0005737|GO:0005794|GO:0005882|GO:0016459|GO:0016459|GO:0030141|GO:0042470|GO:0042641|GO:0043025|GO:…	chr9	74858177	75005394	17918
1419801_x_at	Transcribed locus		-1.69969	-1.74677	-1.60928	-1.8737	-1.88926	-1.69966	0.318859	-0.241812	0.207763	-0.196415	-0.0883961	Mm.392604
1419874_x_at	zinc finger and BTB domain containing 16	Zbtb16	-1.37097	-0.585437	-1.32347	-1.58902	-1.06856	-0.427506	0.0978928	0.268129	-0.509943	-0.169561	0.313482	Mm.457803	GO:0001501|GO:0001823|GO:0007417|GO:0008285|GO:0009880|GO:0009952|GO:0030097|GO:0030326|GO:0035110|GO:0035116|GO:0035136|GO:0043065|GO:0045449|GO:0045638|GO:0045892|GO:0048133|GO:0005622|GO:0005634|GO:0005634|GO:0016607|GO:0017053|GO:0003676|GO:0003677|GO:0005515|GO:0005515|GO:0005515|GO:0008270|GO:0016566|GO:0042803|GO:0046872	chr9	48403763	48417295	235320	ENSMUSG00000066687
1419922_s_at	attractin like 1	Atrnl1	-0.733946	-1.04041	-1.19131	-1.32662	-1.23344	-1.3196	0.294581	0.211223	-0.216961	-0.0661097	-0.222732	Mm.245340	GO:0007186|GO:0007275|GO:0016020|GO:0004872|GO:0005515|GO:0005529	chr19	58185951	58186588	226255	ENSMUSG00000054843
1420141_at	expressed sequence AA517023	AA517023	-0.820915	-1.9078	-2.03684	-0.910776	-0.872406	-1.41707	0.237392	-0.547602	0.300386	0.244232	-0.234406	Mm.4902		chr3	25240002	25240381	99503
1420416_at	sema domain, immunoglobulin domain (Ig), short basic domain, secreted, (semaphorin) 3A /// hypothetical protein LOC100044161	LOC100044161 /// Sema3a	-1.00149	-2.31598	-1.97754	-1.69513	-1.23378	-1.22235	0.175157	0.151443	-0.049593	-0.00711441	-0.269893	Mm.372039	GO:0002027|GO:0007275|GO:0007399|GO:0007411|GO:0007413|GO:0030154|GO:0030517|GO:0030517|GO:0048843|GO:0050919|GO:0005615|GO:0045499	chr5	13405314	13609491	100044161 /// 20346	ENSMUSG00000028883
1420425_at	PR domain containing 1, with ZNF domain	Prdm1	-1.96773	-1.1288	-0.790187	-2.48573	-2.64007	-2.26623	0.199636	-0.203176	0.0873127	0.0245953	-0.108368	Mm.4800	GO:0001701|GO:0001892|GO:0001893|GO:0006350|GO:0006355|GO:0006418|GO:0045165|GO:0005622|GO:0005634|GO:0003676|GO:0003677|GO:0004812|GO:0005524|GO:0008270|GO:0046872	chr10	44125581	44147163	12142	ENSMUSG00000038151
1420516_at	nonagouti	a	-1.78239	-0.789935	-0.481022	-1.38502	-1.12492	-1.16678	0.0509343	0.0541167	-0.302662	0.0495577	0.148052	Mm.315593	GO:0009755|GO:0032402|GO:0032438|GO:0042438|GO:0043473|GO:0005576|GO:0005615|GO:0005515	chr2	154705017	154742424	50518	ENSMUSG00000027596
1420667_at	double C2, beta	Doc2b	-3.2445	-2.89775	-2.75442	-4.18333	-4.02925	-4.10011	0.378794	0.218583	-0.337921	-0.143212	-0.116244	Mm.5137	GO:0006810|GO:0006810|GO:0008021|GO:0008021|GO:0016020|GO:0016020|GO:0005215|GO:0005215|GO:0005509|GO:0005544	chr11	75585193	75612255	13447	ENSMUSG00000020848
1420752_at	deltex 3 homolog (Drosophila) /// similar to Deltex3	Dtx3 /// LOC100045005	-0.395519	-1.18969	-1.04441	-1.33597	-1.0597	-1.2908	0.329272	0.138838	-0.154636	-0.1134	-0.200076	Mm.271724	GO:0007219|GO:0007219|GO:0007219|GO:0005737|GO:0005515|GO:0005515|GO:0008270|GO:0046872	chr10	126593326	126597585	100045005 /// 80904
1420753_at	tolloid-like	Tll1	-1.62576	-1.70594	-1.09395	-1.40375	-1.75728	-1.4315	0.0528421	0.0621138	-0.0840397	0.372962	-0.40388	Mm.458015	GO:0006508|GO:0007275|GO:0030154|GO:0005509|GO:0005509|GO:0008233|GO:0008237|GO:0008270|GO:0008533|GO:0016787|GO:0046872	chr8	66906961	67098200	21892	ENSMUSG00000053626
1420772_a_at	TSC22 domain family 3	Tsc22d3	-1.31556	-1.00123	-0.751246	-1.18902	-1.457	-1.30641	0.134801	0.362737	-0.210975	-0.38423	0.0976648	Mm.22216	GO:0006355|GO:0006916|GO:0003700	chrX	135885877	135889535	14605	ENSMUSG00000031431
1420858_at	protein kinase inhibitor, alpha	Pkia	-1.57986	-0.864077	-1.23025	-1.17099	-1.23985	-0.775636	0.287849	0.354231	0.0176911	-0.285625	-0.374145	Mm.3193	GO:0006469|GO:0006469|GO:0004860|GO:0004860|GO:0004862|GO:0004862|GO:0016301	chr3	7349707	7428439	18767	ENSMUSG00000027499
1420955_at	visinin-like 1	Vsnl1	-0.473742	-1.03604	-0.824869	-1.57663	-1.00449	-1.25503	0.181833	0.254096	-0.283844	-0.139029	-0.0130563	Mm.27005	GO:0005509|GO:0005509	chr12	11351587	11462970	26950	ENSMUSG00000054459
1421017_at	neuregulin 3	Nrg3	-1.37317	-1.72859	-1.77951	-1.70416	-1.82345	-1.57629	-0.109948	-0.181033	0.0778198	-0.000106812	0.213269	Mm.441698	GO:0007243|GO:0009790|GO:0030879|GO:0030879|GO:0016020|GO:0016021|GO:0016021|GO:0005102|GO:0005515|GO:0008083	chr14	37280727	38385441	18183
1421137_a_at	protein kinase inhibitor beta, cAMP dependent, testis specific	Pkib	-1.47637	-0.784913	-1.48944	-1.08131	-1.12546	-0.162195	-0.128356	0.142832	-0.253046	-0.0593667	0.297936	Mm.262135	GO:0006469|GO:0004860|GO:0004862|GO:0016301	chr10	57320395	57425496	18768	ENSMUSG00000019876
1421152_a_at	guanine nucleotide binding protein, alpha o	Gnao1	-2.97268	-2.89955	-2.90827	-3.09903	-3.0144	-3.07273	0.677228	0.325947	-0.570256	-0.476355	0.0434322	Mm.439667	GO:0007165|GO:0007186|GO:0007186|GO:0007186|GO:0007212|GO:0007626|GO:0008016|GO:0009987|GO:0005624|GO:0005834|GO:0000166|GO:0003924|GO:0004871|GO:0005525|GO:0005525|GO:0019001	chr8	96699890	96857955	14681	ENSMUSG00000031748
1421175_at	myelin transcription factor 1-like	Myt1l	-1.97233	-1.65527	-1.49306	-2.25297	-1.88763	-1.99141	0.343839	0.107099	-0.125083	0.0534406	-0.379294	Mm.253067	GO:0006350|GO:0006355|GO:0007275|GO:0007399|GO:0030154|GO:0005634|GO:0005667|GO:0003677|GO:0003700|GO:0008270|GO:0046872	chr12	30114671	30506909	17933
1421190_at	gamma-aminobutyric acid (GABA-A) receptor, subunit beta 3	Gabrb3	-1.428	-1.42355	-1.37038	-1.03164	-1.34336	-1.32742	0.404803	0.236288	-0.240054	-0.271003	-0.130035	Mm.8004	GO:0006810|GO:0006811|GO:0006821|GO:0007214|GO:0005887|GO:0016020|GO:0016021|GO:0030054|GO:0045202|GO:0045211|GO:0004872|GO:0004890|GO:0004890|GO:0005216|GO:0005230|GO:0005254|GO:0030594|GO:0031404	chr7	57459103	57695204	14402	ENSMUSG00000033676
1421349_x_at	cell cycle exit and neuronal differentiation 1	Cend1	-1.48601	-1.42393	-1.08155	-1.04219	-1.29472	-1.15604	0.26414	0.162911	-0.283462	-0.34769	0.204103	Mm.87027	GO:0016020|GO:0016021|GO:0016021	chr7	141277768	141279323	57754	ENSMUSG00000060240
1421365_at	follistatin	Fst	-1.98616	-1.52242	-1.50623	-2.61687	-2.58285	-2.06229	-0.193663	-0.30521	0.0439296	-0.10681	0.561752	Mm.4913	GO:0000122|GO:0007276|GO:0007389|GO:0008585|GO:0030509|GO:0031069|GO:0042475|GO:0043616|GO:0045596|GO:0045596|GO:0051798|GO:0005615|GO:0005515	chr13	115574261	115579827	14313	ENSMUSG00000021765
1421369_a_at	mab-21-like 1 (C. elegans)	Mab21l1	-2.62773	-3.05841	-2.69627	-2.78629	-2.67415	-2.53609	0.26973	0.359807	-0.288295	-0.531393	0.190153	Mm.440209	GO:0008284|GO:0043010	chr3	55870453	55872199	17116	ENSMUSG00000056947
1421379_at	zinc finger protein 354B	Zfp354b	-0.625536	-1.67409	-1.70414	-1.34166	-0.868614	-0.794023	0.339822	-0.310421	-0.0289259	0.0489712	-0.0494456	Mm.74670	GO:0006350|GO:0006355|GO:0006355|GO:0005622|GO:0005622|GO:0005634|GO:0003676|GO:0003676|GO:0003677|GO:0008270|GO:0046872	chr11	50765215	50775056	27274	ENSMUSG00000020335
1421399_at	insulinoma-associated 1	Insm1	-1.35923	-0.794776	-1.14216	-0.962068	-1.10619	-0.770584	0.33037	0.29559	-0.246377	-0.329352	-0.0502329	Mm.379070	GO:0030154|GO:0031018|GO:0005622|GO:0005634|GO:0003676|GO:0008270|GO:0046872	chr2	145913437	145915854	53626	ENSMUSG00000068154
1421479_at	zinc finger protein 318	Zfp318	-1.10271	-1.04049	-0.628639	-1.44003	-1.05169	-1.33234	-0.224915	-0.559914	0.365737	0.259743	0.159349	Mm.439916	GO:0006350|GO:0006355|GO:0005622|GO:0005634|GO:0005634|GO:0003676|GO:0008270|GO:0046872	chr17	45849928	45884105	57908	ENSMUSG00000015597
1421507_at	olfactory receptor 78	Olfr78	-1.35957	-1.54166	-0.959119	-1.55057	-1.4739	-1.48158	0.264044	-0.432511	0.0702872	0.385365	-0.287187	Mm.184372	GO:0007165|GO:0007186|GO:0007186|GO:0007186|GO:0007608|GO:0005887|GO:0016020|GO:0016020|GO:0016021|GO:0016021|GO:0016021|GO:0001584|GO:0001584|GO:0004871|GO:0004872|GO:0004930|GO:0004930|GO:0004984|GO:0004984	chr7	102615206	102633290	170639	ENSMUSG00000043366
1421592_at	neural cell adhesion molecule 2	Ncam2	-0.695821	-2.01375	-1.96072	-1.10503	-0.882711	-1.21643	0.424213	-0.220533	-0.00484705	0.091692	-0.290522	Mm.433941	GO:0007155|GO:0005615|GO:0005886|GO:0016020|GO:0016021|GO:0016021|GO:0030424|GO:0005515|GO:0048503	chr16	81083416	81480332	17968	ENSMUSG00000022762
1421652_at	5-hydroxytryptamine (serotonin) receptor 3B	Htr3b	-2.85055	-3.14148	-2.4622	-3.27877	-2.73934	-3.14088	0.370187	-0.101993	-0.167875	-0.175883	0.0755639	Mm.117131	GO:0006810|GO:0006810|GO:0006811|GO:0007210|GO:0007210|GO:0005615|GO:0005887|GO:0016020|GO:0016020|GO:0016021|GO:0016021|GO:0045211|GO:0004872|GO:0004993|GO:0004993|GO:0005216|GO:0005230|GO:0005230|GO:0005232|GO:0005232|GO:0030594	chr9	48687809	48716922	57014	ENSMUSG00000008590
1421844_at	interleukin 1 receptor accessory protein	Il1rap	-0.372912	-1.58402	-1.25536	-1.19166	-0.98041	-0.91425	0.38986	0.252787	-0.222062	-0.0455818	-0.375002		GO:0019221|GO:0042094|GO:0016020|GO:0016021|GO:0004871|GO:0004872|GO:0004888|GO:0004908|GO:0004908|GO:0005515	chr16	26497121	26632977	16180	ENSMUSG00000022514
1421881_a_at	ELAV (embryonic lethal, abnormal vision, Drosophila)-like 2 (Hu antigen B)	Elavl2	-2.68637	-3.07118	-2.77586	-2.7808	-2.44814	-2.40728	0.276056	-0.204265	0.215278	0.0207281	-0.3078	Mm.318042	GO:0000166|GO:0003676|GO:0003723	chr4	90742733	90864072	15569	ENSMUSG00000008489
1421882_a_at	ELAV (embryonic lethal, abnormal vision, Drosophila)-like 2 (Hu antigen B)	Elavl2	-2.60328	-4.36668	-4.05675	-3.438	-3.12898	-3.65945	0.762259	0.0331965	-0.124228	-0.18757	-0.483656	Mm.318042	GO:0000166|GO:0003676|GO:0003723	chr4	90742733	90864072	15569	ENSMUSG00000008489
1421883_at	ELAV (embryonic lethal, abnormal vision, Drosophila)-like 2 (Hu antigen B)	Elavl2	-3.29704	-3.98823	-3.8426	-3.33654	-3.38053	-3.5318	0.0889416	-0.376573	0.174257	0.142087	-0.0287094	Mm.318042	GO:0000166|GO:0003676|GO:0003723	chr4	90742733	90864072	15569	ENSMUSG00000008489
1421923_at	SH3-domain binding protein 5 (BTK-associated)	Sh3bp5	-1.33471	-1.74655	-1.7446	-1.59599	-1.91938	-2.02936	0.101312	-0.101075	0.101572	-0.0549316	-0.0468788	Mm.383198	GO:0006469|GO:0007242|GO:0005737|GO:0005739|GO:0004860|GO:0017124	chr14	30202597	30265103	24056	ENSMUSG00000021892
1421928_at	Eph receptor A4	Epha4	-1.34752	-1.01435	-0.714433	-1.88476	-1.58763	-1.81138	0.205704	0.457754	-0.304064	-0.13833	-0.22106	Mm.400747	GO:0006468|GO:0007169|GO:0007411|GO:0007628|GO:0016020|GO:0016021|GO:0016021|GO:0000166|GO:0004672|GO:0004713|GO:0004872|GO:0005003|GO:0005524|GO:0016301|GO:0016740	chr1	77252291	77398244	13838	ENSMUSG00000026235
1421929_at	Eph receptor A4	Epha4	-1.70843	-1.67867	-1.73904	-3.1913	-3.69538	-2.79507	0.368332	0.11579	0.144672	-0.244215	-0.384584	Mm.400747	GO:0006468|GO:0007169|GO:0007411|GO:0007628|GO:0016020|GO:0016021|GO:0016021|GO:0000166|GO:0004672|GO:0004713|GO:0004872|GO:0005003|GO:0005524|GO:0016301|GO:0016740	chr1	77252291	77398244	13838	ENSMUSG00000026235
1421970_a_at	glutamate receptor, ionotropic, AMPA2 (alpha 2)	Gria2	-2.40312	-2.37694	-2.23399	-2.35215	-2.53007	-2.38601	0.262756	-0.46809	0.366328	0.0727291	-0.233725	Mm.220224	GO:0006810|GO:0006811|GO:0006813|GO:0007268|GO:0005624|GO:0016020|GO:0016021|GO:0016021|GO:0030054|GO:0045202|GO:0004872|GO:0004970|GO:0004970|GO:0005216|GO:0005234|GO:0005234|GO:0005267|GO:0005515	chr3	80774373	80888657	14800	ENSMUSG00000033981
1422053_at	inhibin beta-A	Inhba	-3.56248	-3.50187	-3.97344	-4.29619	-4.09628	-4.30174	0.0290413	-0.202545	0.476859	0.191795	-0.49515	Mm.8042	GO:0000082|GO:0006917|GO:0007050|GO:0030308|GO:0032925|GO:0040007|GO:0042541|GO:0045648|GO:0045944|GO:0051799|GO:0005576|GO:0005615|GO:0043509|GO:0043512|GO:0005102|GO:0005125|GO:0005179|GO:0008083|GO:0042802|GO:0048184	chr13	15805361	15818147	16323	ENSMUSG00000041324
1422056_at	netrin 2-like (chicken)	Ntn2l	-1.57416	-1.12024	-1.27362	-1.77181	-1.43923	-1.54391	0.063035	0.156806	-0.134037	-0.0143528	-0.0714517	Mm.259542	GO:0007409|GO:0007520|GO:0032313|GO:0045449|GO:0005576|GO:0005578|GO:0005622|GO:0005794|GO:0005096|GO:0005097|GO:0005102|GO:0005102|GO:0030528	chr17	23933839	23937131	18209	ENSMUSG00000036473
1422158_at	calsyntenin 2	Clstn2	-1.4507	-0.99734	-1.52504	-1.24365	-1.09487	-1.12984	0.232454	0.621575	0.232918	-0.97073	-0.11622	Mm.440903	GO:0007155|GO:0007156|GO:0009401|GO:0005615|GO:0016020|GO:0016021|GO:0016021|GO:0045211|GO:0005351|GO:0005509|GO:0005515	chr9	97253799	97842330	64085
1422203_at	solute carrier family 18 (vesicular monoamine), member 3	Slc18a3	-4.17299	-3.52373	-3.85825	-4.19796	-3.64454	-3.84709	0.175075	0.00484562	-0.264492	-0.364097	0.448673	Mm.190503	GO:0006810|GO:0006836|GO:0005887|GO:0016020|GO:0016021|GO:0016021|GO:0043195|GO:0005215|GO:0008504|GO:0022857	chr14	31291831	31293433	20508
1422300_at	noggin	Nog	-1.94321	-2.20661	-2.00415	-2.23165	-1.9834	-2.26716	0.463414	0.694588	-0.00129271	-0.643932	-0.512778	Mm.390384	GO:0001501|GO:0001657|GO:0007275|GO:0007389|GO:0007417|GO:0007420|GO:0030154|GO:0030509|GO:0030514|GO:0045596|GO:0048570|GO:0048646|GO:0048646|GO:0051216|GO:0005615|GO:0005615|GO:0005515	chr11	89117411	89118358	18121	ENSMUSG00000048616
1422324_a_at			-1.28136	-1.28129	-1.20401	-1.64196	-1.1373	-0.686729	-0.00745773	-0.207919	0.277984	-0.148491	0.0858817			chr6	147209269	147221371
1422329_a_at	neurotrophic tyrosine kinase, receptor, type 3 /// similar to neurotrophic tyrosine kinase, receptor, type 3	LOC100047606 /// Ntrk3	-2.38409	-0.744123	-0.76884	-1.73579	-1.8788	-1.76166	-0.208322	-0.0509539	0.230201	-0.0690498	0.0981245	Mm.33496	GO:0006468|GO:0007169|GO:0007275|GO:0007399|GO:0030154|GO:0042490|GO:0048691|GO:0005615|GO:0005737|GO:0016020|GO:0016021|GO:0016021|GO:0000166|GO:0004672|GO:0004713|GO:0004714|GO:0004872|GO:0005515|GO:0005515|GO:0005524|GO:0016301|GO:0016740	chr7	78324286	78451296	100047606 /// 18213	ENSMUSG00000059146
1422414_a_at	calmodulin 2	Calm2	-0.899985	-2.29054	-2.15002	-1.18355	-1.32084	-0.647165	0.532202	0.404495	-0.325996	-0.444056	-0.166647	Mm.329243	GO:0007049|GO:0007186|GO:0005737|GO:0005886|GO:0005509|GO:0005509|GO:0005515|GO:0005515	chrX	44254648	44255096	12314	ENSMUSG00000036438
1422473_at	phosphodiesterase 4B, cAMP specific	Pde4b	-0.754087	-1.12733	-1.10253	-1.24229	-1.17588	-0.74473	0.1294	0.0581708	-0.204701	-0.149651	0.166783	Mm.20181	GO:0006939|GO:0007165|GO:0003824|GO:0004114|GO:0004115|GO:0016787	chr4	101752673	102105194	18578	ENSMUSG00000028525
1422474_at	phosphodiesterase 4B, cAMP specific	Pde4b	-1.07759	-1.33342	-1.31582	-1.32634	-1.83674	-1.4759	0.315054	0.0732555	-0.23916	-0.119347	-0.0298033	Mm.20181	GO:0006939|GO:0007165|GO:0003824|GO:0004114|GO:0004115|GO:0016787	chr4	101752673	102105194	18578
1422478_a_at	acyl-CoA synthetase short-chain family member 2	Acss2	-1.09378	-1.15587	-0.977251	-1.42972	-1.80353	-1.35149	0.0319405	-0.166962	-0.0447311	-0.189413	0.369163	Mm.255026	GO:0006085|GO:0008152|GO:0005737|GO:0005737|GO:0016021|GO:0003824|GO:0003987|GO:0003987|GO:0016208|GO:0016874	chr2	155209492	155254187	60525	ENSMUSG00000027605
1422479_at	acyl-CoA synthetase short-chain family member 2	Acss2	-0.619053	-0.974463	-1.08969	-1.37093	-1.25211	-1.33558	0.272654	0.11132	-0.250575	-0.0636888	-0.0697122	Mm.255026	GO:0006085|GO:0008152|GO:0005737|GO:0005737|GO:0016021|GO:0003824|GO:0003987|GO:0003987|GO:0016208|GO:0016874	chr2	155209492	155254187	60525	ENSMUSG00000027605
1422504_at	glycine receptor, beta subunit	Glrb	-1.28003	-2.68601	-2.39513	-1.39486	-1.74528	-1.3744	0.436488	0.166648	-0.302155	-0.199525	-0.101455	Mm.275639	GO:0001964|GO:0006810|GO:0006811|GO:0006811|GO:0006821|GO:0007218|GO:0007218|GO:0007268|GO:0007340|GO:0007399|GO:0007399|GO:0007601|GO:0007628|GO:0042391|GO:0050905|GO:0060012|GO:0060013|GO:0005615|GO:0005624|GO:0005624|GO:0005783|GO:0009897|GO:0016020|GO:0016021|GO:0016021|GO:0030054|GO:0045202|GO:0045211|GO:0003964|GO:0004519|GO:0004872|GO:0005216|GO:0005230|GO:0005254|GO:0005488|GO:0005515|GO:…	chr3	80929525	80999587	14658	ENSMUSG00000028020
1422520_at	neurofilament, medium polypeptide	Nefm	-5.55112	-5.64971	-5.75202	-6.48459	-6.4426	-6.63712	0.0993786	-0.153854	0.151411	-0.181977	0.085043	Mm.390700	GO:0000226|GO:0008088|GO:0031133|GO:0045104|GO:0045110|GO:0060052|GO:0060052|GO:0005882|GO:0005883|GO:0031594|GO:0005198	chr14	67072618	67078220	18040	ENSMUSG00000022054
1422530_at	peripherin	Prph	-6.01525	-4.97988	-7.72649	-7.99822	-8.02037	-8.25761	0.193892	-0.205629	-0.0178394	-0.294957	0.324539	Mm.2477	GO:0045104|GO:0005882|GO:0005882|GO:0005883|GO:0030424|GO:0005198|GO:0005515	chr15	98883214	98887012	19132	ENSMUSG00000023484
1422564_at	actin-like 6B	Actl6b	-3.23792	-3.29611	-2.57	-3.37397	-2.96428	-3.17511	0.0294766	-0.290516	0.0788474	-0.0722055	0.254399	Mm.31646	GO:0006333|GO:0005634|GO:0016514|GO:0005515|GO:0005515|GO:0005515|GO:0005524	chr5	137783422	137799370	83766	ENSMUSG00000029712
1422586_at	endothelin converting enzyme-like 1	Ecel1	-4.531	-4.43555	-4.34612	-4.61419	-4.51643	-4.4241	0.0591211	-0.22819	0.147305	-0.312689	0.334452	Mm.140765	GO:0006508|GO:0005887|GO:0016020|GO:0016021|GO:0016021|GO:0004222|GO:0004245|GO:0008233|GO:0008237|GO:0008270|GO:0016787|GO:0046872	chr1	88978686	88986517	13599	ENSMUSG00000026247
1422589_at	RAB3A, member RAS oncogene family	Rab3a	-1.23273	-1.00093	-1.32137	-1.64898	-1.17526	-1.36406	0.289693	0.104242	-0.198457	-0.250228	0.0547519	Mm.5083	GO:0006810|GO:0006886|GO:0006887|GO:0007264|GO:0007264|GO:0015031|GO:0015031|GO:0017157|GO:0008021|GO:0016020|GO:0000166|GO:0003924|GO:0003924|GO:0005515|GO:0005515|GO:0005525|GO:0005525|GO:0008565	chr8	73683708	73687674	19339
1422593_at	adaptor-related protein complex 3, sigma 1 subunit	Ap3s1	-0.935607	-1.5377	-1.36484	-0.95091	-1.07692	-0.740604	0.153675	-0.100521	0.0309877	0.0191765	-0.103321	Mm.312536	GO:0006461|GO:0006810|GO:0006886|GO:0006886|GO:0015031|GO:0016192|GO:0016192|GO:0005798|GO:0005802|GO:0016020|GO:0030117|GO:0030125|GO:0030662|GO:0031410|GO:0005515|GO:0008565	chr8	97294239	97295522	11777	ENSMUSG00000024480
1422598_at	calsequestrin 1	Casq1	-1.32213	-0.986231	-1.13415	-1.08417	-0.873168	-0.872915	0.0847273	0.128685	-0.0752301	0.00515413	-0.143334	Mm.12829	GO:0006937|GO:0005615|GO:0005739|GO:0016529|GO:0016529|GO:0016529|GO:0005509	chr1	174046569	174056550	12372	ENSMUSG00000007122
1422601_at	serine (or cysteine) peptidase inhibitor, clade B, member 9	Serpinb9	-0.986493	-1.50448	-1.41331	-1.8262	-1.58058	-1.55361	0.373208	0.310594	-0.295481	-0.257418	-0.130905	Mm.272569	GO:0006916|GO:0004867|GO:0005515|GO:0008233	chr13	33010714	33049257	20723	ENSMUSG00000045827
1422602_a_at	wingless-related MMTV integration site 5B	Wnt5b	-2.02801	-1.6819	-1.00061	-2.75367	-2.04837	-1.79261	-0.177939	-0.196167	0.148159	-0.155686	0.381633	Mm.321818	GO:0007165|GO:0007223|GO:0007267|GO:0007275|GO:0009887|GO:0016055|GO:0005576|GO:0005576|GO:0005578|GO:0005615|GO:0004871|GO:0005102|GO:0005515	chr6	119398136	119509937	22419	ENSMUSG00000030170
1422605_at	protein phosphatase 1, regulatory (inhibitor) subunit 1A	Ppp1r1a	-1.82709	-0.754401	-0.529223	-1.48563	-1.98521	-2.27004	0.126459	-0.237148	0.0385294	-0.254308	0.326467	Mm.143788	GO:0005975|GO:0005977|GO:0005977|GO:0007165|GO:0004864|GO:0004864|GO:0005515	chr15	103358313	103366009	58200	ENSMUSG00000022490
1422635_at	acetylcholinesterase	Ache	-2.96034	-3.42692	-3.43414	-3.74323	-3.22275	-3.56525	-0.0210671	-0.020937	0.00550556	-0.435258	0.471756	Mm.255464	GO:0001919|GO:0006581|GO:0031623|GO:0042135|GO:0045212|GO:0051262|GO:0060041|GO:0005615|GO:0005615|GO:0005886|GO:0009986|GO:0016020|GO:0030054|GO:0045202|GO:0045202|GO:0003990|GO:0003990|GO:0004091|GO:0004104|GO:0016787|GO:0043236|GO:0043621	chr5	137519034	137524254	11423	ENSMUSG00000023328
1422640_at	protocadherin beta 9	Pcdhb9	-1.33312	-1.47664	-1.15554	-1.09972	-1.75778	-1.65047	0.00862503	-0.0578985	-0.0978088	-0.103956	0.251037	Mm.286019	GO:0007155|GO:0007156|GO:0007156|GO:0005615|GO:0016020|GO:0016020|GO:0016021|GO:0016021|GO:0005509|GO:0005515	chr18	37526830	37530257	93880	ENSMUSG00000051242
1422648_at	solute carrier family 7 (cationic amino acid transporter, y+ system), member 2	Slc7a2	-1.30516	-1.33624	-0.919493	-1.58627	-1.02678	-1.43056	-0.0719562	-0.160714	0.0935721	0.096127	0.0429716	Mm.4676	GO:0006810|GO:0006865|GO:0015807|GO:0016020|GO:0016021|GO:0016021|GO:0015171|GO:0015179	chr8	42397258	42417764	11988
1422649_at	contactin 6	Cntn6	-4.82918	-4.28221	-4.18076	-4.83357	-4.81752	-4.81595	0.0586891	-0.183389	0.046051	0.00345993	0.0751848	Mm.321671	GO:0006810|GO:0007155|GO:0007219|GO:0005615|GO:0016020|GO:0016020|GO:0005515|GO:0005524|GO:0042626|GO:0048503	chr6	104458837	104829178	53870	ENSMUSG00000030092
1422655_at	patched homolog 2	Ptch2	-1.75478	-1.18251	-0.84895	-1.98147	-2.3656	-2.00824	-0.0934114	-0.18871	0.0958705	0.148506	0.037744	Mm.287037	GO:0016020|GO:0016021|GO:0016021|GO:0004872|GO:0008158	chr4	116594284	116613315	19207
1422683_at	interleukin-1 receptor-associated kinase 1 binding protein 1	Irak1bp1	-0.976148	-1.52718	-1.21639	-1.1518	-1.25071	-1.11978	0.262187	0.350332	-0.257267	-0.188781	-0.166471	Mm.41415	GO:0007249|GO:0004872|GO:0005515|GO:0016301	chr9	82626587	82644406	65099	ENSMUSG00000032251
1422695_at	tweety homolog 1 (Drosophila) /// TAF1 RNA polymerase II, TATA box binding protein (TBP)-associated factor	Taf1 /// Ttyh1	-1.43	-1.47007	-1.29536	-1.23576	-1.56691	-1.20785	-0.0273819	0.0153971	-0.193853	-0.283406	0.489243	Mm.29729	GO:0006350|GO:0006352|GO:0006355|GO:0007049|GO:0016337|GO:0031589|GO:0046847|GO:0005669|GO:0005669|GO:0030424|GO:0031527|GO:0032433|GO:0000166|GO:0003677|GO:0004674|GO:0005524|GO:0016301|GO:0016740	chr7	3722736	3739929	270627 /// 57776
1422723_at	stimulated by retinoic acid gene 6	Stra6	-2.46989	-0.933316	-0.986864	-3.08719	-2.7099	-2.05976	0.188077	0.669399	-0.39202	-0.321581	-0.143875	Mm.10801	GO:0016021	chr9	57927485	57952136	20897	ENSMUSG00000032327
1422733_at	four jointed box 1 (Drosophila)	Fjx1	-1.04225	-0.611824	-0.464344	-1.37413	-1.57453	-1.34814	-0.0439243	0.13563	0.0542731	-0.245886	0.0999084	Mm.29730	GO:0005615|GO:0005615	chr2	102250204	102252645	14221	ENSMUSG00000075012
1422758_at	carbohydrate sulfotransferase 2	Chst2	-2.45143	-2.26105	-2.0895	-2.72976	-2.83339	-2.89766	-0.0709014	0.121895	0.0355821	-0.217072	0.130496	Mm.212446	GO:0005975|GO:0006044|GO:0006044|GO:0006790|GO:0006954|GO:0005615|GO:0005802|GO:0016020|GO:0016021|GO:0001517|GO:0008146|GO:0008146|GO:0016740	chr9	95212859	95216612	54371	ENSMUSG00000033350
1422773_at	myelin transcription factor 1	Myt1	-1.44214	-1.10268	-1.23961	-1.25994	-1.29194	-1.28531	0.365607	0.186734	-0.359512	-0.149909	-0.0429187	Mm.458718	GO:0006350|GO:0006355|GO:0007275|GO:0007399|GO:0030154|GO:0005634|GO:0005634|GO:0005667|GO:0003677|GO:0003700|GO:0005515|GO:0008270|GO:0046872	chr2	181725547	181757187	17932
1422825_at	CART prepropeptide	Cartpt	-4.90321	-4.18078	-4.08241	-5.37927	-5.33962	-5.24452	-0.434957	-0.478024	0.238729	-0.151553	0.825806	Mm.75498	GO:0000186|GO:0001678|GO:0001678|GO:0007186|GO:0007218|GO:0007218|GO:0007268|GO:0008343|GO:0009267|GO:0009267|GO:0032099|GO:0032812|GO:0032812|GO:0032922|GO:0045671|GO:0045777|GO:0045777|GO:0045779|GO:0045779|GO:0046850|GO:0051971|GO:0051971|GO:0005615|GO:0005615|GO:0005184	chr13	100998639	101000904	27220
1422834_at	potassium voltage-gated channel, Shal-related family, member 2	Kcnd2	-1.37495	-1.87504	-2.27861	-1.41965	-1.76122	-1.94232	0.265998	0.467114	-0.538239	-0.225531	0.0306563	Mm.425316	GO:0006810|GO:0006811|GO:0006811|GO:0006812|GO:0006813|GO:0005615|GO:0005887|GO:0008076|GO:0008076|GO:0009986|GO:0016020|GO:0016020|GO:0016021|GO:0016021|GO:0005216|GO:0005244|GO:0005249|GO:0005249|GO:0005261|GO:0005267|GO:0005515|GO:0005515|GO:0008270|GO:0030955|GO:0046872	chr6	21165318	21679806	16508
1422835_at	potassium voltage-gated channel, Shal-related family, member 2	Kcnd2	-2.35167	-2.91439	-3.49971	-3.40071	-3.26124	-3.01457	0.434173	0.38128	-0.455153	-0.139581	-0.220716	Mm.425316	GO:0006810|GO:0006811|GO:0006811|GO:0006812|GO:0006813|GO:0005615|GO:0005887|GO:0008076|GO:0008076|GO:0009986|GO:0016020|GO:0016020|GO:0016021|GO:0016021|GO:0005216|GO:0005244|GO:0005249|GO:0005249|GO:0005261|GO:0005267|GO:0005515|GO:0005515|GO:0008270|GO:0030955|GO:0046872	chr6	21165318	21679806	16508
1422851_at	high mobility group AT-hook 2	Hmga2	-0.832745	-0.563432	-0.835609	-1.53929	-1.23729	-1.53626	0.493639	0.221922	-0.0658283	-0.0402613	-0.609468	Mm.157190	GO:0006323|GO:0006350|GO:0006355|GO:0007001|GO:0000228|GO:0000785|GO:0005634|GO:0005694|GO:0003677|GO:0005515	chr10	119764719	119880067	15364
1422860_at	neurotensin	Nts	-3.58644	-3.53848	-3.00182	-4.72027	-4.59957	-3.80164	-0.0105	-0.169455	0.184138	0.107347	-0.111529	Mm.64201	GO:0050880|GO:0005576|GO:0005615|GO:0031410|GO:0005184|GO:0005184	chr10	101911440	101920123	67405	ENSMUSG00000019890
1422866_at	procollagen, type XIII, alpha 1	Col13a1	-4.37352	-2.90537	-3.07223	-3.56759	-3.90119	-3.96176	-0.173717	-0.324211	0.110856	0.0347795	0.352289	Mm.300931	GO:0001503|GO:0001763|GO:0001958|GO:0006817|GO:0007155|GO:0007160|GO:0007275|GO:0016337|GO:0030154|GO:0005737|GO:0005911|GO:0016020|GO:0016021|GO:0005515|GO:0005515|GO:0008201|GO:0008201	chr10	61233589	61374487	12817	ENSMUSG00000058806
1422870_at	homeo box C4	Hoxc4	-2.8072	-1.21889	-0.523869	-2.85191	-2.5454	-2.61764	-0.0309768	0.123445	-0.0985217	-0.152268	0.158321	Mm.1351	GO:0006350|GO:0006355|GO:0007275|GO:0007389|GO:0009887|GO:0045449|GO:0005634|GO:0005667|GO:0003677|GO:0003700|GO:0043565	chr15	102862324	102864885	15423
1422890_at	protocadherin 18	Pcdh18	-0.891798	-1.06089	-1.01151	-1.64106	-1.89341	-1.44731	0.161506	0.235544	-0.0734396	-0.109507	-0.214102	Mm.87246	GO:0007155|GO:0007156|GO:0007156|GO:0007156|GO:0007420|GO:0007420|GO:0016339|GO:0005615|GO:0005887|GO:0005887|GO:0016020|GO:0016020|GO:0016021|GO:0016021|GO:0005509|GO:0005509|GO:0005509|GO:0005515|GO:0005515|GO:0005515	chr3	49839490	49853506	73173	ENSMUSG00000037892
1422945_a_at	kinesin family member 5C	Kif5c	-4.09877	-1.79027	-2.05213	-4.34077	-4.64708	-4.6158	-0.0803394	-0.714356	0.430892	0.142406	0.221399	Mm.256342	GO:0007017|GO:0007018|GO:0008045|GO:0005737|GO:0005871|GO:0005871|GO:0005874|GO:0005875|GO:0035253|GO:0043005|GO:0000166|GO:0003774|GO:0003777|GO:0003777|GO:0005515|GO:0005524	chr2	49441670	49593443	16574	ENSMUSG00000026764
1422960_at	steroid 5 alpha-reductase 2	Srd5a2	-1.32239	-0.854186	-1.10026	-1.03346	-1.11477	-1.18626	-0.358564	0.104727	-0.338298	-0.167435	0.759573	Mm.38933	GO:0006694|GO:0006702|GO:0007548|GO:0008584|GO:0030154|GO:0030539|GO:0005783|GO:0005792|GO:0016020|GO:0016020|GO:0016021|GO:0016021|GO:0003865|GO:0003865|GO:0009917|GO:0016491	chr17	73922531	73952814	94224	ENSMUSG00000038541
1423025_a_at	schwannomin interacting protein 1	Schip1	-1.23321	-1.02417	-0.97715	-1.98847	-1.77878	-1.84872	0.101975	0.170936	-0.20816	-0.112778	0.0480261	Mm.331064	GO:0005737|GO:0005737|GO:0005515|GO:0042803	chr3	68660435	68714362	30953	ENSMUSG00000027777
1423056_at	neuron specific gene family member 1	Nsg1	-2.43182	-2.02263	-2.25196	-2.87824	-2.40909	-2.74659	-0.0107327	-0.146961	-0.044652	-0.0676813	0.270024	Mm.7414	GO:0007212|GO:0016020|GO:0016021|GO:0016021|GO:0050780	chr5	38425274	38448156	18196	ENSMUSG00000029126
1423101_at	progestin and adipoQ receptor family member IV	Paqr4	-2.17191	-1.76022	-1.35261	-2.13103	-1.92294	-2.56011	-0.0108104	-0.139058	-0.0958385	-0.0905857	0.336293	Mm.274942	GO:0016020|GO:0016021|GO:0016021|GO:0004872	chr17	23463807	23468002	76498	ENSMUSG00000023909
1423150_at	secretogranin V	Scg5	-2.79309	-2.87411	-3.10738	-3.72669	-3.84636	-3.84524	0.026124	-0.360881	0.0883694	-0.339426	0.58581	Mm.4836	GO:0006457|GO:0006810|GO:0006886|GO:0007218|GO:0016486|GO:0046883|GO:0005615|GO:0030141|GO:0030141|GO:0004857|GO:0005515|GO:0051082|GO:0051082	chr2	113577151	113628411	20394	ENSMUSG00000023236
1423172_at	N-ethylmaleimide sensitive fusion protein attachment protein beta	Napb	-3.39205	-4.36519	-4.13733	-4.21684	-3.72831	-3.76539	0.487788	-0.064786	-0.251636	-0.12903	-0.0423355	Mm.274308	GO:0006810|GO:0006886|GO:0006888|GO:0015031|GO:0005783|GO:0005794|GO:0016020|GO:0005215|GO:0005488|GO:0019905	chr2	148385425	148388121	17957	ENSMUSG00000027438
1423173_at	N-ethylmaleimide sensitive fusion protein attachment protein beta	Napb	-2.03695	-2.29544	-2.64239	-2.51464	-2.323	-2.72631	0.165339	-0.229297	0.0732737	0.039032	-0.0483465	Mm.274308	GO:0006810|GO:0006886|GO:0006888|GO:0015031|GO:0005783|GO:0005794|GO:0016020|GO:0005215|GO:0005488|GO:0019905	chr2	148385425	148388121	17957	ENSMUSG00000027438
1423183_at	leucine-rich repeat LGI family, member 1 /// similar to leucine-rich glioma-inactivated 1 protein	Lgi1 /// LOC100042529 /// LOC100045669	-3.4398	-2.85589	-3.49814	-2.97362	-3.29628	-2.92859	0.15428	-0.284736	-0.0198054	0.0098505	0.140413	Mm.298251	GO:0005515	chr19	38329827	38371954	100042529 /// 100045669 /// 56839	ENSMUSG00000067242
1423213_at	plexin C1	Plxnc1	-2.31796	-2.8349	-2.89217	-3.54587	-3.65075	-3.1451	0.0587416	-0.316381	0.0795336	0.236082	-0.0579739	Mm.256712	GO:0007275|GO:0007275|GO:0005615|GO:0016020|GO:0016020|GO:0016021|GO:0016021|GO:0004867|GO:0004872|GO:0004872	chr10	94220660	94374266	54712
1423252_at	hepatoma-derived growth factor, related protein 3	Hdgfrp3	-1.51951	-1.57217	-1.55069	-1.70486	-1.71426	-1.86201	0.0214653	0.179218	0.131783	-0.0324802	-0.299987	Mm.392934	GO:0008283|GO:0005634|GO:0005634|GO:0005737|GO:0003682|GO:0008083	chr7	81757473	81807986	29877
1423259_at	inhibitor of DNA binding 4 /// similar to Id4	Id4 /// LOC100045546	-1.5194	-0.887148	-0.951392	-2.07685	-1.99678	-1.42426	0.153006	0.0824957	-0.160983	-0.176167	0.101647	Mm.458006	GO:0008284|GO:0016481|GO:0045449|GO:0045665|GO:0048712|GO:0005634|GO:0005515|GO:0030528	chr13	48273024	48276797	100045546 /// 15904	ENSMUSG00000021379
1423286_at	cerebellin 1 precursor protein /// similar to precerebellin-1	Cbln1 /// LOC100046314	-1.83244	-1.46429	-1.3787	-1.72075	-1.47087	-1.51961	0.0250649	-0.21767	-0.187532	0.0775218	0.302619	Mm.4880	GO:0005615|GO:0016020|GO:0019717|GO:0030054|GO:0045202	chr8	90358963	90361173	100046314 /// 12404	ENSMUSG00000031654
1423287_at	cerebellin 1 precursor protein /// similar to precerebellin-1	Cbln1 /// LOC100046314	-3.4753	-3.84835	-3.44492	-3.8522	-3.51725	-3.35565	0.0242043	-0.262761	-0.0823183	-0.190208	0.511083	Mm.4880	GO:0005615|GO:0016020|GO:0019717|GO:0030054|GO:0045202	chr8	90358963	90361173	100046314 /// 12404	ENSMUSG00000031654
1423328_at	ganglioside-induced differentiation-associated-protein 1	Gdap1	-3.97412	-5.01768	-4.83572	-4.81465	-4.23035	-4.59193	0.376497	-0.247746	-0.116214	0.119611	-0.132147	Mm.18218	GO:0005737|GO:0016021	chr1	17130575	17149498	14545	ENSMUSG00000025777
1423331_a_at	poliovirus receptor-related 3 /// similar to cell adhesion molecule nectin-3 beta	LOC100047693 /// Pvrl3	-1.02372	-1.29705	-0.930109	-1.35145	-1.39429	-0.877397	0.321004	-0.0770721	0.2026	-0.202456	-0.244075	Mm.328072	GO:0007155|GO:0007155|GO:0007156|GO:0016337|GO:0005615|GO:0005886|GO:0005911|GO:0005913|GO:0016020|GO:0016021|GO:0016021|GO:0043296|GO:0004872|GO:0005515|GO:0005515|GO:0042803	chr16	46355315	46416084	100047693 /// 58998	ENSMUSG00000022656
1423346_at	degenerative spermatocyte homolog 1 (Drosophila)	Degs1	-1.53809	-1.83778	-1.6077	-2.20967	-1.99016	-1.66765	0.00832748	-0.0267363	-0.136093	-0.0882025	0.242703	Mm.29648	GO:0006508|GO:0006629|GO:0016020|GO:0016021|GO:0008237|GO:0008270|GO:0016491|GO:0016491|GO:0016717	chr1	184112444	184119464	13244	ENSMUSG00000038633
1423406_at	synaptic vesicle glycoprotein 2 a	Sv2a	-2.29648	-2.32364	-1.54389	-2.1726	-1.91329	-1.96387	-0.172739	-0.185696	0.0965624	-0.199795	0.461668	Mm.200365	GO:0006810|GO:0006836|GO:0006874|GO:0007268|GO:0008021|GO:0016020|GO:0016020|GO:0016021|GO:0030054|GO:0031410|GO:0045202|GO:0004872|GO:0005215	chr3	96266580	96280923	64051	ENSMUSG00000038486
1423429_at	reproductive homeobox 5	Rhox5	-2.30667	-1.72134	-1.89727	-2.45887	-2.12183	-2.47118	0.372041	-1.89463	0.424121	0.308929	0.789546	Mm.423066	GO:0006355|GO:0030317|GO:0035234|GO:0005634|GO:0005634|GO:0005737|GO:0003677|GO:0003700|GO:0043565				18617
1423471_at	polypyrimidine tract binding protein 2	Ptbp2	-1.03112	-1.55519	-1.65677	-1.32638	-1.25176	-1.51387	0.513251	-0.0670404	-0.253638	0.0158701	-0.208441	Mm.29966	GO:0006376|GO:0006397|GO:0008380|GO:0005634|GO:0005681|GO:0000166|GO:0003676|GO:0003676|GO:0003723|GO:0003729|GO:0005515	chr3	119710549	119775445	56195
1423506_a_at	neuronatin	Nnat	-1.217	-1.224	-1.17874	-1.59677	-1.41226	-2.48494	0.337475	0.422339	-0.317945	-0.42146	-0.0204086	Mm.233903	GO:0007275	chr7	113383962	113385117	18111	ENSMUSG00000067786
1423515_at	sodium channel, voltage-gated, type VIII, alpha	Scn8a	-0.730167	-1.30972	-0.874256	-1.24886	-1.20629	-1.35701	0.277774	-0.0960102	-0.0501289	0.00554275	-0.137177	Mm.385012	GO:0006810|GO:0006811|GO:0006814|GO:0006814|GO:0007517|GO:0007626|GO:0007628|GO:0001518|GO:0001518|GO:0016020|GO:0016021|GO:0000166|GO:0005216|GO:0005244|GO:0005248|GO:0005248|GO:0005272|GO:0005524|GO:0031402	chr15	100764304	100869996	20273
1423529_at	glucose-6-phosphatase, catalytic, 2	G6pc2	-3.06375	-1.12736	-1.11297	-3.2073	-3.5101	-3.28348	-0.0524063	0.120532	0.00424004	-0.0382662	-0.0341005	Mm.140768	GO:0005789|GO:0016021|GO:0004346	chr2	69020809	69028827	14378	ENSMUSG00000005232
1423561_at	NEL-like 2 (chicken)	Nell2	-2.69737	-2.99731	-3.00864	-2.81317	-3.03637	-3.02777	0.474127	0.688156	-0.676761	-0.317857	-0.167663	Mm.3959	GO:0007155|GO:0005615|GO:0005198|GO:0005509|GO:0005515	chr15	95047603	95357070	54003	ENSMUSG00000022454
1423597_at	ATPase, aminophospholipid transporter (APLT), class I, type 8A, member 1	Atp8a1	-1.68179	-1.93141	-1.8865	-1.62343	-2.18532	-1.65906	0.25314	-0.172701	-0.0724401	0.0929937	-0.100994	Mm.153230	GO:0006810|GO:0008152|GO:0015914|GO:0016020|GO:0016021|GO:0031410|GO:0000166|GO:0000287|GO:0003824|GO:0004012|GO:0005524|GO:0015662|GO:0016787|GO:0016820|GO:0046872	chr5	67899494	68126544	11980
1423606_at	periostin, osteoblast specific factor	Postn	-3.84476	-5.37932	-4.8725	-4.81246	-5.16556	-4.54769	0.570672	0.327332	-0.178904	-0.283642	-0.435462	Mm.236067	GO:0007155|GO:0007155|GO:0009888|GO:0030198|GO:0005578|GO:0005578|GO:0005615|GO:0005515|GO:0008201|GO:0008201	chr3	54449038	54478970	50706	ENSMUSG00000027750
1423630_at	cytoglobin	Cygb	-2.91891	-1.24782	-1.51744	-3.25555	-3.19797	-3.29658	-0.175267	-0.277204	0.0424337	-0.123078	0.533114	Mm.34598	GO:0006810|GO:0006979|GO:0015671|GO:0005737|GO:0043005|GO:0043025|GO:0004601|GO:0005344|GO:0005506|GO:0019825|GO:0020037|GO:0046872	chr11	116461684	116470403	114886	ENSMUSG00000020810
1423760_at	CD44 antigen	Cd44	-2.02869	-1.28924	-0.445278	-2.10271	-3.01966	-2.23178	0.0962133	-0.346948	0.103263	-0.0935268	0.240997	Mm.423621	GO:0001658|GO:0002246|GO:0007155|GO:0009897|GO:0016020|GO:0016021|GO:0004872|GO:0005515|GO:0005515|GO:0005540|GO:0005540	chr2	102613011	102702460	12505	ENSMUSG00000005087
1423967_at	paralemmin	Palm	-1.39952	-0.481319	-0.619189	-1.32432	-1.32738	-1.35375	0.0763779	0.00252152	0.0398064	-0.344008	0.225301	Mm.34650	GO:0007010|GO:0007194|GO:0008104|GO:0008360|GO:0008360|GO:0030818|GO:0005737|GO:0005886|GO:0016020|GO:0031750	chr10	79196700	79224020	18483	ENSMUSG00000035863
1423983_at	seizure related 6 homolog like 2	Sez6l2	-3.39122	-2.31176	-2.38253	-3.55715	-3.10365	-3.24838	-0.00329447	-0.227427	-0.0178308	-0.128595	0.37715	Mm.283926	GO:0016021|GO:0004872	chr7	126741688	126761752	233878	ENSMUSG00000030683
1424029_at	TSPY-like 4	Tspyl4	-2.06334	-2.33563	-2.55095	-2.63268	-2.59427	-3.11782	0.0516787	-0.12338	-0.0193872	-0.0970879	0.18818	Mm.21485	GO:0006334|GO:0006334|GO:0005634|GO:0005634|GO:0003677	chr10	33986840	33990670	72480	ENSMUSG00000039485
1424040_at	microtubule-associated protein 7 domain containing 1	Mtap7d1	-2.01436	-0.857868	-0.810994	-1.41405	-1.59887	-1.56461	-0.378213	-0.364941	0.297915	0.0561066	0.38913	Mm.266716		chr4	125734470	125742417	245877	ENSMUSG00000028849
1424041_s_at	complement component 1, s subcomponent /// similar to Complement component 1, s subcomponent	C1s /// LOC100044326	-1.40214	-1.90061	-1.06478	-1.45099	-1.51713	-2.04025	0.268205	0.292538	-0.278631	-0.426963	0.144852	Mm.219527	GO:0006508|GO:0006508|GO:0006955|GO:0006956|GO:0006958|GO:0045087|GO:0005576|GO:0005615|GO:0003816|GO:0004252|GO:0004263|GO:0004295|GO:0005509|GO:0005509|GO:0008233|GO:0016787|GO:0046872	chr6	124495963	124507921	100044326 /// 50908	ENSMUSG00000038521
1424152_at	sal-like 4 (Drosophila)	Sall4	-2.82117	-2.01198	-0.832266	-2.30137	-2.31317	-2.33531	0.169678	-0.219916	-0.0504713	0.298652	-0.197943	Mm.389368	GO:0000122|GO:0006350|GO:0006355|GO:0007507|GO:0030326|GO:0030326|GO:0045944|GO:0045944|GO:0005622|GO:0005667|GO:0003676|GO:0003677|GO:0005515|GO:0008270|GO:0046872	chr2	168439537	168443729	99377	ENSMUSG00000027547
1424265_at	N-acetylneuraminate pyruvate lyase	Npl	-1.4266	-1.65545	-1.49286	-2.1213	-1.86252	-1.65673	-0.12755	0.178469	0.048357	-0.351065	0.251791	Mm.24887	GO:0005975|GO:0008152|GO:0005737|GO:0003824|GO:0008747|GO:0008747|GO:0016829	chr1	155265225	155312054	74091
1424306_at	elongation of very long chain fatty acids (FEN1/Elo2, SUR4/Elo3, yeast)-like 4	Elovl4	-1.90464	-0.975769	-1.1792	-1.50105	-1.78619	-1.48186	0.170439	-0.106765	0.0454144	-0.0392528	-0.0698366	Mm.83949	GO:0006633|GO:0008610|GO:0005783|GO:0016020|GO:0016021|GO:0016021	chr9	83575392	83602997	83603	ENSMUSG00000032262
1424308_at	solute carrier family 24 (sodium/potassium/calcium exchanger), member 3	Slc24a3	-1.38468	-1.73226	-1.5915	-1.96536	-2.18249	-2.00031	-0.0144348	-0.0968981	-0.0874252	0.00755215	0.191209	Mm.217171	GO:0006810|GO:0006811|GO:0006813|GO:0006814|GO:0006816|GO:0006874|GO:0005886|GO:0016020|GO:0016021|GO:0016021|GO:0005509|GO:0008273|GO:0008273|GO:0015293|GO:0015297|GO:0030955|GO:0031402	chr2	144859194	145333607	94249
1424379_at	carbonic anhydrase 11	Car11	-2.11974	-1.67561	-1.66862	-2.00726	-1.87457	-1.98694	-0.086031	0.00604153	-0.0921812	-0.082449	0.254622	Mm.27736	GO:0006730|GO:0004089|GO:0008270	chr7	45568006	45572724	12348	ENSMUSG00000003273
1424386_at	receptor accessory protein 2	Reep2	-1.29192	-1.09037	-1.45068	-1.32446	-1.30216	-1.23018	0.0341597	-0.0460935	0.0101666	-0.162819	0.164586	Mm.293588	GO:0016020|GO:0016021	chr18	34966595	34973438	225362	ENSMUSG00000038555
1424403_a_at	RUN and FYVE domain containing 3	Rufy3	-2.14648	-2.15086	-2.05947	-1.80379	-2.10918	-2.20067	0.403334	-0.167616	0.0215473	-0.358204	0.100939	Mm.270469	GO:0007275|GO:0007399|GO:0030154|GO:0042995|GO:0005515	chr5	89658063	89716568	52822	ENSMUSG00000029291
1424442_a_at	praja 2, RING-H2 motif containing	Pja2	-0.388848	-1.28342	-1.40112	-0.994049	-1.07418	-0.951625	0.268381	-0.118512	0.0891342	-0.132041	-0.106964	Mm.41711	GO:0006512|GO:0005737|GO:0005783|GO:0016020|GO:0030054|GO:0045202|GO:0005515|GO:0005515|GO:0008270|GO:0016874|GO:0046872	chr17	93072186	93121166	224938	ENSMUSG00000024083
1424482_at	Rho guanine nucleotide exchange factor (GEF7)	Arhgef7	-3.54607	-3.49948	-3.54987	-3.78247	-3.64507	-3.57768	0.0197992	-0.518579	0.11025	0.0700226	0.318503	Mm.244068	GO:0007242|GO:0035023|GO:0005622|GO:0005085|GO:0005089|GO:0005515	chr8	11758335	11827123	54126
1424525_at	gastrin releasing peptide	Grp	-1.56564	-1.16827	-1.09516	-2.04459	-2.05329	-0.848149	0.0283046	0.383866	-0.187027	-0.142148	-0.0829978	Mm.20298	GO:0007218|GO:0007218|GO:0005615|GO:0005615|GO:0005184|GO:0005184	chr18	65998618	66011962	225642	ENSMUSG00000024517
1424624_at	RIKEN cDNA 2900011O08 gene	2900011O08Rik	-3.48663	-3.14671	-3.29004	-3.34496	-3.49864	-3.45249	-0.0274181	-0.100316	0.00910091	-0.0185795	0.137216	Mm.216217	GO:0005515	chr16	13900181	14014783	67254	ENSMUSG00000044117
1424674_at	solute carrier family 39 (metal ion transporter), member 6	Slc39a6	-1.39867	-0.785129	-0.726795	-1.10074	-1.09932	-1.22945	-0.0372953	-0.315416	0.209415	0.0935259	0.0497732	Mm.21688	GO:0006810|GO:0006811|GO:0006829|GO:0007275|GO:0007399|GO:0030001|GO:0030001|GO:0005783|GO:0016020|GO:0016020|GO:0016021|GO:0016021|GO:0008270|GO:0046873|GO:0046873	chr18	24722868	24746817	106957	ENSMUSG00000024270
1424675_at	solute carrier family 39 (metal ion transporter), member 6	Slc39a6	-0.918116	-0.336268	-1.14634	-1.14214	-1.13641	-1.75859	-0.195722	-0.502058	0.171765	0.120131	0.405885	Mm.21688	GO:0006810|GO:0006811|GO:0006829|GO:0007275|GO:0007399|GO:0030001|GO:0030001|GO:0005783|GO:0016020|GO:0016020|GO:0016021|GO:0016021|GO:0008270|GO:0046873|GO:0046873	chr18	24722868	24746817	106957	ENSMUSG00000024270
1424679_at	mab-21-like 1 (C. elegans)	Mab21l1	-4.85896	-4.29876	-4.93879	-4.75076	-4.9144	-5.11174	0.189019	-0.133327	-0.0706244	-0.147578	0.162512	Mm.440209	GO:0008284|GO:0043010	chr3	55870438	55872924	17116	ENSMUSG00000056947
1424713_at	calmodulin-like 4	Calml4	-1.67429	-1.43172	-1.36231	-1.07219	-1.52755	-0.99118	-0.452122	-0.313794	0.108718	0.305159	0.352034	Mm.440576	GO:0005509|GO:0005509	chr9	62656100	62673927	75600
1424757_at	cDNA sequence BC018242	BC018242	-1.27132	-0.876699	-0.972674	-1.51641	-1.38346	-1.39991	0.0108452	-0.118709	0.04181	-0.193439	0.259493	Mm.277521	GO:0005615|GO:0016021	chr9	21688684	21699309	235044	ENSMUSG00000040563
1424847_at	neurofilament, heavy polypeptide /// similar to neurofilament protein	LOC100045304 /// Nefh	-2.68623	-2.83712	-2.42755	-2.71802	-2.78198	-3.16972	-0.00425625	-0.296646	0.0539408	-0.106771	0.353734	Mm.298283	GO:0000226|GO:0045104|GO:0045110|GO:0060052|GO:0005739|GO:0005882|GO:0005883|GO:0005198	chr11	4838756	4848116	100045304 /// 380684
1424848_at	potassium large conductance calcium-activated channel, subfamily M, alpha member 1	Kcnma1	-1.50866	-2.1047	-2.15192	-2.21433	-2.24135	-2.12312	0.916999	0.636197	-0.39131	-0.19353	-0.968353	Mm.343607	GO:0001666|GO:0006118|GO:0006306|GO:0006810|GO:0006811|GO:0006812|GO:0006813|GO:0006813|GO:0007268|GO:0007605|GO:0007623|GO:0007628|GO:0019228|GO:0032344|GO:0042311|GO:0042391|GO:0042391|GO:0042491|GO:0045475|GO:0045794|GO:0046541|GO:0048469|GO:0050885|GO:0051260|GO:0060073|GO:0060082|GO:0060083|GO:0060087|GO:0005783|GO:0005886|GO:0008076|GO:0008076|GO:0009897|GO:0016020|GO:0016020|GO:0016021|GO:…	chr14	22087247	22793412	16531
[truncated: 1,157 more rows]

## Sheet: Prost+Skin geneset UGE,epid#744
Probe Set ID	Gene Title	Gene Symbol	UGE1	UGE2	UGE3	UGE4	UGE5	UGE6	UGM1	UGM2	UGM3	UGM4	UGM5	Unigene(Avadis)	GO(Avadis)	Chromosome Number(Avadis)	Chromosome Start Index(Avadis)	Chromosome End Index(Avadis)	Entrez Gene	Ensembl
[truncated: 744 more rows]

## Sheet: Prost+Skin genesetUGM,derm#1701
Probe Set ID	Gene Title	Gene Symbol	UGE1	UGE2	UGE3	UGE4	UGE5	UGE6	UGM1	UGM2	UGM3	UGM4	UGM5	Unigene(Avadis)	GO(Avadis)	Chromosome Number(Avadis)	Chromosome Start Index(Avadis)	Chromosome End Index(Avadis)	Entrez Gene	Ensembl
[truncated: 1,701 more rows]

[truncated: 2 more sheets: Skin-only epidermi geneset #654, Skin-only dermis gene set #1520]
