# Supplementary material for: Molecular Signatures of the Primitive Prostate Stem Cell Niche Reveal Novel Mesenchymal-Epithelial Signaling Pathways
Source: PLoS One. 2010 Sep 30;5(9):e13024. doi: 10.1371/journal.pone.0013024 (PMC2948007; doi:10.1371/journal.pone.0013024)
Supplement: Table S4 — Functional analysis of prostate gene sets. A list of the genes associated with each of the enriched functional categories that were identified for each of the gene sets. (0.32 MB XLS) [file pone.0013024.s004.xls]

## Sheet: Prostate-only UGE
anatomical structure development - GO:0048856:
-----------------------------------
Corrected p-value = 0.0010
Raw p-value = 5.1309762E-11
Coverage = 128
Frequency = 0.078335375
Gene ID	Gene Symbol	Probe ID
21847	Klf10	1416029_at
12227	Btg2	1416250_at , 1448272_at
21928	Tnfaip2	1416273_at
11668	Aldh1a1	1416468_at
13636	Efna1	1416895_at
80898	Arts1	1416942_at
18759	Prkci	1417410_s_at
17886	Myh9	1417472_at , 1420171_s_at , 1440708_at
22113	Phlda2	1417837_at
81879	Tcfcp2l1	1418091_at
15205	Hes1	1418102_at
12051	Bcl3	1418133_at
22061	Trp63	1418158_at
15200	Hbegf	1418350_at
15413	Hoxb5	1418415_at
268903	Nrip1	1418469_at , 1449089_at , 1454295_at
15375	Foxa1 /// LOC100047556	1418496_at
27279	Tnfrsf12a	1418571_at , 1418572_x_at
11838	Arc	1418687_at
18590	Pdgfa	1418711_at , 1449187_at
18426	Ovol1	1419051_at , 1419052_at
20537	Slc5a1	1419057_at , 1455431_at
22239	Ugt8a	1419063_at
12306	Anxa2	1419091_a_at
14027	Evpl	1419133_at
11481	Acvr2b	1419140_at
20997	T	1419304_at
15408	Hoxb13	1419576_at
15399	Hoxa2	1419602_at
22420	Wnt6	1419708_at , 1435980_x_at
241035	Pkhd1	1419820_at
18035	Nfkbia	1420089_at , 1438157_s_at , 1448306_at
16939	Lor	1420183_at , 1448745_s_at
16667	Krt17	1420193_at , 1423227_at
19377	Rai1	1420454_at
20350	Sema3f	1420508_at , 1425840_a_at , 1438947_x_at
19016	Pparg	1420715_a_at
14183	Fgfr2	1420847_a_at , 1433489_s_at
22422	Wnt7b	1420892_at
18479	Pak1	1420979_at
13836	Epha2	1421151_a_at
171211	Edaradd	1421213_at , 1433133_at , 1437800_at
11746	Anxa4	1421223_a_at , 1424176_a_at , 1457658_x_at
16475	Jub	1421344_a_at
20309	Cxcl15	1421404_at , 1456428_at
20852	Stat6	1421708_a_at , 1426353_at
21802	Tgfa	1421943_at
18131	Notch3	1421965_s_at
83813	Tnk1	1422721_at
18003	Nedd9	1422818_at , 1437132_x_at , 1447885_x_at , 1450767_at
15376	Foxa2	1422833_at
171170	Mbnl3	1422836_at
64929	Scel	1422837_at
14281	Fos	1423100_at
14164	Fgf1	1423136_at , 1441042_at , 1450869_at
13138	Dag1	1423872_a_at , 1426778_at , 1426779_x_at , 1456131_x_at
16664	Krt14	1423935_x_at , 1460347_at
110308	Krt5	1424096_at
226419	Dyrk3	1424229_at
20682	Sox9	1424950_at , 1451538_at
17196	Mbp	1425263_a_at
232943	Klc3	1425558_at
20474	Six4	1425767_a_at , 1439753_x_at , 1456862_at
15901	Id1	1425895_a_at
228357	Lrp4	1426288_at
11658	Alcam	1426300_at , 1426301_at , 1437466_at , 1443086_at
16450	Jag2	1426430_at , 1426431_at
286940	Flnb	1426750_at , 1442107_at
16854	Lgals3	1426808_at
208618	Etl4	1426880_at , 1432266_at , 1432901_at
16776	Lama5	1427009_at , 1427010_s_at
12310	Calca	1427355_at
192897	Itgb4	1427387_a_at
15400	Hoxa3	1427433_s_at
20679	Sox6	1427677_a_at , 1434918_at , 1447655_x_at
74132	Rnf6	1427899_at
73720	Cst6	1427910_at
57912	Cdc42se1	1428131_a_at , 1428132_at
70584	Pak4	1428548_at
67451	Pkp2	1429183_at , 1449799_s_at
72469	Plcd3	1431892_a_at
17173	Ascl2	1432018_at
107515	Lgr4	1433891_at
12369	Ppargc1a	1434099_at , 1434100_x_at
17772	Mtm1	1434278_at
22325	Vav2	1435065_x_at , 1435244_at
12167	Bmpr1b	1437312_at
320790	Chd7	1437745_at
15212	Hexb	1437874_s_at
16682	Krt4	1438394_x_at
20755	Sprr2a	1439016_x_at , 1450618_a_at
231470	Fras1	1439019_at
78405	Ntf5	1440353_at
320145	Sp8	1440519_at
12043	Bcl2	1440770_at , 1443837_x_at
211401	Mtss1	1440847_at , 1443729_at , 1446284_at
13047	Cutl1	1441956_s_at
18511	Pax9	1442229_at
26401	Map3k1	1443540_at
22344	LOC100047469	1444663_at
12332	Capg	1447803_x_at , 1450355_a_at
19116	Prlr	1448556_at
55948	LOC665928 /// LOC675255 /// Sfn	1448612_at
14368	Fzd6	1448662_at
53972	Ngef	1448978_at
14233	Foxi1	1449458_at
11921	Atoh1	1449822_at
53625	B3gnt2	1450026_a_at
19014	Med1	1450402_at
17189	Mb	1451203_at
21816	Tgm1	1451416_a_at
15414	Hoxb6	1451660_a_at
21410	Tcf2	1451687_a_at
16658	Mafb	1451715_at , 1451716_at
74318	Hod	1451776_s_at
13614	Edn1	1451924_a_at
22062	Trp73	1452325_at
22695	Zfp36	1452519_a_at
15407	Hoxb1	1453501_at
16400	Itga3	1455158_at
240354	Malt1	1456429_at
242022	Frem2	1457038_at
14815	Nr3c1	1457635_s_at
12918	Crh	1457984_at
26416	Mapk14	1459617_at
13864	Nr2f6	1460647_a_at
22409	Wnt10a	1460657_at
19041	Ppl	1460732_a_at
multicellular organismal development - GO:0007275:
-----------------------------------
Corrected p-value = 0.0010
Raw p-value = 9.46455E-10
Coverage = 136
Frequency = 0.08323134
Gene ID	Gene Symbol	Probe ID
21847	Klf10	1416029_at
12227	Btg2	1416250_at , 1448272_at
21928	Tnfaip2	1416273_at
11668	Aldh1a1	1416468_at
18024	Nfe2l2	1416543_at
13636	Efna1	1416895_at
80898	Arts1	1416942_at
80890	Trim2	1417028_a_at , 1417029_a_at , 1441487_at , 1459860_x_at
18759	Prkci	1417410_s_at
17886	Myh9	1417472_at , 1420171_s_at , 1440708_at
22113	Phlda2	1417837_at
81879	Tcfcp2l1	1418091_at
15205	Hes1	1418102_at
12051	Bcl3	1418133_at
22061	Trp63	1418158_at
15200	Hbegf	1418350_at
15413	Hoxb5	1418415_at
268903	Nrip1	1418469_at , 1449089_at , 1454295_at
15375	Foxa1 /// LOC100047556	1418496_at
27279	Tnfrsf12a	1418571_at , 1418572_x_at
11838	Arc	1418687_at
18590	Pdgfa	1418711_at , 1449187_at
18426	Ovol1	1419051_at , 1419052_at
20537	Slc5a1	1419057_at , 1455431_at
22239	Ugt8a	1419063_at
12306	Anxa2	1419091_a_at
14027	Evpl	1419133_at
11481	Acvr2b	1419140_at
20997	T	1419304_at
15408	Hoxb13	1419576_at
15399	Hoxa2	1419602_at
22420	Wnt6	1419708_at , 1435980_x_at
17691	Snf1lk	1419766_at
241035	Pkhd1	1419820_at
18035	Nfkbia	1420089_at , 1438157_s_at , 1448306_at
16939	Lor	1420183_at , 1448745_s_at
16667	Krt17	1420193_at , 1423227_at
19377	Rai1	1420454_at
20350	Sema3f	1420508_at , 1425840_a_at , 1438947_x_at
22724	LOC100046682 /// Zbtb7b	1420663_at , 1455071_at
14183	Fgfr2	1420847_a_at , 1433489_s_at
22422	Wnt7b	1420892_at
18479	Pak1	1420979_at
13836	Epha2	1421151_a_at
171211	Edaradd	1421213_at , 1433133_at , 1437800_at
11746	Anxa4	1421223_a_at , 1424176_a_at , 1457658_x_at
20309	Cxcl15	1421404_at , 1456428_at
13411	Dnahc11	1421544_at
20852	Stat6	1421708_a_at , 1426353_at
21802	Tgfa	1421943_at
18131	Notch3	1421965_s_at
53883	Celsr2	1422073_a_at
18163	Ctnnd2 /// LOC100045979	1422592_at , 1456116_at
15376	Foxa2	1422833_at
171170	Mbnl3	1422836_at
64929	Scel	1422837_at
16420	Itgb6	1422983_at
14281	Fos	1423100_at
14164	Fgf1	1423136_at , 1441042_at , 1450869_at
16664	Krt14	1423935_x_at , 1460347_at
195733	Grhl1 /// LOC100043996	1424030_at
110308	Krt5	1424096_at
226419	Dyrk3	1424229_at
20682	Sox9	1424950_at , 1451538_at
17196	Mbp	1425263_a_at
20474	Six4	1425767_a_at , 1439753_x_at , 1456862_at
15901	Id1	1425895_a_at
20660	LOC100047936 /// Sorl1	1426258_at , 1453003_at , 1460390_at
228357	Lrp4	1426288_at
11658	Alcam	1426300_at , 1426301_at , 1437466_at , 1443086_at
16450	Jag2	1426430_at , 1426431_at
286940	Flnb	1426750_at , 1442107_at
16854	Lgals3	1426808_at
208618	Etl4	1426880_at , 1432266_at , 1432901_at
16776	Lama5	1427009_at , 1427010_s_at
229658	LOC100046586	1427234_at
12310	Calca	1427355_at
192897	Itgb4	1427387_a_at
15400	Hoxa3	1427433_s_at
20679	Sox6	1427677_a_at , 1434918_at , 1447655_x_at
74132	Rnf6	1427899_at
73720	Cst6	1427910_at
14536	Nr6a1	1428825_at , 1428826_at
67451	Pkp2	1429183_at , 1449799_s_at
72469	Plcd3	1431892_a_at
17173	Ascl2	1432018_at
107515	Lgr4	1433891_at
12369	Ppargc1a	1434099_at , 1434100_x_at
11990	Atrn	1434197_at
17772	Mtm1	1434278_at
12167	Bmpr1b	1437312_at
320790	Chd7	1437745_at
15212	Hexb	1437874_s_at
16682	Krt4	1438394_x_at
21969	Top1	1438495_at
20755	Sprr2a	1439016_x_at , 1450618_a_at
22722	Zfp64	1440251_s_at
78405	Ntf5	1440353_at
320145	Sp8	1440519_at
12043	Bcl2	1440770_at , 1443837_x_at
211401	Mtss1	1440847_at , 1443729_at , 1446284_at
114716	Spred2	1441802_at
13047	Cutl1	1441956_s_at
18511	Pax9	1442229_at
26401	Map3k1	1443540_at
22344	LOC100047469	1444663_at
55948	LOC665928 /// LOC675255 /// Sfn	1448612_at
14368	Fzd6	1448662_at
53972	Ngef	1448978_at
14233	Foxi1	1449458_at
17873	Gadd45b	1449773_s_at , 1450971_at
11921	Atoh1	1449822_at
53625	B3gnt2	1450026_a_at
19014	Med1	1450402_at
17189	Mb	1451203_at
21816	Tgm1	1451416_a_at
15414	Hoxb6	1451660_a_at
21410	Tcf2	1451687_a_at
16658	Mafb	1451715_at , 1451716_at
74318	Hod	1451776_s_at
13614	Edn1	1451924_a_at
22062	Trp73	1452325_at
214899	Jarid1a	1452360_a_at
22695	Zfp36	1452519_a_at
74769	Pik3cb	1453069_at
15407	Hoxb1	1453501_at
16400	Itga3	1455158_at
240354	Malt1	1456429_at
15218	Foxn1	1456815_at
242022	Frem2	1457038_at
14815	Nr3c1	1457635_s_at
12918	Crh	1457984_at
26416	Mapk14	1459617_at
13864	Nr2f6	1460647_a_at
22409	Wnt10a	1460657_at
19041	Ppl	1460732_a_at
cell adhesion - GO:0007155:
-----------------------------------
Corrected p-value = 0.0010
Raw p-value = 7.682455E-8
Coverage = 51
Frequency = 0.03121175
Gene ID	Gene Symbol	Probe ID
14012	Mpzl2	1416236_a_at
64058	Perp	1416271_at
19273	Ptpru	1416674_at
17886	Myh9	1417472_at , 1420171_s_at , 1440708_at
19294	Pvrl2	1417703_at
16780	Lamb3	1417812_a_at
72434	Lypd3	1417942_at
15205	Hes1	1418102_at
27279	Tnfrsf12a	1418571_at , 1418572_x_at
12821	Col17a1	1418799_a_at
56460	Pkp3	1418831_at , 1418832_at
12836	Col7a1	1419613_at
241035	Pkhd1	1419820_at
170721	Papln	1420521_at
54366	Ctnnal1	1420930_s_at
13518	Dst	1421117_at , 1450119_at
16782	Lamc2	1421279_at
16475	Jub	1421344_a_at
53883	Celsr2	1422073_a_at
18163	Ctnnd2 /// LOC100045979	1422592_at , 1456116_at
18003	Nedd9	1422818_at , 1437132_x_at , 1447885_x_at , 1450767_at
16420	Itgb6	1422983_at
15894	Icam1	1424067_at
57278	Bcam	1424791_a_at
20682	Sox9	1424950_at , 1451538_at
12830	Col4a5	1425475_at , 1425476_at
13511	Dsg2	1425619_s_at , 1449741_at
11658	Alcam	1426300_at , 1426301_at , 1437466_at , 1443086_at
12739	Cldn3	1426332_a_at
16450	Jag2	1426430_at , 1426431_at
16480	Jup	1426873_s_at
16776	Lama5	1427009_at , 1427010_s_at
12310	Calca	1427355_at
192897	Itgb4	1427387_a_at
67451	Pkp2	1429183_at , 1449799_s_at
12167	Bmpr1b	1437312_at
140474	Muc4	1438555_x_at
12388	Ctnnd1	1445830_at
12550	Cdh1	1448261_at
93695	Gpnmb	1448303_at
19116	Prlr	1448556_at
14368	Fzd6	1448662_at
12556	Cdh16	1448906_at
18772	Pkp1	1449586_at
72058	Igsf5	1451407_at
71740	Pvrl4	1451690_a_at
75599	Pcdh1	1452294_at
74769	Pik3cb	1453069_at
380928	Lmo7	1455056_at
16400	Itga3	1455158_at
242022	Frem2	1457038_at
regulation of cellular process - GO:0050794:
-----------------------------------
Corrected p-value = 0.0010
Raw p-value = 6.410619E-10
Coverage = 192
Frequency = 0.11750306
Gene ID	Gene Symbol	Probe ID
227753	Gsn	1415812_at , 1436991_x_at , 1437171_x_at , 1456312_x_at , 1456569_x_at
16477	Junb	1415899_at
20230	Satb1	1416007_at , 1416008_at , 1439449_at
21847	Klf10	1416029_at
12227	Btg2	1416250_at , 1448272_at
64058	Perp	1416271_at
11668	Aldh1a1	1416468_at
18024	Nfe2l2	1416543_at
54132	LOC100048338 /// Pdlim1	1416554_at , 1437170_x_at
54610	Tbc1d8	1416996_at
12122	Bid	1417045_at , 1447873_x_at
13688	Eif4ebp2	1417084_at , 1436158_at
18806	Pld2	1417237_at , 1457252_x_at
66824	Pycard	1417346_at
29875	Iqgap1	1417379_at , 1417380_at , 1434998_at
54711	Plagl2	1417517_at , 1417519_at , 1442235_at
13709	Elf1	1417540_at
53868	Rab25	1417738_at
104886	Rab15	1417829_a_at
67122	Nrarp	1417985_at
81879	Tcfcp2l1	1418091_at
15205	Hes1	1418102_at
12051	Bcl3	1418133_at
22061	Trp63	1418158_at
17347	Mknk2	1418300_a_at
66889	Rnf128	1418318_at , 1449036_at
15200	Hbegf	1418350_at
15413	Hoxb5	1418415_at
268903	Nrip1	1418469_at , 1449089_at , 1454295_at
15375	Foxa1 /// LOC100047556	1418496_at
16373	Irx3	1418517_at
22025	Nr2c1	1418605_at , 1446194_at , 1458338_x_at
18590	Pdgfa	1418711_at , 1449187_at
12365	Casp14	1418748_at
19340	Rab3d	1418890_a_at
18030	LOC100046232 /// Nfil3	1418932_at
18426	Ovol1	1419051_at , 1419052_at
20997	T	1419304_at
13998	Fgd6	1419322_at , 1435467_at
13661	Ehf	1419474_a_at , 1451375_at
26382	Fgd2	1419515_at
15408	Hoxb13	1419576_at
15399	Hoxa2	1419602_at
17691	Snf1lk	1419766_at
241035	Pkhd1	1419820_at
18035	Nfkbia	1420089_at , 1438157_s_at , 1448306_at
19377	Rai1	1420454_at
22724	LOC100046682 /// Zbtb7b	1420663_at , 1455071_at
171388	Bnipl	1420683_at
19016	Pparg	1420715_a_at
14183	Fgfr2	1420847_a_at , 1433489_s_at
22422	Wnt7b	1420892_at
54352	Irx5	1421072_at
18628	Per3	1421087_at , 1441445_at
13518	Dst	1421117_at , 1450119_at
16151	Ikbkg	1421209_s_at
16475	Jub	1421344_a_at
20200	S100a6	1421375_a_at
116871	Mta3	1421402_at
17951	Naip5	1421525_a_at
16599	Klf3 /// LOC100046855	1421604_a_at , 1429360_at , 1442920_at , 1454666_at
12575	Cdkn1a	1421679_a_at
20852	Stat6	1421708_a_at , 1426353_at
21802	Tgfa	1421943_at
18131	Notch3	1421965_s_at
21815	Tgif1	1422286_a_at
15461	Hras1	1422407_s_at , 1424132_at
18163	Ctnnd2 /// LOC100045979	1422592_at , 1456116_at
19417	Rasgrf1	1422600_at
140488	Igf2bp3	1422610_s_at , 1422611_s_at , 1450687_at
83813	Tnk1	1422721_at
18003	Nedd9	1422818_at , 1437132_x_at , 1447885_x_at , 1450767_at
15376	Foxa2	1422833_at
171170	Mbnl3	1422836_at
50875	Tmod3	1423089_at , 1439626_at
14281	Fos	1423100_at
14164	Fgf1	1423136_at , 1441042_at , 1450869_at
14339	Aktip	1423364_a_at , 1437767_s_at
66141	Ifitm3	1423754_at
195733	Grhl1 /// LOC100043996	1424030_at
15894	Icam1	1424067_at
209011	Sirt7	1424238_at
101095	Zfp282	1424297_at
18300	Oit1	1424502_at
233575	Frag1	1424614_at
66813	Bcl2l14	1424814_a_at
12173	Bnc1	1424890_at
20682	Sox9	1424950_at , 1451538_at
170735	Arr3	1425232_x_at
20474	Six4	1425767_a_at , 1439753_x_at , 1456862_at
66790	Grtp1	1425891_a_at
15901	Id1	1425895_a_at
22351	Vill	1426022_a_at
228357	Lrp4	1426288_at
16372	Irx2 /// LOC100045612	1426298_at
16450	Jag2	1426430_at , 1426431_at
14302	Frk	1426569_a_at , 1426570_a_at
20787	Srebf1	1426690_a_at
104263	Jmjd1a	1426810_at
16776	Lama5	1427009_at , 1427010_s_at
68339	Ccdc88c	1427138_at , 1446847_at , 1453330_at
12310	Calca	1427355_at
230972	Arhgef16	1427386_at
15400	Hoxa3	1427433_s_at
20679	Sox6	1427677_a_at , 1434918_at , 1447655_x_at
74132	Rnf6	1427899_at
57912	Cdc42se1	1428131_a_at , 1428132_at
14536	Nr6a1	1428825_at , 1428826_at
75580	Zbtb4	1429722_at
252973	Grhl2	1431878_at
80707	Wwox	1431960_at , 1438517_at
17173	Ascl2	1432018_at
16978	Lrrfip1	1433842_at
12369	Ppargc1a	1434099_at , 1434100_x_at
56218	Patz1	1434495_at
22325	Vav2	1435065_x_at , 1435244_at
381217	Gm967	1435283_s_at
12125	Bcl2l11	1435449_at
108954	Ppp1r15b	1436366_at
230073	Ddx58	1436562_at , 1446457_at , 1456890_at
22780	Ikzf3	1436649_at
223227	Sox21	1437059_at
213649	Arhgef19	1437629_at
320790	Chd7	1437745_at
19017	Ppargc1a	1437751_at , 1456395_at , 1460336_at
83395	Sp6	1437788_at
15212	Hexb	1437874_s_at
16682	Krt4	1438394_x_at
227541	Camk1d	1438643_at , 1452050_at
67005	Polr3k	1439266_a_at
22722	Zfp64	1440251_s_at
12043	Bcl2	1440770_at , 1443837_x_at
20689	Sall3	1441186_at , 1452386_at
114716	Spred2	1441802_at
13047	Cutl1	1441956_s_at
18511	Pax9	1442229_at
76709	Arpc2	1442295_at
27223	Trp53bp1	1442316_x_at , 1457812_at
26401	Map3k1	1443540_at
98910	Usp6nl	1445161_at
114774	Pawr	1445390_at
12388	Ctnnd1	1445830_at
57915	LOC100046817 /// Tbc1d1	1447016_at
22033	Traf5	1447682_x_at
12332	Capg	1447803_x_at , 1450355_a_at
217578	Baz1a	1447930_at
108829	Jmjd1c	1448049_at
16952	Anxa1	1448213_at
12550	Cdh1	1448261_at
83796	Smarcd2	1448401_at
19116	Prlr	1448556_at
55948	LOC665928 /// LOC675255 /// Sfn	1448612_at
53972	Ngef	1448978_at
17341	Bhlhb8	1449233_at
14233	Foxi1	1449458_at
17873	Gadd45b	1449773_s_at , 1450971_at
11921	Atoh1	1449822_at
12124	Bik	1449836_x_at
19014	Med1	1450402_at
217946	Cdca7l	1451306_at
70160	Vps36	1451343_at
15414	Hoxb6	1451660_a_at
21410	Tcf2	1451687_a_at
16658	Mafb	1451715_at , 1451716_at
74318	Hod	1451776_s_at
13614	Edn1	1451924_a_at
67379	Dedd2	1452070_at
20409	Ostf1	1452246_at
75599	Pcdh1	1452294_at
22062	Trp73	1452325_at
214899	Jarid1a	1452360_a_at
22695	Zfp36	1452519_a_at
71609	Tradd	1452622_a_at
74769	Pik3cb	1453069_at
69743	Casz1	1453349_at
15407	Hoxb1	1453501_at
15547	Htf9c	1453995_a_at
18025	Nfe2l3	1454240_at
171543	Bmf	1454880_s_at
215632	Psd4	1455068_at
59009	Sh3rf1	1455149_at
215627	Zbtb8	1455193_at
387609	Zhx2	1455210_at
217869	Eif5	1456256_at
240354	Malt1	1456429_at
97541	Qars	1456726_x_at
15218	Foxn1	1456815_at
22779	Ikzf2	1456956_at
14815	Nr3c1	1457635_s_at
26416	Mapk14	1459617_at
13864	Nr2f6	1460647_a_at
26379	Esrra	1460652_at
epidermis development - GO:0008544:
-----------------------------------
Corrected p-value = 0.0010
Raw p-value = 2.1902817E-9
Coverage = 21
Frequency = 0.012851898
Gene ID	Gene Symbol	Probe ID
15205	Hes1	1418102_at
22061	Trp63	1418158_at
18426	Ovol1	1419051_at , 1419052_at
14027	Evpl	1419133_at
16939	Lor	1420183_at , 1448745_s_at
16667	Krt17	1420193_at , 1423227_at
171211	Edaradd	1421213_at , 1433133_at , 1437800_at
64929	Scel	1422837_at
16664	Krt14	1423935_x_at , 1460347_at
110308	Krt5	1424096_at
20682	Sox9	1424950_at , 1451538_at
16450	Jag2	1426430_at , 1426431_at
73720	Cst6	1427910_at
20755	Sprr2a	1439016_x_at , 1450618_a_at
78405	Ntf5	1440353_at
12043	Bcl2	1440770_at , 1443837_x_at
13047	Cutl1	1441956_s_at
55948	LOC665928 /// LOC675255 /// Sfn	1448612_at
11921	Atoh1	1449822_at
21816	Tgm1	1451416_a_at
19041	Ppl	1460732_a_at
intracellular signaling cascade - GO:0007242:
-----------------------------------
Corrected p-value = 0.0010
Raw p-value = 4.9023012E-9
Coverage = 78
Frequency = 0.047735617
Gene ID	Gene Symbol	Probe ID
18024	Nfe2l2	1416543_at
13636	Efna1	1416895_at
54610	Tbc1d8	1416996_at
13688	Eif4ebp2	1417084_at , 1436158_at
80718	Rab27b	1417215_at , 1443764_x_at
29875	Iqgap1	1417379_at , 1417380_at , 1434998_at
18759	Prkci	1417410_s_at
53868	Rab25	1417738_at
104886	Rab15	1417829_a_at
30794	Pdlim4	1417928_at
17347	Mknk2	1418300_a_at
70686	Dusp16	1418401_a_at , 1440615_at
19340	Rab3d	1418890_a_at
13998	Fgd6	1419322_at , 1435467_at
231130	Tnip2	1419488_at
26382	Fgd2	1419515_at
17691	Snf1lk	1419766_at
93737	Pard6g	1420851_at
54366	Ctnnal1	1420930_s_at
16151	Ikbkg	1421209_s_at
171211	Edaradd	1421213_at , 1433133_at , 1437800_at
26408	LOC675366 /// Map3k5	1421340_at , 1439830_at
20852	Stat6	1421708_a_at , 1426353_at
26377	Dapp1	1421936_at
18755	Prkch	1422079_at
19329	Rab17	1422178_a_at
15461	Hras1	1422407_s_at , 1424132_at
17748	Mt1	1422557_s_at , 1451612_at
19417	Rasgrf1	1422600_at
83813	Tnk1	1422721_at
69534	Avpi1	1423122_at
11554	Adrb1	1423420_at
100017	Ldlrap1	1424378_at , 1457162_at
225870	Rin1	1424507_at
66790	Grtp1	1425891_a_at
14302	Frk	1426569_a_at , 1426570_a_at
12310	Calca	1427355_at
230972	Arhgef16	1427386_at
66395	Ahnak	1428057_a_at , 1452217_at
57912	Cdc42se1	1428131_a_at , 1428132_at
17750	Mt2	1428942_at
19331	Rab19	1430148_at
71619	Arl14	1430234_at
52428	Rhpn2	1431805_a_at , 1434628_a_at
72469	Plcd3	1431892_a_at
12369	Ppargc1a	1434099_at , 1434100_x_at
22325	Vav2	1435065_x_at , 1435244_at
108954	Ppp1r15b	1436366_at
320982	Arl4c /// LOC632433	1436512_at , 1454788_at
213649	Arhgef19	1437629_at
19332	Rab20	1438097_at
330914	Grit	1438451_at
12695	Inadl	1440737_at , 1442244_at
12043	Bcl2	1440770_at , 1443837_x_at
114716	Spred2	1441802_at
328329	Mast4	1442382_at
26401	Map3k1	1443540_at
98910	Usp6nl	1445161_at
57915	LOC100046817 /// Tbc1d1	1447016_at
18797	Plcb3	1448661_at
53972	Ngef	1448978_at
17341	Bhlhb8	1449233_at
142688	Asb13	1449460_at
17873	Gadd45b	1449773_s_at , 1450971_at
16924	Lnx1	1450251_a_at
26941	Slc9a3r1	1450982_at
13614	Edn1	1451924_a_at
233328	Lrrk1	1451985_at , 1451986_s_at
22062	Trp73	1452325_at
22695	Zfp36	1452519_a_at
215632	Psd4	1455068_at
59009	Sh3rf1	1455149_at
194231	Cnksr1	1455399_at
240354	Malt1	1456429_at
15170	Ptpn6	1456694_x_at , 1460188_at
269437	Plch1	1457157_at
14815	Nr3c1	1457635_s_at
26416	Mapk14	1459617_at

## Sheet: Prostate-only UGM
anatomical structure development - GO:0048856:
-----------------------------------
Corrected p-value = 0.0010
Raw p-value = 2.0384497E-18
Coverage = 136
Frequency = 0.0952381
Gene ID	Gene Symbol	Probe ID
18417	Cldn11	1416003_at
16007	Cyr61	1416039_x_at , 1438133_a_at , 1442340_x_at
17390	Mmp2	1416136_at , 1439364_a_at
19085	Prkar1b	1416753_at , 1440133_x_at
20648	Snta1	1416825_at
14451	Gas1	1416855_at
14219	Ctgf	1416953_at
18530	Pcdh8	1417051_at , 1447825_x_at
19317	Qk	1417073_a_at
54725	Cadm1	1417376_a_at , 1417377_at , 1417378_at
21412	Tcf21	1417447_at , 1458887_at
55985	Cxcl13	1417851_at
226180	LOC100047943	1418178_at , 1448991_a_at , 1448992_at
14238	Foxf2	1418220_at
13641	Efnb1	1418285_at
18654	Pgf	1418471_at
83767	Wasf1	1418545_at
22360	Nrsn1	1418588_at
19283	Ptprz1	1418690_at , 1427019_at , 1452284_at
23937	Mab21l2	1418934_at
14563	Gdf5	1419139_at
13388	Dll1	1419204_at
20355	Sema4f	1419328_at , 1439768_x_at
16852	Lgals1	1419573_a_at , 1455439_a_at
17196	Mbp	1419646_a_at , 1436201_x_at , 1454651_x_at
18049	Ngfb	1419675_at
17918	Myo5a	1419754_at
235320	Zbtb16	1419874_x_at
20346	LOC100044161 /// Sema3a	1420416_at , 1449865_at
12142	Prdm1	1420425_at
18183	Nrg3	1421017_at
17933	Myt1l	1421175_at , 1436483_at
14313	Fst	1421365_at , 1434458_at
53626	Insm1	1421399_at , 1455865_at
13838	Epha4	1421928_at , 1421929_at , 1429021_at , 1439757_s_at , 1456863_at
16323	Inhba	1422053_at
18209	Ntn2l	1422056_at
18121	Nog	1422300_at
18213	LOC100047606 /// Ntrk3	1422329_a_at
14658	Glrb	1422504_at , 1459850_x_at
18040	Nefm	1422520_at , 1457015_at
22419	Wnt5b	1422602_a_at , 1439373_x_at
11423	Ache	1422635_at
17932	Myt1	1422773_at
27220	Cartpt	1422825_at
12817	Col13a1	1422866_at
15423	Hoxc4	1422870_at
16574	Kif5c	1422945_a_at , 1455266_at , 1457255_x_at
94224	Srd5a2	1422960_at
15904	Id4 /// LOC100045546	1423259_at , 1450928_at
20273	Scn8a	1423515_at
50706	Postn	1423606_at
12505	Cd44	1423760_at , 1434376_at
18483	Palm	1423967_at
99377	Sall4	1424152_at
106957	Slc39a6	1424674_at , 1424675_at
16531	Kcnma1	1424848_at , 1425987_a_at
107934	Celsr3	1425067_at
57329	Otor	1425083_at
18823	Plp1	1425468_at
14357	Dtx1	1425822_a_at
214384	Myocd	1425978_at
22431	LOC100048295 /// Wt1	1425995_s_at
117606	Boc	1426869_at
70083	Metrn	1427101_at
17879	Myh1	1427520_a_at , 1427868_x_at
13841	Epha7	1427528_a_at , 1451991_at , 1452380_at
18028	Nfib	1427680_a_at , 1434101_at , 1454834_at
76965	Slitrk1	1428089_at
19206	Ptch1	1428853_at
328789	Tmhs	1429266_at
75409	Slitrk5	1429718_at
11519	Add2	1431076_at , 1435287_at
75770	Brsk2	1431826_a_at
18191	Nrxn3	1433788_at , 1438193_at , 1456137_at
11941	Atp2b2	1433888_at
329165	Abi2	1433985_at , 1436984_at
11864	Arnt2	1434028_at
17756	Mtap2	1434194_at
23966	Odz4	1434530_at , 1451888_a_at , 1455993_at
18205	Ntf3	1434802_s_at , 1450803_at
15227	Foxf1a	1434939_at
18212	Ntrk2	1435305_at , 1446712_at , 1458622_at
21419	Tcfap2b	1435670_at
12540	Cdc42 /// LOC664922	1435807_at
110876	Scn2a1	1435933_at
19713	Ret	1436359_at
242443	Grin3a	1436575_at , 1438866_at
11977	Atp7a	1436921_at
17172	Ascl1	1437086_at
241568	Lrrc4c	1437201_at
68585	Rtn4	1437224_at
14362	Fzd1	1437284_at
216233	Socs2	1438470_at , 1449109_at
18708	Pik3r1	1438682_at
17967	Ncam1	1439556_at
381979	Brsk1	1439892_at
13617	Ednra	1440093_at
13176	Dcc	1440487_at
15234	Hgf	1442884_at
14048	Eya1	1443117_at , 1457424_at
53318	Pdlim3	1443299_at
12647	LOC100040834	1443372_at
14633	Gli2	1446086_s_at , 1459211_at
21417	Zeb1	1446127_at
18187	Nrp2	1447343_at
13166	Dbh	1447592_at , 1450670_at
18549	Pcsk2	1448312_at
22193	LOC100047012	1448671_at
12386	Ctnna2	1448895_a_at
17986	Ndph	1449251_at
71690	Esm1 /// LOC632677	1449280_at
65254	Dpysl5	1449290_at
66042	Sostdc1	1449340_at , 1460250_at
21939	Cd40	1449473_s_at
18740	Pitx1	1449488_at
22253	Unc5c	1449522_at
12840	Col9a2	1450673_at
56370	Tagln3	1450683_at
20254	Scg2	1450708_at
12161	Bmp6	1450759_at
21808	Tgfb2	1450922_a_at
216739	Acsl6	1451257_at
12310	Calca	1452004_at
15571	Elavl3	1452524_a_at
57246	Tbx20	1453351_at
16008	Igfbp2	1454159_a_at
24136	Zeb2	1454200_at
433938	Mn1	1454867_at
14634	Gli3	1455154_at
12837	Col8a1	1455627_at
12702	Socs3	1455899_x_at , 1456212_x_at
21387	Tbx4	1456033_at
18186	Nrp1	1457198_at
13822	Epb4.1l2	1459619_at
18991	LOC100045707 /// Pou3f1	1460038_at
multicellular organismal development - GO:0007275:
-----------------------------------
Corrected p-value = 0.0010
Raw p-value = 5.611772E-18
Coverage = 147
Frequency = 0.10294118
Gene ID	Gene Symbol	Probe ID
18417	Cldn11	1416003_at
16007	Cyr61	1416039_x_at , 1438133_a_at , 1442340_x_at
17390	Mmp2	1416136_at , 1439364_a_at
19085	Prkar1b	1416753_at , 1440133_x_at
20648	Snta1	1416825_at
14451	Gas1	1416855_at
14219	Ctgf	1416953_at
18530	Pcdh8	1417051_at , 1447825_x_at
19317	Qk	1417073_a_at
54725	Cadm1	1417376_a_at , 1417377_at , 1417378_at
21412	Tcf21	1417447_at , 1458887_at
11614	Nr0b1	1417760_at
55985	Cxcl13	1417851_at
14199	Fhl1	1417872_at
226180	LOC100047943	1418178_at , 1448991_a_at , 1448992_at
14238	Foxf2	1418220_at
13641	Efnb1	1418285_at
18654	Pgf	1418471_at
109594	Lmo1	1418478_at
13592	Ebf2	1418494_at
22360	Nrsn1	1418588_at
20583	Snai2	1418673_at , 1447643_x_at
19283	Ptprz1	1418690_at , 1427019_at , 1452284_at
23937	Mab21l2	1418934_at
14563	Gdf5	1419139_at
13388	Dll1	1419204_at
20355	Sema4f	1419328_at , 1439768_x_at
16852	Lgals1	1419573_a_at , 1455439_a_at
17196	Mbp	1419646_a_at , 1436201_x_at , 1454651_x_at
18049	Ngfb	1419675_at
17918	Myo5a	1419754_at
235320	Zbtb16	1419874_x_at
20346	LOC100044161 /// Sema3a	1420416_at , 1449865_at
12142	Prdm1	1420425_at
21892	Tll1	1420753_at
18183	Nrg3	1421017_at
17933	Myt1l	1421175_at , 1436483_at
14313	Fst	1421365_at , 1434458_at
53626	Insm1	1421399_at , 1455865_at
13838	Epha4	1421928_at , 1421929_at , 1429021_at , 1439757_s_at , 1456863_at
16323	Inhba	1422053_at
18209	Ntn2l	1422056_at
18121	Nog	1422300_at
18213	LOC100047606 /// Ntrk3	1422329_a_at
14658	Glrb	1422504_at , 1459850_x_at
18040	Nefm	1422520_at , 1457015_at
22419	Wnt5b	1422602_a_at , 1439373_x_at
11423	Ache	1422635_at
17932	Myt1	1422773_at
27220	Cartpt	1422825_at
12817	Col13a1	1422866_at
15423	Hoxc4	1422870_at
16574	Kif5c	1422945_a_at , 1455266_at , 1457255_x_at
94224	Srd5a2	1422960_at
54712	Plxnc1	1423213_at , 1450905_at
15904	Id4 /// LOC100045546	1423259_at , 1450928_at
18111	Nnat	1423506_a_at
20273	Scn8a	1423515_at
50706	Postn	1423606_at
12505	Cd44	1423760_at , 1434376_at
99377	Sall4	1424152_at
106957	Slc39a6	1424674_at , 1424675_at
16531	Kcnma1	1424848_at , 1425987_a_at
107934	Celsr3	1425067_at
57329	Otor	1425083_at
18823	Plp1	1425468_at
14357	Dtx1	1425822_a_at
214384	Myocd	1425978_at
22431	LOC100048295 /// Wt1	1425995_s_at
56177	Olfm1	1426562_a_at
234593	Ndrg4	1426615_s_at , 1436188_a_at
117606	Boc	1426869_at
70083	Metrn	1427101_at
20472	Six2	1427436_at
17879	Myh1	1427520_a_at , 1427868_x_at
13841	Epha7	1427528_a_at , 1451991_at , 1452380_at
18028	Nfib	1427680_a_at , 1434101_at , 1454834_at
76965	Slitrk1	1428089_at
19206	Ptch1	1428853_at
11517	Adcyap1r1	1429022_at
328789	Tmhs	1429266_at
75409	Slitrk5	1429718_at
11519	Add2	1431076_at , 1435287_at
75770	Brsk2	1431826_a_at
18191	Nrxn3	1433788_at , 1438193_at , 1456137_at
11941	Atp2b2	1433888_at
329165	Abi2	1433985_at , 1436984_at
11864	Arnt2	1434028_at
17756	Mtap2	1434194_at
23966	Odz4	1434530_at , 1451888_a_at , 1455993_at
18205	Ntf3	1434802_s_at , 1450803_at
15227	Foxf1a	1434939_at
18212	Ntrk2	1435305_at , 1446712_at , 1458622_at
21419	Tcfap2b	1435670_at
110876	Scn2a1	1435933_at
19713	Ret	1436359_at
242443	Grin3a	1436575_at , 1438866_at
18072	Nhlh2	1436888_at
11977	Atp7a	1436921_at
17172	Ascl1	1437086_at
241568	Lrrc4c	1437201_at
68585	Rtn4	1437224_at
14362	Fzd1	1437284_at
216233	Socs2	1438470_at , 1449109_at
18708	Pik3r1	1438682_at
17967	Ncam1	1439556_at
381979	Brsk1	1439892_at
245527	Eda2r	1440085_at
13617	Ednra	1440093_at
13176	Dcc	1440487_at
14048	Eya1	1443117_at , 1457424_at
53318	Pdlim3	1443299_at
12647	LOC100040834	1443372_at
14633	Gli2	1446086_s_at , 1459211_at
21417	Zeb1	1446127_at
18187	Nrp2	1447343_at
13166	Dbh	1447592_at , 1450670_at
18549	Pcsk2	1448312_at
12386	Ctnna2	1448895_a_at
17986	Ndph	1449251_at
65254	Dpysl5	1449290_at
66042	Sostdc1	1449340_at , 1460250_at
21939	Cd40	1449473_s_at
18740	Pitx1	1449488_at
22253	Unc5c	1449522_at
54418	Fmn2 /// LOC100044570	1450063_at , 1450064_at
12840	Col9a2	1450673_at
56370	Tagln3	1450683_at
20254	Scg2	1450708_at
12161	Bmp6	1450759_at
21808	Tgfb2	1450922_a_at
216739	Acsl6	1451257_at
12310	Calca	1452004_at
15571	Elavl3	1452524_a_at
57246	Tbx20	1453351_at
24136	Zeb2	1454200_at
433938	Mn1	1454867_at
14634	Gli3	1455154_at
26381	Esrrg	1455267_at
59091	Jph2	1455404_at
12837	Col8a1	1455627_at
18935	Phox2b	1455907_x_at
21387	Tbx4	1456033_at
18186	Nrp1	1457198_at
239447	Colec10	1457871_at
18991	LOC100045707 /// Pou3f1	1460038_at
13593	Ebf3	1460666_a_at
cell adhesion - GO:0007155:
-----------------------------------
Corrected p-value = 0.0010
Raw p-value = 9.210856E-10
Coverage = 51
Frequency = 0.035714287
Gene ID	Gene Symbol	Probe ID
18417	Cldn11	1416003_at
16007	Cyr61	1416039_x_at , 1438133_a_at , 1442340_x_at
74194	Rnd3	1416700_at , 1416701_at
14219	Ctgf	1416953_at
58998	Pvrl3	1417319_at , 1423331_a_at , 1448673_at
54725	Cadm1	1417376_a_at , 1417377_at , 1417378_at
17475	Mpdz	1418664_at
94332	Cadm3	1418922_at , 1449272_at
170571	Cntnap4	1419044_at
16852	Lgals1	1419573_a_at , 1455439_a_at
17968	Ncam2	1421592_at
64085	Clstn2	1422158_at
93880	Pcdhb9	1422640_at
53870	Cntn6	1422649_at
12817	Col13a1	1422866_at
73173	Pcdh18	1422890_at
54003	Nell2	1423561_at
50706	Postn	1423606_at
12505	Cd44	1423760_at , 1434376_at
107934	Celsr3	1425067_at
57329	Otor	1425083_at
73368	Col20a1	1425235_s_at
20411	Sorbs1	1425826_a_at , 1428471_at , 1436737_a_at
117606	Boc	1426869_at
71436	Flrt3 /// LOC100048721	1429310_at , 1453102_at
18191	Nrxn3	1433788_at , 1438193_at , 1456137_at
105827	Amigo2	1434601_at
239857	Cadm2	1435146_s_at
245537	2900075N08Rik	1436135_at
19713	Ret	1436359_at
66797	Cntnap2	1437782_at
18708	Pik3r1	1438682_at
17967	Ncam1	1439556_at
93886	Pcdhb15	1443421_s_at
13004	Ncan	1444020_at
12843	Col1a2	1446326_at , 1450857_a_at
18187	Nrp2	1447343_at
12386	Ctnna2	1448895_a_at
93888	Pcdhb17	1448933_at
12805	Cntn1	1449563_at
93891	Pcdhb20	1449583_at
12563	Cdh6	1450288_at
12840	Col9a2	1450673_at
12491	Cd36	1450883_a_at
12310	Calca	1452004_at
24136	Zeb2	1454200_at
12564	Cdh8	1455365_at
12837	Col8a1	1455627_at
18186	Nrp1	1457198_at
239447	Colec10	1457871_at
320873	Cdh10	1460538_at
transmission of nerve impulse - GO:0019226:
-----------------------------------
Corrected p-value = 0.0010
Raw p-value = 1.1713859E-21
Coverage = 44
Frequency = 0.030812325
Gene ID	Gene Symbol	Probe ID
20983	Syt4	1415844_at , 1415845_at
18417	Cldn11	1416003_at
19317	Qk	1417073_a_at
12889	Cplx1	1417746_at , 1448832_a_at
17196	Mbp	1419646_a_at , 1436201_x_at , 1454651_x_at
18049	Ngfb	1419675_at
17918	Myo5a	1419754_at
14800	Gria2	1421970_a_at , 1434146_at
14658	Glrb	1422504_at , 1459850_x_at
11423	Ache	1422635_at
27220	Cartpt	1422825_at
64051	Sv2a	1423406_at
16531	Kcnma1	1424848_at , 1425987_a_at
18823	Plp1	1425468_at
110835	Chrna5	1427401_at , 1442035_at
14805	Grik1	1427676_a_at
20965	Syn2	1428460_at , 1435511_at , 1449030_at , 1460230_at
17161	Maoa	1428667_at , 1442676_at
50876	Tmod2	1430153_at , 1431326_a_at
18191	Nrxn3	1433788_at , 1438193_at , 1456137_at
268860	Abat	1433855_at
20979	Syt1	1433884_at
237213	Glra2	1434098_at
18205	Ntf3	1434802_s_at , 1450803_at
98660	Atp1a2	1434893_at
14617	Gja9	1435297_at
18212	Ntrk2	1435305_at , 1446712_at , 1458622_at
224997	Dlgap1	1436076_at
11977	Atp7a	1436921_at
14406	Gabrg2	1437147_at
12326	Camk4	1439843_at
108073	Grm7	1443119_at
12647	LOC100040834	1443372_at
94090	Trim9	1443989_at
13166	Dbh	1447592_at , 1450670_at
21808	Tgfb2	1450922_a_at
54377	Cacng4	1450975_at
20964	Syn1	1451484_a_at
110834	Chrna3	1452010_at , 1455931_at
14394	Gabra1	1455766_at
12296	Cacnb2	1456401_at
108015	Chrnb4	1457008_at
14806	Grik2	1457683_at
18991	LOC100045707 /// Pou3f1	1460038_at
ion channel activity - GO:0005216:
-----------------------------------
Corrected p-value = 0.0010
Raw p-value = 9.005337E-17
Coverage = 49
Frequency = 0.034313727
Gene ID	Gene Symbol	Probe ID
15561	Htr3a	1418268_at
16510	Kcnh1	1418414_at , 1435994_at
56843	Trpm5	1418783_at , 1443413_s_at , 1449224_at
57780	Fxyd7	1419200_at
14400	Gabrb1	1419719_at
14402	Gabrb3	1421190_at , 1435021_at
57014	Htr3b	1421652_at
14800	Gria2	1421970_a_at , 1434146_at
14658	Glrb	1422504_at , 1459850_x_at
16508	Kcnd2	1422834_at , 1422835_at , 1450773_at
20273	Scn8a	1423515_at
16531	Kcnma1	1424848_at , 1425987_a_at
16527	Kcnk3	1425341_at
233529	Kctd14	1426633_s_at
110835	Chrna5	1427401_at , 1442035_at
226922	Kcnq5	1427426_at , 1441071_at , 1457587_at
20192	Ryr3	1427427_at
14805	Grik1	1427676_a_at
12289	Cacna1d	1427974_s_at
14397	Gabra4	1429330_at
110886	Gabra5	1433602_at
237213	Glra2	1434098_at
140723	Cacng5	1434785_at
14799	Gria1	1435239_at , 1448972_at
52150	Kcnk6	1435342_at
56543	Kcnd3	1435720_at
14802	Gria4 /// LOC100044208	1435722_at , 1440891_at
110876	Scn2a1	1435933_at
20272	Scn7a	1436043_at
11444	Chrnb2	1436428_at
242443	Grin3a	1436575_at , 1438866_at
14406	Gabrg2	1437147_at
80334	Kcnip4	1437631_at
16492	Kcna4	1438613_at
16536	Kcnq2	1440258_at , 1451595_a_at
20274	Scn9a	1442333_a_at , 1442809_at , 1442810_x_at , 1457819_at
108073	Grm7	1443119_at
70357	Kcnip1	1448459_at
16511	Kcnh2 /// LOC100047076	1449544_a_at
20265	Scn1a	1450121_at
20191	Ryr2	1450123_at
54377	Cacng4	1450975_at
22066	Trpc4	1451033_a_at
110834	Chrna3	1452010_at , 1455931_at
268345	Kcnc2	1455258_at
14394	Gabra1	1455766_at
12296	Cacnb2	1456401_at
108015	Chrnb4	1457008_at
14806	Grik2	1457683_at
extracellular space - GO:0005615:
-----------------------------------
Corrected p-value = 0.0010
Raw p-value = 1.1347495E-11
Coverage = 130
Frequency = 0.09103642
Gene ID	Gene Symbol	Probe ID
18946	Pnliprp1	1415777_at
12653	Chgb	1415885_at
16007	Cyr61	1416039_x_at , 1438133_a_at , 1442340_x_at
17390	Mmp2	1416136_at , 1439364_a_at
19275	Ptprn	1416588_at
15484	Hsd11b2	1416761_at
14559	Gdf1	1416900_s_at
14219	Ctgf	1416953_at
30052	Pcsk1n	1416965_at
27362	Dnajb9	1417191_at
56710	Dbc1	1417318_at
58998	Pvrl3	1417319_at , 1423331_a_at , 1448673_at
12794	Cnih2 /// LOC100044812	1417524_at
13116	Cyp46a1	1417709_at
55985	Cxcl13	1417851_at
66208	Nenf	1417879_at
20604	Sst	1417954_at
19711	Resp18	1417988_at
12652	Chga	1418149_at
15561	Htr3a	1418268_at
16950	Loxl3	1418269_at
13641	Efnb1	1418285_at
57266	Cxcl14	1418456_a_at , 1418457_at
18654	Pgf	1418471_at
19283	Ptprz1	1418690_at , 1427019_at , 1452284_at
94332	Cadm3	1418922_at , 1449272_at
13371	Dio2	1418937_at
109648	Npy	1419127_at
14563	Gdf5	1419139_at
13388	Dll1	1419204_at
17768	Mthfd2	1419253_at
16852	Lgals1	1419573_a_at , 1455439_a_at
20745	Spock1	1419672_at
18049	Ngfb	1419675_at
14400	Gabrb1	1419719_at
20346	LOC100044161 /// Sema3a	1420416_at , 1449865_at
14313	Fst	1421365_at , 1434458_at
17968	Ncam2	1421592_at
57014	Htr3b	1421652_at
16323	Inhba	1422053_at
64085	Clstn2	1422158_at
18121	Nog	1422300_at
18213	LOC100047606 /// Ntrk3	1422329_a_at
14658	Glrb	1422504_at , 1459850_x_at
12372	Casq1	1422598_at
22419	Wnt5b	1422602_a_at , 1439373_x_at
11423	Ache	1422635_at
93880	Pcdhb9	1422640_at
53870	Cntn6	1422649_at
14221	Fjx1	1422733_at , 1450728_at
54371	Chst2	1422758_at
27220	Cartpt	1422825_at
16508	Kcnd2	1422834_at , 1422835_at , 1450773_at
67405	Nts	1422860_at
73173	Pcdh18	1422890_at
20394	Scg5	1423150_at
54712	Plxnc1	1423213_at , 1450905_at
12404	Cbln1 /// LOC100046314	1423286_at , 1423287_at
54003	Nell2	1423561_at
50706	Postn	1423606_at
225642	Grp	1424525_at
235044	BC018242	1424757_at
107934	Celsr3	1425067_at
57329	Otor	1425083_at
16527	Kcnk3	1425341_at
229759	Olfm3	1425898_x_at , 1452090_a_at
19279	Ptprr	1426047_a_at
19662	LOC100047573 /// Rbp4	1426225_at
71733	Susd2	1426511_at
56177	Olfm1	1426562_a_at
70083	Metrn	1427101_at
13841	Epha7	1427528_a_at , 1451991_at , 1452380_at
22353	Vip	1428664_at
68947	Chst8	1428977_at
11517	Adcyap1r1	1429022_at
110920	Stch	1433772_at
80976	Syt13	1434470_at
105827	Amigo2	1434601_at
140723	Cacng5	1434785_at
18205	Ntf3	1434802_s_at , 1450803_at
14799	Gria1	1435239_at , 1448972_at
22359	Vldlr	1435893_at
19713	Ret	1436359_at
11444	Chrnb2	1436428_at
18947	Pnliprp2	1437438_x_at , 1448186_at
17967	Ncam1	1439556_at
66588	Cmpk	1440308_at
13176	Dcc	1440487_at
13110	Cyp2j6	1440691_at
26877	B3galt1	1441396_at , 1455234_at , 1460509_at
11516	Adcyap1	1441778_at
108073	Grm7	1443119_at
93886	Pcdhb15	1443421_s_at
20392	Sgce	1443518_at
13004	Ncan	1444020_at
13637	Efna2	1444606_at
12843	Col1a2	1446326_at , 1450857_a_at
18187	Nrp2	1447343_at
268977	Ltbp1	1447547_at
59049	Slc22a17	1448209_a_at
18549	Pcsk2	1448312_at
20713	Serpini1	1448443_at
20255	Scg3	1448628_at
93888	Pcdhb17	1448933_at
14778	Gpx3	1449106_at
17986	Ndph	1449251_at
71690	Esm1 /// LOC632677	1449280_at
12010	B2m	1449289_a_at
66042	Sostdc1	1449340_at , 1460250_at
12805	Cntn1	1449563_at
53603	Tslp	1450004_at
12563	Cdh6	1450288_at
12840	Col9a2	1450673_at
20254	Scg2	1450708_at
12161	Bmp6	1450759_at
21808	Tgfb2	1450922_a_at
76477	Pcolce2	1451527_at
12310	Calca	1452004_at
16008	Igfbp2	1454159_a_at
76898	B3gat1	1454821_at
17174	Masp1	1455346_at
12564	Cdh8	1455365_at
56410	Cbln3	1455445_at
12837	Col8a1	1455627_at
14394	Gabra1	1455766_at
239405	Rspo2	1455893_at
108015	Chrnb4	1457008_at
14806	Grik2	1457683_at
71693	Colec11	1458345_s_at
24099	Tnfsf13b	1460255_at
cell soma - GO:0043025:
-----------------------------------
Corrected p-value = 0.0010
Raw p-value = 1.7002E-10
Coverage = 15
Frequency = 0.010504202
Gene ID	Gene Symbol	Probe ID
20618	Sncg	1417788_at
22360	Nrsn1	1418588_at
17918	Myo5a	1419754_at
114886	Cygb	1423630_at
74002	Psd2	1428268_at
11941	Atp2b2	1433888_at
228777	Nrsn2	1434640_at
11977	Atp7a	1436921_at
68585	Rtn4	1437224_at
12647	LOC100040834	1443372_at
60597	Mapk8ip2	1449225_a_at
65254	Dpysl5	1449290_at
21808	Tgfb2	1450922_a_at
12310	Calca	1452004_at
20512	Slc1a3	1452031_at
membrane fraction - GO:0005624:
-----------------------------------
Corrected p-value = 0.0010
Raw p-value = 2.8602237E-10
Coverage = 43
Frequency = 0.030112045
Gene ID	Gene Symbol	Probe ID
20528	Slc2a4	1415958_at
54326	Elovl2	1416444_at
19275	Ptprn	1416588_at
15484	Hsd11b2	1416761_at
14261	Fmo1	1417429_at
13116	Cyp46a1	1417709_at
57340	Jph3	1418161_at
17475	Mpdz	1418664_at
56448	Cyp2d22	1419039_at , 1419040_at
20355	Sema4f	1419328_at , 1439768_x_at
14681	Gnao1	1421152_a_at
14800	Gria2	1421970_a_at , 1434146_at
14658	Glrb	1422504_at , 1459850_x_at
94224	Srd5a2	1422960_at
12404	Cbln1 /// LOC100046314	1423286_at , 1423287_at
98711	Rdh10	1426968_a_at , 1460632_at
110835	Chrna5	1427401_at , 1442035_at
109624	Cald1	1433147_at
110920	Stch	1433772_at
11941	Atp2b2	1433888_at
223753	Cerk /// LOC676420	1434034_at
237213	Glra2	1434098_at
98660	Atp1a2	1434893_at
14799	Gria1	1435239_at , 1448972_at
259300	Ehd2	1435785_at
22359	Vldlr	1435893_at
110876	Scn2a1	1435933_at
56491	Vapb	1436079_s_at
269109	Dpp10 /// LOC100047231	1436087_at , 1436661_at
12217	Bsn	1436123_at
11977	Atp7a	1436921_at
319984	Jph4	1439031_at
13110	Cyp2j6	1440691_at
76071	Jakmip1	1441317_x_at
94090	Trim9	1443989_at
16511	Kcnh2 /// LOC100047076	1449544_a_at
20265	Scn1a	1450121_at
110834	Chrna3	1452010_at , 1455931_at
13418	Dnajc1	1453372_at
59091	Jph2	1455404_at
58194	Sh3kbp1	1456261_at , 1460337_at
108015	Chrnb4	1457008_at
233335	Dmn	1457275_at
calcium ion binding - GO:0005509:
-----------------------------------
Corrected p-value = 0.0010
Raw p-value = 2.334533E-9
Coverage = 63
Frequency = 0.04411765
Gene ID	Gene Symbol	Probe ID
20983	Syt4	1415844_at , 1415845_at
17390	Mmp2	1416136_at , 1439364_a_at
20648	Snta1	1416825_at
18530	Pcdh8	1417051_at , 1447825_x_at
12652	Chga	1418149_at
11474	Actn3	1418677_at
57816	LOC100047138 /// Tesc	1418743_a_at , 1418744_s_at
94332	Cadm3	1418922_at , 1449272_at
13388	Dll1	1419204_at
20745	Spock1	1419672_at
17918	Myo5a	1419754_at
13447	Doc2b	1420667_at
21892	Tll1	1420753_at
26950	Vsnl1	1420955_at
64085	Clstn2	1422158_at
12314	Calm2	1422414_a_at
12372	Casq1	1422598_at
93880	Pcdhb9	1422640_at
73173	Pcdh18	1422890_at
54003	Nell2	1423561_at
94249	Slc24a3	1424308_at
75600	Calml4	1424713_at
16531	Kcnma1	1424848_at , 1425987_a_at
107934	Celsr3	1425067_at
12289	Cacna1d	1427974_s_at
78830	Slc25a12	1428440_at
109711	Actn1	1428585_at
211712	Pcdh9	1429861_at , 1458269_at
18191	Nrxn3	1433788_at , 1438193_at , 1456137_at
20979	Syt1	1433884_at
11941	Atp2b2	1433888_at
223753	Cerk /// LOC676420	1434034_at
140723	Cacng5	1434785_at
259300	Ehd2	1435785_at
22359	Vldlr	1435893_at
246104	Rhbdl3	1435941_at
19713	Ret	1436359_at
80334	Kcnip4	1437631_at
328949	LOC100044194 /// Mcc	1438081_at
12326	Camk4	1439843_at
213262	Fstl5	1439904_at
353025	Caps2	1441845_at
16975	Lrp8	1442347_at
93886	Pcdhb15	1443421_s_at
20392	Sgce	1443518_at
13004	Ncan	1444020_at
268977	Ltbp1	1447547_at
70357	Kcnip1	1448459_at
20202	S100a9	1448756_at
93888	Pcdhb17	1448933_at
93891	Pcdhb20	1449583_at
64706	Scube1	1449850_at
12563	Cdh6	1450288_at
20254	Scg2	1450708_at
15444	Hpca	1450930_at
54377	Cacng4	1450975_at
22066	Trpc4	1451033_a_at
17174	Masp1	1455346_at
217480	Dgkb	1455361_at
12564	Cdh8	1455365_at
12296	Cacnb2	1456401_at
18546	Pcp4	1460214_at
320873	Cdh10	1460538_at
cytoskeleton organization and biogenesis - GO:0007010:
-----------------------------------
Corrected p-value = 0.0010
Raw p-value = 2.4951692E-8
Coverage = 40
Frequency = 0.028011205
Gene ID	Gene Symbol	Probe ID
22152	Tubb3	1415978_at
74194	Rnd3	1416700_at , 1416701_at
16593	Klc1	1417005_at
17762	Mapt	1417885_at
12797	Cnn1	1417917_at
226180	LOC100047943	1418178_at , 1448991_a_at , 1448992_at
24084	Tekt2	1418484_at
83767	Wasf1	1418545_at
17918	Myo5a	1419754_at
18040	Nefm	1422520_at , 1457015_at
19132	Prph	1422530_at
16574	Kif5c	1422945_a_at , 1455266_at , 1457255_x_at
18483	Palm	1423967_at
380684	LOC100045304 /// Nefh	1424847_at
20411	Sorbs1	1425826_a_at , 1428471_at , 1436737_a_at
71994	Cnn3 /// LOC100047856	1426724_at , 1436759_x_at , 1438354_x_at , 1455570_x_at , 1456380_x_at
17879	Myh1	1427520_a_at , 1427868_x_at
109711	Actn1	1428585_at
319713	Ablim3	1434013_at
17756	Mtap2	1434194_at
110084	Dnahc1	1434594_at
16572	Kif5a	1434670_at
16570	Kif3c	1434947_at
259300	Ehd2	1435785_at
12540	Cdc42 /// LOC664922	1435807_at
21894	Tln1	1436042_at
17758	Mtap4	1437855_at
22352	Vim	1438118_x_at , 1450641_at , 1456292_a_at
20742	Spnb2	1441507_at , 1444089_at
53318	Pdlim3	1443299_at
110596	Rgnef	1443982_at
20202	S100a9	1448756_at
56527	Mast1	1449423_at
73710	LOC627110 /// LOC631582 /// Tubb2b	1449682_s_at , 1449683_x_at
54418	Fmn2 /// LOC100044570	1450063_at , 1450064_at
12798	Cnn2	1450981_at
17760	Mtap6	1457316_at
208846	Daam1	1458662_at
13822	Epb4.1l2	1459619_at
245049	Myrip	1460601_at
cytoplasmic vesicle - GO:0031410:
-----------------------------------
Corrected p-value = 0.0010
Raw p-value = 3.2062692E-7
Coverage = 25
Frequency = 0.017507004
Gene ID	Gene Symbol	Probe ID
20983	Syt4	1415844_at , 1415845_at
20528	Slc2a4	1415958_at
30052	Pcsk1n	1416965_at
16593	Klc1	1417005_at
54725	Cadm1	1417376_a_at , 1417377_at , 1417378_at
22360	Nrsn1	1418588_at
13388	Dll1	1419204_at
17918	Myo5a	1419754_at
13447	Doc2b	1420667_at
19339	Rab3a	1422589_at , 1459980_x_at
11777	Ap3s1	1422593_at
20394	Scg5	1423150_at
64051	Sv2a	1423406_at
20965	Syn2	1428460_at , 1435511_at , 1449030_at , 1460230_at
109711	Actn1	1428585_at
235380	Dmxl2	1428749_at
20979	Syt1	1433884_at
80976	Syt13	1434470_at
228777	Nrsn2	1434640_at
18205	Ntf3	1434802_s_at , 1450803_at
11977	Atp7a	1436921_at
67602	Necap1	1448106_at
67295	LOC100044883 /// Rab3c	1449494_at
20964	Syn1	1451484_a_at
245049	Myrip	1460601_at

## Sheet: Prostate+Skin UGE, epidermis
plasma membrane - GO:0005886:
-----------------------------------
Corrected p-value = 0.0010
Raw p-value = 6.313933E-8
Coverage = 64
Frequency = 0.086021505
Gene ID	Gene Symbol	Probe ID
12527	Cd9	1416066_at
11750	Anxa7	1416138_at , 1438764_at
17075	Tacstd1	1416579_a_at
14620	Gjb3	1416715_at
192212	Prom2	1417047_at
57257	Vav3	1417122_at , 1448600_s_at
16669	Krt19	1417156_at
14368	Fzd6	1417301_at
27375	Tjp3	1417896_at
19143	St14	1418076_at
11931	Atp1b1	1418453_a_at , 1439036_a_at
13139	Dgka	1418578_at
54353	Skap2	1418895_at , 1460623_at
67448	Plxdc2	1418912_at
12614	Celsr1	1418925_at
12695	Inadl	1418983_at , 1418984_at
11766	Ap1g2	1419113_at
50877	Neu3	1419339_at
93742	Pard3	1420391_at , 1436764_at , 1436765_at
16691	Krt8 /// LOC434261 /// LOC675884	1420647_a_at , 1423691_x_at , 1435989_x_at
19268	Ptprf	1420841_at , 1420842_at , 1420843_at
14766	Gpr56	1421118_a_at , 1433485_x_at
14676	Gna15	1421302_a_at
17761	Mtap7	1421836_at
14184	Fgfr3	1421841_at
11828	Aqp3	1422008_a_at
106931	Kctd1	1422293_a_at , 1425104_at
13835	Epha1	1422917_at
58220	Pard6b	1423174_a_at , 1423175_s_at
228026	Pdk1	1423747_a_at , 1423748_at , 1434974_at , 1435836_at
106766	AW049765	1424148_a_at , 1451261_s_at
71908	Cldn23	1424409_at
16456	F11r	1424595_at , 1436374_x_at
224912	Crb3	1424809_at , 1434851_s_at
13866	Erbb2	1424919_at
17196	Mbp	1425264_s_at
29816	Hip1r	1425552_at
16181	Il1rn	1425663_at , 1451798_at
20525	Slc2a1	1426599_a_at , 1426600_at , 1434773_a_at
218518	Marveld2	1426914_at
71740	Pvrl4	1428701_at
70737	Cgn	1430329_at , 1435155_at
11479	Acvr1b	1433725_at
21873	Tjp2	1434599_a_at , 1434600_at , 1450984_at , 1450985_a_at
13867	Erbb3	1434606_at
12739	Cldn3	1434651_a_at , 1451701_x_at , 1460569_x_at
16516	Kcnj15	1435354_at , 1450185_a_at
17356	Mllt4	1436303_at
269615	Plch2	1436335_at
216858	Kctd11	1436820_at
229933	Clca5	1438109_at
26941	Slc9a3r1	1438115_a_at , 1438116_x_at
13511	Dsg2	1439476_at , 1449740_s_at
21844	Tiam1	1444373_at
14623	Gjb6	1448397_at
54160	Copg2	1448761_a_at
18260	Ocln	1448873_at
14063	F2rl1	1448931_at
16528	1700019N12Rik	1449074_at
94226	Edg8	1449365_at
15040	C920025E04Rik /// H2-T23 /// LOC100046736	1449556_at
22350	LOC100044177 /// Vil2	1450850_at
54135	Lsr	1451255_at
17060	Blnk	1451780_at
anatomical structure development - GO:0048856:
-----------------------------------
Corrected p-value = 0.0010
Raw p-value = 9.1579864E-8
Coverage = 70
Frequency = 0.09408602
Gene ID	Gene Symbol	Probe ID
12527	Cd9	1416066_at
20732	Spint1	1416627_at
18799	Plcd1	1416675_s_at , 1448432_at
22156	Tuft1	1416689_at
14620	Gjb3	1416715_at
13710	Elf3	1416916_at
57257	Vav3	1417122_at , 1448600_s_at
14368	Fzd6	1417301_at
16682	Krt4	1418735_at
12608	Cebpb	1418901_at
12614	Celsr1	1418925_at
12606	Cebpa	1418982_at
18634	Pex7	1418988_at
13711	Elf5	1419555_at
93742	Pard3	1420391_at , 1436764_at , 1436765_at
93842	Igsf9	1420518_a_at , 1441420_at
15394	Hoxa1	1420565_at
16691	Krt8 /// LOC434261 /// LOC675884	1420647_a_at , 1423691_x_at , 1435989_x_at
22422	Wnt7b	1420891_at
20850	Stat5a	1421469_a_at
12627	Cfc1	1421524_at
12053	Bcl6	1421818_at
14184	Fgfr3	1421841_at
21418	Tcfap2a	1421996_at , 1426048_s_at
16687	Krt6a	1422783_a_at , 1422784_at , 1427700_x_at
22057	Tob1	1423176_at
16456	F11r	1424595_at , 1436374_x_at
224912	Crb3	1424809_at , 1434851_s_at
231532	Arhgap24	1424842_a_at
13866	Erbb2	1424919_at
66898	Baiap2l1	1424951_at , 1451539_at
226352	Epb4.1l5	1425199_a_at
17196	Mbp	1425264_s_at
83813	Tnk1	1425635_at
108100	Baiap2	1425656_a_at , 1451027_at
19885	Rorc	1425793_a_at
74318	Hod	1428662_a_at
71960	Myh14	1428835_at
13423	Dnase2a	1430135_at
11479	Acvr1b	1433725_at
13867	Erbb3	1434606_at
12808	Cobl	1434917_at
235611	Plxnb1	1435254_at , 1435255_at
216858	Kctd11	1436820_at
237847	Rtn4rl1	1436868_at , 1455664_at
230824	Grhl3	1436932_at
381269	Mreg	1437250_at
21928	Tnfaip2	1438855_x_at
20351	Sema4a	1438934_x_at , 1448110_at
208618	Etl4	1440064_at , 1457147_at
231470	Fras1	1440765_at
22417	Wnt4	1441687_at , 1450782_at
269587	Epb4.1	1444150_at
21844	Tiam1	1444373_at
29811	Ndrg2	1448154_at
14623	Gjb6	1448397_at
14462	Gata3	1448886_at
15402	Hoxa5	1448926_at
69581	Rhou	1449028_at
20753	Sprr1a	1449133_at
26456	Sema4g	1449202_at
17702	Msx2	1449559_at
16969	Zbtb7a	1450093_s_at , 1452932_at
22350	LOC100044177 /// Vil2	1450850_at
12224	Klf5	1451021_a_at , 1451739_at
54135	Lsr	1451255_at
53415	Htatip2	1451814_a_at
110279	Bcr	1452368_at
226251	Ablim1	1453103_at , 1454708_at
22061	Trp63	1459581_at
intracellular signaling cascade - GO:0007242:
-----------------------------------
Corrected p-value = 0.0010
Raw p-value = 1.461504E-7
Coverage = 46
Frequency = 0.061827958
Gene ID	Gene Symbol	Probe ID
74155	Errfi1	1416129_at
18799	Plcd1	1416675_s_at , 1448432_at
57257	Vav3	1417122_at , 1448600_s_at
80718	Rab27b	1417214_at
98845	Eps8l2	1417843_s_at
13139	Dgka	1418578_at
19340	Rab3d	1418891_a_at , 1449259_at
12695	Inadl	1418983_at , 1418984_at
26875	LOC100044163	1419392_at
14676	Gna15	1421302_a_at
20850	Stat5a	1421469_a_at
12053	Bcl6	1421818_at
14184	Fgfr3	1421841_at
54354	Rassf5	1422637_at , 1422638_s_at
80794	Cblc	1422666_at
58220	Pard6b	1423174_a_at , 1423175_s_at
228026	Pdk1	1423747_a_at , 1423748_at , 1434974_at , 1435836_at
106766	AW049765	1424148_a_at , 1451261_s_at
228543	Rhov	1424976_at
226421	5430435G22Rik	1424987_at , 1435830_a_at
83813	Tnk1	1425635_at
108100	Baiap2	1425656_a_at , 1451027_at
67425	Eps8l1	1431821_a_at
18755	Prkch	1434248_at
226970	Arhgef4	1435033_at
240505	Cdc42bpg	1436197_at
269615	Plch2	1436335_at
26941	Slc9a3r1	1438115_a_at , 1438116_x_at
66790	Grtp1	1439150_x_at
217169	Tns4	1439347_at , 1444254_at
18753	Prkcd	1442256_at
21844	Tiam1	1444373_at
103724	Tbc1d10a	1445667_at
14786	Grb7	1448227_at
69581	Rhou	1449028_at
27260	Plek2	1449424_at
142688	Asb13	1449459_s_at
53608	Map3k6	1449901_a_at
17060	Blnk	1451780_at
110279	Bcr	1452368_at
66696	4631426E05Rik	1453177_at
72281	Sh2d4a	1453377_at
107607	Nod1	1454733_at
16924	Lnx1	1455825_s_at
17691	Snf1lk	1459601_at
21682	Tec	1460204_at
morphogenesis of an epithelium - GO:0002009:
-----------------------------------
Corrected p-value = 0.0010
Raw p-value = 5.1026996E-7
Coverage = 13
Frequency = 0.017473118
Gene ID	Gene Symbol	Probe ID
14368	Fzd6	1417301_at
16682	Krt4	1418735_at
12614	Celsr1	1418925_at
20850	Stat5a	1421469_a_at
14184	Fgfr3	1421841_at
21418	Tcfap2a	1421996_at , 1426048_s_at
16687	Krt6a	1422783_a_at , 1422784_at , 1427700_x_at
16456	F11r	1424595_at , 1436374_x_at
224912	Crb3	1424809_at , 1434851_s_at
12808	Cobl	1434917_at
231470	Fras1	1440765_at
22417	Wnt4	1441687_at , 1450782_at
22061	Trp63	1459581_at
cytoskeleton - GO:0005856:
-----------------------------------
Corrected p-value = 0.0020
Raw p-value = 2.6187859E-6
Coverage = 38
Frequency = 0.05107527
Gene ID	Gene Symbol	Probe ID
16669	Krt19	1417156_at
94179	Krt23	1418213_at
54357	Epb4.1l4b	1418294_at
16682	Krt4	1418735_at
170833	Hook2	1419350_at
74127	Krt80	1419619_at
93742	Pard3	1420391_at , 1436764_at , 1436765_at
16691	Krt8 /// LOC434261 /// LOC675884	1420647_a_at , 1423691_x_at , 1435989_x_at
13506	Dsc2	1421156_a_at , 1426911_at
17761	Mtap7	1421836_at
16663	Krt13	1422454_at
54354	Rassf5	1422637_at , 1422638_s_at
16665	Krt15	1422667_at
16687	Krt6a	1422783_a_at , 1422784_at , 1427700_x_at
110310	Krt7	1423952_a_at
101095	Zfp282	1424298_at
231532	Arhgap24	1424842_a_at
226352	Epb4.1l5	1425199_a_at
29816	Hip1r	1425552_at
71960	Myh14	1428835_at
70737	Cgn	1430329_at , 1435155_at
234683	Elmo3	1434489_at
211945	Plekhh1	1435053_s_at , 1447807_s_at , 1452517_at
338367	Myo1d	1435463_s_at
19250	Ptpn14	1436442_at
17919	Myo5b	1437698_at , 1452298_a_at
217169	Tns4	1439347_at , 1444254_at
13511	Dsg2	1439476_at , 1449740_s_at
209239	Gan	1439615_at
269587	Epb4.1	1444150_at
13367	Diap1	1445391_at
245857	Ssh3	1447929_at
16668	Krt18	1448169_at
27260	Plek2	1449424_at
67117	Dynlt3	1449928_at
22350	LOC100044177 /// Vil2	1450850_at
19249	Ptpn13	1452127_a_at
226251	Ablim1	1453103_at , 1454708_at
kinase activity - GO:0016301:
-----------------------------------
Corrected p-value = 0.0020
Raw p-value = 2.793187E-6
Coverage = 40
Frequency = 0.05376344
Gene ID	Gene Symbol	Probe ID
12305	Ddr1	1415797_at , 1435820_x_at , 1438367_x_at , 1439382_x_at , 1456226_x_at
13728	Mark2	1415952_at , 1435889_at
12716	Ckmt1	1417089_a_at
72388	Ripk4	1418487_at , 1418488_s_at
13139	Dgka	1418578_at
16886	Limk2	1418581_a_at , 1452060_a_at
16691	Krt8 /// LOC434261 /// LOC675884	1420647_a_at , 1423691_x_at , 1435989_x_at
11639	Ak3l1 /// LOC100047616	1421830_at , 1450387_s_at
14184	Fgfr3	1421841_at
15277	Hk2 /// LOC100043412 /// LOC100047934	1422612_at
13835	Epha1	1422917_at
228026	Pdk1	1423747_a_at , 1423748_at , 1434974_at , 1435836_at
231832	Tmem184a	1424477_at
12575	Cdkn1a	1424638_at
13866	Erbb2	1424919_at
22174	LOC100048488 /// Tyro3	1425248_a_at
83813	Tnk1	1425635_at
74137	Nuak2	1429049_at
75735	Pank1	1431028_a_at
71742	Ulk3	1431112_at
11479	Acvr1b	1433725_at
18755	Prkch	1434248_at
13867	Erbb3	1434606_at
102626	Mapkapk3	1434815_a_at , 1437494_at
240505	Cdc42bpg	1436197_at
223775	Pim3	1437100_x_at
13631	Eef2k	1439860_at

## Sheet: Prostate+Skin UGM, dermis
plasma membrane - GO:0005886:
-----------------------------------
Corrected p-value = 0.0010
Raw p-value = 2.2130947E-21
Coverage = 161
Frequency = 0.09465021
Gene ID	Gene Symbol	Probe ID
18606	Enpp2	1415894_at , 1448136_at
22329	Vcam1	1415989_at , 1448162_at
12490	Cd34	1416072_at
12522	Cd83	1416111_at
11826	Aqp1	1416203_at
14612	Gja4	1416255_at
16186	Il2rg	1416295_a_at
11767	Ap1m1	1416307_at , 1459832_s_at
84004	Mcam	1416357_a_at
12955	Cryab	1416455_a_at , 1434369_a_at
56741	Nope	1416473_a_at , 1416474_at
20616	Snap91	1416688_at
22368	Trpv2	1416935_at
14132	Fcgrt	1416978_at
26404	Map3k12	1417115_at
14745	Edg2	1417143_at , 1448606_at
22793	Zyx	1417240_at
27359	Sytl4	1417336_a_at
70445	Cd248	1417439_at
16157	Il11ra1 /// Il11ra2 /// LOC100038993 /// RP23-388P16.3	1417505_s_at , 1459868_x_at
16885	Limk1	1417627_a_at
16651	Sspn	1417644_at
19277	Ptpro	1417676_a_at
16493	Kcna5	1417680_at
12741	Cldn5	1417839_at
18186	Nrp1	1418084_at , 1448943_at , 1448944_at
104110	Adcy4	1418098_at
21804	Tgfb1i1	1418136_at
14127	Fcer1g	1418340_at
78560	Gpr124	1418379_s_at
16404	Itga7	1418393_a_at
20502	LOC100045628 /// Slc16a2	1418445_at , 1418446_at
14702	Gng2	1418451_at , 1428156_at , 1428157_at
12558	Cdh2	1418815_at , 1449244_at
11435	Chrna1 /// LOC100046566	1418852_at
14587	Gfra3 /// LOC100045484	1418880_at
16994	Ltb	1419135_at
21961	Tns1	1419283_s_at , 1428650_at
20410	Sorbs3	1419329_at
170441	Slc2a10	1419434_at , 1449477_s_at
14696	Gnb4	1419469_at , 1419470_at
17064	Cd93	1419589_at , 1456046_at
24051	Sgcb	1419667_at , 1419668_at
19126	Prom1	1419700_a_at
12978	Csf1r	1419872_at , 1419873_s_at
20928	Abcc9	1420408_a_at , 1435751_at , 1435752_s_at
20519	Slc22a3	1420444_at
13132	Dab2	1420498_a_at , 1423805_at
20392	Sgce	1420688_a_at
16636	Klra5	1420789_at
18212	Ntrk2	1420838_at , 1435196_at
12772	Ccr2	1421188_at
56191	Tro	1421201_a_at , 1426016_a_at
12288	Cacna1c	1421297_a_at
15245	Hhip	1421426_at , 1437933_at , 1438083_at , 1455277_at
56401	Lepre1	1421462_a_at , 1452752_at
17698	Msn	1421814_at
68828	Sync	1422118_at
19264	Ptprc	1422124_a_at
11636	Ak1	1422184_a_at
107528	Magee1	1422431_at
19274	Ptprm	1422541_at
19012	Ppap2a	1422620_s_at
58226	Cacna1h	1422710_a_at
73173	Pcdh18	1422889_at
17084	Ly86	1422903_at
14934	Gypa	1423016_a_at
121021	Cspg4	1423341_at , 1450944_at
12291	Cacna1g	1423365_at
225341	Lims2	1424408_at
215303	Camk1g	1424633_at
19266	Ptprd	1424886_at , 1429052_at , 1435537_at
68328	Rab13	1424894_at
72324	Plxdc1	1424902_at
16149	Cd74	1425519_a_at
18526	Pcdh10	1425563_s_at , 1430667_at , 1438134_at
74144	Robo4	1426206_at
16773	Lama2	1426285_at
21813	Tgfbr2	1426397_at
14687	Gnaz	1426517_at
18187	Nrp2	1426528_at , 1435349_at
12315	Calm3	1426710_at , 1438826_x_at , 1450864_at
13346	Des	1426731_at
17967	Ncam1	1426864_a_at , 1426865_a_at
230103	Npr2	1427191_at
19263	Ptprb	1427486_at
241226	Itga8	1427489_at , 1454966_at
117606	Boc	1427516_a_at
14739	Edg5	1428176_at
243548	Prickle2	1428808_at
65962	Slc9a3r2	1428954_at , 1428955_x_at , 1431208_a_at , 1439368_a_at , 1439369_x_at
70549	Tln2	1429111_at , 1435700_at
23965	Odz3	1429178_at , 1449315_at
26563	Ror1	1429313_at
114332	Lyve1	1429379_at
108069	Grm3	1430136_at
13617	Ednra	1433525_at , 1451691_at
17196	Mbp	1433532_a_at , 1456228_x_at
12293	Cacna2d1	1433643_at , 1449999_a_at
14397	Gabra4	1433707_at
12562	Cdh5	1433956_at
239217	Kctd12	1434881_s_at
330908	Opcml	1435612_at
68810	Nexn	1435649_at
108030	Lin7a	1435805_at , 1456656_at
11803	Aplp1	1435857_s_at
20272	Scn7a	1436044_at
67374	Jam2	1436568_at , 1449408_at
13058	Cybb	1436778_at
52882	Rgs7bp	1436876_at , 1437559_at , 1457743_at
214084	Slc18a2	1437079_at
13610	Edg3	1437173_at , 1438658_a_at
64450	Gpr85	1437618_x_at
226041	LOC100046963 /// Pgm5	1437871_at
53601	Pcdh12	1437928_at
269784	Cntn4	1438782_at
109700	Itga1	1439713_at , 1455251_at
110893	Slc8a3	1440962_at
238076	Kcns3	1445519_at
108012	Ap1s2	1447903_x_at , 1452657_at
71566	9030425E11Rik	1448250_at , 1448251_at
16497	Kcnab1	1448468_a_at
14451	Gas1	1448494_at
21824	Thbd	1448529_at
13809	Enpep	1448649_at
27205	Podxl	1448688_at
15896	Icam2	1448862_at
66066	Gng11	1448942_at
12389	Cav1	1449145_a_at
14744	Gpr65	1449175_at
80883	Ntng1	1449286_at
22068	Trpc6	1449431_at
14773	Grk5	1449514_at
104099	Itga9	1450029_s_at , 1460285_at
11513	Adcy7	1450065_at , 1456307_s_at
12552	Cdh11	1450757_at
14734	Gpc3	1450990_at
13733	Emr1	1451161_a_at
69538	Antxr1	1451446_at
67784	Plxnd1	1451475_at
18823	Plp1	1451718_at
63959	Slc29a1	1451782_a_at
12010	B2m	1452428_a_at
77579	Myh10	1452740_at
12805	Cntn1	1452981_at
68453	Gpihbp1	1453022_at
27494	Amot	1454890_at
18053	Ngfr	1454903_at
16416	Itgb3	1455257_at
224129	LOC100047385	1455296_at
210044	Adcy2	1455462_at
16847	Lepr	1456156_at
11438	Chrna4	1456354_at
16401	Itga4	1456498_at
14747	Cmklr1	1456887_at
16494	Kcna6	1456954_at
14709	Gng8	1457755_at
20271	Scn5a	1458813_at
18763	Pkd1	1460210_at
18011	LOC100048526 /// Neurl	1460343_at
69524	Esam1	1460356_at
proteinaceous extracellular matrix - GO:0005578:
-----------------------------------
Corrected p-value = 0.0010
Raw p-value = 1.4E-45
Coverage = 84
Frequency = 0.049382716
Gene ID	Gene Symbol	Probe ID
21810	Tgfbi	1415871_at , 1437463_x_at , 1448123_s_at
13602	Sparcl1	1416114_at
16948	Lox	1416121_at , 1437903_at , 1448228_at
19242	Ptn	1416211_a_at , 1448254_at
12111	Bgn	1416405_at , 1437889_x_at , 1448323_a_at
100952	Emilin1	1416414_at , 1431834_a_at
17387	Mmp14	1416572_at
20692	LOC100046740 /// Sparc	1416589_at , 1448392_at
66695	Aspn	1416652_at , 1448421_s_at
12831	Col5a1	1416740_at , 1416741_at
18073	Nid1	1416808_at , 1448469_at
58859	Efemp2	1417018_at
17150	Mfap2	1417359_at , 1447833_x_at
21817	Tgm2	1417500_a_at , 1433428_x_at , 1437277_x_at , 1455900_x_at
16545	Kera	1418063_at
11492	Adam19 /// LOC100045780	1418402_at
12837	Col8a1	1418440_at
50530	Mfap5	1418454_at , 1449082_at
56429	Dpt	1418511_at
12814	Col11a1	1418599_at , 1449154_at
21859	Timp3	1419089_at , 1449334_at , 1449335_at
17181	Matn2	1419442_at
18295	Ogn	1419662_at , 1419663_at
24051	Sgcb	1419667_at , 1419668_at
53867	Col5a3	1419703_at
20392	Sgce	1420688_a_at
13717	Eln	1420855_at , 1446221_at
11489	Adam12	1421172_at
13003	Vcan	1421694_a_at , 1427256_at , 1427257_at
107528	Magee1	1422431_at
12832	Col5a2	1422437_at , 1450625_at
17389	Mmp16	1422626_at , 1437568_at
14119	Fbn2	1422831_at , 1454830_at
12843	Col1a2	1423110_at
121021	Cspg4	1423341_at , 1450944_at
14115	Fbln2	1423407_a_at
18074	Nid2	1423516_a_at
17022	Lum	1423607_at
12842	Col1a1	1423669_at
76293	Mfap4	1424010_at
12827	Col4a2	1424051_at
12835	Col6a3	1424131_at
233744	Spon1	1424415_s_at , 1451342_at
16775	Lama4	1424807_at , 1424808_at
140709	Emid2	1425310_a_at
14118	Fbn1	1425896_a_at , 1460208_at
16773	Lama2	1426285_at
12826	Col4a1	1426348_at , 1452035_at
12834	Col6a2	1426947_x_at , 1452250_a_at
235130	Adamts15	1427056_at
224697	Adamts10	1427139_at
12818	Col14a1	1427168_a_at , 1428455_at
12816	Col12a1	1427391_a_at
107581	Col16a1	1427986_a_at
12839	Col9a1	1428571_at
237759	Col23a1	1429209_at , 1429210_at , 1440911_at
21858	Timp2	1433662_s_at , 1450040_at , 1454677_at
329941	Col8a2	1434667_at
246707	Emilin2	1435264_at
22371	Vwf	1435386_at
216725	Adamts2	1435990_at , 1455720_at , 1457058_at
16949	Loxl1	1436063_at , 1451978_at
280635	Emilin3	1436965_at
101401	Adamts9	1437785_at
12950	Hapln1	1438020_at
239337	Adamts12	1439827_at
12833	Col6a1	1448590_at
56693	Crtap	1448592_at
12819	Col15a1	1448755_at
268977	Ltbp1	1448870_at
18383	Tnfrsf11b	1449033_at
80883	Ntng1	1449286_at
13179	Dcn	1449368_at
19699	Reln	1449465_at
72902	Spock3	1449979_a_at
14734	Gpc3	1450990_at
14114	Fbln1	1451119_a_at
240913	Adamts4	1452595_at
68588	Cthrc1	1452968_at
71355	Col24a1	1453418_at
18208	LOC672215 /// Ntn1	1454974_at
329872	Frem1	1455280_at
23794	Adamts5 /// LOC100048332	1456404_at
223838	Adamts20	1456901_at
multicellular organismal development - GO:0007275:
-----------------------------------
Corrected p-value = 0.0010
Raw p-value = 2.38E-43
Coverage = 243
Frequency = 0.14285715
Gene ID	Gene Symbol	Probe ID
22240	Dpysl3	1415877_at , 1438789_s_at
17984	Ndn	1415923_at , 1437853_x_at , 1455792_x_at
11464	Actc1 /// LOC100048431	1415927_at
15213	Hey1	1415999_at
22629	Ywhah	1416004_at
16948	Lox	1416121_at , 1437903_at , 1448228_at
19242	Ptn	1416211_a_at , 1448254_at
21846	Tie1	1416238_at
14612	Gja4	1416255_at
16186	Il2rg	1416295_a_at
13591	Ebf1	1416301_a_at , 1416302_at , 1448293_at
22235	Ugdh	1416308_at
12955	Cryab	1416455_a_at , 1434369_a_at
17387	Mmp14	1416572_at
20378	Frzb	1416658_at
14234	Foxc2	1416693_at
21413	Tcf4	1416723_at , 1416724_x_at , 1424089_a_at , 1434148_at , 1434149_at
12971	Crym	1416776_at
17305	LOC100046464 /// Mfng	1416992_at
19228	Pthr1	1417092_at
13805	Eng	1417271_a_at , 1432176_a_at
12667	Chrd	1417304_at
68337	Crip2	1417311_at
50781	Dkk3	1417312_at , 1448669_at
19073	Srgn	1417426_at
21809	Tgfb3	1417455_at
16157	Il11ra1 /// Il11ra2 /// LOC100038993 /// RP23-388P16.3	1417505_s_at , 1459868_x_at
14360	Fyn	1417558_at , 1448765_at
20315	Cxcl12	1417574_at , 1448823_at
16885	Limk1	1417627_a_at
18764	Pkd2	1417753_at , 1441870_s_at
97064	Wwtr1	1417818_at , 1437155_a_at
59036	Dact1	1417937_at
67399	Pdlim7	1417959_at
18186	Nrp1	1418084_at , 1448943_at , 1448944_at
15214	Hey2	1418106_at
16331	Inpp5d	1418110_a_at
21804	Tgfb1i1	1418136_at
13193	Dcx	1418139_at , 1418141_at
13865	LOC100046044 /// Nr2f1	1418157_at
13852	Stx2	1418164_at
67269	Agtpbp1	1418332_a_at
16404	Itga7	1418393_a_at
11492	Adam19 /// LOC100045780	1418402_at
17927	Myod1	1418420_at
12837	Col8a1	1418440_at
12398	Cbfa2t3h	1418582_at
12814	Col11a1	1418599_at , 1449154_at
15430	Hoxd10	1418606_at
11859	Phox2a	1418620_at
67946	Spata6	1418651_at
21956	Tnnt2	1418726_a_at , 1424967_x_at
22160	Twist1	1418733_at
21687	Tek	1418788_at
12558	Cdh2	1418815_at , 1449244_at
15229	Foxd1	1418876_at
14587	Gfra3 /// LOC100045484	1418880_at
21417	Zeb1	1418926_at , 1443005_at
14573	Gdnf	1419080_at
16994	Ltb	1419135_at
58234	Shank3	1419137_at
14254	Flt1	1419300_at , 1451756_at
56198	Heyl	1419302_at , 1438886_at
17928	Myog	1419391_at
22341	Vegfc	1419417_at , 1439766_x_at , 1440739_at
18829	Ccl21a /// Ccl21b /// Ccl21c /// LOC100038965 /// LOC100039131 /// LOC100041504 /// LOC100041593 /// LOC100042493 /// LOC100042544	1419426_s_at
12424	Cck	1419473_a_at
16000	Igf1	1419519_at , 1437401_at , 1452014_a_at
12768	Ccr1	1419609_at
13132	Dab2	1420498_a_at , 1423805_at
20910	Stxbp1	1420505_a_at
56811	Dkk2	1420512_at
13008	Csrp2	1420731_a_at
17877	Myf5	1420757_at
18212	Ntrk2	1420838_at , 1435196_at
13717	Eln	1420855_at , 1446221_at
108105	B3gnt5	1420994_at
17260	Mef2c	1421027_a_at , 1421028_a_at , 1424852_at , 1451506_at , 1451507_at
16826	Ldb2	1421101_a_at , 1439557_s_at , 1456786_at
12772	Ccr2	1421188_at
17756	A730034C02 /// Mtap2	1421328_at
15245	Hhip	1421426_at , 1437933_at , 1438083_at , 1455277_at
13003	Vcan	1421694_a_at , 1427256_at , 1427257_at
21825	LOC640441 /// Thbs1	1421811_at
18595	Pdgfra	1421916_at , 1421917_at , 1438946_at
14247	Fli1	1422024_at , 1433512_at
13393	Dlx3	1422037_at
19264	Ptprc	1422124_a_at
15371	Hmx1	1422152_at
20356	Sema5a	1422167_at , 1434776_at , 1437422_at
15221	Foxd3	1422210_at
11468	Actg2	1422340_a_at
12832	Col5a2	1422437_at , 1450625_at
21385	Tbx2	1422545_at
14431	Gamt	1422558_at
14009	Etv1	1422607_at , 1450684_at
18127	Nos3	1422622_at
24136	Zeb2	1422748_at , 1434298_at , 1456389_at
19378	Aldh1a2	1422789_at
14119	Fbn2	1422831_at , 1454830_at
12159	Bmp4	1422912_at
22003	Tpm1	1423049_a_at , 1423721_at
13643	Efnb3	1423085_at
114715	Spred1	1423160_at , 1460116_s_at
21808	Tgfb2	1423250_a_at , 1438303_at , 1450923_at
121021	Cspg4	1423341_at , 1450944_at
83675	Bicc1	1423484_at , 1441137_at
21345	Tagln	1423505_at
14432	Gap43	1423537_at
13618	Ednrb	1423594_a_at , 1437347_at
227325	Dner	1423671_at , 1456379_x_at
67839	Gpsm1	1423689_a_at , 1423690_s_at , 1436917_s_at
11785	Apbb1	1423892_at , 1423893_x_at
14182	Fgfr1	1424050_s_at , 1425911_a_at , 1436551_at
19219	Ptger4	1424208_at
17286	Meox2	1424233_at , 1424234_s_at
13175	Dclk1	1424270_at , 1424271_at , 1450863_a_at , 1451289_at
233744	Spon1	1424415_s_at , 1451342_at
20563	Slit2	1424659_at , 1451430_at
18741	Pitx2	1424797_a_at
16775	Lama4	1424807_at , 1424808_at
72324	Plxdc1	1424902_at
83453	Chrdl1	1424945_at , 1434201_at , 1456722_at
16149	Cd74	1425519_a_at
18933	Prrx1	1425526_a_at , 1425528_at , 1432129_a_at , 1439774_at
16988	Lst1	1425548_a_at
56177	Olfm1	1425784_a_at , 1455796_x_at
54598	Calcrl	1425814_a_at
107587	Osr2	1426155_a_at
74144	Robo4	1426206_at
18039	Nefl	1426255_at
16773	Lama2	1426285_at
21813	Tgfbr2	1426397_at
18187	Nrp2	1426528_at , 1435349_at
210710	Gab3	1426589_at
13346	Des	1426731_at
17967	Ncam1	1426864_a_at , 1426865_a_at
70083	Metrn	1427100_at
20471	Six1	1427277_at
16875	Lhx8	1427300_at
15425	Hoxc6	1427454_at
241226	Itga8	1427489_at , 1454966_at
117606	Boc	1427516_a_at
18029	Nfic	1427665_a_at , 1450661_x_at
228911	Tshz2	1428026_at , 1435385_at , 1459250_at
20377	Sfrp1	1428136_at , 1438620_x_at , 1448395_at , 1460187_at
13593	Ebf3	1428349_s_at , 1452751_at
14461	Gata2	1428816_a_at , 1450333_a_at
67916	Ppap2b	1429514_at , 1448908_at
76365	Tbx18	1429974_at
319504	Nrcam	1430583_at , 1434709_at
17918	Myo5a	1431320_a_at
20204	Prrx2	1432331_a_at
12569	Cdk5r1	1433450_at , 1433451_at
13617	Ednra	1433525_at , 1451691_at
17196	Mbp	1433532_a_at , 1456228_x_at
21858	Timp2	1433662_s_at , 1450040_at , 1454677_at
18576	LOC100047223 /// Pde3b	1433694_at
12934	Dpysl2	1433770_at
12562	Cdh5	1433956_at
19085	Prkar1b	1434325_x_at , 1440132_s_at
79221	Hdac9	1434572_at
329941	Col8a2	1434667_at
65247	Asb1	1434961_at
330938	Dixdc1	1435207_at
243931	Tshz3	1435337_at
218877	Sema3g	1435361_at
22371	Vwf	1435386_at
230775	Bai2 /// LOC100048816	1435558_at
353156	Egfl7	1435823_x_at , 1451427_a_at , 1451428_x_at
11482	Acvrl1	1435825_at , 1451604_a_at
11803	Aplp1	1435857_s_at
18190	Nrxn2	1435907_at
216725	Adamts2	1435990_at , 1455720_at , 1457058_at
15111	LOC100046086	1436041_at
22418	Wnt5a	1436791_at
215690	Nav1	1436907_at , 1455849_at
217012	Unc45b	1436939_at
216795	Wnt9a	1436978_at
210719	Mkx	1437492_at
245446	Slitrk4	1437744_at
114142	Foxp2	1438231_at , 1438232_at , 1440108_at
13616	Edn3	1438696_at
11600	Angpt1	1439066_at
209448	Hoxc10	1439798_at
14051	Eya4	1442542_at , 1456665_at
19091	Prkg1	1444232_at , 1449876_at
24066	Spry4	1445669_at
56504	Srpk3	1447806_s_at
20319	Sfrp2	1448201_at
14451	Gas1	1448494_at
98363	Efhd1	1448507_at
21824	Thbd	1448529_at
13809	Enpep	1448649_at
20613	Snai1	1448742_at
13345	Twist2	1448925_at
56744	Cxcl4	1448995_at
18008	Nes	1449022_at
18383	Tnfrsf11b	1449033_at
14632	Gli1	1449058_at
20672	Sox18	1449135_at
12389	Cav1	1449145_a_at
18132	Notch4	1449146_at
53318	Pdlim3	1449178_at
15248	Hic1	1449226_at
80883	Ntng1	1449286_at
22762	Zfpm2	1449314_at
16542	Kdr	1449379_at
21349	Tal1	1449389_at
22413	Wnt2	1449425_at
19699	Reln	1449465_at
14205	Figf	1449528_at
21407	Tcf15	1449592_at
22411	Wnt11	1450772_at
53614	Reck	1450784_at
21952	Tnni1	1450813_a_at
14734	Gpc3	1450990_at
67784	Plxnd1	1451475_at
11656	Alas2	1451675_a_at
18823	Plp1	1451718_at
20564	Slit3	1452296_at
15426	Hoxc8	1452412_at
18089	Nkx2-3	1452528_a_at
240913	Adamts4	1452595_at
98932	Myl9	1452670_at
77579	Myh10	1452740_at
214968	Sema6d	1453055_at
20317	Serpinf1	1453724_a_at
16909	Lmo2 /// LOC100048263	1454086_a_at
21833	Thra	1454675_at
27494	Amot	1454890_at
18053	Ngfr	1454903_at
18208	LOC672215 /// Ntn1	1454974_at
16416	Itgb3	1455257_at
329872	Frem1	1455280_at
12160	Bmp5	1455851_at
18213	Ntrk3	1455917_at
16401	Itga4	1456498_at
14586	Gfra2	1459847_x_at
232174	Cyp26b1	1460011_at
18763	Pkd1	1460210_at
93761	Smarca1	1460292_a_at
50768	Dlc1	1460602_at
cell adhesion - GO:0007155:
-----------------------------------
Corrected p-value = 0.0010
Raw p-value = 6.79986E-40
Coverage = 114
Frequency = 0.0670194
Gene ID	Gene Symbol	Probe ID
21810	Tgfbi	1415871_at , 1437463_x_at , 1448123_s_at
22329	Vcam1	1415989_at , 1448162_at
12490	Cd34	1416072_at
23876	Fbln5	1416164_at
84004	Mcam	1416357_a_at
100952	Emilin1	1416414_at , 1431834_a_at
56741	Nope	1416473_a_at , 1416474_at
21827	Thbs3	1416623_at
12831	Col5a1	1416740_at , 1416741_at
18073	Nid1	1416808_at , 1448469_at
22793	Zyx	1417240_at
13805	Eng	1417271_a_at , 1432176_a_at
21817	Tgm2	1417500_a_at , 1433428_x_at , 1437277_x_at , 1455900_x_at
11856	Arhgap6	1417704_a_at , 1451867_x_at
12741	Cldn5	1417839_at
18186	Nrp1	1418084_at , 1448943_at , 1448944_at
16404	Itga7	1418393_a_at
26364	Cd97	1418394_a_at
21930	LOC100044927 /// Tnfaip6	1418424_at
12837	Col8a1	1418440_at
56429	Dpt	1418511_at
12814	Col11a1	1418599_at , 1449154_at
12555	Cdh15	1418602_at
11899	Astn1	1418615_at
22160	Twist1	1418733_at
21687	Tek	1418788_at
12558	Cdh2	1418815_at , 1449244_at
93893	Pcdhb22	1418941_at
20410	Sorbs3	1419329_at
17064	Cd93	1419589_at , 1456046_at
53867	Col5a3	1419703_at
93874	Pcdhb3	1420429_at
17929	Myom1	1420693_at
18488	Cntn3	1420739_at , 1438628_x_at
17877	Myf5	1420757_at
16636	Klra5	1420789_at
11489	Adam12	1421172_at
56191	Tro	1421201_a_at , 1426016_a_at
13003	Vcan	1421694_a_at , 1427256_at , 1427257_at
21825	LOC640441 /// Thbs1	1421811_at
12832	Col5a2	1422437_at , 1450625_at
11568	Aebp1	1422514_at , 1450637_a_at
21826	Thbs2	1422571_at , 1447862_x_at , 1450663_at
18214	Ddr2	1422738_at
24136	Zeb2	1422748_at , 1434298_at , 1456389_at
73173	Pcdh18	1422889_at
12843	Col1a2	1423110_at
83964	Jam3	1423503_at
18074	Nid2	1423516_a_at
12842	Col1a1	1423669_at
76293	Mfap4	1424010_at
12827	Col4a2	1424051_at
12835	Col6a3	1424131_at
233744	Spon1	1424415_s_at , 1451342_at
219257	Pcdh20	1424701_at
16775	Lama4	1424807_at , 1424808_at
320873	Cdh10	1425092_at
18526	Pcdh10	1425563_s_at , 1430667_at , 1438134_at
16773	Lama2	1426285_at
12826	Col4a1	1426348_at , 1452035_at
18187	Nrp2	1426528_at , 1435349_at
17967	Ncam1	1426864_a_at , 1426865_a_at
12834	Col6a2	1426947_x_at , 1452250_a_at
12818	Col14a1	1427168_a_at , 1428455_at
12816	Col12a1	1427391_a_at
241226	Itga8	1427489_at , 1454966_at
117606	Boc	1427516_a_at
107581	Col16a1	1427986_a_at
12839	Col9a1	1428571_at
114332	Lyve1	1429379_at
237979	Sdk2	1430425_at
319504	Nrcam	1430583_at , 1434709_at
12569	Cdk5r1	1433450_at , 1433451_at
12562	Cdh5	1433956_at
218952	Plekhc1	1434180_at , 1434181_at
329941	Col8a2	1434667_at
224024	Scarf2	1434740_at
246707	Emilin2	1435264_at
22371	Vwf	1435386_at
330908	Opcml	1435612_at
11803	Aplp1	1435857_s_at
18190	Nrxn2	1435907_at
279653	Pcdh19	1437360_at , 1444422_at
226041	LOC100046963 /// Pgm5	1437871_at
53601	Pcdh12	1437928_at
12950	Hapln1	1438020_at
170736	Parvb	1438672_at
269784	Cntn4	1438782_at
109700	Itga1	1439713_at , 1455251_at
64085	Clstn2	1441165_s_at
12833	Col6a1	1448590_at
22402	Wisp1	1448593_at , 1448594_at
12819	Col15a1	1448755_at
15896	Icam2	1448862_at
56264	Cpxm1	1448901_at
21828	Thbs4	1449388_at
19699	Reln	1449465_at
104099	Itga9	1450029_s_at , 1460285_at
192187	Stab1	1450199_a_at
12552	Cdh11	1450757_at
12805	Cntn1	1452981_at
21833	Thra	1454675_at
216856	Nlgn2	1455143_at
16416	Itgb3	1455257_at
329872	Frem1	1455280_at
319655	Podxl2	1455622_at
268890	Lsamp	1455636_at
320840	Negr1	1456392_at
16401	Itga4	1456498_at
399558	Flrt2	1456874_at
329628	Fat4	1459749_s_at , 1460574_at
18763	Pkd1	1460210_at
69524	Esam1	1460356_at
50768	Dlc1	1460602_at
calcium ion binding - GO:0005509:
-----------------------------------
Corrected p-value = 0.0010
Raw p-value = 4.2667776E-25
Coverage = 113
Frequency = 0.06643151
Gene ID	Gene Symbol	Probe ID
11749	Anxa6	1415818_at , 1429246_a_at
14230	Fkbp10	1415951_at , 1449632_s_at
13602	Sparcl1	1416114_at
23876	Fbln5	1416164_at
17387	Mmp14	1416572_at
20692	LOC100046740 /// Sparc	1416589_at , 1448392_at
21827	Thbs3	1416623_at
108760	Galntl1	1416760_at
14231	Fkbp7	1416803_at
18073	Nid1	1416808_at , 1448469_at
22368	Trpv2	1416935_at
50909	C1r	1417009_at
58859	Efemp2	1417018_at
57440	Ehd3	1417235_at
93960	LOC634379 /// Nkd1	1417278_a_at
70445	Cd248	1417439_at
21817	Tgm2	1417500_a_at , 1433428_x_at , 1437277_x_at , 1455900_x_at
52589	Ncald	1417568_at
18764	Pkd2	1417753_at , 1441870_s_at
170757	Eltd1	1418058_at , 1418059_at
21924	Tnnc1	1418370_at
16404	Itga7	1418393_a_at
26364	Cd97	1418394_a_at
12555	Cdh15	1418602_at
12558	Cdh2	1418815_at , 1449244_at
93893	Pcdhb22	1418941_at
72293	Nkd2	1419465_at , 1419466_at
17064	Cd93	1419589_at , 1456046_at
93874	Pcdhb3	1420429_at
20392	Sgce	1420688_a_at
53324	LOC100044234 /// Nptx2	1420720_at
17534	Mrc2	1421045_at
22063	Trpc1	1421096_at
12288	Cacna1c	1421297_a_at
13003	Vcan	1421694_a_at , 1427256_at , 1427257_at
21825	LOC640441 /// Thbs1	1421811_at
21826	Thbs2	1422571_at , 1447862_x_at , 1450663_at
18127	Nos3	1422622_at
17389	Mmp16	1422626_at , 1437568_at
58226	Cacna1h	1422710_a_at
14119	Fbn2	1422831_at , 1454830_at
73173	Pcdh18	1422889_at
12291	Cacna1g	1423365_at
14115	Fbln2	1423407_a_at
18751	Prkcb1	1423478_at , 1460419_a_at
18074	Nid2	1423516_a_at
93699	Pcdhga1 /// Pcdhga10 /// Pcdhga11 /// Pcdhga2 /// Pcdhga3 /// Pcdhga4 /// Pcdhga5 /// Pcdhga6 /// Pcdhgb1 /// Pcdhgb2 /// Pcdhgb4 /// Pcdhgb5 /// Pcdhgb7 /// Pcdhgb8 /// Pcdhgc4	1423628_s_at
227325	Dner	1423671_at , 1456379_x_at
27055	Fkbp9	1423677_at , 1437687_x_at
76293	Mfap4	1424010_at
52377	Rcn3	1424382_at
68567	Cgref1	1424529_s_at
20563	Slit2	1424659_at , 1451430_at
219257	Pcdh20	1424701_at
320873	Cdh10	1425092_at
107589	Mylk	1425505_at , 1425506_at
18526	Pcdh10	1425563_s_at , 1430667_at , 1438134_at
11747	Anxa5	1425567_a_at
108148	Galnt2	1425610_s_at
14118	Fbn1	1425896_a_at , 1460208_at
17174	Masp1	1425985_s_at , 1438602_s_at
12315	Calm3	1426710_at , 1438826_x_at , 1450864_at
216616	Efemp1	1427183_at
74443	4933406E20Rik	1428211_at , 1459807_x_at
72043	Sulf2	1430388_a_at , 1447602_x_at
17918	Myo5a	1431320_a_at
231997	Fkbp14	1433481_at
235527	Plscr4	1433626_at
12293	Cacna2d1	1433643_at , 1449999_a_at
338352	Nell1	1433787_at
12562	Cdh5	1433956_at
73340	Npcd /// Nptxr	1434270_at
18795	Plcb1	1435043_at
56386	LOC675709	1435758_at , 1460329_at
353156	Egfl7	1435823_x_at , 1451427_a_at , 1451428_x_at
230815	Man1c1	1436193_at
240725	Sulf1	1436319_at , 1438200_at
219228	Pcdh17	1436920_at , 1453070_at
69352	Efcbp1	1437156_at
70945	Mmrn1	1437260_at
279653	Pcdh19	1437360_at , 1444422_at
53601	Pcdh12	1437928_at
19395	Rasgrp2	1438933_x_at
109700	Itga1	1439713_at , 1455251_at
64085	Clstn2	1441165_s_at
14314	Fstl1	1448259_at
98363	Efhd1	1448507_at
21824	Thbd	1448529_at
13809	Enpep	1448649_at
56193	Plek	1448748_at
268977	Ltbp1	1448870_at
74145	F13a1	1448929_at
27062	Cadps	1448955_s_at
18132	Notch4	1449146_at
21828	Thbs4	1449388_at
22068	Trpc6	1449431_at
13386	Dlk1	1449939_s_at
72902	Spock3	1449979_a_at
17533	Mrc1	1450430_at
12552	Cdh11	1450757_at
14114	Fbln1	1451119_a_at
13733	Emr1	1451161_a_at
20564	Slit3	1452296_at
74055	Plce1	1452398_at
17901	Myl1	1452651_a_at
98932	Myl9	1452670_at
329872	Frem1	1455280_at
269060	Dagla	1455448_at
15931	Ids	1455481_at
16401	Itga4	1456498_at
271970	Arsj	1457827_at
329628	Fat4	1459749_s_at , 1460574_at
70370	1600015H20Rik	1460412_at
cell migration - GO:0016477:
-----------------------------------
Corrected p-value = 0.0010
Raw p-value = 1.6405898E-24
Coverage = 61
Frequency = 0.035861257
Gene ID	Gene Symbol	Probe ID
17984	Ndn	1415923_at , 1437853_x_at , 1455792_x_at
12490	Cd34	1416072_at
21846	Tie1	1416238_at
17387	Mmp14	1416572_at
14360	Fyn	1417558_at , 1448765_at
20315	Cxcl12	1417574_at , 1448823_at
18186	Nrp1	1418084_at , 1448943_at , 1448944_at
13193	Dcx	1418139_at , 1418141_at
13865	LOC100046044 /// Nr2f1	1418157_at
14127	Fcer1g	1418340_at
11899	Astn1	1418615_at
22160	Twist1	1418733_at
21687	Tek	1418788_at
12558	Cdh2	1418815_at , 1449244_at
15229	Foxd1	1418876_at
14587	Gfra3 /// LOC100045484	1418880_at
14573	Gdnf	1419080_at
21961	Tns1	1419283_s_at , 1428650_at
14254	Flt1	1419300_at , 1451756_at
12424	Cck	1419473_a_at
12768	Ccr1	1419609_at
106952	Centd3	1419833_s_at
12772	Ccr2	1421188_at
20356	Sema5a	1422167_at , 1434776_at , 1437422_at
14009	Etv1	1422607_at , 1450684_at
24136	Zeb2	1422748_at , 1434298_at , 1456389_at
13643	Efnb3	1423085_at
21808	Tgfb2	1423250_a_at , 1438303_at , 1450923_at
121021	Cspg4	1423341_at , 1450944_at
14432	Gap43	1423537_at
13618	Ednrb	1423594_a_at , 1437347_at
11785	Apbb1	1423892_at , 1423893_x_at
13175	Dclk1	1424270_at , 1424271_at , 1450863_a_at , 1451289_at
20563	Slit2	1424659_at , 1451430_at
18741	Pitx2	1424797_a_at
16775	Lama4	1424807_at , 1424808_at
74144	Robo4	1426206_at
16773	Lama2	1426285_at
18187	Nrp2	1426528_at , 1435349_at
20471	Six1	1427277_at
319504	Nrcam	1430583_at , 1434709_at
12569	Cdk5r1	1433450_at , 1433451_at
353156	Egfl7	1435823_x_at , 1451427_a_at , 1451428_x_at
215690	Nav1	1436907_at , 1455849_at
13616	Edn3	1438696_at
109700	Itga1	1439713_at , 1455251_at
19091	Prkg1	1444232_at , 1449876_at
14131	Fcgr3	1448620_at
13809	Enpep	1448649_at
27205	Podxl	1448688_at
56744	Cxcl4	1448995_at
16542	Kdr	1449379_at
19699	Reln	1449465_at
20564	Slit3	1452296_at
77579	Myh10	1452740_at
27494	Amot	1454890_at
18053	Ngfr	1454903_at
18208	LOC672215 /// Ntn1	1454974_at
16416	Itgb3	1455257_at
16401	Itga4	1456498_at
53618	Fut8	1460319_at
organ morphogenesis - GO:0009887:
-----------------------------------
Corrected p-value = 0.0010
Raw p-value = 7.1597854E-22
Coverage = 78
Frequency = 0.04585538
Gene ID	Gene Symbol	Probe ID
11464	Actc1 /// LOC100048431	1415927_at
15213	Hey1	1415999_at
21846	Tie1	1416238_at
14234	Foxc2	1416693_at
13805	Eng	1417271_a_at , 1432176_a_at
21809	Tgfb3	1417455_at
20315	Cxcl12	1417574_at , 1448823_at
18186	Nrp1	1418084_at , 1448943_at , 1448944_at
15214	Hey2	1418106_at
16404	Itga7	1418393_a_at
12837	Col8a1	1418440_at
15430	Hoxd10	1418606_at
21956	Tnnt2	1418726_a_at , 1424967_x_at
21687	Tek	1418788_at
12558	Cdh2	1418815_at , 1449244_at
14573	Gdnf	1419080_at
14254	Flt1	1419300_at , 1451756_at
22341	Vegfc	1419417_at , 1439766_x_at , 1440739_at
16000	Igf1	1419519_at , 1437401_at , 1452014_a_at
17877	Myf5	1420757_at
18212	Ntrk2	1420838_at , 1435196_at
17260	Mef2c	1421027_a_at , 1421028_a_at , 1424852_at , 1451506_at , 1451507_at
15245	Hhip	1421426_at , 1437933_at , 1438083_at , 1455277_at
21825	LOC640441 /// Thbs1	1421811_at
18595	Pdgfra	1421916_at , 1421917_at , 1438946_at
14247	Fli1	1422024_at , 1433512_at
20356	Sema5a	1422167_at , 1434776_at , 1437422_at
15221	Foxd3	1422210_at
21385	Tbx2	1422545_at
14431	Gamt	1422558_at
18127	Nos3	1422622_at
19378	Aldh1a2	1422789_at
12159	Bmp4	1422912_at
21808	Tgfb2	1423250_a_at , 1438303_at , 1450923_at
121021	Cspg4	1423341_at , 1450944_at
14182	Fgfr1	1424050_s_at , 1425911_a_at , 1436551_at
18741	Pitx2	1424797_a_at
107587	Osr2	1426155_a_at
74144	Robo4	1426206_at
21813	Tgfbr2	1426397_at
20471	Six1	1427277_at
16875	Lhx8	1427300_at
15425	Hoxc6	1427454_at
241226	Itga8	1427489_at , 1454966_at
18029	Nfic	1427665_a_at , 1450661_x_at
17918	Myo5a	1431320_a_at
13617	Ednra	1433525_at , 1451691_at
19085	Prkar1b	1434325_x_at , 1440132_s_at
329941	Col8a2	1434667_at
22371	Vwf	1435386_at
353156	Egfl7	1435823_x_at , 1451427_a_at , 1451428_x_at
11482	Acvrl1	1435825_at , 1451604_a_at
15111	LOC100046086	1436041_at
22418	Wnt5a	1436791_at
11600	Angpt1	1439066_at
209448	Hoxc10	1439798_at
14451	Gas1	1448494_at
13809	Enpep	1448649_at
56744	Cxcl4	1448995_at
18383	Tnfrsf11b	1449033_at
14632	Gli1	1449058_at
20672	Sox18	1449135_at
18132	Notch4	1449146_at
22762	Zfpm2	1449314_at
16542	Kdr	1449379_at
14205	Figf	1449528_at
22411	Wnt11	1450772_at
21952	Tnni1	1450813_a_at
14734	Gpc3	1450990_at
67784	Plxnd1	1451475_at
20564	Slit3	1452296_at
15426	Hoxc8	1452412_at
20317	Serpinf1	1453724_a_at
21833	Thra	1454675_at
27494	Amot	1454890_at
18053	Ngfr	1454903_at
16401	Itga4	1456498_at
50768	Dlc1	1460602_at
blood vessel development - GO:0001568:
-----------------------------------
Corrected p-value = 0.0010
Raw p-value = 5.3198577E-20
Coverage = 47
Frequency = 0.027630806
Gene ID	Gene Symbol	Probe ID
15213	Hey1	1415999_at
16948	Lox	1416121_at , 1437903_at , 1448228_at
21846	Tie1	1416238_at
14612	Gja4	1416255_at
14234	Foxc2	1416693_at
13805	Eng	1417271_a_at , 1432176_a_at
20315	Cxcl12	1417574_at , 1448823_at
18186	Nrp1	1418084_at , 1448943_at , 1448944_at
15214	Hey2	1418106_at
16404	Itga7	1418393_a_at
21687	Tek	1418788_at
12558	Cdh2	1418815_at , 1449244_at
14254	Flt1	1419300_at , 1451756_at
22341	Vegfc	1419417_at , 1439766_x_at , 1440739_at
18212	Ntrk2	1420838_at , 1435196_at
17260	Mef2c	1421027_a_at , 1421028_a_at , 1424852_at , 1451506_at , 1451507_at
21825	LOC640441 /// Thbs1	1421811_at
20356	Sema5a	1422167_at , 1434776_at , 1437422_at
18127	Nos3	1422622_at
12159	Bmp4	1422912_at
21808	Tgfb2	1423250_a_at , 1438303_at , 1450923_at
121021	Cspg4	1423341_at , 1450944_at
14182	Fgfr1	1424050_s_at , 1425911_a_at , 1436551_at
18741	Pitx2	1424797_a_at
16775	Lama4	1424807_at , 1424808_at
74144	Robo4	1426206_at
21813	Tgfbr2	1426397_at
67916	Ppap2b	1429514_at , 1448908_at
13617	Ednra	1433525_at , 1451691_at
12562	Cdh5	1433956_at
353156	Egfl7	1435823_x_at , 1451427_a_at , 1451428_x_at
11482	Acvrl1	1435825_at , 1451604_a_at
15111	LOC100046086	1436041_at
11600	Angpt1	1439066_at
13809	Enpep	1448649_at
56744	Cxcl4	1448995_at
20672	Sox18	1449135_at
18132	Notch4	1449146_at
22762	Zfpm2	1449314_at
16542	Kdr	1449379_at
14205	Figf	1449528_at
53614	Reck	1450784_at
67784	Plxnd1	1451475_at
20317	Serpinf1	1453724_a_at
27494	Amot	1454890_at
16401	Itga4	1456498_at
18763	Pkd1	1460210_at
nervous system development - GO:0007399:
-----------------------------------
Corrected p-value = 0.0010
Raw p-value = 4.459642E-18
Coverage = 80
Frequency = 0.047031157
Gene ID	Gene Symbol	Probe ID
22240	Dpysl3	1415877_at , 1438789_s_at
17984	Ndn	1415923_at , 1437853_x_at , 1455792_x_at
22629	Ywhah	1416004_at
12667	Chrd	1417304_at
14360	Fyn	1417558_at , 1448765_at
20315	Cxcl12	1417574_at , 1448823_at
16885	Limk1	1417627_a_at
18186	Nrp1	1418084_at , 1448943_at , 1448944_at
13193	Dcx	1418139_at , 1418141_at
13865	LOC100046044 /// Nr2f1	1418157_at
67269	Agtpbp1	1418332_a_at
22160	Twist1	1418733_at
15229	Foxd1	1418876_at
14587	Gfra3 /// LOC100045484	1418880_at
21417	Zeb1	1418926_at , 1443005_at
14573	Gdnf	1419080_at
22341	Vegfc	1419417_at , 1439766_x_at , 1440739_at
12424	Cck	1419473_a_at
16000	Igf1	1419519_at , 1437401_at , 1452014_a_at
20910	Stxbp1	1420505_a_at
18212	Ntrk2	1420838_at , 1435196_at
17260	Mef2c	1421027_a_at , 1421028_a_at , 1424852_at , 1451506_at , 1451507_at
17756	A730034C02 /// Mtap2	1421328_at
15245	Hhip	1421426_at , 1437933_at , 1438083_at , 1455277_at
20356	Sema5a	1422167_at , 1434776_at , 1437422_at
14009	Etv1	1422607_at , 1450684_at
24136	Zeb2	1422748_at , 1434298_at , 1456389_at
19378	Aldh1a2	1422789_at
12159	Bmp4	1422912_at
13643	Efnb3	1423085_at
21808	Tgfb2	1423250_a_at , 1438303_at , 1450923_at
121021	Cspg4	1423341_at , 1450944_at
14432	Gap43	1423537_at
13618	Ednrb	1423594_a_at , 1437347_at
227325	Dner	1423671_at , 1456379_x_at
67839	Gpsm1	1423689_a_at , 1423690_s_at , 1436917_s_at
11785	Apbb1	1423892_at , 1423893_x_at
14182	Fgfr1	1424050_s_at , 1425911_a_at , 1436551_at
13175	Dclk1	1424270_at , 1424271_at , 1450863_a_at , 1451289_at
20563	Slit2	1424659_at , 1451430_at
83453	Chrdl1	1424945_at , 1434201_at , 1456722_at
16988	Lst1	1425548_a_at
18039	Nefl	1426255_at
18187	Nrp2	1426528_at , 1435349_at
17967	Ncam1	1426864_a_at , 1426865_a_at
70083	Metrn	1427100_at
20471	Six1	1427277_at
16875	Lhx8	1427300_at
14461	Gata2	1428816_a_at , 1450333_a_at
319504	Nrcam	1430583_at , 1434709_at
17918	Myo5a	1431320_a_at
12569	Cdk5r1	1433450_at , 1433451_at
17196	Mbp	1433532_a_at , 1456228_x_at
21858	Timp2	1433662_s_at , 1450040_at , 1454677_at
12934	Dpysl2	1433770_at
79221	Hdac9	1434572_at
230775	Bai2 /// LOC100048816	1435558_at
11803	Aplp1	1435857_s_at
18190	Nrxn2	1435907_at
215690	Nav1	1436907_at , 1455849_at
245446	Slitrk4	1437744_at
114142	Foxp2	1438231_at , 1438232_at , 1440108_at
13616	Edn3	1438696_at
19091	Prkg1	1444232_at , 1449876_at
98363	Efhd1	1448507_at
18008	Nes	1449022_at
14632	Gli1	1449058_at
80883	Ntng1	1449286_at
19699	Reln	1449465_at
18823	Plp1	1451718_at
20564	Slit3	1452296_at
15426	Hoxc8	1452412_at
77579	Myh10	1452740_at
214968	Sema6d	1453055_at
18053	Ngfr	1454903_at
18208	LOC672215 /// Ntn1	1454974_at
18213	Ntrk3	1455917_at
14586	Gfra2	1459847_x_at
93761	Smarca1	1460292_a_at
50768	Dlc1	1460602_at
phosphate transport - GO:0006817:
-----------------------------------
Corrected p-value = 0.0010
Raw p-value = 7.355293E-18
Coverage = 26
Frequency = 0.015285126
Gene ID	Gene Symbol	Probe ID
100952	Emilin1	1416414_at , 1431834_a_at
12831	Col5a1	1416740_at , 1416741_at
12260	C1qb	1417063_at
12259	C1qa	1417381_at
12837	Col8a1	1418440_at
12814	Col11a1	1418599_at , 1449154_at
12832	Col5a2	1422437_at , 1450625_at
81799	C1qtnf3	1422606_at
12843	Col1a2	1423110_at
12842	Col1a1	1423669_at
12827	Col4a2	1424051_at
140709	Emid2	1425310_a_at
12826	Col4a1	1426348_at , 1452035_at
12834	Col6a2	1426947_x_at , 1452250_a_at
12816	Col12a1	1427391_a_at
107581	Col16a1	1427986_a_at
12839	Col9a1	1428571_at
109323	C1qtnf7	1429030_at , 1460163_at
237759	Col23a1	1429209_at , 1429210_at , 1440911_at
329941	Col8a2	1434667_at
12833	Col6a1	1448590_at
12819	Col15a1	1448755_at
12262	C1qc	1449401_at
71145	Scara5	1451204_at
227580	C1ql3	1451620_at
68588	Cthrc1	1452968_at
collagen - GO:0005581:
-----------------------------------
Corrected p-value = 0.0010
Raw p-value = 4.860713E-17
Coverage = 19
Frequency = 0.0111699
Gene ID	Gene Symbol	Probe ID
16948	Lox	1416121_at , 1437903_at , 1448228_at
12831	Col5a1	1416740_at , 1416741_at
12837	Col8a1	1418440_at
12814	Col11a1	1418599_at , 1449154_at
53867	Col5a3	1419703_at
12832	Col5a2	1422437_at , 1450625_at
12843	Col1a2	1423110_at
12842	Col1a1	1423669_at
12827	Col4a2	1424051_at
12835	Col6a3	1424131_at
12826	Col4a1	1426348_at , 1452035_at
12834	Col6a2	1426947_x_at , 1452250_a_at
12818	Col14a1	1427168_a_at , 1428455_at
12816	Col12a1	1427391_a_at
107581	Col16a1	1427986_a_at
12839	Col9a1	1428571_at
329941	Col8a2	1434667_at
12833	Col6a1	1448590_at
12819	Col15a1	1448755_at
enzyme linked receptor protein signaling pathway - GO:0007167:
-----------------------------------
Corrected p-value = 0.0010
Raw p-value = 6.407668E-13
Coverage = 43
Frequency = 0.025279248
Gene ID	Gene Symbol	Probe ID
18791	Plat	1415806_at
17984	Ndn	1415923_at , 1437853_x_at , 1455792_x_at
16948	Lox	1416121_at , 1437903_at , 1448228_at
12955	Cryab	1416455_a_at , 1434369_a_at
20692	LOC100046740 /// Sparc	1416589_at , 1448392_at
14234	Foxc2	1416693_at
18596	Pdgfrb	1417148_at , 1436970_a_at
13805	Eng	1417271_a_at , 1432176_a_at
12667	Chrd	1417304_at
19277	Ptpro	1417676_a_at
18186	Nrp1	1418084_at , 1448943_at , 1448944_at
14587	Gfra3 /// LOC100045484	1418880_at
14573	Gdnf	1419080_at
21859	Timp3	1419089_at , 1449334_at , 1449335_at
14254	Flt1	1419300_at , 1451756_at
16000	Igf1	1419519_at , 1437401_at , 1452014_a_at
12978	Csf1r	1419872_at , 1419873_s_at
18212	Ntrk2	1420838_at , 1435196_at
15245	Hhip	1421426_at , 1437933_at , 1438083_at , 1455277_at
18595	Pdgfra	1421916_at , 1421917_at , 1438946_at
19274	Ptprm	1422541_at
18214	Ddr2	1422738_at
12159	Bmp4	1422912_at
13643	Efnb3	1423085_at
12843	Col1a2	1423110_at
121021	Cspg4	1423341_at , 1450944_at
14182	Fgfr1	1424050_s_at , 1425911_a_at , 1436551_at
19266	Ptprd	1424886_at , 1429052_at , 1435537_at
13837	Epha3	1425574_at , 1425575_at , 1455426_at
21813	Tgfbr2	1426397_at
19263	Ptprb	1427486_at
11482	Acvrl1	1435825_at , 1451604_a_at
18552	Pcsk5	1437339_s_at , 1451406_a_at
11600	Angpt1	1439066_at
333088	Crim2	1440955_at
268977	Ltbp1	1448870_at
11641	Akap2	1449168_a_at , 1455870_at
16542	Kdr	1449379_at
14734	Gpc3	1450990_at
72713	Angptl1	1455224_at
12160	Bmp5	1455851_at
18213	Ntrk3	1455917_at
53618	Fut8	1460319_at
carbohydrate binding - GO:0030246:
-----------------------------------
Corrected p-value = 0.0010
Raw p-value = 8.828766E-12
Coverage = 42
Frequency = 0.024691358
Gene ID	Gene Symbol	Probe ID
16956	Lpl	1415904_at , 1431056_a_at
19242	Ptn	1416211_a_at , 1448254_at
12831	Col5a1	1416740_at , 1416741_at
108760	Galntl1	1416760_at
12667	Chrd	1417304_at
70445	Cd248	1417439_at
21930	LOC100044927 /// Tnfaip6	1418424_at
19288	Ptx3	1418666_at
66864	Clec14a	1419467_at , 1419468_at
17064	Cd93	1419589_at , 1456046_at
53867	Col5a3	1419703_at
53324	LOC100044234 /// Nptx2	1420720_at
16636	Klra5	1420789_at
17534	Mrc2	1421045_at
16859	Lgals9	1421217_a_at
13003	Vcan	1421694_a_at , 1427256_at , 1427257_at
21825	LOC640441 /// Thbs1	1421811_at
26888	Clec4a2	1422013_at
21826	Thbs2	1422571_at , 1447862_x_at , 1450663_at
12159	Bmp4	1422912_at
14182	Fgfr1	1424050_s_at , 1425911_a_at , 1436551_at
108148	Galnt2	1425610_s_at
17174	Masp1	1425985_s_at , 1438602_s_at
17967	Ncam1	1426864_a_at , 1426865_a_at
319387	Lphn3	1428523_at
114332	Lyve1	1429379_at
73149	Clec4a3	1429954_at
11816	Apoe	1432466_a_at
11803	Aplp1	1435857_s_at
18190	Nrxn2	1435907_at
12950	Hapln1	1438020_at
14314	Fstl1	1448259_at
21824	Thbd	1448529_at
66205	Cd302	1448919_at
56744	Cxcl4	1448995_at
192199	Rspo1	1449319_at
192187	Stab1	1450199_a_at
17533	Mrc1	1450430_at
246048	Chodl	1451440_at
329872	Frem1	1455280_at
72780	Rspo3	1455607_at
243653	Clec1a	1460039_at
regulation of cellular process - GO:0050794:
-----------------------------------
Corrected p-value = 0.0010
Raw p-value = 5.505541E-9
Coverage = 216
Frequency = 0.12698413
Gene ID	Gene Symbol	Probe ID
11609	Agtr2	1415832_at
17984	Ndn	1415923_at , 1437853_x_at , 1455792_x_at
15213	Hey1	1415999_at
22629	Ywhah	1416004_at
20469	Sipa1	1416206_at
19242	Ptn	1416211_a_at , 1448254_at
21846	Tie1	1416238_at
19736	Rgs4	1416286_at
13591	Ebf1	1416301_a_at , 1416302_at , 1448293_at
50524	Sall2	1416638_at
20378	Frzb	1416658_at
14234	Foxc2	1416693_at
21413	Tcf4	1416723_at , 1416724_x_at , 1424089_a_at , 1434148_at , 1434149_at
12580	Cdkn2c	1416868_at
67865	Rgs10	1416882_at
22368	Trpv2	1416935_at
19228	Pthr1	1417092_at
57875	Angptl4	1417130_s_at
18858	Pmp22	1417133_at
18596	Pdgfrb	1417148_at , 1436970_a_at
27385	Magel2	1417217_at
13805	Eng	1417271_a_at , 1432176_a_at
12667	Chrd	1417304_at
68337	Crip2	1417311_at
50781	Dkk3	1417312_at , 1448669_at
21809	Tgfb3	1417455_at
21817	Tgm2	1417500_a_at , 1433428_x_at , 1437277_x_at , 1455900_x_at
20315	Cxcl12	1417574_at , 1448823_at
19354	Rac2	1417620_at
18764	Pkd2	1417753_at , 1441870_s_at
97064	Wwtr1	1417818_at , 1437155_a_at
16012	Igfbp6	1417933_at
15214	Hey2	1418106_at
16331	Inpp5d	1418110_a_at
21804	Tgfb1i1	1418136_at
13865	LOC100046044 /// Nr2f1	1418157_at
54409	Ramp2	1418187_at
14127	Fcer1g	1418340_at
67557	Larp6	1418400_at
18584	LOC100047749 /// Pde8a	1418406_at
17681	Msc	1418417_at
17927	Myod1	1418420_at
15430	Hoxd10	1418606_at
11859	Phox2a	1418620_at
19288	Ptx3	1418666_at
22160	Twist1	1418733_at
21687	Tek	1418788_at
15229	Foxd1	1418876_at
21417	Zeb1	1418926_at , 1443005_at
15284	Hlx	1418939_at
12364	Casp12 /// LOC100044205	1418981_at
14573	Gdnf	1419080_at
17095	Lyl1	1419120_at
26427	Creb3l1	1419295_at
14254	Flt1	1419300_at , 1451756_at
56198	Heyl	1419302_at , 1438886_at
20410	Sorbs3	1419329_at
17928	Myog	1419391_at
22341	Vegfc	1419417_at , 1439766_x_at , 1440739_at
12804	Cntfr	1419429_at
72293	Nkd2	1419465_at , 1419466_at
16000	Igf1	1419519_at , 1437401_at , 1452014_a_at
106952	Centd3	1419833_s_at
12978	Csf1r	1419872_at , 1419873_s_at
17877	Myf5	1420757_at
13717	Eln	1420855_at , 1446221_at
17260	Mef2c	1421027_a_at , 1421028_a_at , 1424852_at , 1451506_at , 1451507_at
12772	Ccr2	1421188_at
56191	Tro	1421201_a_at , 1426016_a_at
17756	A730034C02 /// Mtap2	1421328_at
15245	Hhip	1421426_at , 1437933_at , 1438083_at , 1455277_at
80892	Zfhx4	1421433_at , 1437556_at
20662	Sos1	1421886_at
16010	Igfbp4	1421992_a_at , 1423756_s_at , 1423757_x_at
14247	Fli1	1422024_at , 1433512_at
13393	Dlx3	1422037_at
19264	Ptprc	1422124_a_at
15371	Hmx1	1422152_at
11636	Ak1	1422184_a_at
15221	Foxd3	1422210_at
11568	Aebp1	1422514_at , 1450637_a_at
21385	Tbx2	1422545_at
14009	Etv1	1422607_at , 1450684_at
18127	Nos3	1422622_at
18214	Ddr2	1422738_at
24136	Zeb2	1422748_at , 1434298_at , 1456389_at
19378	Aldh1a2	1422789_at
12159	Bmp4	1422912_at
16009	Igfbp3	1423062_at , 1458268_s_at
114715	Spred1	1423160_at , 1460116_s_at
21808	Tgfb2	1423250_a_at , 1438303_at , 1450923_at
65255	Asb4	1423422_at , 1433919_at
14432	Gap43	1423537_at
11785	Apbb1	1423892_at , 1423893_x_at
14182	Fgfr1	1424050_s_at , 1425911_a_at , 1436551_at
17286	Meox2	1424233_at , 1424234_s_at
68567	Cgref1	1424529_s_at
30937	Lmcd1	1424596_s_at
237052	Tceal1	1424634_at
215114	Hip1	1424755_at , 1434557_at
18741	Pitx2	1424797_a_at
16775	Lama4	1424807_at , 1424808_at
18933	Prrx1	1425526_a_at , 1425528_at , 1432129_a_at , 1439774_at
54598	Calcrl	1425814_a_at
235041	Ankrd25	1425991_a_at , 1460559_at
19734	Rgs16	1426037_a_at , 1455265_a_at
107587	Osr2	1426155_a_at
74144	Robo4	1426206_at
18039	Nefl	1426255_at
16773	Lama2	1426285_at
71785	Pdgfd	1426319_at
21813	Tgfbr2	1426397_at
23871	Ets1	1426725_s_at , 1452163_at
20471	Six1	1427277_at
16875	Lhx8	1427300_at
15425	Hoxc6	1427454_at
117606	Boc	1427516_a_at
12395	Runx1t1	1427640_a_at , 1437784_at , 1444615_x_at , 1448785_at
18029	Nfic	1427665_a_at , 1450661_x_at
228911	Tshz2	1428026_at , 1435385_at , 1459250_at
13593	Ebf3	1428349_s_at , 1452751_at
70350	Basp1 /// LOC100045716	1428572_at
14461	Gata2	1428816_a_at , 1450333_a_at
77889	Lbh /// LOC100048380	1429088_at
67454	1200009F10Rik	1429219_at
67916	Ppap2b	1429514_at , 1448908_at
76365	Tbx18	1429974_at
69183	C1qtnf2	1431079_at
17918	Myo5a	1431320_a_at
20204	Prrx2	1432331_a_at
13617	Ednra	1433525_at , 1451691_at
12293	Cacna2d1	1433643_at , 1449999_a_at
21858	Timp2	1433662_s_at , 1450040_at , 1454677_at
231986	Jazf1	1433894_at
208076	Pknox2	1433907_at
22775	Zik1	1433946_at
12562	Cdh5	1433956_at
277360	BC067047	1434069_at
17207	Mcf2l	1434140_at
109676	Ank2	1434264_at , 1434265_s_at
83925	Trps1	1434286_at , 1438214_at
79221	Hdac9	1434572_at
217082	Hlf	1434735_at , 1434736_at
65247	Asb1	1434961_at
73914	Irak3	1435040_at
215821	D10Bwg1379e	1435050_at
50876	Tmod2	1435060_at
243931	Tshz3	1435337_at
353156	Egfl7	1435823_x_at , 1451427_a_at , 1451428_x_at
17132	Maf	1435828_at , 1456060_at
215693	Zmat1	1435829_at
11803	Aplp1	1435857_s_at
108686	Ccdc88a	1436025_at , 1437216_at
15111	LOC100046086	1436041_at
170740	Zfp287	1436220_at
74480	Lgals7	1436356_at
52882	Rgs7bp	1436876_at , 1437559_at , 1457743_at
27401	Skp2	1437033_a_at
50523	Lats2	1437101_at , 1439441_x_at
13610	Edg3	1437173_at , 1438658_a_at
210719	Mkx	1437492_at
12014	Bach2	1437667_a_at
114142	Foxp2	1438231_at , 1438232_at , 1440108_at
18027	Nfia	1438236_at , 1446990_at , 1456087_at
14178	Fgf7	1438405_at
13616	Edn3	1438696_at
30944	Zfp354c	1439044_at
213391	Rassf4	1439622_at
209448	Hoxc10	1439798_at
78619	Zfp449	1439945_at
13876	Erg	1440244_at
333088	Crim2	1440955_at
224617	Tbc1d24	1442325_at , 1448028_at
14051	Eya4	1442542_at , 1456665_at
24066	Spry4	1445669_at
17965	Nbl1	1448428_at
14451	Gas1	1448494_at
22402	Wisp1	1448593_at , 1448594_at
14131	Fcgr3	1448620_at
17121	Mxd3	1448878_at
16598	Klf2	1448890_at
13345	Twist2	1448925_at
56744	Cxcl4	1448995_at
14632	Gli1	1449058_at
19731	Rgl1	1449124_at
20672	Sox18	1449135_at
12389	Cav1	1449145_a_at
18132	Notch4	1449146_at
15248	Hic1	1449226_at
22762	Zfpm2	1449314_at
21349	Tal1	1449389_at
19699	Reln	1449465_at
14205	Figf	1449528_at
21407	Tcf15	1449592_at
81703	Jundm2	1450350_a_at
53614	Reck	1450784_at
14734	Gpc3	1450990_at
78688	Nol3	1451503_at
15426	Hoxc8	1452412_at
18089	Nkx2-3	1452528_a_at
16195	Il6st	1452843_at
18754	Prkce	1452878_at
16909	Lmo2 /// LOC100048263	1454086_a_at
21833	Thra	1454675_at
211329	Ncoa7	1454809_at
27494	Amot	1454890_at
18053	Ngfr	1454903_at
18208	LOC672215 /// Ntn1	1454974_at
228852	Ppp1r16b	1455080_at
16416	Itgb3	1455257_at
243937	Zfp536	1456093_at
18763	Pkd1	1460210_at
93761	Smarca1	1460292_a_at
16332	Inppl1	1460394_a_at
109689	Arrb1	1460444_at
232237	Fgd5	1460578_at
tube development - GO:0035295:
-----------------------------------
Corrected p-value = 0.0010
Raw p-value = 8.169585E-9
Coverage = 26
Frequency = 0.015285126
Gene ID	Gene Symbol	Probe ID
16948	Lox	1416121_at , 1437903_at , 1448228_at
17387	Mmp14	1416572_at
14234	Foxc2	1416693_at
20315	Cxcl12	1417574_at , 1448823_at
22160	Twist1	1418733_at
58234	Shank3	1419137_at
14254	Flt1	1419300_at , 1451756_at
16000	Igf1	1419519_at , 1437401_at , 1452014_a_at
15245	Hhip	1421426_at , 1437933_at , 1438083_at , 1455277_at
18595	Pdgfra	1421916_at , 1421917_at , 1438946_at
20356	Sema5a	1422167_at , 1434776_at , 1437422_at
18127	Nos3	1422622_at
24136	Zeb2	1422748_at , 1434298_at , 1456389_at
12159	Bmp4	1422912_at
14182	Fgfr1	1424050_s_at , 1425911_a_at , 1436551_at
18741	Pitx2	1424797_a_at
21813	Tgfbr2	1426397_at
13617	Ednra	1433525_at , 1451691_at
216725	Adamts2	1435990_at , 1455720_at , 1457058_at
22418	Wnt5a	1436791_at
114142	Foxp2	1438231_at , 1438232_at , 1440108_at
14632	Gli1	1449058_at
18132	Notch4	1449146_at
14734	Gpc3	1450990_at
67784	Plxnd1	1451475_at
50768	Dlc1	1460602_at
response to external stimulus - GO:0009605:
-----------------------------------
Corrected p-value = 0.0010
Raw p-value = 1.9692461E-8
Coverage = 48
Frequency = 0.028218694
Gene ID	Gene Symbol	Probe ID
18606	Enpp2	1415894_at , 1448136_at
12258	Serping1	1416625_at
21333	Tac1	1416783_at
50909	C1r	1417009_at
58859	Efemp2	1417018_at
12260	C1qb	1417063_at
57875	Angptl4	1417130_s_at
12259	C1qa	1417381_at
20315	Cxcl12	1417574_at , 1448823_at
19354	Rac2	1417620_at
18764	Pkd2	1417753_at , 1441870_s_at
16985	Lsp1	1417756_a_at
20292	Ccl11	1417789_at
14127	Fcer1g	1418340_at
21789	Tfpi2	1418547_at
18829	Ccl21a /// Ccl21b /// Ccl21c /// LOC100038965 /// LOC100039131 /// LOC100041504 /// LOC100041593 /// LOC100042493 /// LOC100042544	1419426_s_at
12768	Ccr1	1419609_at
19124	Procr	1420664_s_at
22141	Tub	1420925_at
12772	Ccr2	1421188_at
21825	LOC640441 /// Thbs1	1421811_at
14009	Etv1	1422607_at , 1450684_at
17084	Ly86	1422903_at
20563	Slit2	1424659_at , 1451430_at
11747	Anxa5	1425567_a_at
17174	Masp1	1425985_s_at , 1438602_s_at
18039	Nefl	1426255_at
18187	Nrp2	1426528_at , 1435349_at
79221	Hdac9	1434572_at
22371	Vwf	1435386_at
13610	Edg3	1437173_at , 1438658_a_at
114142	Foxp2	1438231_at , 1438232_at , 1440108_at
21788	Tfpi	1438530_at , 1451790_a_at , 1451791_at , 1452432_at
109700	Itga1	1439713_at , 1455251_at
21824	Thbd	1448529_at
14131	Fcgr3	1448620_at
74145	F13a1	1448929_at
56744	Cxcl4	1448995_at
76969	Chst1	1449147_at
12262	C1qc	1449401_at
192187	Stab1	1450199_a_at
77579	Myh10	1452740_at
27494	Amot	1454890_at
18053	Ngfr	1454903_at
18213	Ntrk3	1455917_at
14747	Cmklr1	1456887_at
18763	Pkd1	1460210_at
18011	LOC100048526 /// Neurl	1460343_at
cytoskeletal protein binding - GO:0008092:
-----------------------------------
Corrected p-value = 0.0010
Raw p-value = 7.6155274E-8
Coverage = 40
Frequency = 0.023515578
Gene ID	Gene Symbol	Probe ID
17984	Ndn	1415923_at , 1437853_x_at , 1455792_x_at
22629	Ywhah	1416004_at
12721	Coro1a	1416246_a_at , 1455269_a_at
15529	Sdc2	1417011_at , 1448545_at
14360	Fyn	1417558_at , 1448765_at
52589	Ncald	1417568_at
16985	Lsp1	1417756_a_at
13193	Dcx	1418139_at , 1418141_at
13823	Epb4.1l3	1419062_at , 1426010_a_at
63986	Gmfg	1419194_s_at
21961	Tns1	1419283_s_at , 1428650_at
22004	Tpm2	1419738_a_at , 1425028_a_at , 1449577_x_at
17756	A730034C02 /// Mtap2	1421328_at
17698	Msn	1421814_at
22003	Tpm1	1423049_a_at , 1423721_at
109624	Cald1	1424768_at , 1424769_s_at , 1424770_at
212307	Mapre2	1426244_at , 1426245_s_at , 1451989_a_at , 1451990_at
192176	Flna	1426677_at
70549	Tln2	1429111_at , 1435700_at
18294	Ogg1	1430078_a_at
76441	Daam2	1430247_at , 1455717_s_at
17918	Myo5a	1431320_a_at
12569	Cdk5r1	1433450_at , 1433451_at
13822	Epb4.1l2	1433490_s_at , 1433491_at
208076	Pknox2	1433907_at
235431	Coro2b	1434326_x_at , 1434755_at
50876	Tmod2	1435060_at
330938	Dixdc1	1435207_at
68810	Nexn	1435649_at
108686	Ccdc88a	1436025_at , 1437216_at
215280	Wipf1	1436953_at , 1436954_at
170736	Parvb	1438672_at
218194	Phactr1	1439022_at , 1454832_at , 1456606_a_at
68794	Flnc	1447812_x_at , 1449073_at
17880	Myh11	1448962_at
14632	Gli1	1449058_at
53318	Pdlim3	1449178_at
20970	Sdc3	1450027_at
21952	Tnni1	1450813_a_at
77579	Myh10	1452740_at
ion transport - GO:0006811:
-----------------------------------
Corrected p-value = 0.0010
Raw p-value = 1.2439416E-7
Coverage = 64
Frequency = 0.037624925
Gene ID	Gene Symbol	Probe ID
11749	Anxa6	1415818_at , 1429246_a_at
100952	Emilin1	1416414_at , 1431834_a_at
12831	Col5a1	1416740_at , 1416741_at
22368	Trpv2	1416935_at
12260	C1qb	1417063_at
59095	Fxyd6	1417343_at
12259	C1qa	1417381_at
16493	Kcna5	1417680_at
18764	Pkd2	1417753_at , 1441870_s_at
16523	Kcnj8	1418142_at
18301	Fxyd5	1418296_at
12837	Col8a1	1418440_at
12814	Col11a1	1418599_at , 1449154_at
11435	Chrna1 /// LOC100046566	1418852_at
94281	Sfxn4	1418873_at
11733	Ank1	1419421_at
20928	Abcc9	1420408_a_at , 1435751_at , 1435752_s_at
20519	Slc22a3	1420444_at
53623	Gria3	1420563_at
22063	Trpc1	1421096_at
12288	Cacna1c	1421297_a_at
56188	Fxyd1	1421374_a_at
12832	Col5a2	1422437_at , 1450625_at
81799	C1qtnf3	1422606_at
18127	Nos3	1422622_at
58226	Cacna1h	1422710_a_at
12843	Col1a2	1423110_at
12291	Cacna1g	1423365_at
18751	Prkcb1	1423478_at , 1460419_a_at
12842	Col1a1	1423669_at
12827	Col4a2	1424051_at
140709	Emid2	1425310_a_at
22041	Trf	1425546_a_at
12826	Col4a1	1426348_at , 1452035_at
12834	Col6a2	1426947_x_at , 1452250_a_at
12816	Col12a1	1427391_a_at
107581	Col16a1	1427986_a_at
12839	Col9a1	1428571_at
109323	C1qtnf7	1429030_at , 1460163_at
237759	Col23a1	1429209_at , 1429210_at , 1440911_at
12293	Cacna2d1	1433643_at , 1449999_a_at
14397	Gabra4	1433707_at
101488	Slco2b1	1433933_s_at
329941	Col8a2	1434667_at
239217	Kctd12	1434881_s_at
14804	Grid2	1435487_at
235281	Scn3b	1435767_at
20272	Scn7a	1436044_at
13058	Cybb	1436778_at
20269	Scn3a	1439204_at
238076	Kcns3	1445519_at
16497	Kcnab1	1448468_a_at
12833	Col6a1	1448590_at
12819	Col15a1	1448755_at
12262	C1qc	1449401_at
22068	Trpc6	1449431_at
71145	Scara5	1451204_at
227580	C1ql3	1451620_at
338365	Slc41a2	1452445_at
68588	Cthrc1	1452968_at
11438	Chrna4	1456354_at
16494	Kcna6	1456954_at
20271	Scn5a	1458813_at
18763	Pkd1	1460210_at
negative regulation of biological process - GO:0048519:
-----------------------------------
Corrected p-value = 0.0010
Raw p-value = 1.3696197E-7
Coverage = 75
Frequency = 0.04409171
Gene ID	Gene Symbol	Probe ID
11609	Agtr2	1415832_at
22629	Ywhah	1416004_at
21846	Tie1	1416238_at
19736	Rgs4	1416286_at
20378	Frzb	1416658_at
14234	Foxc2	1416693_at
21413	Tcf4	1416723_at , 1416724_x_at , 1424089_a_at , 1434148_at , 1434149_at
67865	Rgs10	1416882_at
19228	Pthr1	1417092_at
57875	Angptl4	1417130_s_at
18858	Pmp22	1417133_at
12667	Chrd	1417304_at
50781	Dkk3	1417312_at , 1448669_at
19073	Srgn	1417426_at
21809	Tgfb3	1417455_at
18764	Pkd2	1417753_at , 1441870_s_at
97064	Wwtr1	1417818_at , 1437155_a_at
18186	Nrp1	1418084_at , 1448943_at , 1448944_at
15214	Hey2	1418106_at
16331	Inpp5d	1418110_a_at
21804	Tgfb1i1	1418136_at
14127	Fcer1g	1418340_at
22160	Twist1	1418733_at
14573	Gdnf	1419080_at
20410	Sorbs3	1419329_at
16000	Igf1	1419519_at , 1437401_at , 1452014_a_at
106952	Centd3	1419833_s_at
19124	Procr	1420664_s_at
56191	Tro	1421201_a_at , 1426016_a_at
17756	A730034C02 /// Mtap2	1421328_at
15245	Hhip	1421426_at , 1437933_at , 1438083_at , 1455277_at
19264	Ptprc	1422124_a_at
11636	Ak1	1422184_a_at
15221	Foxd3	1422210_at
21385	Tbx2	1422545_at
18127	Nos3	1422622_at
24136	Zeb2	1422748_at , 1434298_at , 1456389_at
12159	Bmp4	1422912_at
21808	Tgfb2	1423250_a_at , 1438303_at , 1450923_at
11785	Apbb1	1423892_at , 1423893_x_at
14182	Fgfr1	1424050_s_at , 1425911_a_at , 1436551_at
68567	Cgref1	1424529_s_at
30937	Lmcd1	1424596_s_at
11747	Anxa5	1425567_a_at
19734	Rgs16	1426037_a_at , 1455265_a_at
74144	Robo4	1426206_at
18039	Nefl	1426255_at
13617	Ednra	1433525_at , 1451691_at
21858	Timp2	1433662_s_at , 1450040_at , 1454677_at
231986	Jazf1	1433894_at
12562	Cdh5	1433956_at
83925	Trps1	1434286_at , 1438214_at
79221	Hdac9	1434572_at
353156	Egfl7	1435823_x_at , 1451427_a_at , 1451428_x_at
52882	Rgs7bp	1436876_at , 1437559_at , 1457743_at
27401	Skp2	1437033_a_at
50523	Lats2	1437101_at , 1439441_x_at
114142	Foxp2	1438231_at , 1438232_at , 1440108_at
213391	Rassf4	1439622_at
17965	Nbl1	1448428_at
14451	Gas1	1448494_at
21824	Thbd	1448529_at
17121	Mxd3	1448878_at
13345	Twist2	1448925_at
56744	Cxcl4	1448995_at
12389	Cav1	1449145_a_at
18132	Notch4	1449146_at
22762	Zfpm2	1449314_at
81703	Jundm2	1450350_a_at
53614	Reck	1450784_at
14734	Gpc3	1450990_at
16909	Lmo2 /// LOC100048263	1454086_a_at
21833	Thra	1454675_at
18208	LOC672215 /// Ntn1	1454974_at
18763	Pkd1	1460210_at
transmembrane receptor protein tyrosine kinase activity - GO:0004714:
-----------------------------------
Corrected p-value = 0.0020
Raw p-value = 6.4729164E-7
Coverage = 13
Frequency = 0.007642563
Gene ID	Gene Symbol	Probe ID
18596	Pdgfrb	1417148_at , 1436970_a_at
14254	Flt1	1419300_at , 1451756_at
12978	Csf1r	1419872_at , 1419873_s_at
18212	Ntrk2	1420838_at , 1435196_at
18595	Pdgfra	1421916_at , 1421917_at , 1438946_at
18214	Ddr2	1422738_at
14182	Fgfr1	1424050_s_at , 1425911_a_at , 1436551_at
13837	Epha3	1425574_at , 1425575_at , 1455426_at
17967	Ncam1	1426864_a_at , 1426865_a_at
26563	Ror1	1429313_at
18552	Pcsk5	1437339_s_at , 1451406_a_at
16542	Kdr	1449379_at
18213	Ntrk3	1455917_at
cell proliferation - GO:0008283:
-----------------------------------
Corrected p-value = 0.0020
Raw p-value = 7.549184E-7
Coverage = 45
Frequency = 0.026455026
Gene ID	Gene Symbol	Probe ID
19242	Ptn	1416211_a_at , 1448254_at
14234	Foxc2	1416693_at
19228	Pthr1	1417092_at
68337	Crip2	1417311_at
21809	Tgfb3	1417455_at
20315	Cxcl12	1417574_at , 1448823_at
19354	Rac2	1417620_at
16331	Inpp5d	1418110_a_at
12837	Col8a1	1418440_at
14702	Gng2	1418451_at , 1428156_at , 1428157_at
22341	Vegfc	1419417_at , 1439766_x_at , 1440739_at
12804	Cntfr	1419429_at
16000	Igf1	1419519_at , 1437401_at , 1452014_a_at
15245	Hhip	1421426_at , 1437933_at , 1438083_at , 1455277_at
19264	Ptprc	1422124_a_at
18214	Ddr2	1422738_at
19378	Aldh1a2	1422789_at
21808	Tgfb2	1423250_a_at , 1438303_at , 1450923_at
121021	Cspg4	1423341_at , 1450944_at
14182	Fgfr1	1424050_s_at , 1425911_a_at , 1436551_at
18741	Pitx2	1424797_a_at
54598	Calcrl	1425814_a_at
107587	Osr2	1426155_a_at
71785	Pdgfd	1426319_at
21813	Tgfbr2	1426397_at
76365	Tbx18	1429974_at
21858	Timp2	1433662_s_at , 1450040_at , 1454677_at
12562	Cdh5	1433956_at
19085	Prkar1b	1434325_x_at , 1440132_s_at
329941	Col8a2	1434667_at
108686	Ccdc88a	1436025_at , 1437216_at
13610	Edg3	1437173_at , 1438658_a_at
114142	Foxp2	1438231_at , 1438232_at , 1440108_at
14178	Fgf7	1438405_at
13616	Edn3	1438696_at
14451	Gas1	1448494_at
13809	Enpep	1448649_at
14632	Gli1	1449058_at
12389	Cav1	1449145_a_at
14205	Figf	1449528_at
14017	Evi2a	1450241_a_at
14734	Gpc3	1450990_at
77579	Myh10	1452740_at
16195	Il6st	1452843_at
18208	LOC672215 /// Ntn1	1454974_at
sialyltransferase activity - GO:0008373:
-----------------------------------
Corrected p-value = 0.0020
Raw p-value = 1.2105982E-6
Coverage = 8
Frequency = 0.0047031157
Gene ID	Gene Symbol	Probe ID
20452	St8sia4	1419186_a_at
26938	St6galnac5	1419420_at
20450	St8sia2	1420377_at , 1449843_at
20447	St6galnac3	1420903_at
20444	St3gal2	1421891_at , 1421892_at
50935	St6galnac6	1423115_at
20443	St3gal4	1425668_a_at
20454	St3gal5	1449198_a_at
myofibril - GO:0030016:
-----------------------------------
Corrected p-value = 0.0020
Raw p-value = 1.7005915E-6
Coverage = 15
Frequency = 0.008818342
Gene ID	Gene Symbol	Probe ID
11464	Actc1 /// LOC100048431	1415927_at
12955	Cryab	1416455_a_at , 1434369_a_at
16523	Kcnj8	1418142_at
21924	Tnnc1	1418370_at
21956	Tnnt2	1418726_a_at , 1424967_x_at
21955	Tnnt1	1419606_a_at
22004	Tpm2	1419738_a_at , 1425028_a_at , 1449577_x_at
20928	Abcc9	1420408_a_at , 1435751_at , 1435752_s_at
17929	Myom1	1420693_at
68828	Sync	1422118_at
22003	Tpm1	1423049_a_at , 1423721_at
13346	Des	1426731_at
17880	Myh11	1448962_at
53318	Pdlim3	1449178_at
21952	Tnni1	1450813_a_at
intracellular signaling cascade - GO:0007242:
-----------------------------------
Corrected p-value = 0.0029999914
Raw p-value = 1.9938846E-6
Coverage = 79
Frequency = 0.04644327
Gene ID	Gene Symbol	Probe ID
27387	Sh2d3c	1415886_at
106572	Rab31	1416165_at
20469	Sipa1	1416206_at
19228	Pthr1	1417092_at
21817	Tgm2	1417500_a_at , 1433428_x_at , 1437277_x_at , 1455900_x_at
14360	Fyn	1417558_at , 1448765_at
19354	Rac2	1417620_at
18764	Pkd2	1417753_at , 1441870_s_at
104110	Adcy4	1418098_at
56471	Stmn4	1418105_at
16331	Inpp5d	1418110_a_at
13193	Dcx	1418139_at , 1418141_at
14168	Fgf13	1418497_at
80837	Rhoj	1418892_at
12364	Casp12 /// LOC100044205	1418981_at
58234	Shank3	1419137_at
20163	Rsu1	1419259_at
20410	Sorbs3	1419329_at
16000	Igf1	1419519_at , 1437401_at , 1452014_a_at
106952	Centd3	1419833_s_at
60596	Gucy1a3	1420533_at , 1420534_at , 1434141_at
18749	Prkacb	1420611_at
54195	Gucy1b3	1420872_at
20662	Sos1	1421886_at
19094	Mapk11	1421926_at
18760	Prkcm	1422673_at
19378	Aldh1a2	1422789_at
114715	Spred1	1423160_at , 1460116_s_at
20257	Stmn2	1423280_at , 1423281_at
121021	Cspg4	1423341_at , 1450944_at
65255	Asb4	1423422_at , 1433919_at
18751	Prkcb1	1423478_at , 1460419_a_at
19219	Ptger4	1424208_at
13175	Dclk1	1424270_at , 1424271_at , 1450863_a_at , 1451289_at
215114	Hip1	1424755_at , 1434557_at
68328	Rab13	1424894_at
54598	Calcrl	1425814_a_at
14579	Gem	1426063_a_at
75985	Rab30	1426452_a_at
76108	Rap2a	1426965_at
230103	Npr2	1427191_at
76338	Rab2b	1428115_a_at , 1452667_at
65962	Slc9a3r2	1428954_at , 1428955_x_at , 1431208_a_at , 1439368_a_at , 1439369_x_at
69183	C1qtnf2	1431079_at
21858	Timp2	1433662_s_at , 1450040_at , 1454677_at
277360	BC067047	1434069_at
17207	Mcf2l	1434140_at
270192	Rab6b	1434914_at , 1437107_at , 1460617_s_at
65247	Asb1	1434961_at
18795	Plcb1	1435043_at
215821	D10Bwg1379e	1435050_at
27206	Nrk	1436399_s_at , 1450078_at , 1450079_at
22418	Wnt5a	1436791_at
13610	Edg3	1437173_at , 1438658_a_at
240168	Rasgrp3	1438030_at , 1438031_at
214547	She	1438227_at , 1457094_at
19395	Rasgrp2	1438933_x_at
224617	Tbc1d24	1442325_at , 1448028_at
20491	Sla	1447813_x_at
56193	Plek	1448748_at
19731	Rgl1	1449124_at
12389	Cav1	1449145_a_at
53318	Pdlim3	1449178_at
19699	Reln	1449465_at
11513	Adcy7	1450065_at , 1456307_s_at
209039	Tenc1	1452264_at
74055	Plce1	1452398_at
18754	Prkce	1452878_at
70676	Gulp1	1453771_at
50791	Magi2	1454855_at
12549	Cdgap	1455164_at
224129	LOC100047385	1455296_at
210044	Adcy2	1455462_at
234515	Inpp4b	1457359_at
232174	Cyp26b1	1460011_at
18763	Pkd1	1460210_at
16332	Inppl1	1460394_a_at
232237	Fgd5	1460578_at
50768	Dlc1	1460602_at
actin cytoskeleton - GO:0015629:
-----------------------------------
Corrected p-value = 0.0050
Raw p-value = 3.2794424E-6
Coverage = 25
Frequency = 0.014697237
Gene ID	Gene Symbol	Probe ID
11464	Actc1 /// LOC100048431	1415927_at
11856	Arhgap6	1417704_a_at , 1451867_x_at
67399	Pdlim7	1417959_at
21924	Tnnc1	1418370_at
21956	Tnnt2	1418726_a_at , 1424967_x_at
21955	Tnnt1	1419606_a_at
22004	Tpm2	1419738_a_at , 1425028_a_at , 1449577_x_at
17929	Myom1	1420693_at
11468	Actg2	1422340_a_at
22003	Tpm1	1423049_a_at , 1423721_at
109624	Cald1	1424768_at , 1424769_s_at , 1424770_at
13007	Csrp1	1425811_a_at
17918	Myo5a	1431320_a_at
13822	Epb4.1l2	1433490_s_at , 1433491_at
208076	Pknox2	1433907_at
218952	Plekhc1	1434180_at , 1434181_at
235431	Coro2b	1434326_x_at , 1434755_at
215280	Wipf1	1436953_at , 1436954_at
68794	Flnc	1447812_x_at , 1449073_at
17880	Myh11	1448962_at
53318	Pdlim3	1449178_at
21952	Tnni1	1450813_a_at
17901	Myl1	1452651_a_at
98932	Myl9	1452670_at
77579	Myh10	1452740_at
