# Supplementary material for: Molecular Signatures of the Primitive Prostate Stem Cell Niche Reveal Novel Mesenchymal-Epithelial Signaling Pathways
Source: PLoS One. 2010 Sep 30;5(9):e13024. doi: 10.1371/journal.pone.0013024 (PMC2948007; doi:10.1371/journal.pone.0013024)
Supplement: Table S5 — Promoter sequence analysis of prostate gene sets. A list of the genes associated with each of the enriched promoter motifs that were identified for the prostate gene sets. (0.67 MB XLS) [file pone.0013024.s005.xls]

## Sheet: Prostate-only UGE
M00915[AP-2]:
-----------------------------------
p-value = 2.25E-5
Frequency = 0.34180138
Frequency ratio = 1.2716115
Gene ID	Gene Symbol	Probe ID
227753	Gsn	1415812_at , 1436991_x_at , 1437171_x_at , 1456312_x_at , 1456569_x_at
16477	Junb	1415899_at
20230	Satb1	1416007_at , 1416008_at , 1439449_at
21847	Klf10	1416029_at
64058	Perp	1416271_at
17159	Man2b1	1416340_a_at , 1436781_at
16784	Lamp2	1416344_at
18041	Nfs1	1416373_at
12521	Cd82	1416401_at
14873	Gsto1	1416531_at , 1456036_x_at
56175	Bace2	1416673_at , 1435581_at , 1437846_x_at , 1438645_x_at
19273	Ptpru	1416674_at
20111	Rps6ka1	1416896_at
53310	Dlg3	1416918_at
54610	Tbc1d8	1416996_at
53945	Slc40a1	1417061_at , 1448566_at
20973	Syngr2	1417081_a_at , 1448577_x_at
13688	Eif4ebp2	1417084_at , 1436158_at
15512	Hspa2	1417101_at
69660	Tmbim1	1417162_at
71929	Tmem123	1417222_a_at , 1448623_at
50785	Hs6st1 /// LOC100047260	1417293_at
16440	Itpr3	1417297_at
18759	Prkci	1417410_s_at
14571	Gpd2	1417434_at , 1452741_s_at
54711	Plagl2	1417517_at , 1417519_at , 1442235_at
20341	LOC100044204 /// Selenbp1	1417580_s_at , 1450699_at
20446	St6galnac2	1417616_at
20971	Sdc4	1417654_at , 1448793_a_at
19294	Pvrl2	1417703_at
76238	Grhpr	1417772_at
104886	Rab15	1417829_a_at
30794	Pdlim4	1417928_at
66805	Tspan1	1417957_a_at , 1417958_at
13848	Ephb6	1418051_at
81879	Tcfcp2l1	1418091_at
15205	Hes1	1418102_at
12740	Cldn4	1418283_at
17178	Fxyd3	1418374_at
70686	Dusp16	1418401_a_at , 1440615_at
15413	Hoxb5	1418415_at
16763	Lad1	1418449_at
20277	Scnn1b	1418475_at
12409	Cbr2	1418509_at
18414	Osmr	1418674_at
11838	Arc	1418687_at
18590	Pdgfa	1418711_at , 1449187_at
56460	Pkp3	1418831_at , 1418832_at
11847	Arg2	1418847_at , 1438841_s_at
56356	Gltp	1419027_s_at
18426	Ovol1	1419051_at , 1419052_at
22239	Ugt8a	1419063_at
12306	Anxa2	1419091_a_at
58176	Rhbg	1419134_at
11481	Acvr2b	1419140_at
20997	T	1419304_at
13998	Fgd6	1419322_at , 1435467_at
16155	Il10rb	1419455_at
15408	Hoxb13	1419576_at
30939	Pttg1	1419620_at , 1424105_a_at
15937	Ier3	1419647_a_at
171095	Il17rc	1419671_a_at
22420	Wnt6	1419708_at , 1435980_x_at
17691	Snf1lk	1419766_at
241035	Pkhd1	1419820_at
72124	Seh1l	1419967_at
18035	Nfkbia	1420089_at , 1438157_s_at , 1448306_at
224019	D16Bwg1494e	1420191_s_at , 1449770_x_at , 1452234_s_at
11687	Alox15	1420338_at
19377	Rai1	1420454_at
170721	Papln	1420521_at
22724	LOC100046682 /// Zbtb7b	1420663_at , 1455071_at
14183	Fgfr2	1420847_a_at , 1433489_s_at
16172	Il17ra	1420905_at
54366	Ctnnal1	1420930_s_at
54352	Irx5	1421072_at
18628	Per3	1421087_at , 1441445_at
13518	Dst	1421117_at , 1450119_at
75686	Nudt16	1421204_a_at , 1439884_at
76626	Msi2	1421230_a_at , 1435521_at , 1436818_a_at , 1443008_at
16782	Lamc2	1421279_at
16475	Jub	1421344_a_at
116871	Mta3	1421402_at
16599	Klf3 /// LOC100046855	1421604_a_at , 1429360_at , 1442920_at , 1454666_at
20852	Stat6	1421708_a_at , 1426353_at
22269	Upk2	1421781_at
17761	Mtap7	1421835_at
18131	Notch3	1421965_s_at
53883	Celsr2	1422073_a_at
69274	Ctdspl	1422510_at
12974	Cs	1422577_at
19417	Rasgrf1	1422600_at
140488	Igf2bp3	1422610_s_at , 1422611_s_at , 1450687_at
67800	Dgat2	1422678_at
68468	Ly6g6c	1422749_at , 1441851_x_at , 1449789_x_at
19027	Sypl	1422880_at
15507	Hspb1	1422943_a_at , 1425964_x_at , 1427853_a_at , 1427854_x_at
50875	Tmod3	1423089_at , 1439626_at
14281	Fos	1423100_at
110595	Timp4	1423405_at
217370	BC017643	1423678_at
108099	Prkag2	1423831_at , 1451140_s_at
219134	Tmem46	1423851_a_at , 1423852_at
16664	Krt14	1423935_x_at , 1460347_at
213539	Bag2	1423948_at
195733	Grhl1 /// LOC100043996	1424030_at
15894	Icam1	1424067_at
110308	Krt5	1424096_at
74559	Elovl7	1424097_at , 1424098_at , 1441891_x_at
226419	Dyrk3	1424229_at
67701	Wfdc2	1424351_at
98682	2210010L05Rik	1424463_at
215705	Arrdc1	1424578_at , 1444508_s_at
233575	Frag1	1424614_at
67017	2010011I20Rik	1424694_at , 1424695_at , 1451450_at
66174	Nudt14	1424753_at
28193	Reep3	1424779_at , 1424780_a_at , 1424781_at
74080	Nmnat3	1424899_at
16905	Lmna	1425472_a_at , 1457670_s_at
29816	Hip1r	1425553_s_at
67860	S100a16	1425560_a_at , 1447676_x_at
67861	2310005E10Rik	1425684_at , 1453173_at
20474	Six4	1425767_a_at , 1439753_x_at , 1456862_at
12457	Ccrn4l /// LOC100047134	1425837_a_at , 1436362_x_at
66790	Grtp1	1425891_a_at
20660	LOC100047936 /// Sorl1	1426258_at , 1453003_at , 1460390_at
228357	Lrp4	1426288_at
16372	Irx2 /// LOC100045612	1426298_at
69008	Cab39l	1426367_at
286940	Flnb	1426750_at , 1442107_at
104263	Jmjd1a	1426810_at
98432	Phlpp	1426994_at
68339	Ccdc88c	1427138_at , 1446847_at , 1453330_at
229658	LOC100046586	1427234_at
16439	Itpr2	1427287_s_at
230972	Arhgef16	1427386_at
192897	Itgb4	1427387_a_at
52055	Rab11fip5	1427405_s_at , 1434314_s_at
14677	Gnai1	1427510_at
74148	1300001I01Rik	1428106_at
57912	Cdc42se1	1428131_a_at , 1428132_at
74411	Ppapdc2	1428345_at
66132	1110008L16Rik	1428775_at
68346	Sirt5	1428915_at
17750	Mt2	1428942_at
76408	Abcc3	1428988_at
69537	Dnase1l1	1429173_at
67451	Pkp2	1429183_at , 1449799_s_at
69439	1700016M24Rik	1429365_at
70574	Cpm	1429413_at , 1453009_at
69640	2310040C09Rik	1429536_at
69454	Clic3	1429574_at
69655	Cd164l2	1429602_at , 1443664_s_at
228602	4930402H24Rik	1429694_at
76566	1500005K14Rik	1429764_at
75568	Capsl	1429891_at
50772	Mapk6	1429963_at
71583	9130008F23Rik	1430221_at
320226	4930473A06Rik	1430298_at
66146	Tmem57	1430418_at
235043	BC010787	1430421_a_at
76061	5830427D03Rik	1430702_at
77031	Slc9a8	1430932_at
77938	A930008G19Rik	1431173_at
56405	Dusp14	1431422_a_at
67393	Cxxc5	1431469_a_at , 1448960_at
76974	1190003J15Rik	1431786_s_at , 1455186_a_at
52428	Rhpn2	1431805_a_at , 1434628_a_at
252973	Grhl2	1431878_at
72469	Plcd3	1431892_a_at
76088	Dock8	1431961_at , 1449419_at
17173	Ascl2	1432018_at
69815	Krtcap3	1432474_a_at
103172	Ndg2	1433720_s_at , 1436990_s_at
235633	Als2cl	1433769_at
213393	8430408G22Rik	1433836_a_at , 1433837_at
235040	Atg4d	1433918_at
100177	LOC100046844 /// RP23-153M14.8 /// Zmym6	1434193_at
11990	Atrn	1434197_at
216363	Rab3ip	1434306_at
263406	Plekhg3	1434680_at
22325	Vav2	1435065_x_at , 1435244_at
51875	Tmem141	1435258_at , 1435259_s_at
218121	Mboat1	1435323_a_at , 1441824_at
12125	Bcl2l11	1435449_at
240660	LOC100047579 /// Tmem20	1435452_at
84035	Kremen1	1435472_at
68667	Trpm4	1435549_at
228576	Mall	1435693_at
105841	Dennd3	1435927_at
215900	A630077B13Rik	1436576_at
75541	1700019G17Rik	1436669_at , 1436670_x_at
107986	Ddb2	1436680_s_at
69134	2200001I15Rik	1437019_at
223227	Sox21	1437059_at
215798	Gpr126	1437408_at , 1437409_s_at
13528	Dtnb	1437651_a_at , 1445329_at
320790	Chd7	1437745_at
230145	Galnt12	1437760_at
403178	Plcxd1	1437842_at
15212	Hexb	1437874_s_at
240025	Dact2	1437929_at
214897	Csnk1g1	1438246_at
72267	LOC100044683 /// Lrrc8e	1438445_at
240675	Vwa2	1438567_at
227541	Camk1d	1438643_at , 1452050_at
56174	Nagk	1438800_at
18641	Pfkl	1439148_a_at , 1450269_a_at , 1453541_at
216161	Sbno2	1439349_at , 1441840_x_at , 1458308_at
64292	Ptges	1439747_at , 1449449_at , 1449450_at
73826	Poldip3	1440022_at
230726	Rhbdl2	1440618_at , 1445233_at
12695	Inadl	1440737_at , 1442244_at
12043	Bcl2	1440770_at , 1443837_x_at
211401	Mtss1	1440847_at , 1443729_at , 1446284_at
74200	2810403A07Rik	1440854_at
20689	Sall3	1441186_at , 1452386_at
75560	Ep400	1441630_at
13047	Cutl1	1441956_s_at
328329	Mast4	1442382_at
78286	5330421F07Rik	1442467_at , 1444780_at
80748	BC004004	1444268_at
241113	Prkag3	1444480_at
22344	LOC100047469	1444663_at
114774	Pawr	1445390_at
320705	B230209C24Rik	1446206_at
76789	2410129H14Rik	1446290_at
228608	Smox	1446509_at
75612	Gns	1446861_at
12332	Capg	1447803_x_at , 1450355_a_at
16553	Kif13a	1447853_x_at
12550	Cdh1	1448261_at
53624	Cldn7	1448393_at
192236	Hps1	1448408_at , 1459827_x_at
23991	Cib1	1448564_at
14368	Fzd6	1448662_at
106564	Ppcs	1448722_s_at
53602	Hpcal1	1448812_at
66220	Zdhhc12	1448857_a_at
79059	Nme3	1448905_at
22270	Upk3a	1449104_at
13824	Epb4.1l4a	1449167_at
109978	Art4	1449174_at
12642	Ch25h	1449227_at
11565	Adssl1	1449383_at
18772	Pkp1	1449586_at
53625	B3gnt2	1450026_a_at
51796	Srrm1	1450045_at
11828	Aqp3	1450460_at
110173	Manba	1450626_at
66775	Ptplad2	1450967_at
72027	Slc39a4	1451139_at
215615	Rnpep	1451243_at
69574	Cmbl	1451322_at
70160	Vps36	1451343_at
21816	Tgm1	1451416_a_at
227960	Gca	1451451_at
68777	Tmem53	1451479_a_at
21410	Tcf2	1451687_a_at
71740	Pvrl4	1451690_a_at
16658	Mafb	1451715_at , 1451716_at
68732	Lrrc16	1451804_a_at
66350	Pla2g12a	1452026_a_at
75599	Pcdh1	1452294_at
22062	Trp73	1452325_at
69047	Atp2c2	1452326_at
107684	Coro2a	1452367_at
22695	Zfp36	1452519_a_at
22042	Tfrc	1452661_at
75316	Josd3	1452987_at
72137	Wdsub1	1453113_at
15547	Htf9c	1453995_a_at
66793	Efcab1	1454198_a_at
108657	Rnpepl1	1454753_at
59009	Sh3rf1	1455149_at
54670	Atp8b1	1455396_at
16525	Kcnk1	1455896_a_at
54325	Elovl1	1455994_x_at , 1456530_x_at
225608	Sh3tc2	1456020_at
217869	Eif5	1456256_at
240354	Malt1	1456429_at
15170	Ptpn6	1456694_x_at , 1460188_at
241547	D230010M03Rik	1456872_a_at
211673	Arfgef1	1456917_at
22779	Ikzf2	1456956_at
242022	Frem2	1457038_at
71729	Rgs12	1457511_at
17912	Myo1b	1458007_at
215015	C530043G21Rik	1458111_at
242505	Rasef	1458591_at
228880	Prkcbp1	1458617_at
380694	Ccnjl	1459978_x_at
102502	AI427122	1460406_at
74090	Paqr5	1460459_at
13864	Nr2f6	1460647_a_at
22409	Wnt10a	1460657_at
M00803[E2F]:
-----------------------------------
p-value = 8.01E-5
Frequency = 0.4295612
Frequency ratio = 1.1795428
Gene ID	Gene Symbol	Probe ID
227753	Gsn	1415812_at , 1436991_x_at , 1437171_x_at , 1456312_x_at , 1456569_x_at
16477	Junb	1415899_at
20230	Satb1	1416007_at , 1416008_at , 1439449_at
21847	Klf10	1416029_at
66848	Fuca2	1416046_a_at
64058	Perp	1416271_at
17159	Man2b1	1416340_a_at , 1436781_at
12521	Cd82	1416401_at
14873	Gsto1	1416531_at , 1456036_x_at
54132	LOC100048338 /// Pdlim1	1416554_at , 1437170_x_at
56175	Bace2	1416673_at , 1435581_at , 1437846_x_at , 1438645_x_at
19273	Ptpru	1416674_at
17535	Mre11a	1416748_a_at
20111	Rps6ka1	1416896_at
80898	Arts1	1416942_at
27376	Slc25a10	1416954_at
54610	Tbc1d8	1416996_at
53945	Slc40a1	1417061_at , 1448566_at
20973	Syngr2	1417081_a_at , 1448577_x_at
26922	Mecr	1417097_at , 1417098_s_at
15512	Hspa2	1417101_at
71929	Tmem123	1417222_a_at , 1448623_at
18806	Pld2	1417237_at , 1457252_x_at
16440	Itpr3	1417297_at
54200	Sult2b1	1417335_at
22145	Tuba4a	1417373_a_at , 1417374_at
18759	Prkci	1417410_s_at
14571	Gpd2	1417434_at , 1452741_s_at
17886	Myh9	1417472_at , 1420171_s_at , 1440708_at
54711	Plagl2	1417517_at , 1417519_at , 1442235_at
54563	Nup210	1417585_at
20446	St6galnac2	1417616_at
20971	Sdc4	1417654_at , 1448793_a_at
50880	Scly	1417671_at
19294	Pvrl2	1417703_at
100637	B230342M21Rik	1417707_at
76238	Grhpr	1417772_at
104886	Rab15	1417829_a_at
18830	Pltp	1417963_at , 1456424_s_at
13848	Ephb6	1418051_at
15205	Hes1	1418102_at
24110	LOC100048346 /// Usp18	1418191_at
17347	Mknk2	1418300_a_at
66889	Rnf128	1418318_at , 1449036_at
79565	Wbscr27	1418359_at
15413	Hoxb5	1418415_at
16763	Lad1	1418449_at
16373	Irx3	1418517_at
67441	Isoc2b	1418537_at
27279	Tnfrsf12a	1418571_at , 1418572_x_at
18414	Osmr	1418674_at
114643	Oas1c	1418686_at
11838	Arc	1418687_at
18590	Pdgfa	1418711_at , 1449187_at
11847	Arg2	1418847_at , 1438841_s_at
104943	9030611O19Rik	1418879_at
19340	Rab3d	1418890_a_at
66985	Rassf7	1418924_at
18030	LOC100046232 /// Nfil3	1418932_at
56356	Gltp	1419027_s_at
18426	Ovol1	1419051_at , 1419052_at
22239	Ugt8a	1419063_at
20278	Scnn1g	1419079_at
12306	Anxa2	1419091_a_at
11481	Acvr2b	1419140_at
56739	Rec8	1419147_at
269823	Pon3	1419298_at
20997	T	1419304_at
13998	Fgd6	1419322_at , 1435467_at
67880	Dcxr	1419456_at
12836	Col7a1	1419613_at
22420	Wnt6	1419708_at , 1435980_x_at
17691	Snf1lk	1419766_at
18035	Nfkbia	1420089_at , 1438157_s_at , 1448306_at
19377	Rai1	1420454_at
170765	Ripply3	1420459_at
20350	Sema3f	1420508_at , 1425840_a_at , 1438947_x_at
22724	LOC100046682 /// Zbtb7b	1420663_at , 1455071_at
74766	Yipf2	1420668_a_at , 1438415_s_at
14183	Fgfr2	1420847_a_at , 1433489_s_at
16172	Il17ra	1420905_at
54366	Ctnnal1	1420930_s_at
94216	Col4a6	1421006_at , 1421007_at
54352	Irx5	1421072_at
18628	Per3	1421087_at , 1441445_at
13518	Dst	1421117_at , 1450119_at
75686	Nudt16	1421204_a_at , 1439884_at
171211	Edaradd	1421213_at , 1433133_at , 1437800_at
76626	Msi2	1421230_a_at , 1435521_at , 1436818_a_at , 1443008_at
16475	Jub	1421344_a_at
16599	Klf3 /// LOC100046855	1421604_a_at , 1429360_at , 1442920_at , 1454666_at
12575	Cdkn1a	1421679_a_at
14263	Fmo5 /// LOC100046051	1421709_a_at , 1440899_at , 1450332_s_at
21356	Tapbp	1421812_at
17761	Mtap7	1421835_at
18131	Notch3	1421965_s_at
53883	Celsr2	1422073_a_at
18755	Prkch	1422079_at
85030	Tnfrsf25	1422231_a_at
15461	Hras1	1422407_s_at , 1424132_at
18230	Nxn	1422466_at
13014	Cstb	1422506_a_at
69274	Ctdspl	1422510_at
17748	Mt1	1422557_s_at , 1451612_at
12974	Cs	1422577_at
140488	Igf2bp3	1422610_s_at , 1422611_s_at , 1450687_at
67800	Dgat2	1422678_at
15376	Foxa2	1422833_at
19027	Sypl	1422880_at
14281	Fos	1423100_at
14619	Gjb2	1423271_at
66705	Dnase1l2 /// LOC100047816	1423320_at , 1450936_a_at
11554	Adrb1	1423420_at
108099	Prkag2	1423831_at , 1451140_s_at
13138	Dag1	1423872_a_at , 1426778_at , 1426779_x_at , 1456131_x_at
11931	Atp1b1	1423890_x_at , 1451152_a_at
67789	Dalrd3	1423894_a_at
213539	Bag2	1423948_at
195733	Grhl1 /// LOC100043996	1424030_at
15894	Icam1	1424067_at
74559	Elovl7	1424097_at , 1424098_at , 1441891_x_at
217038	Mrm1	1424219_at
96935	Susd4	1424221_at , 1460593_at
226419	Dyrk3	1424229_at
209011	Sirt7	1424238_at
101095	Zfp282	1424297_at
100017	Ldlrap1	1424378_at , 1457162_at
98682	2210010L05Rik	1424463_at
66966	Trit1	1424489_a_at
215705	Arrdc1	1424578_at , 1444508_s_at
233575	Frag1	1424614_at
67017	2010011I20Rik	1424694_at , 1424695_at , 1451450_at
73067	3110005G23Rik	1424732_s_at , 1453052_at
66174	Nudt14	1424753_at
57278	Bcam	1424791_a_at
230822	A330049M08Rik	1424838_at
217430	Pqlc3	1424906_at
208943	Myo5c	1424933_at
212998	BC016579	1424941_at
108735	Sft2d2	1425026_at , 1435141_at
20425	Shmt1	1425177_at , 1425178_s_at , 1425179_at
17196	Mbp	1425263_a_at
215723	BC024997	1425302_at
16905	Lmna	1425472_a_at , 1457670_s_at
29816	Hip1r	1425553_s_at
13511	Dsg2	1425619_s_at , 1449741_at
20474	Six4	1425767_a_at , 1439753_x_at , 1456862_at
66790	Grtp1	1425891_a_at
15901	Id1	1425895_a_at
228357	Lrp4	1426288_at
16372	Irx2 /// LOC100045612	1426298_at
107976	Bre	1426312_at
12739	Cldn3	1426332_a_at
69008	Cab39l	1426367_at
16450	Jag2	1426430_at , 1426431_at
286940	Flnb	1426750_at , 1442107_at
16854	Lgals3	1426808_at
104263	Jmjd1a	1426810_at
16480	Jup	1426873_s_at
98432	Phlpp	1426994_at
16776	Lama5	1427009_at , 1427010_s_at
68339	Ccdc88c	1427138_at , 1446847_at , 1453330_at
229658	LOC100046586	1427234_at
16439	Itpr2	1427287_s_at
226101	Dysf /// Fer1l3	1427318_s_at
230972	Arhgef16	1427386_at
52055	Rab11fip5	1427405_s_at , 1434314_s_at
14677	Gnai1	1427510_at
66060	0610010O12Rik	1427878_at
74132	Rnf6	1427899_at
74148	1300001I01Rik	1428106_at
353502	Hcfc1r1	1428405_at
107895	Mgat5	1428643_at , 1428644_at
68073	A930016P21Rik	1428683_at
66132	1110008L16Rik	1428775_at
432572	Specc1	1428794_at
14536	Nr6a1	1428825_at , 1428826_at
68346	Sirt5	1428915_at
17750	Mt2	1428942_at
69770	1600002K03Rik	1429091_at
19652	Rbm3	1429169_at
69698	2310046K01Rik	1429292_a_at
70574	Cpm	1429413_at , 1453009_at
218294	Cdc14b	1429418_at , 1437070_at
228602	4930402H24Rik	1429694_at
76566	1500005K14Rik	1429764_at
50772	Mapk6	1429963_at
68970	Wdr40a	1430059_at
101943	Sf3b3	1430075_at
71583	9130008F23Rik	1430221_at
66146	Tmem57	1430418_at
235043	BC010787	1430421_a_at
66251	Arfgap3	1430904_at
77031	Slc9a8	1430932_at
77938	A930008G19Rik	1431173_at
67393	Cxxc5	1431469_a_at , 1448960_at
52428	Rhpn2	1431805_a_at , 1434628_a_at
252973	Grhl2	1431878_at
72469	Plcd3	1431892_a_at
80707	Wwox	1431960_at , 1438517_at
76088	Dock8	1431961_at , 1449419_at
17173	Ascl2	1432018_at
69815	Krtcap3	1432474_a_at
215201	4732479N06Rik	1433672_at
226090	Ermp1	1433702_at , 1460599_at
235633	Als2cl	1433769_at
71946	Endod1	1433796_at
16978	Lrrfip1	1433842_at
217138	Atad4	1433870_at
234384	BC051227	1434006_at
209195	Clic6	1434165_at , 1454866_s_at
100177	LOC100046844 /// RP23-153M14.8 /// Zmym6	1434193_at
11990	Atrn	1434197_at
319880	Tmcc3	1434252_at , 1435554_at
399603	D330050I23Rik	1434301_at
56218	Patz1	1434495_at
19229	Ptk2b	1434653_at
11674	Aldoa	1434799_x_at
12894	Cpt1a	1434866_x_at , 1438156_x_at
338367	C86807	1435046_at , 1458550_at
74895	4930455F23Rik	1435052_at
218121	Mboat1	1435323_a_at , 1441824_at
12125	Bcl2l11	1435449_at
240660	LOC100047579 /// Tmem20	1435452_at
84035	Kremen1	1435472_at
380836	Mrs2l	1435548_at
68667	Trpm4	1435549_at
108097	Prkab2	1435875_at
105841	Dennd3	1435927_at
228564	Frmd5	1435956_at
211914	Ddef2	1436181_at
235533	Gk5	1436210_at
69480	Ttc9	1436237_at , 1455649_at
67313	5730559C18Rik	1436345_at
230027	Coq3	1436351_at
108954	Ppp1r15b	1436366_at
75541	1700019G17Rik	1436669_at , 1436670_x_at
107986	Ddb2	1436680_s_at
320538	D130059P03Rik	1437022_at
223227	Sox21	1437059_at
236285	Lancl3	1437268_at
12167	Bmpr1b	1437312_at
215798	Gpr126	1437408_at , 1437409_s_at
68738	Acss1	1437583_x_at
13528	Dtnb	1437651_a_at , 1445329_at
320790	Chd7	1437745_at
230145	Galnt12	1437760_at
240025	Dact2	1437929_at
19332	Rab20	1438097_at
67464	Entpd4 /// LOC100048085	1438177_x_at , 1447900_x_at
214897	Csnk1g1	1438246_at
13804	Endog	1438317_a_at
75146	Tmem180	1438561_x_at
240675	Vwa2	1438567_at
72121	Dennd2d	1438712_at
20733	Spint2	1438968_x_at , 1451935_a_at
231470	Fras1	1439019_at
18641	Pfkl	1439148_a_at , 1450269_a_at , 1453541_at
67005	Polr3k	1439266_a_at
216161	Sbno2	1439349_at , 1441840_x_at , 1458308_at
73826	Poldip3	1440022_at
12695	Inadl	1440737_at , 1442244_at
12043	Bcl2	1440770_at , 1443837_x_at
18430	Oxtr	1440888_at
20689	Sall3	1441186_at , 1452386_at
75560	Ep400	1441630_at
66713	Actr2	1441660_at
320022	Ccdc79	1441886_at
13047	Cutl1	1441956_s_at
11778	Ap3s2	1441993_at
53978	Edg4	1442291_at
328329	Mast4	1442382_at
78286	5330421F07Rik	1442467_at , 1444780_at
233726	Ipo7	1442511_at
106894	A630042L21Rik	1443950_at
80748	BC004004	1444268_at
72171	Shq1	1444485_at
52686	Mettl2	1444716_at
19663	Rbpms	1444765_at
114774	Pawr	1445390_at
320705	B230209C24Rik	1446206_at
76789	2410129H14Rik	1446290_at
70266	Ccbl1	1446302_at
75612	Gns	1446861_at
16553	Kif13a	1447853_x_at
22083	Ctr9	1448076_at
66894	Wwp2	1448145_at
66447	Mgst3	1448300_at
53624	Cldn7	1448393_at
192236	Hps1	1448408_at , 1459827_x_at
28199	Wdr23	1448418_s_at , 1460189_at
18797	Plcb3	1448661_at
67731	Fbxo32	1448747_at
53602	Hpcal1	1448812_at
66220	Zdhhc12	1448857_a_at
79059	Nme3	1448905_at
108652	Slc35b3	1448937_at
13615	Edn2	1449161_at
12642	Ch25h	1449227_at
63872	Zfp296	1449231_at
11565	Adssl1	1449383_at
68058	Chd1l	1449415_at
142688	Asb13	1449460_at
18772	Pkp1	1449586_at
11921	Atoh1	1449822_at
12124	Bik	1449836_x_at
98878	Ehd4	1449852_a_at
51796	Srrm1	1450045_at
11828	Aqp3	1450460_at
13537	Dusp2	1450698_at
57373	D930014E17Rik	1450959_at
26941	Slc9a3r1	1450982_at
215615	Rnpep	1451243_at
70160	Vps36	1451343_at
52840	Dbndd2	1451431_a_at
68777	Tmem53	1451479_a_at
69674	Mif4gd	1451523_a_at
15414	Hoxb6	1451660_a_at
21410	Tcf2	1451687_a_at
16658	Mafb	1451715_at , 1451716_at
74318	Hod	1451776_s_at
67179	Ccdc25	1451799_at
68732	Lrrc16	1451804_a_at
66350	Pla2g12a	1452026_a_at
228368	Slc35c1	1452139_at
75599	Pcdh1	1452294_at
22062	Trp73	1452325_at
69047	Atp2c2	1452326_at
20975	Synj2	1452344_at
214899	Jarid1a	1452360_a_at
22695	Zfp36	1452519_a_at
72137	Wdsub1	1453113_at
70484	Slc35d2	1453300_at
22232	Slc35a2	1453858_at
15547	Htf9c	1453995_a_at
18025	Nfe2l3	1454240_at
66278	1810013D10Rik	1454614_at
108657	Rnpepl1	1454753_at
16164	Il13ra1	1454783_at
171543	Bmf	1454880_s_at
215632	Psd4	1455068_at
230801	Pigv	1455075_at
101700	Trim68	1455124_at
59009	Sh3rf1	1455149_at
16400	Itga3	1455158_at
387609	Zhx2	1455210_at
54670	Atp8b1	1455396_at
16525	Kcnk1	1455896_a_at
217869	Eif5	1456256_at
50770	LOC100045280	1456388_at
15170	Ptpn6	1456694_x_at , 1460188_at
211673	Arfgef1	1456917_at
242022	Frem2	1457038_at
76719	1700081L11Rik	1457062_at
75735	Pank1	1457110_at
353047	Plekhm1	1457195_at
74383	Ubap2l	1457249_at
71729	Rgs12	1457511_at
14815	Nr3c1	1457635_s_at
17912	Myo1b	1458007_at
242505	Rasef	1458591_at
228880	Prkcbp1	1458617_at
26416	Mapk14	1459617_at
71354	Wdr31	1459664_at
380694	Ccnjl	1459978_x_at
117167	Steap4	1460197_a_at
18571	Pdcd6ip	1460263_at
102502	AI427122	1460406_at
74090	Paqr5	1460459_at
13864	Nr2f6	1460647_a_at
22409	Wnt10a	1460657_at
19041	Ppl	1460732_a_at
M00947[CP2/LBP-1c/LSF]:
-----------------------------------
p-value = 2.3E-7
Frequency = 0.19976905
Frequency ratio = 1.4180527
Gene ID	Gene Symbol	Probe ID
21354	Tap1	1416016_at
66848	Fuca2	1416046_a_at
14012	Mpzl2	1416236_a_at
64058	Perp	1416271_at
17159	Man2b1	1416340_a_at , 1436781_at
12521	Cd82	1416401_at
17068	Ly6d	1416930_at
54610	Tbc1d8	1416996_at
53945	Slc40a1	1417061_at , 1448566_at
18806	Pld2	1417237_at , 1457252_x_at
54200	Sult2b1	1417335_at
22145	Tuba4a	1417373_a_at , 1417374_at
14571	Gpd2	1417434_at , 1452741_s_at
54563	Nup210	1417585_at
67182	Pdzk1ip1	1417689_a_at , 1455477_s_at
19294	Pvrl2	1417703_at
11752	Anxa8	1417732_at , 1425789_s_at
53868	Rab25	1417738_at
16780	Lamb3	1417812_a_at
104886	Rab15	1417829_a_at
66260	Tmem54	1417895_a_at
108017	Fxyd4	1418207_at
12409	Cbr2	1418509_at
104943	9030611O19Rik	1418879_at
14027	Evpl	1419133_at
11481	Acvr2b	1419140_at
192201	Wfdc15b	1419195_at
231130	Tnip2	1419488_at
22420	Wnt6	1419708_at , 1435980_x_at
241035	Pkhd1	1419820_at
16667	Krt17	1420193_at , 1423227_at
11687	Alox15	1420338_at
70835	Prss22	1420352_at
20350	Sema3f	1420508_at , 1425840_a_at , 1438947_x_at
54366	Ctnnal1	1420930_s_at
18479	Pak1	1420979_at
13518	Dst	1421117_at , 1450119_at
20200	S100a6	1421375_a_at
14263	Fmo5 /// LOC100046051	1421709_a_at , 1440899_at , 1450332_s_at
53883	Celsr2	1422073_a_at
18755	Prkch	1422079_at
26365	Ceacam1 /// Ceacam2	1422123_s_at , 1425538_x_at , 1425675_s_at , 1427630_x_at , 1450494_x_at
85030	Tnfrsf25	1422231_a_at
18230	Nxn	1422466_at
18163	Ctnnd2 /// LOC100045979	1422592_at , 1456116_at
140488	Igf2bp3	1422610_s_at , 1422611_s_at , 1450687_at
18003	Nedd9	1422818_at , 1437132_x_at , 1447885_x_at , 1450767_at
19027	Sypl	1422880_at
14281	Fos	1423100_at
14164	Fgf1	1423136_at , 1441042_at , 1450869_at
106347	Ildr1	1423276_at
66705	Dnase1l2 /// LOC100047816	1423320_at , 1450936_a_at
108099	Prkag2	1423831_at , 1451140_s_at
217325	Llgl2 /// LOC100047332	1423938_at
69890	Zfp219	1424301_at
20724	Serpinb5	1424623_at , 1441941_x_at
20908	Stx3	1425536_at , 1434559_at
15901	Id1	1425895_a_at
22351	Vill	1426022_a_at
12380	Cast	1426098_a_at
16372	Irx2 /// LOC100045612	1426298_at
107976	Bre	1426312_at
20787	Srebf1	1426690_a_at
16854	Lgals3	1426808_at
229658	LOC100046586	1427234_at
16439	Itpr2	1427287_s_at
12310	Calca	1427355_at
230972	Arhgef16	1427386_at
15400	Hoxa3	1427433_s_at
66060	0610010O12Rik	1427878_at
73720	Cst6	1427910_at
108052	Slc14a1	1428114_at , 1448640_at
57912	Cdc42se1	1428131_a_at , 1428132_at
381668	2410025L10Rik	1428404_at
353502	Hcfc1r1	1428405_at
66132	1110008L16Rik	1428775_at
243219	2900026A02Rik	1429089_s_at
69439	1700016M24Rik	1429365_at
218294	Cdc14b	1429418_at , 1437070_at
19331	Rab19	1430148_at
71583	9130008F23Rik	1430221_at
66146	Tmem57	1430418_at
68347	0610011F06Rik	1431126_a_at
330010	Ttll10	1431309_at , 1431310_s_at
64074	Smoc2	1431362_a_at
76088	Dock8	1431961_at , 1449419_at
218442	Serinc5	1433571_at
103172	Ndg2	1433720_s_at , 1436990_s_at
230678	Tmem125	1434094_at
209195	Clic6	1434165_at , 1454866_s_at
11990	Atrn	1434197_at
76179	Usp31	1434724_at
11674	Aldoa	1434799_x_at
26971	Pla2g2f	1434852_at
12894	Cpt1a	1434866_x_at , 1438156_x_at
407790	Ndufa4l2	1434905_at
381217	Gm967	1435283_s_at
240660	LOC100047579 /// Tmem20	1435452_at
228576	Mall	1435693_at
108097	Prkab2	1435875_at
20969	Sdc1	1437279_x_at
68738	Acss1	1437583_x_at
12476	Cd151	1437670_x_at , 1456085_x_at
230806	Aim1l	1437813_at
214897	Csnk1g1	1438246_at
210004	B3gntl1	1438335_at
21969	Top1	1438495_at
75146	Tmem180	1438561_x_at
57890	Il17re	1439357_at , 1452109_at
329093	Cpa6	1440617_at
230726	Rhbdl2	1440618_at , 1445233_at
12043	Bcl2	1440770_at , 1443837_x_at
320022	Ccdc79	1441886_at
212516	BC060267	1441979_at
11778	Ap3s2	1441993_at
18511	Pax9	1442229_at
53978	Edg4	1442291_at
76709	Arpc2	1442295_at
328329	Mast4	1442382_at
74413	Mtac2d1	1443933_at , 1451838_a_at
22344	LOC100047469	1444663_at
12388	Ctnnd1	1445830_at
320705	B230209C24Rik	1446206_at
75612	Gns	1446861_at
214552	Cep164	1447278_at
192236	Hps1	1448408_at , 1459827_x_at
28199	Wdr23	1448418_s_at , 1460189_at
103213	Traf3ip2	1448508_at
19116	Prlr	1448556_at
55948	LOC665928 /// LOC675255 /// Sfn	1448612_at
19733	Rgn	1448852_at
66220	Zdhhc12	1448857_a_at
79059	Nme3	1448905_at
12556	Cdh16	1448906_at
142688	Asb13	1449460_at
12124	Bik	1449836_x_at
53625	B3gnt2	1450026_a_at
51796	Srrm1	1450045_at
16924	Lnx1	1450251_a_at
110173	Manba	1450626_at
66775	Ptplad2	1450967_at
72027	Slc39a4	1451139_at
69574	Cmbl	1451322_at
69572	Mfsd3	1451433_at
73873	4930430E16Rik	1451653_a_at
21410	Tcf2	1451687_a_at
71740	Pvrl4	1451690_a_at
22062	Trp73	1452325_at
380705	Tmem102	1453318_at
68311	Lypd2	1453509_at
22232	Slc35a2	1453858_at
108657	Rnpepl1	1454753_at
380928	Lmo7	1455056_at
215632	Psd4	1455068_at
101700	Trim68	1455124_at
76901	Phf15	1455345_at
252903	Ap1s3	1455735_at
225608	Sh3tc2	1456020_at
217869	Eif5	1456256_at
399569	C230071H18Rik	1456274_at
268706	9130023D20Rik	1456338_at
15170	Ptpn6	1456694_x_at , 1460188_at
15218	Foxn1	1456815_at
241547	D230010M03Rik	1456872_a_at
76719	1700081L11Rik	1457062_at
75735	Pank1	1457110_at
17912	Myo1b	1458007_at
71354	Wdr31	1459664_at
117167	Steap4	1460197_a_at
20195	S100a11	1460351_at
102502	AI427122	1460406_at
22409	Wnt10a	1460657_at
26367	Ceacam1	1460681_at , 1460682_s_at
M00196[Sp1]:
-----------------------------------
p-value = 2.77E-11
Frequency = 0.6143187
Frequency ratio = 1.253903
Gene ID	Gene Symbol	Probe ID
11927	Atox1	1415760_s_at , 1460639_a_at
56615	Mgst1	1415897_a_at
16477	Junb	1415899_at
20230	Satb1	1416007_at , 1416008_at , 1439449_at
21354	Tap1	1416016_at
21847	Klf10	1416029_at
104174	Gldc	1416049_at
14012	Mpzl2	1416236_a_at
64058	Perp	1416271_at
21928	Tnfaip2	1416273_at
17159	Man2b1	1416340_a_at , 1436781_at
16784	Lamp2	1416344_at
12521	Cd82	1416401_at
20911	Stxbp2	1416449_x_at , 1437048_x_at , 1448341_a_at
14873	Gsto1	1416531_at , 1456036_x_at
54132	LOC100048338 /// Pdlim1	1416554_at , 1437170_x_at
24044	Scamp2	1416611_at
56175	Bace2	1416673_at , 1435581_at , 1437846_x_at , 1438645_x_at
17535	Mre11a	1416748_a_at
13636	Efna1	1416895_at
20111	Rps6ka1	1416896_at
53310	Dlg3	1416918_at
80898	Arts1	1416942_at
27376	Slc25a10	1416954_at
54610	Tbc1d8	1416996_at
80890	Trim2	1417028_a_at , 1417029_a_at , 1441487_at , 1459860_x_at
67091	Trappc6a	1417034_at
12122	Bid	1417045_at , 1447873_x_at
53945	Slc40a1	1417061_at , 1448566_at
67426	Cabc1	1417066_at
20973	Syngr2	1417081_a_at , 1448577_x_at
13688	Eif4ebp2	1417084_at , 1436158_at
26922	Mecr	1417097_at , 1417098_s_at
15512	Hspa2	1417101_at
69660	Tmbim1	1417162_at
71929	Tmem123	1417222_a_at , 1448623_at
12333	Capn1	1417228_at
18806	Pld2	1417237_at , 1457252_x_at
50773	Nt5c	1417252_at
23936	Lynx1	1417283_at , 1441952_x_at
50785	Hs6st1 /// LOC100047260	1417293_at
16440	Itpr3	1417297_at
54200	Sult2b1	1417335_at
22145	Tuba4a	1417373_a_at , 1417374_at
29875	Iqgap1	1417379_at , 1417380_at , 1434998_at
18759	Prkci	1417410_s_at
14571	Gpd2	1417434_at , 1452741_s_at
17886	Myh9	1417472_at , 1420171_s_at , 1440708_at
54711	Plagl2	1417517_at , 1417519_at , 1442235_at
20341	LOC100044204 /// Selenbp1	1417580_s_at , 1450699_at
54563	Nup210	1417585_at
57738	Slc15a2	1417600_at , 1424730_a_at , 1447808_s_at
15939	Ier5	1417612_at
20446	St6galnac2	1417616_at
20971	Sdc4	1417654_at , 1448793_a_at
50880	Scly	1417671_at
67182	Pdzk1ip1	1417689_a_at , 1455477_s_at
19294	Pvrl2	1417703_at
100637	B230342M21Rik	1417707_at
11752	Anxa8	1417732_at , 1425789_s_at
66183	1110032A04Rik	1417802_at , 1417803_at
16780	Lamb3	1417812_a_at
104886	Rab15	1417829_a_at
22113	Phlda2	1417837_at
54419	Cldn6	1417845_at
12722	Clca1	1417852_x_at , 1417853_at , 1460259_s_at
14872	Gstt2	1417883_at
66260	Tmem54	1417895_a_at
30794	Pdlim4	1417928_at
72434	Lypd3	1417942_at
66805	Tspan1	1417957_a_at , 1417958_at
18830	Pltp	1417963_at , 1456424_s_at
13848	Ephb6	1418051_at
12051	Bcl3	1418133_at
22061	Trp63	1418158_at
24110	LOC100048346 /// Usp18	1418191_at
108017	Fxyd4	1418207_at
12740	Cldn4	1418283_at
17347	Mknk2	1418300_a_at
66889	Rnf128	1418318_at , 1449036_at
79565	Wbscr27	1418359_at
17178	Fxyd3	1418374_at
70686	Dusp16	1418401_a_at , 1440615_at
16763	Lad1	1418449_at
20277	Scnn1b	1418475_at
15375	Foxa1 /// LOC100047556	1418496_at
12409	Cbr2	1418509_at
16373	Irx3	1418517_at
27279	Tnfrsf12a	1418571_at , 1418572_x_at
22025	Nr2c1	1418605_at , 1446194_at , 1458338_x_at
70405	Calml3	1418608_at
18414	Osmr	1418674_at
11838	Arc	1418687_at
18590	Pdgfa	1418711_at , 1449187_at
12365	Casp14	1418748_at
56460	Pkp3	1418831_at , 1418832_at
11847	Arg2	1418847_at , 1438841_s_at
104943	9030611O19Rik	1418879_at
19340	Rab3d	1418890_a_at
66985	Rassf7	1418924_at
56356	Gltp	1419027_s_at
18426	Ovol1	1419051_at , 1419052_at
20537	Slc5a1	1419057_at , 1455431_at
20278	Scnn1g	1419079_at
14027	Evpl	1419133_at
58176	Rhbg	1419134_at
11481	Acvr2b	1419140_at
192201	Wfdc15b	1419195_at
269823	Pon3	1419298_at
20997	T	1419304_at
13998	Fgd6	1419322_at , 1435467_at
16155	Il10rb	1419455_at
13661	Ehf	1419474_a_at , 1451375_at
231130	Tnip2	1419488_at
15408	Hoxb13	1419576_at
12836	Col7a1	1419613_at
30939	Pttg1	1419620_at , 1424105_a_at
15937	Ier3	1419647_a_at
171095	Il17rc	1419671_a_at
22420	Wnt6	1419708_at , 1435980_x_at
20193	S100a1	1419814_s_at
72124	Seh1l	1419967_at
18035	Nfkbia	1420089_at , 1438157_s_at , 1448306_at
224019	D16Bwg1494e	1420191_s_at , 1449770_x_at , 1452234_s_at
16667	Krt17	1420193_at , 1423227_at
11687	Alox15	1420338_at
170765	Ripply3	1420459_at
20350	Sema3f	1420508_at , 1425840_a_at , 1438947_x_at
22724	LOC100046682 /// Zbtb7b	1420663_at , 1455071_at
171388	Bnipl	1420683_at
14183	Fgfr2	1420847_a_at , 1433489_s_at
16172	Il17ra	1420905_at
54366	Ctnnal1	1420930_s_at
18479	Pak1	1420979_at
94216	Col4a6	1421006_at , 1421007_at
54352	Irx5	1421072_at
18628	Per3	1421087_at , 1441445_at
13518	Dst	1421117_at , 1450119_at
75686	Nudt16	1421204_a_at , 1439884_at
11746	Anxa4	1421223_a_at , 1424176_a_at , 1457658_x_at
76626	Msi2	1421230_a_at , 1435521_at , 1436818_a_at , 1443008_at
16475	Jub	1421344_a_at
116871	Mta3	1421402_at
16599	Klf3 /// LOC100046855	1421604_a_at , 1429360_at , 1442920_at , 1454666_at
12575	Cdkn1a	1421679_a_at
20852	Stat6	1421708_a_at , 1426353_at
22269	Upk2	1421781_at
21356	Tapbp	1421812_at
17761	Mtap7	1421835_at
18755	Prkch	1422079_at
26365	Ceacam1 /// Ceacam2	1422123_s_at , 1425538_x_at , 1425675_s_at , 1427630_x_at , 1450494_x_at
19329	Rab17	1422178_a_at
109754	Cyb5r3	1422185_a_at , 1422186_s_at
85030	Tnfrsf25	1422231_a_at
15461	Hras1	1422407_s_at , 1424132_at
114712	Ferd3l	1422410_at
18230	Nxn	1422466_at
65972	Ifi30	1422476_at
13014	Cstb	1422506_a_at
69274	Ctdspl	1422510_at
12974	Cs	1422577_at
19417	Rasgrf1	1422600_at
140488	Igf2bp3	1422610_s_at , 1422611_s_at , 1450687_at
67800	Dgat2	1422678_at
83813	Tnk1	1422721_at
68468	Ly6g6c	1422749_at , 1441851_x_at , 1449789_x_at
18003	Nedd9	1422818_at , 1437132_x_at , 1447885_x_at , 1450767_at
15376	Foxa2	1422833_at
19027	Sypl	1422880_at
15507	Hspb1	1422943_a_at , 1425964_x_at , 1427853_a_at , 1427854_x_at
69534	Avpi1	1423122_at
14619	Gjb2	1423271_at
106347	Ildr1	1423276_at
21983	Tpbg	1423310_at
110595	Timp4	1423405_at
57911	Gsdm1	1423634_at
66151	Prr13	1423686_a_at
66141	Ifitm3	1423754_at
108099	Prkag2	1423831_at , 1451140_s_at
13138	Dag1	1423872_a_at , 1426778_at , 1426779_x_at , 1456131_x_at
11931	Atp1b1	1423890_x_at , 1451152_a_at
67789	Dalrd3	1423894_a_at
16664	Krt14	1423935_x_at , 1460347_at
213539	Bag2	1423948_at
195733	Grhl1 /// LOC100043996	1424030_at
232449	Dera	1424047_at
15894	Icam1	1424067_at
228765	Sdcbp2	1424090_at
74559	Elovl7	1424097_at , 1424098_at , 1441891_x_at
67998	1300010M03Rik	1424159_at
217038	Mrm1	1424219_at
96935	Susd4	1424221_at , 1460593_at
226419	Dyrk3	1424229_at
77974	Rdh12	1424256_at
69890	Zfp219	1424301_at
67701	Wfdc2	1424351_at
100017	Ldlrap1	1424378_at , 1457162_at
98682	2210010L05Rik	1424463_at
225870	Rin1	1424507_at
215705	Arrdc1	1424578_at , 1444508_s_at
233575	Frag1	1424614_at
20724	Serpinb5	1424623_at , 1441941_x_at
67017	2010011I20Rik	1424694_at , 1424695_at , 1451450_at
73067	3110005G23Rik	1424732_s_at , 1453052_at
66174	Nudt14	1424753_at
232748	BC011487	1424761_at
73711	1110012M11Rik	1424773_at , 1437043_a_at , 1455895_x_at
28193	Reep3	1424779_at , 1424780_a_at , 1424781_at
66813	Bcl2l14	1424814_a_at
227612	A830007P12Rik	1424829_at
230822	A330049M08Rik	1424838_at
17025	Alad /// LOC100046072	1424877_a_at
74080	Nmnat3	1424899_at
70358	Steap1	1424938_at
212998	BC016579	1424941_at
20682	Sox9	1424950_at , 1451538_at
108735	Sft2d2	1425026_at , 1435141_at
20425	Shmt1	1425177_at , 1425178_s_at , 1425179_at
68917	Hint2	1425196_a_at
17196	Mbp	1425263_a_at
13731	Emp2	1425273_s_at
215723	BC024997	1425302_at
16905	Lmna	1425472_a_at , 1457670_s_at
12830	Col4a5	1425475_at , 1425476_at
29816	Hip1r	1425553_s_at
20216	Acsm3	1425559_a_at
13511	Dsg2	1425619_s_at , 1449741_at
22351	Vill	1426022_a_at
56187	Rabggta	1426046_a_at
12380	Cast	1426098_a_at
20660	LOC100047936 /// Sorl1	1426258_at , 1453003_at , 1460390_at
228357	Lrp4	1426288_at
16372	Irx2 /// LOC100045612	1426298_at
109637	Upk1a	1426305_at
107976	Bre	1426312_at
12739	Cldn3	1426332_a_at
16450	Jag2	1426430_at , 1426431_at
20787	Srebf1	1426690_a_at
286940	Flnb	1426750_at , 1442107_at
16854	Lgals3	1426808_at
104263	Jmjd1a	1426810_at
16480	Jup	1426873_s_at
269328	Muc15	1426941_at
98432	Phlpp	1426994_at
16776	Lama5	1427009_at , 1427010_s_at
68339	Ccdc88c	1427138_at , 1446847_at , 1453330_at
229658	LOC100046586	1427234_at
16439	Itpr2	1427287_s_at
223917	Krt79	1427352_at
12310	Calca	1427355_at
109052	Krt75	1427378_at
230972	Arhgef16	1427386_at
192897	Itgb4	1427387_a_at
52055	Rab11fip5	1427405_s_at , 1434314_s_at
66060	0610010O12Rik	1427878_at
74132	Rnf6	1427899_at
73720	Cst6	1427910_at
68682	Slc44a2	1428065_at , 1438559_x_at
74148	1300001I01Rik	1428106_at
57912	Cdc42se1	1428131_a_at , 1428132_at
74411	Ppapdc2	1428345_at
381668	2410025L10Rik	1428404_at
353502	Hcfc1r1	1428405_at
14536	Nr6a1	1428825_at , 1428826_at
68346	Sirt5	1428915_at
76408	Abcc3	1428988_at
69770	1600002K03Rik	1429091_at
19652	Rbm3	1429169_at
69537	Dnase1l1	1429173_at
67451	Pkp2	1429183_at , 1449799_s_at
69698	2310046K01Rik	1429292_a_at
69129	Pex11c	1429407_at
70574	Cpm	1429413_at , 1453009_at
69640	2310040C09Rik	1429536_at
69454	Clic3	1429574_at
69655	Cd164l2	1429602_at , 1443664_s_at
228602	4930402H24Rik	1429694_at
76566	1500005K14Rik	1429764_at
76850	Eif2c4	1429779_at
50772	Mapk6	1429963_at
68970	Wdr40a	1430059_at
71619	Arl14	1430234_at
320226	4930473A06Rik	1430298_at
66146	Tmem57	1430418_at
235043	BC010787	1430421_a_at
76061	5830427D03Rik	1430702_at
71932	Abhd9	1430724_at
66251	Arfgap3	1430904_at
77031	Slc9a8	1430932_at
77938	A930008G19Rik	1431173_at
66371	LOC100044854	1431176_at
66198	Them5	1431211_s_at , 1453801_at
330010	Ttll10	1431309_at , 1431310_s_at
64074	Smoc2	1431362_a_at
67393	Cxxc5	1431469_a_at , 1448960_at
76974	1190003J15Rik	1431786_s_at , 1455186_a_at
52428	Rhpn2	1431805_a_at , 1434628_a_at
252973	Grhl2	1431878_at
80707	Wwox	1431960_at , 1438517_at
76088	Dock8	1431961_at , 1449419_at
17173	Ascl2	1432018_at
69815	Krtcap3	1432474_a_at
110078	Pygb	1433504_at
215201	4732479N06Rik	1433672_at
103172	Ndg2	1433720_s_at , 1436990_s_at
235633	Als2cl	1433769_at
213393	8430408G22Rik	1433836_a_at , 1433837_at
16978	Lrrfip1	1433842_at
217138	Atad4	1433870_at
235040	Atg4d	1433918_at
234384	BC051227	1434006_at
215446	Entpd3	1434049_at
230678	Tmem125	1434094_at
100177	LOC100046844 /// RP23-153M14.8 /// Zmym6	1434193_at
11990	Atrn	1434197_at
216363	Rab3ip	1434306_at
74552	LOC100047789 /// Npal3	1434315_at
106581	Itfg3	1434387_at
263406	Plekhg3	1434680_at
76179	Usp31	1434724_at
11674	Aldoa	1434799_x_at
26971	Pla2g2f	1434852_at
12894	Cpt1a	1434866_x_at , 1438156_x_at
407790	Ndufa4l2	1434905_at
338367	C86807	1435046_at , 1458550_at
22325	Vav2	1435065_x_at , 1435244_at
51875	Tmem141	1435258_at , 1435259_s_at
12125	Bcl2l11	1435449_at
240660	LOC100047579 /// Tmem20	1435452_at
84035	Kremen1	1435472_at
380836	Mrs2l	1435548_at
68667	Trpm4	1435549_at
108097	Prkab2	1435875_at
353169	Slc2a12	1435911_s_at
433904	Ociad2	1435917_at , 1453187_at
105841	Dennd3	1435927_at
228564	Frmd5	1435956_at
235533	Gk5	1436210_at
69480	Ttc9	1436237_at , 1455649_at
67313	5730559C18Rik	1436345_at
108954	Ppp1r15b	1436366_at
107986	Ddb2	1436680_s_at
210925	Ints9	1436896_at
70785	Dennd1c	1437121_at
236285	Lancl3	1437268_at
239570	AW124722	1437269_at
69163	Mrpl44	1437391_x_at , 1452144_a_at
208936	Adamts18	1437574_at , 1444253_at , 1446247_at
213649	Arhgef19	1437629_at
13528	Dtnb	1437651_a_at , 1445329_at
12476	Cd151	1437670_x_at , 1456085_x_at
19017	Ppargc1a	1437751_at , 1456395_at , 1460336_at
237211	Fancb	1437780_at
83395	Sp6	1437788_at
15212	Hexb	1437874_s_at
240025	Dact2	1437929_at
19332	Rab20	1438097_at
20322	Sord	1438183_x_at
214897	Csnk1g1	1438246_at
13804	Endog	1438317_a_at
210004	B3gntl1	1438335_at
72267	LOC100044683 /// Lrrc8e	1438445_at
21969	Top1	1438495_at
75146	Tmem180	1438561_x_at
240675	Vwa2	1438567_at
227541	Camk1d	1438643_at , 1452050_at
72121	Dennd2d	1438712_at
56174	Nagk	1438800_at
20733	Spint2	1438968_x_at , 1451935_a_at
212933	4732466D17Rik	1438980_x_at
231470	Fras1	1439019_at
230598	Osbpl9	1439283_at
216161	Sbno2	1439349_at , 1441840_x_at , 1458308_at
64292	Ptges	1439747_at , 1449449_at , 1449450_at
73826	Poldip3	1440022_at
22722	Zfp64	1440251_s_at
78405	Ntf5	1440353_at
230726	Rhbdl2	1440618_at , 1445233_at
12695	Inadl	1440737_at , 1442244_at
12043	Bcl2	1440770_at , 1443837_x_at
276829	Smtnl2	1440823_x_at , 1455794_at
211401	Mtss1	1440847_at , 1443729_at , 1446284_at
18430	Oxtr	1440888_at
20689	Sall3	1441186_at , 1452386_at
75560	Ep400	1441630_at
66713	Actr2	1441660_at
114716	Spred2	1441802_at
21452	Tcn2	1441850_x_at , 1448200_at , 1457825_x_at
320022	Ccdc79	1441886_at
13047	Cutl1	1441956_s_at
12660	Chka	1442277_at
53978	Edg4	1442291_at
27223	Trp53bp1	1442316_x_at , 1457812_at
328329	Mast4	1442382_at
78286	5330421F07Rik	1442467_at , 1444780_at
239273	Abcc4	1443870_at
106894	A630042L21Rik	1443950_at
72171	Shq1	1444485_at
71778	Klhl5	1444486_at
52686	Mettl2	1444716_at
19663	Rbpms	1444765_at
19266	Ptprd	1445767_at
70110	Ifi35	1445897_s_at , 1459151_x_at
320705	B230209C24Rik	1446206_at
76789	2410129H14Rik	1446290_at
70266	Ccbl1	1446302_at
228608	Smox	1446509_at
75612	Gns	1446861_at
16553	Kif13a	1447853_x_at
22083	Ctr9	1448076_at
66894	Wwp2	1448145_at
12550	Cdh1	1448261_at
93695	Gpnmb	1448303_at
192236	Hps1	1448408_at , 1459827_x_at
23991	Cib1	1448564_at
55948	LOC665928 /// LOC675255 /// Sfn	1448612_at
13601	Ecm1	1448613_at
18797	Plcb3	1448661_at
14368	Fzd6	1448662_at
106564	Ppcs	1448722_s_at
67731	Fbxo32	1448747_at
50798	Gne	1448810_at
53602	Hpcal1	1448812_at
66220	Zdhhc12	1448857_a_at
79059	Nme3	1448905_at
12556	Cdh16	1448906_at
108652	Slc35b3	1448937_at
56018	Stard10	1448956_at
53972	Ngef	1448978_at
22270	Upk3a	1449104_at
14148	Fdx1	1449108_at
13615	Edn2	1449161_at
66166	S100a14	1449166_at
13824	Epb4.1l4a	1449167_at
12642	Ch25h	1449227_at
63872	Zfp296	1449231_at
17341	Bhlhb8	1449233_at
14233	Foxi1	1449458_at
142688	Asb13	1449460_at
18772	Pkp1	1449586_at
17873	Gadd45b	1449773_s_at , 1450971_at
12124	Bik	1449836_x_at
98878	Ehd4	1449852_a_at
51796	Srrm1	1450045_at
16924	Lnx1	1450251_a_at
11828	Aqp3	1450460_at
110173	Manba	1450626_at
13537	Dusp2	1450698_at
57373	D930014E17Rik	1450959_at
66775	Ptplad2	1450967_at
26941	Slc9a3r1	1450982_at
72027	Slc39a4	1451139_at
107702	Rnh1	1451201_s_at
215615	Rnpep	1451243_at
72373	Psca	1451258_at
217946	Cdca7l	1451306_at
69574	Cmbl	1451322_at
70160	Vps36	1451343_at
230379	Asah3l	1451355_at
72058	Igsf5	1451407_at
21816	Tgm1	1451416_a_at
52840	Dbndd2	1451431_a_at
69572	Mfsd3	1451433_at
227960	Gca	1451451_at
68777	Tmem53	1451479_a_at
69674	Mif4gd	1451523_a_at
71740	Pvrl4	1451690_a_at
16658	Mafb	1451715_at , 1451716_at
266632	Irak4	1451750_at
68732	Lrrc16	1451804_a_at
13614	Edn1	1451924_a_at
67379	Dedd2	1452070_at
78906	9130017N09Rik	1452081_a_at
71956	Rnf135	1452289_a_at
75599	Pcdh1	1452294_at
22062	Trp73	1452325_at
69047	Atp2c2	1452326_at
20975	Synj2	1452344_at
107684	Coro2a	1452367_at
20365	ENSMUSG00000050599	1452502_at
22695	Zfp36	1452519_a_at
71609	Tradd	1452622_a_at
22042	Tfrc	1452661_at
71962	2410008K03Rik	1452847_at
75316	Josd3	1452987_at
72137	Wdsub1	1453113_at
70484	Slc35d2	1453300_at
76747	Dapl1	1453568_at
78893	Cnot10	1453654_at
68524	Wipf2	1453737_at
15547	Htf9c	1453995_a_at
18025	Nfe2l3	1454240_at
66278	1810013D10Rik	1454614_at
108657	Rnpepl1	1454753_at
16164	Il13ra1	1454783_at
171543	Bmf	1454880_s_at
230801	Pigv	1455075_at
59009	Sh3rf1	1455149_at
16400	Itga3	1455158_at
54670	Atp8b1	1455396_at
271844	Pla2g4f	1455408_at
54325	Elovl1	1455994_x_at , 1456530_x_at
225608	Sh3tc2	1456020_at
217869	Eif5	1456256_at
399569	C230071H18Rik	1456274_at
268706	9130023D20Rik	1456338_at
50770	LOC100045280	1456388_at
240354	Malt1	1456429_at
15170	Ptpn6	1456694_x_at , 1460188_at
97541	Qars	1456726_x_at
211673	Arfgef1	1456917_at
76719	1700081L11Rik	1457062_at
353047	Plekhm1	1457195_at
74383	Ubap2l	1457249_at
83814	Nedd4l	1457374_at
71729	Rgs12	1457511_at
14815	Nr3c1	1457635_s_at
320997	Cyp4f39	1457700_at
215015	C530043G21Rik	1458111_at
68205	Urm1	1458335_x_at
242505	Rasef	1458591_at
228880	Prkcbp1	1458617_at
26416	Mapk14	1459617_at
71354	Wdr31	1459664_at
380694	Ccnjl	1459978_x_at
212733	Ccdc64b	1460051_at
20195	S100a11	1460351_at
74090	Paqr5	1460459_at
13864	Nr2f6	1460647_a_at
26379	Esrra	1460652_at
26367	Ceacam1	1460681_at , 1460682_s_at
19041	Ppl	1460732_a_at
M00414[AREB6]:
-----------------------------------
p-value = 2.48E-8
Frequency = 0.14318706
Frequency ratio = 1.5474979
Gene ID	Gene Symbol	Probe ID
72313	Fryl	1415758_at
64058	Perp	1416271_at
20911	Stxbp2	1416449_x_at , 1437048_x_at , 1448341_a_at
20111	Rps6ka1	1416896_at
27376	Slc25a10	1416954_at
12333	Capn1	1417228_at
54200	Sult2b1	1417335_at
50880	Scly	1417671_at
53868	Rab25	1417738_at
18400	Slc22a18	1417809_at
56489	Ikbke	1417813_at
14756	Gpld1	1418050_at
12740	Cldn4	1418283_at
16763	Lad1	1418449_at
27059	Sh3d19	1418460_at , 1418461_at , 1449084_s_at
20277	Scnn1b	1418475_at
15375	Foxa1 /// LOC100047556	1418496_at
26358	Aldh1a7	1418601_at
56460	Pkp3	1418831_at , 1418832_at
66985	Rassf7	1418924_at
20278	Scnn1g	1419079_at
58176	Rhbg	1419134_at
50528	Tmprss2	1419154_at , 1449369_at , 1458347_s_at
192201	Wfdc15b	1419195_at
20997	T	1419304_at
171095	Il17rc	1419671_a_at
70835	Prss22	1420352_at
170721	Papln	1420521_at
74766	Yipf2	1420668_a_at , 1438415_s_at
16172	Il17ra	1420905_at
16782	Lamc2	1421279_at
16475	Jub	1421344_a_at
12575	Cdkn1a	1421679_a_at
22269	Upk2	1421781_at
26365	Ceacam1 /// Ceacam2	1422123_s_at , 1425538_x_at , 1425675_s_at , 1427630_x_at , 1450494_x_at
16678	Krt1	1422481_at
14164	Fgf1	1423136_at , 1441042_at , 1450869_at
76509	1600029D21Rik	1423933_a_at
72169	Trim29	1424162_at
96935	Susd4	1424221_at , 1460593_at
209011	Sirt7	1424238_at
69890	Zfp219	1424301_at
235135	Tmem45b	1424357_at
98682	2210010L05Rik	1424463_at
215705	Arrdc1	1424578_at , 1444508_s_at
233575	Frag1	1424614_at
208943	Myo5c	1424933_at
20276	Scnn1a	1425088_at
17196	Mbp	1425263_a_at
215723	BC024997	1425302_at
29816	Hip1r	1425553_s_at
13511	Dsg2	1425619_s_at , 1449741_at
67861	2310005E10Rik	1425684_at , 1453173_at
107976	Bre	1426312_at
69693	Pof1b	1427492_at
66060	0610010O12Rik	1427878_at
381668	2410025L10Rik	1428404_at
67451	Pkp2	1429183_at , 1449799_s_at
218294	Cdc14b	1429418_at , 1437070_at
101943	Sf3b3	1430075_at
71619	Arl14	1430234_at
66198	Them5	1431211_s_at , 1453801_at
56405	Dusp14	1431422_a_at
252973	Grhl2	1431878_at
17173	Ascl2	1432018_at
69815	Krtcap3	1432474_a_at
230678	Tmem125	1434094_at
319880	Tmcc3	1434252_at , 1435554_at
399603	D330050I23Rik	1434301_at
22325	Vav2	1435065_x_at , 1435244_at
213783	Plekhg1	1435363_at
109620	Dsp	1435493_at , 1435494_s_at
228564	Frmd5	1435956_at
236285	Lancl3	1437268_at
20969	Sdc1	1437279_x_at
319530	Zfp750	1437469_at
67464	Entpd4 /// LOC100048085	1438177_x_at , 1447900_x_at
240675	Vwa2	1438567_at
72121	Dennd2d	1438712_at
20733	Spint2	1438968_x_at , 1451935_a_at
211401	Mtss1	1440847_at , 1443729_at , 1446284_at
18430	Oxtr	1440888_at
320022	Ccdc79	1441886_at
18511	Pax9	1442229_at
70266	Ccbl1	1446302_at
57915	LOC100046817 /// Tbc1d1	1447016_at
108829	Jmjd1c	1448049_at
66894	Wwp2	1448145_at
53624	Cldn7	1448393_at
18797	Plcb3	1448661_at
19733	Rgn	1448852_at
66220	Zdhhc12	1448857_a_at
22270	Upk3a	1449104_at
13824	Epb4.1l4a	1449167_at
14233	Foxi1	1449458_at
53625	B3gnt2	1450026_a_at
269589	Sytl1	1450240_a_at
13537	Dusp2	1450698_at
55925	Syt8	1450800_at
26941	Slc9a3r1	1450982_at
215615	Rnpep	1451243_at
72373	Psca	1451258_at
227960	Gca	1451451_at
21410	Tcf2	1451687_a_at
71740	Pvrl4	1451690_a_at
78906	9130017N09Rik	1452081_a_at
75599	Pcdh1	1452294_at
71609	Tradd	1452622_a_at
22042	Tfrc	1452661_at
75761	Apol3	1453080_at
380705	Tmem102	1453318_at
66278	1810013D10Rik	1454614_at
399569	C230071H18Rik	1456274_at
73458	Aldh3b2	1456317_at
15170	Ptpn6	1456694_x_at , 1460188_at
15218	Foxn1	1456815_at
211673	Arfgef1	1456917_at
75735	Pank1	1457110_at
83814	Nedd4l	1457374_at
242505	Rasef	1458591_at
102502	AI427122	1460406_at
74090	Paqr5	1460459_at
26379	Esrra	1460652_at
19041	Ppl	1460732_a_at
M00058[HEN1]:
-----------------------------------
p-value = 1.76E-5
Frequency = 0.14318706
Frequency ratio = 1.4100585
Gene ID	Gene Symbol	Probe ID
11927	Atox1	1415760_s_at , 1460639_a_at
20230	Satb1	1416007_at , 1416008_at , 1439449_at
11668	Aldh1a1	1416468_at
27376	Slc25a10	1416954_at
80890	Trim2	1417028_a_at , 1417029_a_at , 1441487_at , 1459860_x_at
53945	Slc40a1	1417061_at , 1448566_at
80718	Rab27b	1417215_at , 1443764_x_at
18806	Pld2	1417237_at , 1457252_x_at
54200	Sult2b1	1417335_at
20971	Sdc4	1417654_at , 1448793_a_at
53868	Rab25	1417738_at
66183	1110032A04Rik	1417802_at , 1417803_at
16780	Lamb3	1417812_a_at
104886	Rab15	1417829_a_at
12740	Cldn4	1418283_at
16763	Lad1	1418449_at
22025	Nr2c1	1418605_at , 1446194_at , 1458338_x_at
18414	Osmr	1418674_at
12365	Casp14	1418748_at
104943	9030611O19Rik	1418879_at
18030	LOC100046232 /// Nfil3	1418932_at
13034	Ctse	1418989_at
56356	Gltp	1419027_s_at
20537	Slc5a1	1419057_at , 1455431_at
231130	Tnip2	1419488_at
224019	D16Bwg1494e	1420191_s_at , 1449770_x_at , 1452234_s_at
16172	Il17ra	1420905_at
11839	Areg	1421134_at
171211	Edaradd	1421213_at , 1433133_at , 1437800_at
16782	Lamc2	1421279_at
16475	Jub	1421344_a_at
109754	Cyb5r3	1422185_a_at , 1422186_s_at
68468	Ly6g6c	1422749_at , 1441851_x_at , 1449789_x_at
19027	Sypl	1422880_at
14281	Fos	1423100_at
56753	Tacstd2	1423323_at
110595	Timp4	1423405_at
109901	Ela1	1423693_at
110308	Krt5	1424096_at
96935	Susd4	1424221_at , 1460593_at
100017	Ldlrap1	1424378_at , 1457162_at
67017	2010011I20Rik	1424694_at , 1424695_at , 1451450_at
230822	A330049M08Rik	1424838_at
208943	Myo5c	1424933_at
20682	Sox9	1424950_at , 1451538_at
20276	Scnn1a	1425088_at
215723	BC024997	1425302_at
16905	Lmna	1425472_a_at , 1457670_s_at
67860	S100a16	1425560_a_at , 1447676_x_at
66790	Grtp1	1425891_a_at
223255	Stk24	1426247_at
16372	Irx2 /// LOC100045612	1426298_at
12739	Cldn3	1426332_a_at
98432	Phlpp	1426994_at
68339	Ccdc88c	1427138_at , 1446847_at , 1453330_at
223917	Krt79	1427352_at
192897	Itgb4	1427387_a_at
381668	2410025L10Rik	1428404_at
68750	Rreb1	1428657_at , 1438216_at
68346	Sirt5	1428915_at
70574	Cpm	1429413_at , 1453009_at
69640	2310040C09Rik	1429536_at
71860	Wdr16	1429552_at
69454	Clic3	1429574_at
75580	Zbtb4	1429722_at
50772	Mapk6	1429963_at
66251	Arfgap3	1430904_at
77031	Slc9a8	1430932_at
56405	Dusp14	1431422_a_at
17173	Ascl2	1432018_at
235040	Atg4d	1433918_at
100177	LOC100046844 /// RP23-153M14.8 /// Zmym6	1434193_at
319880	Tmcc3	1434252_at , 1435554_at
106581	Itfg3	1434387_at
240660	LOC100047579 /// Tmem20	1435452_at
215900	A630077B13Rik	1436576_at
215798	Gpr126	1437408_at , 1437409_s_at
68738	Acss1	1437583_x_at
213649	Arhgef19	1437629_at
230806	Aim1l	1437813_at
227541	Camk1d	1438643_at , 1452050_at
56174	Nagk	1438800_at
320743	A630005I04Rik	1438862_at
20733	Spint2	1438968_x_at , 1451935_a_at
231470	Fras1	1439019_at
12695	Inadl	1440737_at , 1442244_at
21452	Tcn2	1441850_x_at , 1448200_at , 1457825_x_at
27223	Trp53bp1	1442316_x_at , 1457812_at
328329	Mast4	1442382_at
78286	5330421F07Rik	1442467_at , 1444780_at
22344	LOC100047469	1444663_at
228608	Smox	1446509_at
66894	Wwp2	1448145_at
192236	Hps1	1448408_at , 1459827_x_at
14368	Fzd6	1448662_at
50798	Gne	1448810_at
79059	Nme3	1448905_at
53972	Ngef	1448978_at
54420	Cldn8	1449091_at
22270	Upk3a	1449104_at
17341	Bhlhb8	1449233_at
11565	Adssl1	1449383_at
14233	Foxi1	1449458_at
269589	Sytl1	1450240_a_at
11828	Aqp3	1450460_at
55925	Syt8	1450800_at
72027	Slc39a4	1451139_at
17189	Mb	1451203_at
230379	Asah3l	1451355_at
52840	Dbndd2	1451431_a_at
73873	4930430E16Rik	1451653_a_at
71740	Pvrl4	1451690_a_at
67379	Dedd2	1452070_at
70484	Slc35d2	1453300_at
108657	Rnpepl1	1454753_at
215627	Zbtb8	1455193_at
54325	Elovl1	1455994_x_at , 1456530_x_at
399569	C230071H18Rik	1456274_at
73458	Aldh3b2	1456317_at
97541	Qars	1456726_x_at
15218	Foxn1	1456815_at
17912	Myo1b	1458007_at
11768	Ap1m2	1460190_at
117167	Steap4	1460197_a_at

## Sheet: Prostate-only UGM
M00189[AP-2]:
-----------------------------------
p-value = 3.52E-6
Frequency = 0.367374
Frequency ratio = 1.2887516
Gene ID	Gene Symbol	Probe ID
14077	Fabp3	1416023_at
56421	Pfkp	1416069_at
20974	Syngr3	1416098_at
12581	Cdkn2d /// LOC100043858	1416253_at
18242	Oat	1416452_at
11841	Arf2	1416458_at
15484	Hsd11b2	1416761_at
14451	Gas1	1416855_at
11302	Aatk	1416936_at
16593	Klc1	1417005_at
19317	Qk	1417073_a_at
52357	Wwc2	1417195_at , 1417196_s_at , 1448611_at
11790	Speg	1417305_at
56710	Dbc1	1417318_at
54725	Cadm1	1417376_a_at , 1417377_at , 1417378_at
12069	Bex2	1417388_at
58243	Nap1l5	1417411_at
12794	Cnih2 /// LOC100044812	1417524_at
59093	Pcbp3	1417526_at
13116	Cyp46a1	1417709_at
11614	Nr0b1	1417760_at
29869	Ulk2	1417846_at , 1417847_at
14199	Fhl1	1417872_at
12797	Cnn1	1417917_at
14600	Ghr	1417962_s_at
19711	Resp18	1417988_at
66214	1190002H23Rik	1418003_at , 1438511_a_at
13628	Eef1a2	1418062_at
57340	Jph3	1418161_at
14238	Foxf2	1418220_at
16510	Kcnh1	1418414_at , 1435994_at
57266	Cxcl14	1418456_a_at , 1418457_at
13592	Ebf2	1418494_at
83767	Wasf1	1418545_at
22360	Nrsn1	1418588_at
56843	Trpm5	1418783_at , 1443413_s_at , 1449224_at
268534	Sntg2	1418789_at
94332	Cadm3	1418922_at , 1449272_at
58861	Cysltr1	1418944_at
56448	Cyp2d22	1419039_at , 1419040_at
170571	Cntnap4	1419044_at
109648	Npy	1419127_at
14563	Gdf5	1419139_at
57780	Fxyd7	1419200_at
16852	Lgals1	1419573_a_at , 1455439_a_at
235320	Zbtb16	1419874_x_at
12142	Prdm1	1420425_at
13447	Doc2b	1420667_at
80904	Dtx3 /// LOC100045005	1420752_at
18767	Pkia	1420858_at
18183	Nrg3	1421017_at
18768	Pkib	1421137_a_at
14681	Gnao1	1421152_a_at
14313	Fst	1421365_at , 1434458_at
27274	Zfp354b	1421379_at
53626	Insm1	1421399_at , 1455865_at
16180	Il1rap	1421844_at
18121	Nog	1422300_at
18213	LOC100047606 /// Ntrk3	1422329_a_at
83766	Actl6b	1422564_at
11777	Ap3s1	1422593_at
58200	Ppp1r1a	1422605_at
11423	Ache	1422635_at
19207	Ptch2	1422655_at , 1457256_x_at
270627	Taf1 /// Ttyh1	1422695_at
14221	Fjx1	1422733_at , 1450728_at
27220	Cartpt	1422825_at
16508	Kcnd2	1422834_at , 1422835_at , 1450773_at
12817	Col13a1	1422866_at
16574	Kif5c	1422945_a_at , 1455266_at , 1457255_x_at
94224	Srd5a2	1422960_at
18196	Nsg1	1423056_at
56839	Lgi1 /// LOC100042529 /// LOC100045669	1423183_at , 1435851_at
54712	Plxnc1	1423213_at , 1450905_at
15904	Id4 /// LOC100045546	1423259_at , 1450928_at
12404	Cbln1 /// LOC100046314	1423286_at , 1423287_at
14545	Gdap1	1423328_at , 1450940_at
20273	Scn8a	1423515_at
54003	Nell2	1423561_at
18483	Palm	1423967_at
233878	Sez6l2	1423983_at , 1434641_x_at
83603	Elovl4	1424306_at
380684	LOC100045304 /// Nefh	1424847_at
16531	Kcnma1	1424848_at , 1425987_a_at
73182	3110045G13Rik	1425267_a_at
14357	Dtx1	1425822_a_at
19279	Ptprr	1426047_a_at
77590	4631426J05Rik	1426514_at , 1452092_at
234593	Ndrg4	1426615_s_at , 1436188_a_at
243771	Parp12	1426774_at
23945	Mgll	1426785_s_at , 1450391_a_at
225849	Ppp2r5b	1426811_at
108013	Brunol4 /// LOC100044908	1426929_at , 1426930_at , 1452240_at
18619	Penk1	1427038_at
102595	Plekhq1	1427103_at
11784	Apba2	1427288_at
75141	Rasd2	1427344_s_at
226922	Kcnq5	1427426_at , 1441071_at , 1457587_at
20192	Ryr3	1427427_at
13841	Epha7	1427528_a_at , 1451991_at , 1452380_at
72190	2510009E07Rik	1428097_at
78267	Klhdc8b	1428221_at
73991	Spg3a	1428260_at , 1452711_at
67917	Zcchc3	1428401_at , 1428402_at
20965	Syn2	1428460_at , 1435511_at , 1449030_at , 1460230_at
109711	Actn1	1428585_at
76157	Slc35d3	1428642_at
19206	Ptch1	1428853_at
11517	Adcyap1r1	1429022_at
73230	Bmper	1429273_at
73032	Ttc9b	1429416_at
78923	4833446K15Rik	1429417_at
71865	Fbxo30	1429441_at , 1436550_at , 1453136_at
373864	Col27a1	1429549_at
67412	6330407J23Rik	1429628_at
74189	Phactr3	1429651_at
66859	Slc16a9	1429727_at
76183	Brunol6	1429790_at
67057	Yaf2	1429839_a_at
80982	9930013L23Rik	1429987_at
75906	4930589M24Rik	1430066_at
67155	Smarca2	1430526_a_at
238130	Dock4	1431114_at
66435	Ugcgl2	1431602_a_at
20408	Sh3gl3	1432103_a_at
70747	Tspan2	1432417_a_at
102941	B630019K06Rik	1433452_at
237253	Lrp11	1433536_at
101490	Inpp5f	1433542_at , 1447757_x_at
231290	Slc10a4	1433578_at
72685	Dnajc6	1433596_at
213469	Lgi3	1433667_at
223726	Mpped1	1433701_at
29859	Sult4a1	1433714_at
110920	Stch	1433772_at
268860	Abat	1433855_at
326618	Tpm4	1433883_at
320158	Zmat4	1433959_at
329165	Abi2	1433985_at , 1436984_at
319713	Ablim3	1434013_at
268709	BC055107	1434202_a_at
244668	Sipa1l2	1434261_at
320150	Zdhhc17	1434397_at
238266	Syt16	1434429_at
80976	Syt13	1434470_at
108116	Slco3a1	1434537_at
320705	B230209C24Rik	1434590_at
105827	Amigo2	1434601_at
208439	Klhl29	1434639_at
15227	Foxf1a	1434939_at
13400	Dmpk	1434944_at
269774	Aak1	1435038_s_at
239857	Cadm2	1435146_s_at
235283	Gramd1b	1435229_at
100710	Pds5b	1435242_at
14617	Gja9	1435297_at
218440	6430502M16Rik	1435307_at
15566	Htr7	1435332_at
239606	Slc2a13	1435387_at
98970	Fibcd1	1435482_at
68729	Trim37	1435604_at
67468	LOC676546 /// Mmd	1435645_at
14802	Gria4 /// LOC100044208	1435722_at , 1440891_at
244723	Olfm2	1435790_at
12540	Cdc42 /// LOC664922	1435807_at
246104	Rhbdl3	1435941_at
242662	Rims3	1435971_at
12217	Bsn	1436123_at
245537	2900075N08Rik	1436135_at
71069	Stox2	1436166_at
77220	C030003D03Rik	1436304_at
65973	Asph	1436455_at
226250	Afap1l2	1436870_s_at , 1455833_at
225518	Prdm6	1436962_at
271711	Tmem169	1437083_at
241568	Lrrc4c	1437201_at
14362	Fzd1	1437284_at
235402	Lingo1	1437386_at
12193	Zfp36l2	1437626_at
225655	Slmo1	1437707_at
18754	Prkce	1437861_s_at
243621	Iqsec3	1437912_at
13839	Epha5	1437920_at , 1444690_at
218544	Sgtb	1437977_at , 1451529_at
269643	Ppp2r2c	1438054_x_at
320492	A830018L16Rik	1438213_at
231014	9330182L06Rik	1438324_at
319901	Dsel	1438407_at
216233	Socs2	1438470_at , 1449109_at
16492	Kcna4	1438613_at
18708	Pik3r1	1438682_at
22690	Zfp28	1439504_s_at
223435	Trio	1439552_at
20667	Sox12	1439754_at
12326	Camk4	1439843_at
381979	Brsk1	1439892_at
328234	Rnf182	1440086_at
12395	Runx1t1	1440310_at
13176	Dcc	1440487_at
241656	Pak7	1440981_at , 1446159_at , 1455847_at
20742	Spnb2	1441507_at , 1444089_at
242523	Dmrta1	1441579_at
241638	Prosapip1	1441963_at
53318	Pdlim3	1443299_at
109676	Ank2	1444023_at
18187	Nrp2	1447343_at
70564	5730469M10Rik	1447774_x_at , 1452716_at
28081	D11Wsu99e /// LOC100039730 /// LOC100045865	1447785_x_at
70240	2700038N03Rik	1447822_x_at
67602	Necap1	1448106_at
64010	LOC100048168 /// Sav1	1448204_at
59049	Slc22a17	1448209_a_at
18549	Pcsk2	1448312_at
20713	Serpini1	1448443_at
20255	Scg3	1448628_at
22193	LOC100047012	1448671_at
19659	LOC100045055 /// Rbp1	1448754_at
19252	Dusp1	1448830_at
18574	Pde1b	1449420_at
56527	Mast1	1449423_at
14226	Fkbp1b	1449429_at
18740	Pitx1	1449488_at
22253	Unc5c	1449522_at
16511	Kcnh2 /// LOC100047076	1449544_a_at
73710	LOC627110 /// LOC631582 /// Tubb2b	1449682_s_at , 1449683_x_at
64706	Scube1	1449850_at
170826	Ppargc1b	1449945_at
12161	Bmp6	1450759_at
12798	Cnn2	1450981_at
76477	Pcolce2	1451527_at
77889	Lbh /// LOC100048380	1451629_at
211739	Vstm2	1452065_at
56332	Amotl2	1452387_a_at
70546	Zdhhc2	1452654_at , 1452656_at
76338	Rab2b	1452668_x_at
233280	Nipa1	1452763_at
15568	Elavl1	1452858_at
68283	9530077C05Rik	1452963_at
73242	2610110G12Rik	1452979_at
57246	Tbx20	1453351_at
77296	9430073N08Rik	1453496_at
72125	2600011E07Rik	1454051_at
16008	Igfbp2	1454159_a_at
235180	Fez1	1454674_at
319415	Apba3 /// Hs3st5	1454720_at
76898	B3gat1	1454821_at
320183	Msrb3	1454997_at
54393	Gabbr1	1455021_at
100737	Dcun1d4	1455079_at
14634	Gli3	1455154_at
319998	A230078I05Rik	1455192_at
26381	Esrrg	1455267_at
216964	Trp53i13	1455315_at
194237	BC057371	1455378_at
268932	Caskin1	1455397_at
76156	6330503C03Rik	1455421_x_at
56410	Cbln3	1455445_at
64009	Syne1	1455493_at
12837	Col8a1	1455627_at
20449	St8sia1	1455695_at
233071	Snx26	1455701_at
327900	Ubtd2	1455862_at
211147	AK162044	1455947_at
55963	Slc1a4	1456003_a_at
58194	Sh3kbp1	1456261_at , 1460337_at
12296	Cacnb2	1456401_at
26874	Abcd2	1456812_at
237553	Trhde	1457156_at
233335	Dmn	1457275_at
13822	Epb4.1l2	1459619_at
52389	Gpr123	1459750_s_at
20538	Slc6a2	1460129_at
56526	2012-09-07	1460286_at
319807	3110047P20Rik	1460482_at
360213	Trim46	1460568_at
19730	Ralgds	1460634_at
13593	Ebf3	1460666_a_at
M00803[E2F]:
-----------------------------------
p-value = 3.81E-7
Frequency = 0.45490715
Frequency ratio = 1.2491409
Gene ID	Gene Symbol	Probe ID
18946	Pnliprp1	1415777_at
12653	Chgb	1415885_at
20528	Slc2a4	1415958_at
17118	Marcks	1415971_at , 1415973_at , 1437034_x_at
18417	Cldn11	1416003_at
16007	Cyr61	1416039_x_at , 1438133_a_at , 1442340_x_at
56421	Pfkp	1416069_at
20974	Syngr3	1416098_at
18197	Nsg2	1416107_at , 1456685_at
50793	Orc3l	1416116_at
12581	Cdkn2d /// LOC100043858	1416253_at
18242	Oat	1416452_at
11841	Arf2	1416458_at
74194	Rnd3	1416700_at , 1416701_at
52857	Gramd1a	1416708_a_at
20648	Snta1	1416825_at
14451	Gas1	1416855_at
14219	Ctgf	1416953_at
16593	Klc1	1417005_at
19317	Qk	1417073_a_at
52357	Wwc2	1417195_at , 1417196_s_at , 1448611_at
54725	Cadm1	1417376_a_at , 1417377_at , 1417378_at
12069	Bex2	1417388_at
58243	Nap1l5	1417411_at
24050	2012-09-04	1417414_at , 1444778_at
12585	Cdr2	1417430_at
20420	Shd	1417486_at
18167	Npy2r	1417489_at
19337	Rab33a	1417529_at
11614	Nr0b1	1417760_at
29869	Ulk2	1417846_at , 1417847_at
14199	Fhl1	1417872_at
66208	Nenf	1417879_at
17762	Mapt	1417885_at
20604	Sst	1417954_at
66214	1190002H23Rik	1418003_at , 1438511_a_at
12632	Cfl2	1418066_at , 1418067_at
80515	A030009H04Rik	1418100_at , 1448952_at
57340	Jph3	1418161_at
226180	LOC100047943	1418178_at , 1448991_a_at , 1448992_at
14238	Foxf2	1418220_at
16950	Loxl3	1418269_at
16510	Kcnh1	1418414_at , 1435994_at
22360	Nrsn1	1418588_at
20583	Snai2	1418673_at , 1447643_x_at
11474	Actn3	1418677_at
19283	Ptprz1	1418690_at , 1427019_at , 1452284_at
57816	LOC100047138 /// Tesc	1418743_a_at , 1418744_s_at
11514	Adcy8	1418754_at
268534	Sntg2	1418789_at
23937	Mab21l2	1418934_at
109648	Npy	1419127_at
57780	Fxyd7	1419200_at
13388	Dll1	1419204_at
17768	Mthfd2	1419253_at
20355	Sema4f	1419328_at , 1439768_x_at
17196	Mbp	1419646_a_at , 1436201_x_at , 1454651_x_at
235320	Zbtb16	1419874_x_at
226255	Atrnl1	1419922_s_at
13447	Doc2b	1420667_at
21892	Tll1	1420753_at
14605	Tsc22d3	1420772_a_at
18183	Nrg3	1421017_at
14681	Gnao1	1421152_a_at
14313	Fst	1421365_at , 1434458_at
53626	Insm1	1421399_at , 1455865_at
15569	Elavl2	1421881_a_at , 1421882_a_at , 1421883_at
24056	Sh3bp5	1421923_at
14800	Gria2	1421970_a_at , 1434146_at
64085	Clstn2	1422158_at
18121	Nog	1422300_at
18213	LOC100047606 /// Ntrk3	1422329_a_at
14658	Glrb	1422504_at , 1459850_x_at
83766	Actl6b	1422564_at
19339	Rab3a	1422589_at , 1459980_x_at
11777	Ap3s1	1422593_at
22419	Wnt5b	1422602_a_at , 1439373_x_at
58200	Ppp1r1a	1422605_at
19207	Ptch2	1422655_at , 1457256_x_at
65099	Irak1bp1	1422683_at , 1431771_a_at
14221	Fjx1	1422733_at , 1450728_at
54371	Chst2	1422758_at
16508	Kcnd2	1422834_at , 1422835_at , 1450773_at
15364	Hmga2	1422851_at
12817	Col13a1	1422866_at
15423	Hoxc4	1422870_at
18196	Nsg1	1423056_at
76498	Paqr4	1423101_at
17957	Napb	1423172_at , 1423173_at , 1427470_s_at , 1450888_at
54712	Plxnc1	1423213_at , 1450905_at
15904	Id4 /// LOC100045546	1423259_at , 1450928_at
12404	Cbln1 /// LOC100046314	1423286_at , 1423287_at
14545	Gdap1	1423328_at , 1450940_at
64051	Sv2a	1423406_at
56195	Ptbp2	1423471_at
18111	Nnat	1423506_a_at
54003	Nell2	1423561_at
18483	Palm	1423967_at
233878	Sez6l2	1423983_at , 1434641_x_at
72480	Tspyl4	1424029_at
245877	Mtap7d1	1424040_at
83603	Elovl4	1424306_at
94249	Slc24a3	1424308_at
225362	Reep2	1424386_at
52822	Rufy3	1424403_a_at , 1442786_s_at , 1455027_at
54126	Arhgef7	1424482_at
106957	Slc39a6	1424674_at , 1424675_at
380684	LOC100045304 /// Nefh	1424847_at
16531	Kcnma1	1424848_at , 1425987_a_at
228858	Gdap1l1	1424935_at
73182	3110045G13Rik	1425267_a_at
230162	Zfp189	1425287_at
21888	Tle4	1425650_at , 1450853_at
14357	Dtx1	1425822_a_at
213760	Prepl	1426345_at
77590	4631426J05Rik	1426514_at , 1452092_at
56177	Olfm1	1426562_a_at
234593	Ndrg4	1426615_s_at , 1436188_a_at
243771	Parp12	1426774_at
23945	Mgll	1426785_s_at , 1450391_a_at
117606	Boc	1426869_at
108013	Brunol4 /// LOC100044908	1426929_at , 1426930_at , 1452240_at
98711	Rdh10	1426968_a_at , 1460632_at
18619	Penk1	1427038_at
75778	Them4	1427055_at
70083	Metrn	1427101_at
216613	Ccdc85a	1427157_at
11784	Apba2	1427288_at
75141	Rasd2	1427344_s_at
226922	Kcnq5	1427426_at , 1441071_at , 1457587_at
20192	Ryr3	1427427_at
18028	Nfib	1427680_a_at , 1434101_at , 1454834_at
72190	2510009E07Rik	1428097_at
69354	Slc38a4	1428111_at
70762	Dclk2	1428222_at
73991	Spg3a	1428260_at , 1452711_at
74002	Psd2	1428268_at
67917	Zcchc3	1428401_at , 1428402_at
20965	Syn2	1428460_at , 1435511_at , 1449030_at , 1460230_at
109711	Actn1	1428585_at
76484	Kndc1	1428599_at
76157	Slc35d3	1428642_at
235380	Dmxl2	1428749_at
19206	Ptch1	1428853_at
11517	Adcyap1r1	1429022_at
67278	1500031I19Rik /// 2900092E17Rik	1429113_at
72147	Zbtb46	1429168_at , 1454884_at
73230	Bmper	1429273_at
75939	4930579G24Rik	1429364_at
223527	Eny2	1429410_at , 1456961_at
73032	Ttc9b	1429416_at
78923	4833446K15Rik	1429417_at
71865	Fbxo30	1429441_at , 1436550_at , 1453136_at
373864	Col27a1	1429549_at
269629	Lhfpl3	1429592_at , 1433990_at
74189	Phactr3	1429651_at
75409	Slitrk5	1429718_at
76183	Brunol6	1429790_at
67057	Yaf2	1429839_a_at
75906	4930589M24Rik	1430066_at
50876	Tmod2	1430153_at , 1431326_a_at
67155	Smarca2	1430526_a_at
238130	Dock4	1431114_at
20408	Sh3gl3	1432103_a_at
70747	Tspan2	1432417_a_at
102941	B630019K06Rik	1433452_at
16980	Lrrn2	1433469_at
110886	Gabra5	1433602_at
218639	Arl15	1433642_at , 1438473_at
70834	Spag9	1433648_at
223726	Mpped1	1433701_at
29859	Sult4a1	1433714_at
326618	Tpm4	1433883_at
11941	Atp2b2	1433888_at
67554	AV025504	1433898_at
329165	Abi2	1433985_at , 1436984_at
270162	Elmod1	1434083_a_at
244668	Sipa1l2	1434261_at
320150	Zdhhc17	1434397_at
238266	Syt16	1434429_at
242819	Gm440	1434456_at
80976	Syt13	1434470_at
320705	B230209C24Rik	1434590_at
105827	Amigo2	1434601_at
208439	Klhl29	1434639_at
228777	Nrsn2	1434640_at
72244	1600014C10Rik	1434715_at
18205	Ntf3	1434802_s_at , 1450803_at
15227	Foxf1a	1434939_at
16570	Kif3c	1434947_at
407786	Taf9b	1434960_at , 1447829_x_at
68955	1500001A10Rik	1435062_at
330695	Ctxn1	1435083_at
100710	Pds5b	1435242_at
14617	Gja9	1435297_at
218440	6430502M16Rik	1435307_at
69754	Fbxo7	1435310_at , 1435311_s_at
15566	Htr7	1435332_at
52150	Kcnk6	1435342_at
240121	Fsd1	1435421_at
19092	Prkg2	1435460_at
98970	Fibcd1	1435482_at
68729	Trim37	1435604_at
67468	LOC676546 /// Mmd	1435645_at
56543	Kcnd3	1435720_at
12540	Cdc42 /// LOC664922	1435807_at
22359	Vldlr	1435893_at
246104	Rhbdl3	1435941_at
269037	Gm672 /// LOC100048138	1436047_at
269109	Dpp10 /// LOC100047231	1436087_at , 1436661_at
12217	Bsn	1436123_at
245537	2900075N08Rik	1436135_at
71069	Stox2	1436166_at
235505	Cd109	1436346_at
211383	9430069J07Rik	1436407_at
65973	Asph	1436455_at
226250	Afap1l2	1436870_s_at , 1455833_at
11977	Atp7a	1436921_at
70911	Phyhipl	1437062_s_at
271711	Tmem169	1437083_at
17172	Ascl1	1437086_at
73301	Ttc29	1437096_at
241568	Lrrc4c	1437201_at
140577	Ankrd6	1437217_at
68585	Rtn4	1437224_at
14362	Fzd1	1437284_at
382018	Unc13a	1437472_at
12193	Zfp36l2	1437626_at
225655	Slmo1	1437707_at
270160	Rab39	1437762_at
66797	Cntnap2	1437782_at
18754	Prkce	1437861_s_at
243621	Iqsec3	1437912_at
13839	Epha5	1437920_at , 1444690_at
218544	Sgtb	1437977_at , 1451529_at
269643	Ppp2r2c	1438054_x_at
22352	Vim	1438118_x_at , 1450641_at , 1456292_a_at
320492	A830018L16Rik	1438213_at
319901	Dsel	1438407_at
216233	Socs2	1438470_at , 1449109_at
18708	Pik3r1	1438682_at
22690	Zfp28	1439504_s_at
20667	Sox12	1439754_at
217648	Gm527	1439791_at
213262	Fstl5	1439904_at
328234	Rnf182	1440086_at
13617	Ednra	1440093_at
12395	Runx1t1	1440310_at
13176	Dcc	1440487_at
246313	Prokr2	1440564_at
209743	AF529169	1441258_at
216148	Shc2	1441356_at
319211	Nol4	1441447_at
20742	Spnb2	1441507_at , 1444089_at
233271	Luzp2	1441913_at
240058	Cpne5 /// LOC100048828	1442166_at
14048	Eya1	1443117_at , 1457424_at
108073	Grm7	1443119_at
94090	Trim9	1443989_at
109676	Ank2	1444023_at
13637	Efna2	1444606_at
21417	Zeb1	1446127_at
18187	Nrp2	1447343_at
268977	Ltbp1	1447547_at
70564	5730469M10Rik	1447774_x_at , 1452716_at
28081	D11Wsu99e /// LOC100039730 /// LOC100045865	1447785_x_at
64010	LOC100048168 /// Sav1	1448204_at
59049	Slc22a17	1448209_a_at
18549	Pcsk2	1448312_at
20713	Serpini1	1448443_at
22193	LOC100047012	1448671_at
19252	Dusp1	1448830_at
60597	Mapk8ip2	1449225_a_at
12010	B2m	1449289_a_at
65254	Dpysl5	1449290_at
14226	Fkbp1b	1449429_at
18740	Pitx1	1449488_at
22253	Unc5c	1449522_at
16511	Kcnh2 /// LOC100047076	1449544_a_at
73710	LOC627110 /// LOC631582 /// Tubb2b	1449682_s_at , 1449683_x_at
64706	Scube1	1449850_at
170826	Ppargc1b	1449945_at
14464	Gata5	1450126_at
12563	Cdh6	1450288_at
24012	Rgs7	1450659_at
56370	Tagln3	1450683_at
84652	Drctnnb1a	1450724_at
12161	Bmp6	1450759_at
12798	Cnn2	1450981_at
22066	Trpc4	1451033_a_at
20964	Syn1	1451484_a_at
76477	Pcolce2	1451527_at
110834	Chrna3	1452010_at , 1455931_at
211739	Vstm2	1452065_at
65115	Bean	1452451_at
70546	Zdhhc2	1452654_at , 1452656_at
233280	Nipa1	1452763_at
76980	3110006E14Rik	1452779_at
52837	Txndc13	1453120_at
57246	Tbx20	1453351_at
27364	Srr	1453421_at
72125	2600011E07Rik	1454051_at
24136	Zeb2	1454200_at
209837	Slc38a5	1454622_at
235180	Fez1	1454674_at
319415	Apba3 /// Hs3st5	1454720_at
76820	D12Ertd553e	1454806_at
76898	B3gat1	1454821_at
54393	Gabbr1	1455021_at
12709	Ckb	1455106_a_at
243339	Tmem130	1455148_at
14634	Gli3	1455154_at
319998	A230078I05Rik	1455192_at
12564	Cdh8	1455365_at
194237	BC057371	1455378_at
76156	6330503C03Rik	1455421_x_at
56410	Cbln3	1455445_at
20449	St8sia1	1455695_at
233071	Snx26	1455701_at
327900	Ubtd2	1455862_at
239405	Rspo2	1455893_at
12702	Socs3	1455899_x_at , 1456212_x_at
211147	AK162044	1455947_at
215821	D10Bwg1379e	1455995_at
55963	Slc1a4	1456003_a_at
58194	Sh3kbp1	1456261_at , 1460337_at
12296	Cacnb2	1456401_at
210027	Slc35f3	1456764_at
192734	AI646023	1456878_at
329274	A230106N23Rik	1457112_at
237553	Trhde	1457156_at
233335	Dmn	1457275_at
17760	Mtap6	1457316_at
208846	Daam1	1458662_at
13822	Epb4.1l2	1459619_at
52389	Gpr123	1459750_s_at
20538	Slc6a2	1460129_at
56526	2012-09-07	1460286_at
319807	3110047P20Rik	1460482_at
360213	Trim46	1460568_at
245049	Myrip	1460601_at
19730	Ralgds	1460634_at
13593	Ebf3	1460666_a_at
M00644[LBP-1]:
-----------------------------------
p-value = 8.44E-6
Frequency = 0.30901858
Frequency ratio = 1.2408197
Gene ID	Gene Symbol	Probe ID
18946	Pnliprp1	1415777_at
20528	Slc2a4	1415958_at
56421	Pfkp	1416069_at
18197	Nsg2	1416107_at , 1456685_at
54326	Elovl2	1416444_at
18242	Oat	1416452_at
19275	Ptprn	1416588_at
192166	Sardh	1416662_at , 1448426_at
19085	Prkar1b	1416753_at , 1440133_x_at
15484	Hsd11b2	1416761_at
14451	Gas1	1416855_at
56734	Tulp2	1417276_at
58243	Nap1l5	1417411_at
24050	2012-09-04	1417414_at , 1444778_at
14261	Fmo1	1417429_at
20420	Shd	1417486_at
18167	Npy2r	1417489_at
19337	Rab33a	1417529_at
14089	Fap	1417552_at
20618	Sncg	1417788_at
55985	Cxcl13	1417851_at
14199	Fhl1	1417872_at
19711	Resp18	1417988_at
13628	Eef1a2	1418062_at
226180	LOC100047943	1418178_at , 1448991_a_at , 1448992_at
14238	Foxf2	1418220_at
268859	A2bp1	1418314_a_at , 1455358_at
109594	Lmo1	1418478_at
24084	Tekt2	1418484_at
13592	Ebf2	1418494_at
22360	Nrsn1	1418588_at
20583	Snai2	1418673_at , 1447643_x_at
57816	LOC100047138 /// Tesc	1418743_a_at , 1418744_s_at
14563	Gdf5	1419139_at
57780	Fxyd7	1419200_at
16852	Lgals1	1419573_a_at , 1455439_a_at
17196	Mbp	1419646_a_at , 1436201_x_at , 1454651_x_at
235320	Zbtb16	1419874_x_at
20346	LOC100044161 /// Sema3a	1420416_at , 1449865_at
21892	Tll1	1420753_at
14605	Tsc22d3	1420772_a_at
18767	Pkia	1420858_at
18768	Pkib	1421137_a_at
57754	Cend1	1421349_x_at , 1451235_at
27274	Zfp354b	1421379_at
57908	Zfp318	1421479_at
15569	Elavl2	1421881_a_at , 1421882_a_at , 1421883_at
14658	Glrb	1422504_at , 1459850_x_at
18040	Nefm	1422520_at , 1457015_at
19132	Prph	1422530_at
12372	Casq1	1422598_at
53870	Cntn6	1422649_at
65099	Irak1bp1	1422683_at , 1431771_a_at
20897	Stra6	1422723_at
17932	Myt1	1422773_at
67405	Nts	1422860_at
30953	Schip1	1423025_a_at
18196	Nsg1	1423056_at
56839	Lgi1 /// LOC100042529 /// LOC100045669	1423183_at , 1435851_at
54712	Plxnc1	1423213_at , 1450905_at
12404	Cbln1 /// LOC100046314	1423286_at , 1423287_at
18111	Nnat	1423506_a_at
18483	Palm	1423967_at
72480	Tspyl4	1424029_at
225362	Reep2	1424386_at
224938	Pja2	1424442_a_at , 1434383_at
225642	Grp	1424525_at
106957	Slc39a6	1424674_at , 1424675_at
75600	Calml4	1424713_at
16531	Kcnma1	1424848_at , 1425987_a_at
228858	Gdap1l1	1424935_at
73094	Sgip1	1425181_at , 1431300_at
18823	Plp1	1425468_at
56508	Rapgef4	1425518_at
14357	Dtx1	1425822_a_at
19662	LOC100047573 /// Rbp4	1426225_at
243771	Parp12	1426774_at
225849	Ppp2r5b	1426811_at
18619	Penk1	1427038_at
70083	Metrn	1427101_at
102595	Plekhq1	1427103_at
216613	Ccdc85a	1427157_at
17879	Myh1	1427520_a_at , 1427868_x_at
76965	Slitrk1	1428089_at
73991	Spg3a	1428260_at , 1452711_at
78830	Slc25a12	1428440_at
76157	Slc35d3	1428642_at
22353	Vip	1428664_at
67278	1500031I19Rik /// 2900092E17Rik	1429113_at
71436	Flrt3 /// LOC100048721	1429310_at , 1453102_at
78923	4833446K15Rik	1429417_at
269629	Lhfpl3	1429592_at , 1433990_at
74189	Phactr3	1429651_at
66859	Slc16a9	1429727_at
76183	Brunol6	1429790_at
75906	4930589M24Rik	1430066_at
50876	Tmod2	1430153_at , 1431326_a_at
11519	Add2	1431076_at , 1435287_at
238130	Dock4	1431114_at
66435	Ugcgl2	1431602_a_at
75770	Brsk2	1431826_a_at
101490	Inpp5f	1433542_at , 1447757_x_at
231290	Slc10a4	1433578_at
228942	Cbln4	1433607_at
319642	Rab9b	1433791_at
326618	Tpm4	1433883_at
20979	Syt1	1433884_at
432442	Akap7	1433905_at
11864	Arnt2	1434028_at
270162	Elmod1	1434083_a_at
99633	LOC100048050 /// Lphn2	1434111_at , 1434112_at
208439	Klhl29	1434639_at
228777	Nrsn2	1434640_at
216028	Lrrtm3	1434759_at , 1434760_at , 1440112_at
140723	Cacng5	1434785_at
98660	Atp1a2	1434893_at
13400	Dmpk	1434944_at
269774	Aak1	1435038_s_at
330695	Ctxn1	1435083_at
20262	Stmn3	1435113_x_at , 1460181_at
235283	Gramd1b	1435229_at
14799	Gria1	1435239_at , 1448972_at
100710	Pds5b	1435242_at
218440	6430502M16Rik	1435307_at
69754	Fbxo7	1435310_at , 1435311_s_at
52150	Kcnk6	1435342_at
239606	Slc2a13	1435387_at
214240	Disp2	1435404_at
68729	Trim37	1435604_at
67468	LOC676546 /// Mmd	1435645_at
56543	Kcnd3	1435720_at
22359	Vldlr	1435893_at
20272	Scn7a	1436043_at
12217	Bsn	1436123_at
12919	Crhbp	1436127_at
71069	Stox2	1436166_at
243912	Hspb6	1436332_at
19713	Ret	1436359_at
76217	Jakmip2	1436552_at
239318	Plcxd3	1436821_at
18072	Nhlh2	1436888_at
81907	Tmem108	1436916_at , 1454729_at
241568	Lrrc4c	1437201_at
243499	Lrrtm4	1437214_at
80334	Kcnip4	1437631_at
270160	Rab39	1437762_at
105859	Csdc2	1437841_x_at
13839	Epha5	1437920_at , 1444690_at
218544	Sgtb	1437977_at , 1451529_at
269643	Ppp2r2c	1438054_x_at
328949	LOC100044194 /// Mcc	1438081_at
16492	Kcna4	1438613_at
68952	1500016O10Rik	1438641_x_at
18708	Pik3r1	1438682_at
319984	Jph4	1439031_at
319387	Lphn3	1439313_at , 1447551_x_at , 1452819_at , 1460440_at
217648	Gm527	1439791_at
12326	Camk4	1439843_at
245527	Eda2r	1440085_at
66588	Cmpk	1440308_at
13497	Drp2	1440452_at
13176	Dcc	1440487_at
246313	Prokr2	1440564_at
13110	Cyp2j6	1440691_at
241656	Pak7	1440981_at , 1446159_at , 1455847_at
26877	B3galt1	1441396_at , 1455234_at , 1460509_at
20742	Spnb2	1441507_at , 1444089_at
233271	Luzp2	1441913_at
241638	Prosapip1	1441963_at
574403	EG574403	1442379_at
15234	Hgf	1442884_at
210108	D130043K22Rik	1443327_at
12647	LOC100040834	1443372_at
93886	Pcdhb15	1443421_s_at
94090	Trim9	1443989_at
14633	Gli2	1446086_s_at , 1459211_at
28081	D11Wsu99e /// LOC100039730 /// LOC100045865	1447785_x_at
70240	2700038N03Rik	1447822_x_at
59049	Slc22a17	1448209_a_at
18549	Pcsk2	1448312_at
70357	Kcnip1	1448459_at
60597	Mapk8ip2	1449225_a_at
17986	Ndph	1449251_at
18573	Pde1a	1449298_a_at
67295	LOC100044883 /// Rab3c	1449494_at
72865	Cxx1c	1450080_at
13048	Cutl2	1450181_at
56370	Tagln3	1450683_at
12161	Bmp6	1450759_at
15444	Hpca	1450930_at
22066	Trpc4	1451033_a_at
216739	Acsl6	1451257_at
231633	Tmem119	1451344_at
76477	Pcolce2	1451527_at
77889	Lbh /// LOC100048380	1451629_at
12310	Calca	1452004_at
110834	Chrna3	1452010_at , 1455931_at
56332	Amotl2	1452387_a_at
65115	Bean	1452451_at
76338	Rab2b	1452668_x_at
78755	4632404H22Rik	1452682_at
76980	3110006E14Rik	1452779_at
69772	Bdh2	1453011_at
13418	Dnajc1	1453372_at
27364	Srr	1453421_at
319415	Apba3 /// Hs3st5	1454720_at
243339	Tmem130	1455148_at
52906	Ahi1	1455177_at
23805	Apc2	1455231_s_at
268345	Kcnc2	1455258_at
216964	Trp53i13	1455315_at
17174	Masp1	1455346_at
70892	Ttll7	1455377_at
194237	BC057371	1455378_at
268932	Caskin1	1455397_at
59091	Jph2	1455404_at
76156	6330503C03Rik	1455421_x_at
64009	Syne1	1455493_at
12837	Col8a1	1455627_at
239405	Rspo2	1455893_at
55963	Slc1a4	1456003_a_at
12296	Cacnb2	1456401_at
26874	Abcd2	1456812_at
192734	AI646023	1456878_at
271849	Shc4	1457118_at
237553	Trhde	1457156_at
17760	Mtap6	1457316_at
239447	Colec10	1457871_at
71693	Colec11	1458345_s_at
214642	A430107O13Rik	1459878_a_at
237730	AI595406	1459881_at
320873	Cdh10	1460538_at
210417	Thsd7b	1460627_at
M00716[ZF5]:
-----------------------------------
p-value = 1.98E-8
Frequency = 0.397878
Frequency ratio = 1.244941
Gene ID	Gene Symbol	Probe ID
20983	Syt4	1415844_at , 1415845_at
20528	Slc2a4	1415958_at
17118	Marcks	1415971_at , 1415973_at , 1437034_x_at
16007	Cyr61	1416039_x_at , 1438133_a_at , 1442340_x_at
56421	Pfkp	1416069_at
50793	Orc3l	1416116_at
56772	Mllt11	1416313_at
52857	Gramd1a	1416708_a_at
19085	Prkar1b	1416753_at , 1440133_x_at
15484	Hsd11b2	1416761_at
14451	Gas1	1416855_at
11302	Aatk	1416936_at
16593	Klc1	1417005_at
19317	Qk	1417073_a_at
52357	Wwc2	1417195_at , 1417196_s_at , 1448611_at
54725	Cadm1	1417376_a_at , 1417377_at , 1417378_at
12069	Bex2	1417388_at
75646	Rai14	1417400_at
24050	2012-09-04	1417414_at , 1444778_at
12585	Cdr2	1417430_at
20420	Shd	1417486_at
19337	Rab33a	1417529_at
13116	Cyp46a1	1417709_at
11614	Nr0b1	1417760_at
20618	Sncg	1417788_at
29869	Ulk2	1417846_at , 1417847_at
14199	Fhl1	1417872_at
66208	Nenf	1417879_at
17762	Mapt	1417885_at
20604	Sst	1417954_at
13628	Eef1a2	1418062_at
12632	Cfl2	1418066_at , 1418067_at
80515	A030009H04Rik	1418100_at , 1448952_at
57340	Jph3	1418161_at
226180	LOC100047943	1418178_at , 1448991_a_at , 1448992_at
14238	Foxf2	1418220_at
16950	Loxl3	1418269_at
268859	A2bp1	1418314_a_at , 1455358_at
16510	Kcnh1	1418414_at , 1435994_at
22360	Nrsn1	1418588_at
20583	Snai2	1418673_at , 1447643_x_at
19283	Ptprz1	1418690_at , 1427019_at , 1452284_at
57816	LOC100047138 /// Tesc	1418743_a_at , 1418744_s_at
11514	Adcy8	1418754_at
268534	Sntg2	1418789_at
109648	Npy	1419127_at
13388	Dll1	1419204_at
17768	Mthfd2	1419253_at
17196	Mbp	1419646_a_at , 1436201_x_at , 1454651_x_at
235320	Zbtb16	1419874_x_at
226255	Atrnl1	1419922_s_at
12142	Prdm1	1420425_at
13447	Doc2b	1420667_at
18183	Nrg3	1421017_at
14681	Gnao1	1421152_a_at
14313	Fst	1421365_at , 1434458_at
53626	Insm1	1421399_at , 1455865_at
16180	Il1rap	1421844_at
24056	Sh3bp5	1421923_at
13838	Epha4	1421928_at , 1421929_at , 1429021_at , 1439757_s_at , 1456863_at
18121	Nog	1422300_at
19132	Prph	1422530_at
19339	Rab3a	1422589_at , 1459980_x_at
22419	Wnt5b	1422602_a_at , 1439373_x_at
19207	Ptch2	1422655_at , 1457256_x_at
65099	Irak1bp1	1422683_at , 1431771_a_at
14221	Fjx1	1422733_at , 1450728_at
54371	Chst2	1422758_at
27220	Cartpt	1422825_at
16508	Kcnd2	1422834_at , 1422835_at , 1450773_at
15364	Hmga2	1422851_at
15423	Hoxc4	1422870_at
16574	Kif5c	1422945_a_at , 1455266_at , 1457255_x_at
94224	Srd5a2	1422960_at
18196	Nsg1	1423056_at
76498	Paqr4	1423101_at
54712	Plxnc1	1423213_at , 1450905_at
15904	Id4 /// LOC100045546	1423259_at , 1450928_at
12404	Cbln1 /// LOC100046314	1423286_at , 1423287_at
13244	Degs1	1423346_at
56195	Ptbp2	1423471_at
18111	Nnat	1423506_a_at
114886	Cygb	1423630_at
12505	Cd44	1423760_at , 1434376_at
18483	Palm	1423967_at
233878	Sez6l2	1423983_at , 1434641_x_at
245877	Mtap7d1	1424040_at
83603	Elovl4	1424306_at
94249	Slc24a3	1424308_at
12348	Car11	1424379_at
225362	Reep2	1424386_at
54126	Arhgef7	1424482_at
225642	Grp	1424525_at
106957	Slc39a6	1424674_at , 1424675_at
380684	LOC100045304 /// Nefh	1424847_at
16531	Kcnma1	1424848_at , 1425987_a_at
70008	Ace2	1425102_a_at , 1425103_at , 1452138_a_at
73094	Sgip1	1425181_at , 1431300_at
73182	3110045G13Rik	1425267_a_at
21888	Tle4	1425650_at , 1450853_at
14357	Dtx1	1425822_a_at
232821	Ccdc106	1426097_a_at
56177	Olfm1	1426562_a_at
234593	Ndrg4	1426615_s_at , 1436188_a_at
243771	Parp12	1426774_at
23945	Mgll	1426785_s_at , 1450391_a_at
117606	Boc	1426869_at
98711	Rdh10	1426968_a_at , 1460632_at
18619	Penk1	1427038_at
75778	Them4	1427055_at
70083	Metrn	1427101_at
102595	Plekhq1	1427103_at
216613	Ccdc85a	1427157_at
11784	Apba2	1427288_at
75141	Rasd2	1427344_s_at
14805	Grik1	1427676_a_at
18028	Nfib	1427680_a_at , 1434101_at , 1454834_at
72190	2510009E07Rik	1428097_at
78267	Klhdc8b	1428221_at
70762	Dclk2	1428222_at
73991	Spg3a	1428260_at , 1452711_at
65256	Asb2	1428444_at
109711	Actn1	1428585_at
76157	Slc35d3	1428642_at
235380	Dmxl2	1428749_at
19206	Ptch1	1428853_at
11517	Adcyap1r1	1429022_at
67278	1500031I19Rik /// 2900092E17Rik	1429113_at
72147	Zbtb46	1429168_at , 1454884_at
73230	Bmper	1429273_at
71436	Flrt3 /// LOC100048721	1429310_at , 1453102_at
75939	4930579G24Rik	1429364_at
73032	Ttc9b	1429416_at
78923	4833446K15Rik	1429417_at
71865	Fbxo30	1429441_at , 1436550_at , 1453136_at
373864	Col27a1	1429549_at
75409	Slitrk5	1429718_at
76183	Brunol6	1429790_at
67057	Yaf2	1429839_a_at
80982	9930013L23Rik	1429987_at
75906	4930589M24Rik	1430066_at
50876	Tmod2	1430153_at , 1431326_a_at
67155	Smarca2	1430526_a_at
20408	Sh3gl3	1432103_a_at
16980	Lrrn2	1433469_at
110886	Gabra5	1433602_at
213469	Lgi3	1433667_at
223726	Mpped1	1433701_at
29859	Sult4a1	1433714_at
326618	Tpm4	1433883_at
67554	AV025504	1433898_at
329165	Abi2	1433985_at , 1436984_at
244668	Sipa1l2	1434261_at
320150	Zdhhc17	1434397_at
238266	Syt16	1434429_at
80976	Syt13	1434470_at
217265	Abca5	1434474_at
320705	B230209C24Rik	1434590_at
105827	Amigo2	1434601_at
208439	Klhl29	1434639_at
17101	Lyst	1434674_at
72244	1600014C10Rik	1434715_at
140723	Cacng5	1434785_at
18205	Ntf3	1434802_s_at , 1450803_at
15227	Foxf1a	1434939_at
16570	Kif3c	1434947_at
407786	Taf9b	1434960_at , 1447829_x_at
269774	Aak1	1435038_s_at
68955	1500001A10Rik	1435062_at
330695	Ctxn1	1435083_at
239857	Cadm2	1435146_s_at
235283	Gramd1b	1435229_at
100710	Pds5b	1435242_at
14617	Gja9	1435297_at
218440	6430502M16Rik	1435307_at
69754	Fbxo7	1435310_at , 1435311_s_at
15566	Htr7	1435332_at
240121	Fsd1	1435421_at
19092	Prkg2	1435460_at
67468	LOC676546 /// Mmd	1435645_at
12540	Cdc42 /// LOC664922	1435807_at
22359	Vldlr	1435893_at
246104	Rhbdl3	1435941_at
242662	Rims3	1435971_at
269109	Dpp10 /// LOC100047231	1436087_at , 1436661_at
12217	Bsn	1436123_at
71069	Stox2	1436166_at
243912	Hspb6	1436332_at
235505	Cd109	1436346_at
19713	Ret	1436359_at
211383	9430069J07Rik	1436407_at
226250	Afap1l2	1436870_s_at , 1455833_at
11977	Atp7a	1436921_at
225518	Prdm6	1436962_at
70911	Phyhipl	1437062_s_at
17172	Ascl1	1437086_at
73301	Ttc29	1437096_at
68585	Rtn4	1437224_at
14362	Fzd1	1437284_at
382018	Unc13a	1437472_at
12193	Zfp36l2	1437626_at
225655	Slmo1	1437707_at
270160	Rab39	1437762_at
18754	Prkce	1437861_s_at
13839	Epha5	1437920_at , 1444690_at
269643	Ppp2r2c	1438054_x_at
320492	A830018L16Rik	1438213_at
231014	9330182L06Rik	1438324_at
216233	Socs2	1438470_at , 1449109_at
18708	Pik3r1	1438682_at
22690	Zfp28	1439504_s_at
20667	Sox12	1439754_at
217648	Gm527	1439791_at
12326	Camk4	1439843_at
328234	Rnf182	1440086_at
13617	Ednra	1440093_at
58227	9630031F12Rik	1440200_at
66588	Cmpk	1440308_at
12395	Runx1t1	1440310_at
13176	Dcc	1440487_at
246313	Prokr2	1440564_at
269959	Adamtsl3	1440668_at
209743	AF529169	1441258_at
216148	Shc2	1441356_at
319211	Nol4	1441447_at
20742	Spnb2	1441507_at , 1444089_at
233271	Luzp2	1441913_at
240058	Cpne5 /// LOC100048828	1442166_at
16975	Lrp8	1442347_at
108073	Grm7	1443119_at
53318	Pdlim3	1443299_at
109676	Ank2	1444023_at
13637	Efna2	1444606_at
21417	Zeb1	1446127_at
268977	Ltbp1	1447547_at
59049	Slc22a17	1448209_a_at
20255	Scg3	1448628_at
22193	LOC100047012	1448671_at
19252	Dusp1	1448830_at
60597	Mapk8ip2	1449225_a_at
65254	Dpysl5	1449290_at
18574	Pde1b	1449420_at
18740	Pitx1	1449488_at
22253	Unc5c	1449522_at
16511	Kcnh2 /// LOC100047076	1449544_a_at
73710	LOC627110 /// LOC631582 /// Tubb2b	1449682_s_at , 1449683_x_at
64706	Scube1	1449850_at
14464	Gata5	1450126_at
12161	Bmp6	1450759_at
22066	Trpc4	1451033_a_at
20964	Syn1	1451484_a_at
76477	Pcolce2	1451527_at
110834	Chrna3	1452010_at , 1455931_at
211739	Vstm2	1452065_at
56332	Amotl2	1452387_a_at
65115	Bean	1452451_at
70546	Zdhhc2	1452654_at , 1452656_at
76338	Rab2b	1452668_x_at
76980	3110006E14Rik	1452779_at
15568	Elavl1	1452858_at
13418	Dnajc1	1453372_at
27364	Srr	1453421_at
77296	9430073N08Rik	1453496_at
235180	Fez1	1454674_at
76820	D12Ertd553e	1454806_at
76898	B3gat1	1454821_at
320183	Msrb3	1454997_at
54393	Gabbr1	1455021_at
243339	Tmem130	1455148_at
14634	Gli3	1455154_at
319998	A230078I05Rik	1455192_at
268345	Kcnc2	1455258_at
216964	Trp53i13	1455315_at
70892	Ttll7	1455377_at
194237	BC057371	1455378_at
268932	Caskin1	1455397_at
76156	6330503C03Rik	1455421_x_at
56410	Cbln3	1455445_at
20449	St8sia1	1455695_at
233071	Snx26	1455701_at
327900	Ubtd2	1455862_at
12702	Socs3	1455899_x_at , 1456212_x_at
211147	AK162044	1455947_at
55963	Slc1a4	1456003_a_at
58194	Sh3kbp1	1456261_at , 1460337_at
12296	Cacnb2	1456401_at
210027	Slc35f3	1456764_at
192734	AI646023	1456878_at
237553	Trhde	1457156_at
18186	Nrp1	1457198_at
233335	Dmn	1457275_at
14806	Grik2	1457683_at
208846	Daam1	1458662_at
13822	Epb4.1l2	1459619_at
52389	Gpr123	1459750_s_at
20538	Slc6a2	1460129_at
56526	2012-09-07	1460286_at
245049	Myrip	1460601_at
19730	Ralgds	1460634_at
13593	Ebf3	1460666_a_at
M00277[Lmo2_complex]:
-----------------------------------
p-value = 1.54E-6
Frequency = 0.19363396
Frequency ratio = 1.4429065
Gene ID	Gene Symbol	Probe ID
20983	Syt4	1415844_at , 1415845_at
12653	Chgb	1415885_at
20528	Slc2a4	1415958_at
56421	Pfkp	1416069_at
18197	Nsg2	1416107_at , 1456685_at
52857	Gramd1a	1416708_a_at
15484	Hsd11b2	1416761_at
11302	Aatk	1416936_at
16593	Klc1	1417005_at
19317	Qk	1417073_a_at
20420	Shd	1417486_at
29869	Ulk2	1417846_at , 1417847_at
57340	Jph3	1418161_at
15561	Htr3a	1418268_at
268859	A2bp1	1418314_a_at , 1455358_at
18654	Pgf	1418471_at
109594	Lmo1	1418478_at
24084	Tekt2	1418484_at
57816	LOC100047138 /// Tesc	1418743_a_at , 1418744_s_at
11514	Adcy8	1418754_at
109648	Npy	1419127_at
14563	Gdf5	1419139_at
17768	Mthfd2	1419253_at
20355	Sema4f	1419328_at , 1439768_x_at
17196	Mbp	1419646_a_at , 1436201_x_at , 1454651_x_at
18049	Ngfb	1419675_at
226255	Atrnl1	1419922_s_at
12142	Prdm1	1420425_at
18767	Pkia	1420858_at
14402	Gabrb3	1421190_at , 1435021_at
13838	Epha4	1421928_at , 1421929_at , 1429021_at , 1439757_s_at , 1456863_at
12372	Casq1	1422598_at
22419	Wnt5b	1422602_a_at , 1439373_x_at
17932	Myt1	1422773_at
67405	Nts	1422860_at
15423	Hoxc4	1422870_at
94224	Srd5a2	1422960_at
18196	Nsg1	1423056_at
17957	Napb	1423172_at , 1423173_at , 1427470_s_at , 1450888_at
12505	Cd44	1423760_at , 1434376_at
233878	Sez6l2	1423983_at , 1434641_x_at
83603	Elovl4	1424306_at
225362	Reep2	1424386_at
52822	Rufy3	1424403_a_at , 1442786_s_at , 1455027_at
224938	Pja2	1424442_a_at , 1434383_at
225642	Grp	1424525_at
75600	Calml4	1424713_at
380684	LOC100045304 /// Nefh	1424847_at
228858	Gdap1l1	1424935_at
73094	Sgip1	1425181_at , 1431300_at
56508	Rapgef4	1425518_at
229759	Olfm3	1425898_x_at , 1452090_a_at
71733	Susd2	1426511_at
234593	Ndrg4	1426615_s_at , 1436188_a_at
23945	Mgll	1426785_s_at , 1450391_a_at
75778	Them4	1427055_at
70083	Metrn	1427101_at
67917	Zcchc3	1428401_at , 1428402_at
20965	Syn2	1428460_at , 1435511_at , 1449030_at , 1460230_at
68947	Chst8	1428977_at
71436	Flrt3 /// LOC100048721	1429310_at , 1453102_at
78923	4833446K15Rik	1429417_at
71865	Fbxo30	1429441_at , 1436550_at , 1453136_at
269629	Lhfpl3	1429592_at , 1433990_at
66859	Slc16a9	1429727_at
75906	4930589M24Rik	1430066_at
75770	Brsk2	1431826_a_at
16980	Lrrn2	1433469_at
231290	Slc10a4	1433578_at
228942	Cbln4	1433607_at
218639	Arl15	1433642_at , 1438473_at
29859	Sult4a1	1433714_at
268860	Abat	1433855_at
320158	Zmat4	1433959_at
270162	Elmod1	1434083_a_at
238266	Syt16	1434429_at
208439	Klhl29	1434639_at
228777	Nrsn2	1434640_at
13400	Dmpk	1434944_at
235283	Gramd1b	1435229_at
14617	Gja9	1435297_at
69754	Fbxo7	1435310_at , 1435311_s_at
214240	Disp2	1435404_at
68729	Trim37	1435604_at
320111	LOC100044807 /// Prr18	1435642_at
244723	Olfm2	1435790_at
12217	Bsn	1436123_at
12919	Crhbp	1436127_at
245537	2900075N08Rik	1436135_at
71069	Stox2	1436166_at
271711	Tmem169	1437083_at
140577	Ankrd6	1437217_at
18947	Pnliprp2	1437438_x_at , 1448186_at
218544	Sgtb	1437977_at , 1451529_at
269643	Ppp2r2c	1438054_x_at
328949	LOC100044194 /// Mcc	1438081_at
68952	1500016O10Rik	1438641_x_at
213262	Fstl5	1439904_at
13497	Drp2	1440452_at
246313	Prokr2	1440564_at
209743	AF529169	1441258_at
216148	Shc2	1441356_at
20742	Spnb2	1441507_at , 1444089_at
11677	Plcl1	1445723_at
14633	Gli2	1446086_s_at , 1459211_at
21417	Zeb1	1446127_at
12843	Col1a2	1446326_at , 1450857_a_at
13166	Dbh	1447592_at , 1450670_at
70240	2700038N03Rik	1447822_x_at
12386	Ctnna2	1448895_a_at
17986	Ndph	1449251_at
67295	LOC100044883 /// Rab3c	1449494_at
22253	Unc5c	1449522_at
73710	LOC627110 /// LOC631582 /// Tubb2b	1449682_s_at , 1449683_x_at
64706	Scube1	1449850_at
14464	Gata5	1450126_at
84652	Drctnnb1a	1450724_at
12161	Bmp6	1450759_at
207182	Ggtl3	1451094_at
231633	Tmem119	1451344_at
76477	Pcolce2	1451527_at
12310	Calca	1452004_at
211739	Vstm2	1452065_at
76980	3110006E14Rik	1452779_at
73242	2610110G12Rik	1452979_at
27364	Srr	1453421_at
319415	Apba3 /// Hs3st5	1454720_at
23805	Apc2	1455231_s_at
216964	Trp53i13	1455315_at
70892	Ttll7	1455377_at
194237	BC057371	1455378_at
64009	Syne1	1455493_at
72301	1810041L15Rik	1455515_at
268723	A830039N20Rik	1455554_at
12296	Cacnb2	1456401_at
210027	Slc35f3	1456764_at
192734	AI646023	1456878_at
108015	Chrnb4	1457008_at
237553	Trhde	1457156_at
52389	Gpr123	1459750_s_at
20538	Slc6a2	1460129_at
56526	2012-09-07	1460286_at
360213	Trim46	1460568_at
245049	Myrip	1460601_at
210417	Thsd7b	1460627_at
19730	Ralgds	1460634_at
M00256[NRSF]:
-----------------------------------
p-value = 2.61E-6
Frequency = 0.21618037
Frequency ratio = 1.3623252
Gene ID	Gene Symbol	Probe ID
16007	Cyr61	1416039_x_at , 1438133_a_at , 1442340_x_at
20648	Snta1	1416825_at
14451	Gas1	1416855_at
11302	Aatk	1416936_at
56734	Tulp2	1417276_at
24050	2012-09-04	1417414_at , 1444778_at
14704	Gng3	1417428_at
12585	Cdr2	1417430_at
11614	Nr0b1	1417760_at
20618	Sncg	1417788_at
14199	Fhl1	1417872_at
66208	Nenf	1417879_at
17762	Mapt	1417885_at
19711	Resp18	1417988_at
57349	Ppbp	1418480_at
54561	Nap1l3	1418500_at
83767	Wasf1	1418545_at
11474	Actn3	1418677_at
57816	LOC100047138 /// Tesc	1418743_a_at , 1418744_s_at
268534	Sntg2	1418789_at
170571	Cntnap4	1419044_at
18049	Ngfb	1419675_at
235320	Zbtb16	1419874_x_at
13447	Doc2b	1420667_at
17933	Myt1l	1421175_at , 1436483_at
14402	Gabrb3	1421190_at , 1435021_at
17968	Ncam2	1421592_at
57014	Htr3b	1421652_at
15569	Elavl2	1421881_a_at , 1421882_a_at , 1421883_at
24056	Sh3bp5	1421923_at
13838	Epha4	1421928_at , 1421929_at , 1429021_at , 1439757_s_at , 1456863_at
14800	Gria2	1421970_a_at , 1434146_at
64085	Clstn2	1422158_at
18121	Nog	1422300_at
18040	Nefm	1422520_at , 1457015_at
83766	Actl6b	1422564_at
19339	Rab3a	1422589_at , 1459980_x_at
11988	Slc7a2	1422648_at
14221	Fjx1	1422733_at , 1450728_at
27220	Cartpt	1422825_at
30953	Schip1	1423025_a_at
76498	Paqr4	1423101_at
56839	Lgi1 /// LOC100042529 /// LOC100045669	1423183_at , 1435851_at
233878	Sez6l2	1423983_at , 1434641_x_at
83603	Elovl4	1424306_at
94249	Slc24a3	1424308_at
107934	Celsr3	1425067_at
229759	Olfm3	1425898_x_at , 1452090_a_at
233529	Kctd14	1426633_s_at
98711	Rdh10	1426968_a_at , 1460632_at
102595	Plekhq1	1427103_at
216613	Ccdc85a	1427157_at
110253	Triobp	1427447_a_at
14805	Grik1	1427676_a_at
246154	Vasn	1427894_at , 1455812_x_at
76965	Slitrk1	1428089_at
22353	Vip	1428664_at
73230	Bmper	1429273_at
73032	Ttc9b	1429416_at
78923	4833446K15Rik	1429417_at
269629	Lhfpl3	1429592_at , 1433990_at
76183	Brunol6	1429790_at
67057	Yaf2	1429839_a_at
68190	5330426P16Rik	1430030_at
75906	4930589M24Rik	1430066_at
11519	Add2	1431076_at , 1435287_at
99326	Garnl3	1433553_at
231290	Slc10a4	1433578_at
326618	Tpm4	1433883_at
11941	Atp2b2	1433888_at
76788	2410127E18Rik	1433997_at
330941	AI593442	1434052_at , 1444026_at
268709	BC055107	1434202_a_at
242819	Gm440	1434456_at
110084	Dnahc1	1434594_at
18205	Ntf3	1434802_s_at , 1450803_at
15227	Foxf1a	1434939_at
67790	Rab39b	1435014_at , 1453246_at
269774	Aak1	1435038_s_at
68955	1500001A10Rik	1435062_at
328644	EG328644	1435124_at
15566	Htr7	1435332_at
52150	Kcnk6	1435342_at
214240	Disp2	1435404_at
320111	LOC100044807 /// Prr18	1435642_at
14169	Fgf14	1435747_at
269037	Gm672 /// LOC100048138	1436047_at
243912	Hspb6	1436332_at
211383	9430069J07Rik	1436407_at
11444	Chrnb2	1436428_at
65973	Asph	1436455_at
225518	Prdm6	1436962_at
17172	Ascl1	1437086_at
14406	Gabrg2	1437147_at
26414	Mapk10	1437195_x_at , 1448342_at
140577	Ankrd6	1437217_at
14362	Fzd1	1437284_at
18754	Prkce	1437861_s_at
218544	Sgtb	1437977_at , 1451529_at
320492	A830018L16Rik	1438213_at
216233	Socs2	1438470_at , 1449109_at
16492	Kcna4	1438613_at
68952	1500016O10Rik	1438641_x_at
242509	Bnc2	1438861_at
12326	Camk4	1439843_at
58227	9630031F12Rik	1440200_at
13497	Drp2	1440452_at
13176	Dcc	1440487_at
13110	Cyp2j6	1440691_at
216148	Shc2	1441356_at
319211	Nol4	1441447_at
241638	Prosapip1	1441963_at
108073	Grm7	1443119_at
210108	D130043K22Rik	1443327_at
12647	LOC100040834	1443372_at
94090	Trim9	1443989_at
109676	Ank2	1444023_at
13637	Efna2	1444606_at
21417	Zeb1	1446127_at
12843	Col1a2	1446326_at , 1450857_a_at
380842	Gm1574 /// LOC100045399	1446591_at
18187	Nrp2	1447343_at
59049	Slc22a17	1448209_a_at
18549	Pcsk2	1448312_at
70357	Kcnip1	1448459_at
22193	LOC100047012	1448671_at
19252	Dusp1	1448830_at
22253	Unc5c	1449522_at
53603	Tslp	1450004_at
24012	Rgs7	1450659_at
12161	Bmp6	1450759_at
15444	Hpca	1450930_at
54377	Cacng4	1450975_at
22066	Trpc4	1451033_a_at
216739	Acsl6	1451257_at
231633	Tmem119	1451344_at
20964	Syn1	1451484_a_at
65115	Bean	1452451_at
15571	Elavl3	1452524_a_at
70546	Zdhhc2	1452654_at , 1452656_at
76338	Rab2b	1452668_x_at
76980	3110006E14Rik	1452779_at
73242	2610110G12Rik	1452979_at
13418	Dnajc1	1453372_at
27364	Srr	1453421_at
76820	D12Ertd553e	1454806_at
54393	Gabbr1	1455021_at
100737	Dcun1d4	1455079_at
12709	Ckb	1455106_a_at
240690	St18	1455123_at
319998	A230078I05Rik	1455192_at
194237	BC057371	1455378_at
268932	Caskin1	1455397_at
76156	6330503C03Rik	1455421_x_at
64009	Syne1	1455493_at
72301	1810041L15Rik	1455515_at
14394	Gabra1	1455766_at
58194	Sh3kbp1	1456261_at , 1460337_at
237553	Trhde	1457156_at
70771	Gpr173	1457229_at
233335	Dmn	1457275_at
237730	AI595406	1459881_at
74438	Rlbp1l1	1459941_at
M00649[MAZ]:
-----------------------------------
p-value = 2.28E-5
Frequency = 0.26657826
Frequency ratio = 1.3695556
Gene ID	Gene Symbol	Probe ID
18946	Pnliprp1	1415777_at
20983	Syt4	1415844_at , 1415845_at
20528	Slc2a4	1415958_at
17118	Marcks	1415971_at , 1415973_at , 1437034_x_at
16007	Cyr61	1416039_x_at , 1438133_a_at , 1442340_x_at
17390	Mmp2	1416136_at , 1439364_a_at
56772	Mllt11	1416313_at
54326	Elovl2	1416444_at
11841	Arf2	1416458_at
15484	Hsd11b2	1416761_at
14451	Gas1	1416855_at
11302	Aatk	1416936_at
16593	Klc1	1417005_at
56710	Dbc1	1417318_at
54725	Cadm1	1417376_a_at , 1417377_at , 1417378_at
24050	2012-09-04	1417414_at , 1444778_at
21412	Tcf21	1417447_at , 1458887_at
20420	Shd	1417486_at
18167	Npy2r	1417489_at
59093	Pcbp3	1417526_at
19337	Rab33a	1417529_at
20618	Sncg	1417788_at
17762	Mapt	1417885_at
226180	LOC100047943	1418178_at , 1448991_a_at , 1448992_at
14238	Foxf2	1418220_at
15561	Htr3a	1418268_at
16950	Loxl3	1418269_at
26757	Dpysl4	1418299_at
13592	Ebf2	1418494_at
83767	Wasf1	1418545_at
11474	Actn3	1418677_at
19283	Ptprz1	1418690_at , 1427019_at , 1452284_at
57816	LOC100047138 /// Tesc	1418743_a_at , 1418744_s_at
11514	Adcy8	1418754_at
23937	Mab21l2	1418934_at
170571	Cntnap4	1419044_at
16852	Lgals1	1419573_a_at , 1455439_a_at
17196	Mbp	1419646_a_at , 1436201_x_at , 1454651_x_at
235320	Zbtb16	1419874_x_at
226255	Atrnl1	1419922_s_at
18767	Pkia	1420858_at
27274	Zfp354b	1421379_at
53626	Insm1	1421399_at , 1455865_at
14800	Gria2	1421970_a_at , 1434146_at
64085	Clstn2	1422158_at
18213	LOC100047606 /// Ntrk3	1422329_a_at
19132	Prph	1422530_at
19339	Rab3a	1422589_at , 1459980_x_at
12372	Casq1	1422598_at
11988	Slc7a2	1422648_at
65099	Irak1bp1	1422683_at , 1431771_a_at
12817	Col13a1	1422866_at
15423	Hoxc4	1422870_at
73173	Pcdh18	1422890_at
94224	Srd5a2	1422960_at
18196	Nsg1	1423056_at
64051	Sv2a	1423406_at
233878	Sez6l2	1423983_at , 1434641_x_at
245877	Mtap7d1	1424040_at
94249	Slc24a3	1424308_at
225642	Grp	1424525_at
67254	2900011O08Rik	1424624_at
228858	Gdap1l1	1424935_at
73182	3110045G13Rik	1425267_a_at
56508	Rapgef4	1425518_at
229759	Olfm3	1425898_x_at , 1452090_a_at
214384	Myocd	1425978_at
19279	Ptprr	1426047_a_at
18389	Oprl1	1426204_a_at
213760	Prepl	1426345_at
77590	4631426J05Rik	1426514_at , 1452092_at
103098	Slc6a15	1426712_at
70083	Metrn	1427101_at
216613	Ccdc85a	1427157_at
226922	Kcnq5	1427426_at , 1441071_at , 1457587_at
20192	Ryr3	1427427_at
18491	Pappa	1427633_a_at
18028	Nfib	1427680_a_at , 1434101_at , 1454834_at
72190	2510009E07Rik	1428097_at
78267	Klhdc8b	1428221_at
74002	Psd2	1428268_at
69938	Scrn1	1428717_at
71436	Flrt3 /// LOC100048721	1429310_at , 1453102_at
73032	Ttc9b	1429416_at
78923	4833446K15Rik	1429417_at
74189	Phactr3	1429651_at
75409	Slitrk5	1429718_at
66859	Slc16a9	1429727_at
241556	LOC100042789 /// LOC100048169 /// Tspan18	1429856_at
67155	Smarca2	1430526_a_at
20408	Sh3gl3	1432103_a_at
16980	Lrrn2	1433469_at
101490	Inpp5f	1433542_at , 1447757_x_at
70834	Spag9	1433648_at
29859	Sult4a1	1433714_at
329165	Abi2	1433985_at , 1436984_at
223753	Cerk /// LOC676420	1434034_at
270162	Elmod1	1434083_a_at
242819	Gm440	1434456_at
105827	Amigo2	1434601_at
16572	Kif5a	1434670_at
329739	B430201A12Rik	1434828_at
98660	Atp1a2	1434893_at
15227	Foxf1a	1434939_at
13400	Dmpk	1434944_at
68955	1500001A10Rik	1435062_at
330695	Ctxn1	1435083_at
235283	Gramd1b	1435229_at
100710	Pds5b	1435242_at
218440	6430502M16Rik	1435307_at
239606	Slc2a13	1435387_at
240121	Fsd1	1435421_at
19092	Prkg2	1435460_at
56543	Kcnd3	1435720_at
14169	Fgf14	1435747_at
242662	Rims3	1435971_at
269109	Dpp10 /// LOC100047231	1436087_at , 1436661_at
71069	Stox2	1436166_at
19713	Ret	1436359_at
18072	Nhlh2	1436888_at
17172	Ascl1	1437086_at
14406	Gabrg2	1437147_at
241568	Lrrc4c	1437201_at
68585	Rtn4	1437224_at
12193	Zfp36l2	1437626_at
225655	Slmo1	1437707_at
270160	Rab39	1437762_at
18754	Prkce	1437861_s_at
243621	Iqsec3	1437912_at
216233	Socs2	1438470_at , 1449109_at
16492	Kcna4	1438613_at
242509	Bnc2	1438861_at
14210	LOC14210	1439263_at
20667	Sox12	1439754_at
245527	Eda2r	1440085_at
16536	Kcnq2	1440258_at , 1451595_a_at
209743	AF529169	1441258_at
319211	Nol4	1441447_at
20742	Spnb2	1441507_at , 1444089_at
233271	Luzp2	1441913_at
240058	Cpne5 /// LOC100048828	1442166_at
108073	Grm7	1443119_at
93886	Pcdhb15	1443421_s_at
94090	Trim9	1443989_at
12843	Col1a2	1446326_at , 1450857_a_at
380842	Gm1574 /// LOC100045399	1446591_at
268977	Ltbp1	1447547_at
70240	2700038N03Rik	1447822_x_at
59049	Slc22a17	1448209_a_at
18549	Pcsk2	1448312_at
20255	Scg3	1448628_at
20202	S100a9	1448756_at
54613	St3gal6	1449078_at , 1449079_s_at
60597	Mapk8ip2	1449225_a_at
17986	Ndph	1449251_at
65254	Dpysl5	1449290_at
12364	Casp12 /// LOC100044205	1449297_at
56527	Mast1	1449423_at
14226	Fkbp1b	1449429_at
18740	Pitx1	1449488_at
67295	LOC100044883 /// Rab3c	1449494_at
16511	Kcnh2 /// LOC100047076	1449544_a_at
56323	Dnajb5	1450436_s_at
207182	Ggtl3	1451094_at
232441	Rerg	1451236_at
231633	Tmem119	1451344_at
20964	Syn1	1451484_a_at
77889	Lbh /// LOC100048380	1451629_at
20665	Sox10	1451689_a_at
211739	Vstm2	1452065_at
65115	Bean	1452451_at
70546	Zdhhc2	1452654_at , 1452656_at
52668	D12Ertd647e	1452956_a_at , 1454757_s_at
67792	Rgs8	1453060_at
16008	Igfbp2	1454159_a_at
24136	Zeb2	1454200_at
54393	Gabbr1	1455021_at
243339	Tmem130	1455148_at
319998	A230078I05Rik	1455192_at
23805	Apc2	1455231_s_at
268345	Kcnc2	1455258_at
12564	Cdh8	1455365_at
268932	Caskin1	1455397_at
76156	6330503C03Rik	1455421_x_at
64009	Syne1	1455493_at
72301	1810041L15Rik	1455515_at
12837	Col8a1	1455627_at
20449	St8sia1	1455695_at
233071	Snx26	1455701_at
211147	AK162044	1455947_at
21387	Tbx4	1456033_at
22671	Zfp179	1456108_x_at
58194	Sh3kbp1	1456261_at , 1460337_at
12296	Cacnb2	1456401_at
271849	Shc4	1457118_at
70771	Gpr173	1457229_at
20538	Slc6a2	1460129_at
56526	2012-09-07	1460286_at
319807	3110047P20Rik	1460482_at
320873	Cdh10	1460538_at
360213	Trim46	1460568_at
M00695[ETF]:
-----------------------------------
p-value = 2.34E-5
Frequency = 0.31697613
Frequency ratio = 1.2417498
Gene ID	Gene Symbol	Probe ID
16007	Cyr61	1416039_x_at , 1438133_a_at , 1442340_x_at
56421	Pfkp	1416069_at
20974	Syngr3	1416098_at
12581	Cdkn2d /// LOC100043858	1416253_at
11841	Arf2	1416458_at
20648	Snta1	1416825_at
11302	Aatk	1416936_at
16593	Klc1	1417005_at
18530	Pcdh8	1417051_at , 1447825_x_at
19317	Qk	1417073_a_at
54725	Cadm1	1417376_a_at , 1417377_at , 1417378_at
12069	Bex2	1417388_at
12585	Cdr2	1417430_at
19337	Rab33a	1417529_at
13116	Cyp46a1	1417709_at
11614	Nr0b1	1417760_at
29869	Ulk2	1417846_at , 1417847_at
17762	Mapt	1417885_at
14600	Ghr	1417962_s_at
66214	1190002H23Rik	1418003_at , 1438511_a_at
12632	Cfl2	1418066_at , 1418067_at
80515	A030009H04Rik	1418100_at , 1448952_at
57340	Jph3	1418161_at
226180	LOC100047943	1418178_at , 1448991_a_at , 1448992_at
14238	Foxf2	1418220_at
16950	Loxl3	1418269_at
16510	Kcnh1	1418414_at , 1435994_at
24084	Tekt2	1418484_at
20583	Snai2	1418673_at , 1447643_x_at
57816	LOC100047138 /// Tesc	1418743_a_at , 1418744_s_at
109648	Npy	1419127_at
13388	Dll1	1419204_at
17196	Mbp	1419646_a_at , 1436201_x_at , 1454651_x_at
18049	Ngfb	1419675_at
235320	Zbtb16	1419874_x_at
226255	Atrnl1	1419922_s_at
12142	Prdm1	1420425_at
13447	Doc2b	1420667_at
21892	Tll1	1420753_at
26950	Vsnl1	1420955_at
18183	Nrg3	1421017_at
14681	Gnao1	1421152_a_at
14313	Fst	1421365_at , 1434458_at
57908	Zfp318	1421479_at
16180	Il1rap	1421844_at
24056	Sh3bp5	1421923_at
64085	Clstn2	1422158_at
18121	Nog	1422300_at
18213	LOC100047606 /// Ntrk3	1422329_a_at
60525	Acss2	1422478_a_at , 1422479_at
14658	Glrb	1422504_at , 1459850_x_at
18040	Nefm	1422520_at , 1457015_at
19132	Prph	1422530_at
83766	Actl6b	1422564_at
11777	Ap3s1	1422593_at
58200	Ppp1r1a	1422605_at
11423	Ache	1422635_at
19207	Ptch2	1422655_at , 1457256_x_at
270627	Taf1 /// Ttyh1	1422695_at
14221	Fjx1	1422733_at , 1450728_at
54371	Chst2	1422758_at
16508	Kcnd2	1422834_at , 1422835_at , 1450773_at
15364	Hmga2	1422851_at
16574	Kif5c	1422945_a_at , 1455266_at , 1457255_x_at
18196	Nsg1	1423056_at
76498	Paqr4	1423101_at
54712	Plxnc1	1423213_at , 1450905_at
15904	Id4 /// LOC100045546	1423259_at , 1450928_at
12404	Cbln1 /// LOC100046314	1423286_at , 1423287_at
245877	Mtap7d1	1424040_at
83603	Elovl4	1424306_at
94249	Slc24a3	1424308_at
225362	Reep2	1424386_at
54126	Arhgef7	1424482_at
235044	BC018242	1424757_at
16531	Kcnma1	1424848_at , 1425987_a_at
21888	Tle4	1425650_at , 1450853_at
14357	Dtx1	1425822_a_at
56177	Olfm1	1426562_a_at
234593	Ndrg4	1426615_s_at , 1436188_a_at
103098	Slc6a15	1426712_at
243771	Parp12	1426774_at
23945	Mgll	1426785_s_at , 1450391_a_at
225849	Ppp2r5b	1426811_at
117606	Boc	1426869_at
108013	Brunol4 /// LOC100044908	1426929_at , 1426930_at , 1452240_at
98711	Rdh10	1426968_a_at , 1460632_at
18619	Penk1	1427038_at
102595	Plekhq1	1427103_at
75141	Rasd2	1427344_s_at
226922	Kcnq5	1427426_at , 1441071_at , 1457587_at
18028	Nfib	1427680_a_at , 1434101_at , 1454834_at
72190	2510009E07Rik	1428097_at
73991	Spg3a	1428260_at , 1452711_at
67917	Zcchc3	1428401_at , 1428402_at
20965	Syn2	1428460_at , 1435511_at , 1449030_at , 1460230_at
109711	Actn1	1428585_at
76157	Slc35d3	1428642_at
17161	Maoa	1428667_at , 1442676_at
69938	Scrn1	1428717_at
235380	Dmxl2	1428749_at
19206	Ptch1	1428853_at
73230	Bmper	1429273_at
75939	4930579G24Rik	1429364_at
73032	Ttc9b	1429416_at
78923	4833446K15Rik	1429417_at
71865	Fbxo30	1429441_at , 1436550_at , 1453136_at
373864	Col27a1	1429549_at
67412	6330407J23Rik	1429628_at
66859	Slc16a9	1429727_at
76183	Brunol6	1429790_at
67057	Yaf2	1429839_a_at
80982	9930013L23Rik	1429987_at
75906	4930589M24Rik	1430066_at
238130	Dock4	1431114_at
66435	Ugcgl2	1431602_a_at
75770	Brsk2	1431826_a_at
16980	Lrrn2	1433469_at
101490	Inpp5f	1433542_at , 1447757_x_at
231290	Slc10a4	1433578_at
70834	Spag9	1433648_at
319642	Rab9b	1433791_at
67554	AV025504	1433898_at
329165	Abi2	1433985_at , 1436984_at
244668	Sipa1l2	1434261_at
320150	Zdhhc17	1434397_at
108116	Slco3a1	1434537_at
320705	B230209C24Rik	1434590_at
105827	Amigo2	1434601_at
17101	Lyst	1434674_at
140723	Cacng5	1434785_at
329739	B430201A12Rik	1434828_at
15227	Foxf1a	1434939_at
269774	Aak1	1435038_s_at
68955	1500001A10Rik	1435062_at
330695	Ctxn1	1435083_at
239857	Cadm2	1435146_s_at
100710	Pds5b	1435242_at
18212	Ntrk2	1435305_at , 1446712_at , 1458622_at
218440	6430502M16Rik	1435307_at
15566	Htr7	1435332_at
52150	Kcnk6	1435342_at
240121	Fsd1	1435421_at
19092	Prkg2	1435460_at
98970	Fibcd1	1435482_at
68729	Trim37	1435604_at
56543	Kcnd3	1435720_at
22359	Vldlr	1435893_at
246104	Rhbdl3	1435941_at
269109	Dpp10 /// LOC100047231	1436087_at , 1436661_at
12217	Bsn	1436123_at
19713	Ret	1436359_at
211383	9430069J07Rik	1436407_at
239318	Plcxd3	1436821_at
226250	Afap1l2	1436870_s_at , 1455833_at
225518	Prdm6	1436962_at
17172	Ascl1	1437086_at
68585	Rtn4	1437224_at
14362	Fzd1	1437284_at
382018	Unc13a	1437472_at
12193	Zfp36l2	1437626_at
80334	Kcnip4	1437631_at
225655	Slmo1	1437707_at
270160	Rab39	1437762_at
18754	Prkce	1437861_s_at
243621	Iqsec3	1437912_at
218544	Sgtb	1437977_at , 1451529_at
269643	Ppp2r2c	1438054_x_at
320492	A830018L16Rik	1438213_at
231014	9330182L06Rik	1438324_at
319901	Dsel	1438407_at
18708	Pik3r1	1438682_at
319387	Lphn3	1439313_at , 1447551_x_at , 1452819_at , 1460440_at
22690	Zfp28	1439504_s_at
20667	Sox12	1439754_at
12326	Camk4	1439843_at
213262	Fstl5	1439904_at
328234	Rnf182	1440086_at
66588	Cmpk	1440308_at
12395	Runx1t1	1440310_at
20742	Spnb2	1441507_at , 1444089_at
242523	Dmrta1	1441579_at
108073	Grm7	1443119_at
94090	Trim9	1443989_at
14633	Gli2	1446086_s_at , 1459211_at
12843	Col1a2	1446326_at , 1450857_a_at
18187	Nrp2	1447343_at
28081	D11Wsu99e /// LOC100039730 /// LOC100045865	1447785_x_at
67602	Necap1	1448106_at
64010	LOC100048168 /// Sav1	1448204_at
22193	LOC100047012	1448671_at
65254	Dpysl5	1449290_at
56527	Mast1	1449423_at
14226	Fkbp1b	1449429_at
22253	Unc5c	1449522_at
16511	Kcnh2 /// LOC100047076	1449544_a_at
64706	Scube1	1449850_at
170826	Ppargc1b	1449945_at
56323	Dnajb5	1450436_s_at
12161	Bmp6	1450759_at
12798	Cnn2	1450981_at
20964	Syn1	1451484_a_at
76477	Pcolce2	1451527_at
77889	Lbh /// LOC100048380	1451629_at
211739	Vstm2	1452065_at
70546	Zdhhc2	1452654_at , 1452656_at
233280	Nipa1	1452763_at
76980	3110006E14Rik	1452779_at
27364	Srr	1453421_at
72125	2600011E07Rik	1454051_at
319415	Apba3 /// Hs3st5	1454720_at
76898	B3gat1	1454821_at
320183	Msrb3	1454997_at
12709	Ckb	1455106_a_at
14634	Gli3	1455154_at
319998	A230078I05Rik	1455192_at
268345	Kcnc2	1455258_at
217480	Dgkb	1455361_at
12564	Cdh8	1455365_at
194237	BC057371	1455378_at
268932	Caskin1	1455397_at
76156	6330503C03Rik	1455421_x_at
56410	Cbln3	1455445_at
12837	Col8a1	1455627_at
233071	Snx26	1455701_at
211147	AK162044	1455947_at
215821	D10Bwg1379e	1455995_at
58194	Sh3kbp1	1456261_at , 1460337_at
12296	Cacnb2	1456401_at
210027	Slc35f3	1456764_at
192734	AI646023	1456878_at
329274	A230106N23Rik	1457112_at
271849	Shc4	1457118_at
237553	Trhde	1457156_at
208846	Daam1	1458662_at
13822	Epb4.1l2	1459619_at
237730	AI595406	1459881_at
20538	Slc6a2	1460129_at
245049	Myrip	1460601_at
M00706[TFII-I]:
-----------------------------------
p-value = 3.62E-5
Frequency = 0.22015916
Frequency ratio = 1.390901
Gene ID	Gene Symbol	Probe ID
18946	Pnliprp1	1415777_at
18197	Nsg2	1416107_at , 1456685_at
12581	Cdkn2d /// LOC100043858	1416253_at
192166	Sardh	1416662_at , 1448426_at
74194	Rnd3	1416700_at , 1416701_at
11302	Aatk	1416936_at
18530	Pcdh8	1417051_at , 1447825_x_at
11790	Speg	1417305_at
58998	Pvrl3	1417319_at , 1423331_a_at , 1448673_at
20420	Shd	1417486_at
18167	Npy2r	1417489_at
12794	Cnih2 /// LOC100044812	1417524_at
14089	Fap	1417552_at
29869	Ulk2	1417846_at , 1417847_at
14238	Foxf2	1418220_at
15561	Htr3a	1418268_at
57266	Cxcl14	1418456_a_at , 1418457_at
109594	Lmo1	1418478_at
24084	Tekt2	1418484_at
13592	Ebf2	1418494_at
268534	Sntg2	1418789_at
14200	Fhl2	1419184_a_at
13388	Dll1	1419204_at
19824	Trim10	1419311_at
16852	Lgals1	1419573_a_at , 1455439_a_at
18049	Ngfb	1419675_at
64085	Clstn2	1422158_at
18040	Nefm	1422520_at , 1457015_at
83766	Actl6b	1422564_at
13599	Ecel1	1422586_at
11988	Slc7a2	1422648_at
27220	Cartpt	1422825_at
20394	Scg5	1423150_at
17957	Napb	1423172_at , 1423173_at , 1427470_s_at , 1450888_at
56839	Lgi1 /// LOC100042529 /// LOC100045669	1423183_at , 1435851_at
54712	Plxnc1	1423213_at , 1450905_at
64051	Sv2a	1423406_at
114886	Cygb	1423630_at
12505	Cd44	1423760_at , 1434376_at
245877	Mtap7d1	1424040_at
16531	Kcnma1	1424848_at , 1425987_a_at
107934	Celsr3	1425067_at
14538	Gcnt2	1425503_at
21888	Tle4	1425650_at , 1450853_at
[truncated: 122 more rows]

## Sheet: Prostate+Skin UGE, epidermis
M00196[Sp1]:
-----------------------------------
p-value = 1.08E-17
Frequency = 0.6923077
Frequency ratio = 1.4130884
Gene ID	Gene Symbol	Probe ID
12305	Ddr1	1415797_at , 1435820_x_at , 1438367_x_at , 1439382_x_at , 1456226_x_at
20312	Cx3cl1	1415803_at
13723	Emb	1415857_at
11750	Anxa7	1416138_at , 1438764_at
14012	Mpzl2	1416237_at , 1448265_x_at
14860	Gsta4	1416368_at
20732	Spint1	1416627_at
18799	Plcd1	1416675_s_at , 1448432_at
22156	Tuft1	1416689_at
14620	Gjb3	1416715_at
68631	Cryl1	1416795_at , 1430681_at , 1447112_s_at
13710	Elf3	1416916_at
57257	Vav3	1417122_at , 1448600_s_at
16669	Krt19	1417156_at
17153	Mal	1417275_at , 1432558_a_at
14368	Fzd6	1417301_at
14066	F3	1417408_at
13056	Cyb561	1417507_at
99167	Ssx2ip	1417514_at , 1448743_at
18025	Nfe2l3	1417520_at , 1453614_a_at
11812	Apoc1	1417561_at
14425	Galnt3	1417588_at , 1427749_at
56072	Lgals12	1417686_at
67103	Ltb4dh	1417777_at
19024	Ppfibp2	1417801_a_at
98845	Eps8l2	1417843_s_at
104681	Slc16a6	1417884_at
106861	Abhd3	1417946_at
20893	Bhlhb2	1418025_at
19143	St14	1418076_at
21420	Tcfap2c	1418147_at , 1436392_s_at , 1448977_at
11931	Atp1b1	1418453_a_at , 1439036_a_at
72388	Ripk4	1418487_at , 1418488_s_at
13139	Dgka	1418578_at
16886	Limk2	1418581_a_at , 1452060_a_at
112407	Egln3	1418648_at , 1418649_at
12337	Capn5	1418671_at
67856	Echdc3	1418862_at
19340	Rab3d	1418891_a_at , 1449259_at
54353	Skap2	1418895_at , 1460623_at
12608	Cebpb	1418901_at
12606	Cebpa	1418982_at
12695	Inadl	1418983_at , 1418984_at
11766	Ap1g2	1419113_at
98682	2210010L05Rik	1419124_at , 1424464_s_at
50877	Neu3	1419339_at
170833	Hook2	1419350_at
11846	Arg1	1419549_at
13711	Elf5	1419555_at
74127	Krt80	1419619_at
259277	Klk8	1419722_at
211652	Wwc1	1420008_s_at , 1427261_at
93742	Pard3	1420391_at , 1436764_at , 1436765_at
93842	Igsf9	1420518_a_at , 1441420_at
15394	Hoxa1	1420565_at
14857	Gsta1 /// Gsta2 /// LOC100042295	1421041_s_at
14766	Gpr56	1421118_a_at , 1433485_x_at
13506	Dsc2	1421156_a_at , 1426911_at
14676	Gna15	1421302_a_at
20850	Stat5a	1421469_a_at
20724	Serpinb5	1421752_a_at , 1438856_x_at
17761	Mtap7	1421836_at
14184	Fgfr3	1421841_at
21418	Tcfap2a	1421996_at , 1426048_s_at
30935	Tor3a	1421998_at , 1428660_s_at
11828	Aqp3	1422008_a_at
106389	Eaf2	1422120_at
13014	Cstb	1422507_at
15277	Hk2 /// LOC100043412 /// LOC100047934	1422612_at
54354	Rassf5	1422637_at , 1422638_s_at
80794	Cblc	1422666_at
16665	Krt15	1422667_at
16322	Inha	1422728_at
13835	Epha1	1422917_at
58220	Pard6b	1423174_a_at , 1423175_s_at
22057	Tob1	1423176_at
245945	BC013481	1423411_at , 1438021_at
20321	Frrs1 /// LOC100046401	1423465_at
228026	Pdk1	1423747_a_at , 1423748_at , 1434974_at , 1435836_at
110310	Krt7	1423952_a_at
69894	2010107G23Rik	1424072_at
106766	AW049765	1424148_a_at , 1451261_s_at
210029	Metrnl	1424356_a_at , 1441903_x_at , 1444097_at
214359	Tmem51	1424383_at
71908	Cldn23	1424409_at
231832	Tmem184a	1424477_at
16456	F11r	1424595_at , 1436374_x_at
233575	Frag1	1424615_at , 1424616_s_at
12575	Cdkn1a	1424638_at
224912	Crb3	1424809_at , 1434851_s_at
231532	Arhgap24	1424842_a_at
216835	Usp43	1424866_at
13866	Erbb2	1424919_at
228543	Rhov	1424976_at
226421	5430435G22Rik	1424987_at , 1435830_a_at
209588	Sectm1a	1425002_at
108735	Sft2d2	1425027_s_at , 1435142_at
207818	BC004728	1425108_a_at
230784	Sesn2	1425139_at , 1451599_at
226352	Epb4.1l5	1425199_a_at
17196	Mbp	1425264_s_at
13731	Emp2	1425272_at , 1433670_at
231801	Hrbl	1425362_at
105005	AW125753 /// Ptprj	1425452_s_at
29816	Hip1r	1425552_at
83813	Tnk1	1425635_at
108100	Baiap2	1425656_a_at , 1451027_at
19885	Rorc	1425793_a_at
231293	C130090K23Rik	1426268_at
228136	Zdhhc5	1426311_s_at
20525	Slc2a1	1426599_a_at , 1426600_at , 1434773_a_at
230612	Slc5a9	1426634_at , 1439494_at , 1440779_s_at , 1452136_at
75007	4930504E06Rik	1426655_a_at , 1426656_at , 1437551_at , 1438321_x_at , 1458090_at
218518	Marveld2	1426914_at
11630	Aim1	1426942_at
105853	Mal2	1427042_at
252973	Grhl2	1427046_at , 1429086_at
116848	Baz2a	1427210_at
109254	9530008L14Rik	1427957_at
70031	Cmtm8	1427964_at
433256	Acsl5	1428082_at
52538	Acaa2	1428145_at , 1428146_s_at
70266	Ccbl1	1428151_x_at , 1438348_x_at , 1452678_a_at
74134	Cyp2s1	1428283_at
74411	Ppapdc2	1428344_at , 1445702_x_at
74007	Btbd11	1428377_at , 1459838_s_at
69137	2200002K05Rik	1428400_at
72549	Reep4	1428478_at
76459	Car12	1428485_at
70750	Fvt1	1428559_at
74596	Cds1	1428680_at , 1456114_at
71740	Pvrl4	1428701_at
69327	1700007K13Rik	1428705_at
66039	D14Ertd449e /// LOC100039192 /// LOC100039257	1428738_a_at
72825	Mon1a	1428898_at
330260	Pon2	1429019_s_at , 1450686_at
74137	Nuak2	1429049_at
231474	Paqr3	1429216_at
71897	2310010M24Rik	1429274_at
66813	Bcl2l14	1429347_at
66198	Them5	1429354_at
52683	Ncaph2	1429477_at
69034	4930579G22Rik	1429551_at
70617	5730508B09Rik	1429678_at , 1447100_s_at
69665	2310043J07Rik	1429844_at
70335	Reep6	1430128_a_at
13423	Dnase2a	1430135_at
71913	Tmem79	1430483_a_at
75767	Rab11fip1	1430594_at
78925	Srd5a1	1431101_a_at , 1438699_at , 1454649_at
71742	Ulk3	1431112_at
66817	Tmem170	1431128_at , 1439964_at
71790	Anxa9	1431554_a_at
11433	Acp5	1431609_a_at
67425	Eps8l1	1431821_a_at
69697	2310057J16Rik	1432464_a_at
238257	Tmem30b	1433579_at
212439	AA986860	1433610_at , 1447664_x_at
11479	Acvr1b	1433725_at
97130	C77080	1433775_at
228366	Gyltl1b	1434007_at
14073	Faah	1434091_at
18755	Prkch	1434248_at
21873	Tjp2	1434599_a_at , 1434600_at , 1450984_at , 1450985_a_at
12739	Cldn3	1434651_a_at , 1451701_x_at , 1460569_x_at
16918	Mycl1	1434777_at
102626	Mapkapk3	1434815_a_at , 1437494_at
12808	Cobl	1434917_at
270084	Aytl1	1434945_at
226970	Arhgef4	1435033_at
211945	Plekhh1	1435053_s_at , 1447807_s_at , 1452517_at
235611	Plxnb1	1435254_at , 1435255_at
16516	Kcnj15	1435354_at , 1450185_a_at
104158	Ces3	1435370_a_at , 1435371_x_at , 1449081_at
78797	LOC100039232 /// Ndor1	1435388_at
338367	Myo1d	1435463_s_at
381845	2310014L17Rik	1435572_at
68252	A030007L17Rik	1435695_a_at
213484	Nudt18	1435902_at
15460	Hr	1435950_at
240505	Cdc42bpg	1436197_at
17356	Mllt4	1436303_at
269615	Plch2	1436335_at
19250	Ptpn14	1436442_at
382643	Ahnak2	1436520_at
244416	Ppp1r3b	1436590_at
240916	Vsig8	1436671_at
216858	Kctd11	1436820_at
223775	Pim3	1437100_x_at
12091	Glb1	1437159_at
68524	Wipf2	1437298_at
232431	Gprc5a	1437486_at
26941	Slc9a3r1	1438115_a_at , 1438116_x_at
216164	Dos	1438370_x_at
78088	Ankrd56	1438408_at
101631	Pwwp2	1438417_at
21928	Tnfaip2	1438855_x_at
54446	Nfat5	1439328_at , 1439805_at
217169	Tns4	1439347_at , 1444254_at
13511	Dsg2	1439476_at , 1449740_s_at
213171	LOC100048538 /// Prss27	1440686_at
231470	Fras1	1440765_at
332175	Zdhhc23	1441069_at
76626	Msi2	1441185_at
16599	Klf3	1441200_at
320051	Exph5	1441214_at
71306	Mfap3l	1441481_at
22417	Wnt4	1441687_at , 1450782_at
214112	9530066K23Rik	1441909_s_at
244418	D8Ertd82e	1442434_at
269344	Ell3	1442514_a_at
26379	Esrra	1442864_at
67533	Ppfibp1	1443029_at
70186	2310056P07Rik	1443339_at , 1451385_at
229474	6330505N24Rik	1443657_at
216161	Sbno2	1443721_x_at
54325	Elovl1	1443820_x_at
269587	Epb4.1	1444150_at
21844	Tiam1	1444373_at
234366	Gatad2a /// LOC100047029	1445239_at
84035	Kremen1	1445252_at
214230	Pak6	1445475_at , 1455200_at
225845	Hrasls3	1445597_s_at , 1451611_at
103724	Tbc1d10a	1445667_at
228880	Prkcbp1	1445827_at
245857	Ssh3	1447929_at
29811	Ndrg2	1448154_at
14786	Grb7	1448227_at
14381	G6pdx	1448354_at
20148	Dhrs3	1448390_a_at
14623	Gjb6	1448397_at
80890	Trim2	1448551_a_at
54160	Copg2	1448761_a_at
26415	Mapk13	1448871_at
18260	Ocln	1448873_at
14063	F2rl1	1448931_at
67801	Pllp	1448945_at
80877	Lrba	1449099_at
12579	Cdkn2b	1449152_at
67486	Polr3g	1449155_at
26456	Sema4g	1449202_at
70757	Ptplb	1449342_at
66952	2310030G06Rik	1449357_at
142688	Asb13	1449459_s_at
15040	C920025E04Rik /// H2-T23 /// LOC100046736	1449556_at
17702	Msx2	1449559_at
24057	Sh3yl1	1449579_at
53608	Map3k6	1449901_a_at
67117	Dynlt3	1449928_at
64095	Gpr35	1449976_a_at
16969	Zbtb7a	1450093_s_at , 1452932_at
192120	Bspry	1450131_a_at
13393	Dlx3	1450475_at
67313	5730559C18Rik	1450559_at
192657	Ell2	1450744_at
22350	LOC100044177 /// Vil2	1450850_at
66451	2610528J11Rik	1450947_at
12224	Klf5	1451021_a_at , 1451739_at
67213	Cmtm6	1451114_at
50784	Ppap2c	1451210_at
54135	Lsr	1451255_at
217198	Plekhh3	1451298_at
76491	Abhd14b	1451326_at
72121	Dennd2d	1451363_a_at
114570	Crip3	1451410_a_at
216643	Gabrp	1451424_at
235293	Sc5d	1451457_at
213233	Tapbpl	1451544_at
73608	Marveld3	1451764_at , 1453264_at
53415	Htatip2	1451814_a_at
19249	Ptpn13	1452127_a_at
27406	Abcf3	1452177_at
214345	Lrrc1	1452411_at
70160	Vps36	1452898_at
73102	3110004L20Rik	1453004_at
71345	Tmem16j	1453041_at
71862	Gpr160	1453072_at
66696	4631426E05Rik	1453177_at
52024	Ankrd22	1453239_a_at
70701	Npal1	1453345_at , 1456321_at
71874	2310007B03Rik	1453511_at
71522	Ggt6	1453587_at
207920	Rbm35a	1454681_at
107607	Nod1	1454733_at
268301	Ankrd57	1454736_at
233011	Itpkc	1454755_at
242125	BC037703	1455241_at
26931	LOC100040799	1455520_at
235627	Nbeal2	1455694_at
16924	Lnx1	1455825_s_at
72267	LOC100044683	1456008_at
74090	Paqr5	1456152_at , 1456348_x_at , 1456654_at
71665	Fuca1	1456155_x_at
27049	Etv3	1456358_at
66660	Sltm	1456683_at
230576	Ttc22	1457149_at
56445	Dnaja2	1457233_at
239170	Rai16	1457246_at
75605	Jarid1b	1457482_at
77519	5730601F06Rik	1457913_at
74370	4932417H02Rik	1458472_at
22061	Trp63	1459581_at
69540	Klk10	1460236_at
56047	Msln	1460238_at
327655	Hisppd2a	1460584_at
242700	Il28ra	1460598_at
M00706[TFII-I]:
-----------------------------------
p-value = 9.58E-5
Frequency = 0.22171946
Frequency ratio = 1.4007585
Gene ID	Gene Symbol	Probe ID
12305	Ddr1	1415797_at , 1435820_x_at , 1438367_x_at , 1439382_x_at , 1456226_x_at
14860	Gsta4	1416368_at
16669	Krt19	1417156_at
98845	Eps8l2	1417843_s_at
94179	Krt23	1418213_at
76560	Prss8	1418320_at
67856	Echdc3	1418862_at
67448	Plxdc2	1418912_at
18631	Pex11a	1419365_at , 1449442_at
259277	Klk8	1419722_at
77411	Rbm35b	1419977_s_at , 1433683_at
14676	Gna15	1421302_a_at
80794	Cblc	1422666_at
16665	Krt15	1422667_at
11684	Alox12	1422699_at , 1422700_at
16322	Inha	1422728_at
16687	Krt6a	1422783_a_at , 1422784_at , 1427700_x_at
22057	Tob1	1423176_at
245945	BC013481	1423411_at , 1438021_at
103140	Gstt3	1423891_at
106766	AW049765	1424148_a_at , 1451261_s_at
214359	Tmem51	1424383_at
231832	Tmem184a	1424477_at
71889	Epn3	1424960_at
228543	Rhov	1424976_at
209588	Sectm1a	1425002_at
230784	Sesn2	1425139_at , 1451599_at
22174	LOC100048488 /// Tyro3	1425248_a_at
228576	Mall	1425359_at
20525	Slc2a1	1426599_a_at , 1426600_at , 1434773_a_at
114774	Pawr	1426910_at
207742	Rnf43	1427008_at
116848	Baz2a	1427210_at
109254	9530008L14Rik	1427957_at
70031	Cmtm8	1427964_at
433256	Acsl5	1428082_at
70266	Ccbl1	1428151_x_at , 1438348_x_at , 1452678_a_at
74134	Cyp2s1	1428283_at
74411	Ppapdc2	1428344_at , 1445702_x_at
74007	Btbd11	1428377_at , 1459838_s_at
74137	Nuak2	1429049_at
70617	5730508B09Rik	1429678_at , 1447100_s_at
70274	Ly6g6e	1429833_at
69665	2310043J07Rik	1429844_at
75767	Rab11fip1	1430594_at
75735	Pank1	1431028_a_at
67425	Eps8l1	1431821_a_at
11479	Acvr1b	1433725_at
14073	Faah	1434091_at
212531	Sh3bgrl2	1434211_at
18755	Prkch	1434248_at
226970	Arhgef4	1435033_at
211945	Plekhh1	1435053_s_at , 1447807_s_at , 1452517_at
16516	Kcnj15	1435354_at , 1450185_a_at
213484	Nudt18	1435902_at
240505	Cdc42bpg	1436197_at
19250	Ptpn14	1436442_at
240916	Vsig8	1436671_at
223775	Pim3	1437100_x_at
232431	Gprc5a	1437486_at
78088	Ankrd56	1438408_at
21928	Tnfaip2	1438855_x_at
20351	Sema4a	1438934_x_at , 1448110_at
54446	Nfat5	1439328_at , 1439805_at
217169	Tns4	1439347_at , 1444254_at
13631	Eef2k	1439860_at
332175	Zdhhc23	1441069_at
22417	Wnt4	1441687_at , 1450782_at
17354	Mllt10	1442070_at
67533	Ppfibp1	1443029_at
70186	2310056P07Rik	1443339_at , 1451385_at
234366	Gatad2a /// LOC100047029	1445239_at
225845	Hrasls3	1445597_s_at , 1451611_at
228880	Prkcbp1	1445827_at
245857	Ssh3	1447929_at
29811	Ndrg2	1448154_at
16668	Krt18	1448169_at
20148	Dhrs3	1448390_a_at
26415	Mapk13	1448871_at
14462	Gata3	1448886_at
26456	Sema4g	1449202_at
53608	Map3k6	1449901_a_at
192657	Ell2	1450744_at
50784	Ppap2c	1451210_at
54135	Lsr	1451255_at
16855	Lgals4	1451336_at
72121	Dennd2d	1451363_a_at
114570	Crip3	1451410_a_at
216643	Gabrp	1451424_at
53415	Htatip2	1451814_a_at
66696	4631426E05Rik	1453177_at
72281	Sh2d4a	1453377_at
71874	2310007B03Rik	1453511_at
107607	Nod1	1454733_at
242125	BC037703	1455241_at
26931	LOC100040799	1455520_at
69540	Klk10	1460236_at
327655	Hisppd2a	1460584_at
M00749[SREBP-1]:
-----------------------------------
p-value = 8.91E-5
Frequency = 0.300905
Frequency ratio = 1.3753078
Gene ID	Gene Symbol	Probe ID
20969	Sdc1	1415943_at , 1415944_at
20732	Spint1	1416627_at
18799	Plcd1	1416675_s_at , 1448432_at
68631	Cryl1	1416795_at , 1430681_at , 1447112_s_at
13710	Elf3	1416916_at
12716	Ckmt1	1417089_a_at
14368	Fzd6	1417301_at
66824	Pycard	1417347_at
14066	F3	1417408_at
18025	Nfe2l3	1417520_at , 1453614_a_at
11812	Apoc1	1417561_at
56072	Lgals12	1417686_at
67103	Ltb4dh	1417777_at
98845	Eps8l2	1417843_s_at
27375	Tjp3	1417896_at
20893	Bhlhb2	1418025_at
21420	Tcfap2c	1418147_at , 1436392_s_at , 1448977_at
15235	Mst1	1418267_at
67856	Echdc3	1418862_at
12606	Cebpa	1418982_at
14181	Fgfbp1	1419086_at
11766	Ap1g2	1419113_at
98682	2210010L05Rik	1419124_at , 1424464_s_at
18631	Pex11a	1419365_at , 1449442_at
74127	Krt80	1419619_at
259277	Klk8	1419722_at
84111	Gpr87	1420364_at
93842	Igsf9	1420518_a_at , 1441420_at
19268	Ptprf	1420841_at , 1420842_at , 1420843_at
14676	Gna15	1421302_a_at
14184	Fgfr3	1421841_at
30935	Tor3a	1421998_at , 1428660_s_at
16663	Krt13	1422454_at
80794	Cblc	1422666_at
16322	Inha	1422728_at
58220	Pard6b	1423174_a_at , 1423175_s_at
22057	Tob1	1423176_at
20321	Frrs1 /// LOC100046401	1423465_at
228026	Pdk1	1423747_a_at , 1423748_at , 1434974_at , 1435836_at
103140	Gstt3	1423891_at
101095	Zfp282	1424298_at
214359	Tmem51	1424383_at
71908	Cldn23	1424409_at
233575	Frag1	1424615_at , 1424616_s_at
231532	Arhgap24	1424842_a_at
216835	Usp43	1424866_at
226421	5430435G22Rik	1424987_at , 1435830_a_at
209588	Sectm1a	1425002_at
22174	LOC100048488 /// Tyro3	1425248_a_at
68159	Stx19	1425290_at
83813	Tnk1	1425635_at
108100	Baiap2	1425656_a_at , 1451027_at
16181	Il1rn	1425663_at , 1451798_at
20525	Slc2a1	1426599_a_at , 1426600_at , 1434773_a_at
230612	Slc5a9	1426634_at , 1439494_at , 1440779_s_at , 1452136_at
218518	Marveld2	1426914_at
433256	Acsl5	1428082_at
52538	Acaa2	1428145_at , 1428146_s_at
70266	Ccbl1	1428151_x_at , 1438348_x_at , 1452678_a_at
74134	Cyp2s1	1428283_at
69137	2200002K05Rik	1428400_at
71897	2310010M24Rik	1429274_at
70274	Ly6g6e	1429833_at
69665	2310043J07Rik	1429844_at
70335	Reep6	1430128_a_at
71790	Anxa9	1431554_a_at
238257	Tmem30b	1433579_at
212439	AA986860	1433610_at , 1447664_x_at
212531	Sh3bgrl2	1434211_at
100647	Upk3b	1434237_at , 1454881_s_at
18755	Prkch	1434248_at
234683	Elmo3	1434489_at
12739	Cldn3	1434651_a_at , 1451701_x_at , 1460569_x_at
66528	2210020M01Rik	1435378_at
381845	2310014L17Rik	1435572_at
213484	Nudt18	1435902_at
15460	Hr	1435950_at
240505	Cdc42bpg	1436197_at
229488	9930021J17Rik	1437371_at
229933	Clca5	1438109_at
26941	Slc9a3r1	1438115_a_at , 1438116_x_at
216164	Dos	1438370_x_at
21928	Tnfaip2	1438855_x_at
332175	Zdhhc23	1441069_at
22417	Wnt4	1441687_at , 1450782_at
214112	9530066K23Rik	1441909_s_at
26379	Esrra	1442864_at
70186	2310056P07Rik	1443339_at , 1451385_at
54325	Elovl1	1443820_x_at
234366	Gatad2a /// LOC100047029	1445239_at
214230	Pak6	1445475_at , 1455200_at
103724	Tbc1d10a	1445667_at
228880	Prkcbp1	1445827_at
245857	Ssh3	1447929_at
29811	Ndrg2	1448154_at
13107	Cyp2f2	1448792_a_at
18260	Ocln	1448873_at
67801	Pllp	1448945_at
20753	Sprr1a	1449133_at
12579	Cdkn2b	1449152_at
67486	Polr3g	1449155_at
27260	Plek2	1449424_at
15040	C920025E04Rik /// H2-T23 /// LOC100046736	1449556_at
64095	Gpr35	1449976_a_at
16969	Zbtb7a	1450093_s_at , 1452932_at
16204	Fabp6	1450682_at
192657	Ell2	1450744_at
12224	Klf5	1451021_a_at , 1451739_at
76491	Abhd14b	1451326_at
72121	Dennd2d	1451363_a_at
74043	Pex26	1451393_at
114570	Crip3	1451410_a_at
213233	Tapbpl	1451544_at
73608	Marveld3	1451764_at , 1453264_at
53415	Htatip2	1451814_a_at
27406	Abcf3	1452177_at
73102	3110004L20Rik	1453004_at
71862	Gpr160	1453072_at
66696	4631426E05Rik	1453177_at
70701	Npal1	1453345_at , 1456321_at
72281	Sh2d4a	1453377_at
71874	2310007B03Rik	1453511_at
71522	Ggt6	1453587_at
207920	Rbm35a	1454681_at
110417	Pigh	1455860_at
74090	Paqr5	1456152_at , 1456348_x_at , 1456654_at
66660	Sltm	1456683_at
329727	Dennd2c	1456891_at
230576	Ttc22	1457149_at
21682	Tec	1460204_at
69540	Klk10	1460236_at
56047	Msln	1460238_at
242700	Il28ra	1460598_at
M00277[Lmo2_complex]:
-----------------------------------
p-value = 7.08E-10
Frequency = 0.23755656
Frequency ratio = 1.7702056
Gene ID	Gene Symbol	Probe ID
11750	Anxa7	1416138_at , 1438764_at
17075	Tacstd1	1416579_a_at
20732	Spint1	1416627_at
13710	Elf3	1416916_at
54120	Gipc2	1417178_at
14368	Fzd6	1417301_at
56072	Lgals12	1417686_at
98845	Eps8l2	1417843_s_at
104681	Slc16a6	1417884_at
106861	Abhd3	1417946_at
20893	Bhlhb2	1418025_at
21420	Tcfap2c	1418147_at , 1436392_s_at , 1448977_at
76560	Prss8	1418320_at
11931	Atp1b1	1418453_a_at , 1439036_a_at
72388	Ripk4	1418487_at , 1418488_s_at
12337	Capn5	1418671_at
54353	Skap2	1418895_at , 1460623_at
12608	Cebpb	1418901_at
67448	Plxdc2	1418912_at
98682	2210010L05Rik	1419124_at , 1424464_s_at
20972	Syngr1	1419289_a_at
21985	Tpd52	1419493_a_at , 1419494_a_at
77411	Rbm35b	1419977_s_at , 1433683_at
211652	Wwc1	1420008_s_at , 1427261_at
12627	Cfc1	1421524_at
14184	Fgfr3	1421841_at
16322	Inha	1422728_at
16687	Krt6a	1422783_a_at , 1422784_at , 1427700_x_at
58220	Pard6b	1423174_a_at , 1423175_s_at
67729	Mansc1	1423284_at
245945	BC013481	1423411_at , 1438021_at
69894	2010107G23Rik	1424072_at
66569	Gdpd1	1424076_at , 1424077_at
101095	Zfp282	1424298_at
71908	Cldn23	1424409_at
213522	Plekhg6	1425073_at
207818	BC004728	1425108_a_at
224833	AI661453	1425163_at
17196	Mbp	1425264_s_at
29816	Hip1r	1425552_at
19885	Rorc	1425793_a_at
71946	Endod1	1426540_at , 1426541_a_at , 1426542_at , 1426543_x_at
20525	Slc2a1	1426599_a_at , 1426600_at , 1434773_a_at
207742	Rnf43	1427008_at
72313	Fryl	1427199_at
74134	Cyp2s1	1428283_at
76459	Car12	1428485_at
330260	Pon2	1429019_s_at , 1450686_at
69665	2310043J07Rik	1429844_at
70335	Reep6	1430128_a_at
75767	Rab11fip1	1430594_at
71742	Ulk3	1431112_at
71790	Anxa9	1431554_a_at
75739	Mpp7	1432216_s_at , 1443971_x_at , 1454158_at , 1455179_at
228366	Gyltl1b	1434007_at
21873	Tjp2	1434599_a_at , 1434600_at , 1450984_at , 1450985_a_at
12739	Cldn3	1434651_a_at , 1451701_x_at , 1460569_x_at
16918	Mycl1	1434777_at
12808	Cobl	1434917_at
78797	LOC100039232 /// Ndor1	1435388_at
68252	A030007L17Rik	1435695_a_at
229011	Samd10	1435756_at
269615	Plch2	1436335_at
240916	Vsig8	1436671_at
17919	Myo5b	1437698_at , 1452298_a_at
78088	Ankrd56	1438408_at
66790	Grtp1	1439150_x_at
13511	Dsg2	1439476_at , 1449740_s_at
74694	4930505D03Rik	1439634_at
332175	Zdhhc23	1441069_at
26379	Esrra	1442864_at
67533	Ppfibp1	1443029_at
269587	Epb4.1	1444150_at
21844	Tiam1	1444373_at
245857	Ssh3	1447929_at
14381	G6pdx	1448354_at
14623	Gjb6	1448397_at
26415	Mapk13	1448871_at
14063	F2rl1	1448931_at
16528	1700019N12Rik	1449074_at
80877	Lrba	1449099_at
26456	Sema4g	1449202_at
27260	Plek2	1449424_at
64095	Gpr35	1449976_a_at
16969	Zbtb7a	1450093_s_at , 1452932_at
192120	Bspry	1450131_a_at
170720	Card14	1450142_a_at
54135	Lsr	1451255_at
72121	Dennd2d	1451363_a_at
213233	Tapbpl	1451544_at
73608	Marveld3	1451764_at , 1453264_at
53415	Htatip2	1451814_a_at
73102	3110004L20Rik	1453004_at
72281	Sh2d4a	1453377_at
207920	Rbm35a	1454681_at
107607	Nod1	1454733_at
268301	Ankrd57	1454736_at
319880	Tmcc3	1454889_x_at
235627	Nbeal2	1455694_at
72267	LOC100044683	1456008_at
74090	Paqr5	1456152_at , 1456348_x_at , 1456654_at
71665	Fuca1	1456155_x_at
27049	Etv3	1456358_at
17691	Snf1lk	1459601_at
56047	Msln	1460238_at
M00414[AREB6]:
-----------------------------------
p-value = 8.93E-10
Frequency = 0.18325792
Frequency ratio = 1.9805648
Gene ID	Gene Symbol	Probe ID
13723	Emb	1415857_at
20969	Sdc1	1415943_at , 1415944_at
17075	Tacstd1	1416579_a_at
20732	Spint1	1416627_at
99167	Ssx2ip	1417514_at , 1448743_at
56072	Lgals12	1417686_at
104681	Slc16a6	1417884_at
19143	St14	1418076_at
72388	Ripk4	1418487_at , 1418488_s_at
16886	Limk2	1418581_a_at , 1452060_a_at
12608	Cebpb	1418901_at
14181	Fgfbp1	1419086_at
98682	2210010L05Rik	1419124_at , 1424464_s_at
18631	Pex11a	1419365_at , 1449442_at
22673	Zfp185	1420944_at
12627	Cfc1	1421524_at
15277	Hk2 /// LOC100043412 /// LOC100047934	1422612_at
16322	Inha	1422728_at
58220	Pard6b	1423174_a_at , 1423175_s_at
22057	Tob1	1423176_at
67729	Mansc1	1423284_at
228026	Pdk1	1423747_a_at , 1423748_at , 1434974_at , 1435836_at
69894	2010107G23Rik	1424072_at
71908	Cldn23	1424409_at
223473	Npal2	1424612_at
233575	Frag1	1424615_at , 1424616_s_at
12575	Cdkn1a	1424638_at
224912	Crb3	1424809_at , 1434851_s_at
216835	Usp43	1424866_at
213522	Plekhg6	1425073_at
17196	Mbp	1425264_s_at
29816	Hip1r	1425552_at
231293	C130090K23Rik	1426268_at
105853	Mal2	1427042_at
252973	Grhl2	1427046_at , 1429086_at
72313	Fryl	1427199_at
54648	Ccdc120	1428066_at
70266	Ccbl1	1428151_x_at , 1438348_x_at , 1452678_a_at
74134	Cyp2s1	1428283_at
72549	Reep4	1428478_at
74596	Cds1	1428680_at , 1456114_at
71740	Pvrl4	1428701_at
330260	Pon2	1429019_s_at , 1450686_at
66198	Them5	1429354_at
70335	Reep6	1430128_a_at
75735	Pank1	1431028_a_at
69697	2310057J16Rik	1432464_a_at
97130	C77080	1433775_at
12808	Cobl	1434917_at
235611	Plxnb1	1435254_at , 1435255_at
16516	Kcnj15	1435354_at , 1450185_a_at
229011	Samd10	1435756_at
240916	Vsig8	1436671_at
66855	Tcf25	1437204_a_at
17919	Myo5b	1437698_at , 1452298_a_at
26941	Slc9a3r1	1438115_a_at , 1438116_x_at
216164	Dos	1438370_x_at
101631	Pwwp2	1438417_at
13511	Dsg2	1439476_at , 1449740_s_at
74694	4930505D03Rik	1439634_at
332175	Zdhhc23	1441069_at
26379	Esrra	1442864_at
67533	Ppfibp1	1443029_at
214230	Pak6	1445475_at , 1455200_at
245857	Ssh3	1447929_at
14381	G6pdx	1448354_at
14623	Gjb6	1448397_at
67801	Pllp	1448945_at
80877	Lrba	1449099_at
66451	2610528J11Rik	1450947_at
50784	Ppap2c	1451210_at
54135	Lsr	1451255_at
76491	Abhd14b	1451326_at
72121	Dennd2d	1451363_a_at
53415	Htatip2	1451814_a_at
70701	Npal1	1453345_at , 1456321_at
72281	Sh2d4a	1453377_at
319880	Tmcc3	1454889_x_at
235627	Nbeal2	1455694_at
74090	Paqr5	1456152_at , 1456348_x_at , 1456654_at
230576	Ttc22	1457149_at
M00807[EGR]:
-----------------------------------
p-value = 2.76E-7
Frequency = 0.40950227
Frequency ratio = 1.4348141
Gene ID	Gene Symbol	Probe ID
12305	Ddr1	1415797_at , 1435820_x_at , 1438367_x_at , 1439382_x_at , 1456226_x_at
20312	Cx3cl1	1415803_at
13723	Emb	1415857_at
20969	Sdc1	1415943_at , 1415944_at
11750	Anxa7	1416138_at , 1438764_at
14860	Gsta4	1416368_at
20732	Spint1	1416627_at
18799	Plcd1	1416675_s_at , 1448432_at
22156	Tuft1	1416689_at
13710	Elf3	1416916_at
57257	Vav3	1417122_at , 1448600_s_at
16669	Krt19	1417156_at
17153	Mal	1417275_at , 1432558_a_at
14066	F3	1417408_at
99167	Ssx2ip	1417514_at , 1448743_at
18025	Nfe2l3	1417520_at , 1453614_a_at
11812	Apoc1	1417561_at
56072	Lgals12	1417686_at
19024	Ppfibp2	1417801_a_at
98845	Eps8l2	1417843_s_at
106861	Abhd3	1417946_at
15235	Mst1	1418267_at
11931	Atp1b1	1418453_a_at , 1439036_a_at
72388	Ripk4	1418487_at , 1418488_s_at
13139	Dgka	1418578_at
16886	Limk2	1418581_a_at , 1452060_a_at
112407	Egln3	1418648_at , 1418649_at
67856	Echdc3	1418862_at
19340	Rab3d	1418891_a_at , 1449259_at
54353	Skap2	1418895_at , 1460623_at
56016	Hebp2	1418917_at , 1449271_a_at
12606	Cebpa	1418982_at
98682	2210010L05Rik	1419124_at , 1424464_s_at
170833	Hook2	1419350_at
18631	Pex11a	1419365_at , 1449442_at
13214	Defb1	1419491_at , 1419492_s_at
21985	Tpd52	1419493_a_at , 1419494_a_at
11846	Arg1	1419549_at
259277	Klk8	1419722_at
77411	Rbm35b	1419977_s_at , 1433683_at
211652	Wwc1	1420008_s_at , 1427261_at
93842	Igsf9	1420518_a_at , 1441420_at
14857	Gsta1 /// Gsta2 /// LOC100042295	1421041_s_at
14766	Gpr56	1421118_a_at , 1433485_x_at
14676	Gna15	1421302_a_at
30935	Tor3a	1421998_at , 1428660_s_at
11828	Aqp3	1422008_a_at
16663	Krt13	1422454_at
13014	Cstb	1422507_at
15277	Hk2 /// LOC100043412 /// LOC100047934	1422612_at
80794	Cblc	1422666_at
58220	Pard6b	1423174_a_at , 1423175_s_at
22057	Tob1	1423176_at
228026	Pdk1	1423747_a_at , 1423748_at , 1434974_at , 1435836_at
69894	2010107G23Rik	1424072_at
210029	Metrnl	1424356_a_at , 1441903_x_at , 1444097_at
71908	Cldn23	1424409_at
12575	Cdkn1a	1424638_at
224912	Crb3	1424809_at , 1434851_s_at
216835	Usp43	1424866_at
13866	Erbb2	1424919_at
228543	Rhov	1424976_at
207818	BC004728	1425108_a_at
224833	AI661453	1425163_at
17196	Mbp	1425264_s_at
68159	Stx19	1425290_at
228576	Mall	1425359_at
231801	Hrbl	1425362_at
105005	AW125753 /// Ptprj	1425452_s_at
29816	Hip1r	1425552_at
108100	Baiap2	1425656_a_at , 1451027_at
19885	Rorc	1425793_a_at
228136	Zdhhc5	1426311_s_at
71946	Endod1	1426540_at , 1426541_a_at , 1426542_at , 1426543_x_at
218518	Marveld2	1426914_at
252973	Grhl2	1427046_at , 1429086_at
74032	4632417N05Rik	1427082_at
72313	Fryl	1427199_at
70031	Cmtm8	1427964_at
52538	Acaa2	1428145_at , 1428146_s_at
74596	Cds1	1428680_at , 1456114_at
74137	Nuak2	1429049_at
66813	Bcl2l14	1429347_at
52683	Ncaph2	1429477_at
69665	2310043J07Rik	1429844_at
70335	Reep6	1430128_a_at
75767	Rab11fip1	1430594_at
78925	Srd5a1	1431101_a_at , 1438699_at , 1454649_at
71742	Ulk3	1431112_at
66817	Tmem170	1431128_at , 1439964_at
67425	Eps8l1	1431821_a_at
69697	2310057J16Rik	1432464_a_at
212439	AA986860	1433610_at , 1447664_x_at
228366	Gyltl1b	1434007_at
14073	Faah	1434091_at
18755	Prkch	1434248_at
12739	Cldn3	1434651_a_at , 1451701_x_at , 1460569_x_at
12808	Cobl	1434917_at
211945	Plekhh1	1435053_s_at , 1447807_s_at , 1452517_at
53883	Celsr2	1435336_at
104158	Ces3	1435370_a_at , 1435371_x_at , 1449081_at
381845	2310014L17Rik	1435572_at
68252	A030007L17Rik	1435695_a_at
213484	Nudt18	1435902_at
240505	Cdc42bpg	1436197_at
17356	Mllt4	1436303_at
269615	Plch2	1436335_at
19250	Ptpn14	1436442_at
382643	Ahnak2	1436520_at
244416	Ppp1r3b	1436590_at
216858	Kctd11	1436820_at
223775	Pim3	1437100_x_at
12091	Glb1	1437159_at
66855	Tcf25	1437204_a_at
68524	Wipf2	1437298_at
232431	Gprc5a	1437486_at
17919	Myo5b	1437698_at , 1452298_a_at
216164	Dos	1438370_x_at
21928	Tnfaip2	1438855_x_at
20351	Sema4a	1438934_x_at , 1448110_at
54446	Nfat5	1439328_at , 1439805_at
13511	Dsg2	1439476_at , 1449740_s_at
213171	LOC100048538 /// Prss27	1440686_at
231470	Fras1	1440765_at
332175	Zdhhc23	1441069_at
16599	Klf3	1441200_at
71306	Mfap3l	1441481_at
22417	Wnt4	1441687_at , 1450782_at
214112	9530066K23Rik	1441909_s_at
244418	D8Ertd82e	1442434_at
26379	Esrra	1442864_at
67533	Ppfibp1	1443029_at
70186	2310056P07Rik	1443339_at , 1451385_at
229474	6330505N24Rik	1443657_at
269587	Epb4.1	1444150_at
84035	Kremen1	1445252_at
214230	Pak6	1445475_at , 1455200_at
103724	Tbc1d10a	1445667_at
228880	Prkcbp1	1445827_at
29811	Ndrg2	1448154_at
14786	Grb7	1448227_at
14381	G6pdx	1448354_at
16525	Kcnk1	1448690_at
54160	Copg2	1448761_a_at
13107	Cyp2f2	1448792_a_at
18260	Ocln	1448873_at
14462	Gata3	1448886_at
16528	1700019N12Rik	1449074_at
80877	Lrba	1449099_at
12579	Cdkn2b	1449152_at
67486	Polr3g	1449155_at
70757	Ptplb	1449342_at
27260	Plek2	1449424_at
67117	Dynlt3	1449928_at
64095	Gpr35	1449976_a_at
16969	Zbtb7a	1450093_s_at , 1452932_at
192120	Bspry	1450131_a_at
67313	5730559C18Rik	1450559_at
66451	2610528J11Rik	1450947_at
12224	Klf5	1451021_a_at , 1451739_at
54135	Lsr	1451255_at
76491	Abhd14b	1451326_at
72121	Dennd2d	1451363_a_at
74043	Pex26	1451393_at
73102	3110004L20Rik	1453004_at
71345	Tmem16j	1453041_at
72281	Sh2d4a	1453377_at
268301	Ankrd57	1454736_at
319880	Tmcc3	1454889_x_at
242125	BC037703	1455241_at
26931	LOC100040799	1455520_at
72267	LOC100044683	1456008_at
27049	Etv3	1456358_at
269016	Sh3rf2	1456640_at
66660	Sltm	1456683_at
77519	5730601F06Rik	1457913_at
74370	4932417H02Rik	1458472_at
22061	Trp63	1459581_at
69540	Klk10	1460236_at
327655	Hisppd2a	1460584_at
242700	Il28ra	1460598_at
M00804[E2A]:
-----------------------------------
p-value = 2.91E-5
Frequency = 0.19457014
Frequency ratio = 1.496345
Gene ID	Gene Symbol	Probe ID
13723	Emb	1415857_at
17075	Tacstd1	1416579_a_at
17153	Mal	1417275_at , 1432558_a_at
66824	Pycard	1417347_at
99167	Ssx2ip	1417514_at , 1448743_at
56072	Lgals12	1417686_at
67103	Ltb4dh	1417777_at
19143	St14	1418076_at
21420	Tcfap2c	1418147_at , 1436392_s_at , 1448977_at
16886	Limk2	1418581_a_at , 1452060_a_at
16682	Krt4	1418735_at
67856	Echdc3	1418862_at
74127	Krt80	1419619_at
14766	Gpr56	1421118_a_at , 1433485_x_at
14676	Gna15	1421302_a_at
17761	Mtap7	1421836_at
14184	Fgfr3	1421841_at
54354	Rassf5	1422637_at , 1422638_s_at
16322	Inha	1422728_at
110310	Krt7	1423952_a_at
71908	Cldn23	1424409_at
231832	Tmem184a	1424477_at
223473	Npal2	1424612_at
108735	Sft2d2	1425027_s_at , 1435142_at
213522	Plekhg6	1425073_at
224833	AI661453	1425163_at
22174	LOC100048488 /// Tyro3	1425248_a_at
105005	AW125753 /// Ptprj	1425452_s_at
29816	Hip1r	1425552_at
19885	Rorc	1425793_a_at
71946	Endod1	1426540_at , 1426541_a_at , 1426542_at , 1426543_x_at
75007	4930504E06Rik	1426655_a_at , 1426656_at , 1437551_at , 1438321_x_at , 1458090_at
227737	9130404D14Rik	1426812_a_at
252973	Grhl2	1427046_at , 1429086_at
116848	Baz2a	1427210_at
52538	Acaa2	1428145_at , 1428146_s_at
72549	Reep4	1428478_at
76459	Car12	1428485_at
74206	Sipa1l3	1428493_at
74596	Cds1	1428680_at , 1456114_at
71740	Pvrl4	1428701_at
71897	2310010M24Rik	1429274_at
70335	Reep6	1430128_a_at
75767	Rab11fip1	1430594_at
78925	Srd5a1	1431101_a_at , 1438699_at , 1454649_at
69697	2310057J16Rik	1432464_a_at
228366	Gyltl1b	1434007_at
67338	Rffl	1434432_at
21873	Tjp2	1434599_a_at , 1434600_at , 1450984_at , 1450985_a_at
12739	Cldn3	1434651_a_at , 1451701_x_at , 1460569_x_at
12808	Cobl	1434917_at
235611	Plxnb1	1435254_at , 1435255_at
104158	Ces3	1435370_a_at , 1435371_x_at , 1449081_at
381845	2310014L17Rik	1435572_at
213484	Nudt18	1435902_at
240505	Cdc42bpg	1436197_at
382643	Ahnak2	1436520_at
240916	Vsig8	1436671_at
229488	9930021J17Rik	1437371_at
17919	Myo5b	1437698_at , 1452298_a_at
26941	Slc9a3r1	1438115_a_at , 1438116_x_at
216164	Dos	1438370_x_at
66790	Grtp1	1439150_x_at
269344	Ell3	1442514_a_at
21844	Tiam1	1444373_at
84035	Kremen1	1445252_at
214230	Pak6	1445475_at , 1455200_at
103724	Tbc1d10a	1445667_at
14381	G6pdx	1448354_at
20148	Dhrs3	1448390_a_at
26415	Mapk13	1448871_at
14063	F2rl1	1448931_at
69581	Rhou	1449028_at
80877	Lrba	1449099_at
66952	2310030G06Rik	1449357_at
27260	Plek2	1449424_at
192120	Bspry	1450131_a_at
66451	2610528J11Rik	1450947_at
50784	Ppap2c	1451210_at
213233	Tapbpl	1451544_at
73608	Marveld3	1451764_at , 1453264_at
70701	Npal1	1453345_at , 1456321_at
72281	Sh2d4a	1453377_at
235627	Nbeal2	1455694_at
230576	Ttc22	1457149_at
17691	Snf1lk	1459601_at

## Sheet: Prostate+Skin UGM, dermis
M00196[Sp1]:
-----------------------------------
p-value = 7.84E-5
Frequency = 0.55096155
Frequency ratio = 1.1245829
Gene ID	Gene Symbol	Probe ID
18791	Plat	1415806_at
21810	Tgfbi	1415871_at , 1437463_x_at , 1448123_s_at
27387	Sh2d3c	1415886_at
18606	Enpp2	1415894_at , 1448136_at
18146	Npdc1	1415919_at
17984	Ndn	1415923_at , 1437853_x_at , 1455792_x_at
11464	Actc1 /// LOC100048431	1415927_at
14230	Fkbp10	1415951_at , 1449632_s_at
15213	Hey1	1415999_at
22629	Ywhah	1416004_at
16979	Lrrn1	1416053_at
12522	Cd83	1416111_at
106572	Rab31	1416165_at
20469	Sipa1	1416206_at
19242	Ptn	1416211_a_at , 1448254_at
12721	Coro1a	1416246_a_at , 1455269_a_at
14612	Gja4	1416255_at
18822	Plod1	1416289_at
13591	Ebf1	1416301_a_at , 1416302_at , 1448293_at
11767	Ap1m1	1416307_at , 1459832_s_at
22235	Ugdh	1416308_at
84004	Mcam	1416357_a_at
13426	Dync1i1	1416361_a_at
67951	Tubb6	1416431_at
17387	Mmp14	1416572_at
20378	Frzb	1416658_at
20616	Snap91	1416688_at
67971	Tppp3	1416713_at
21413	Tcf4	1416723_at , 1416724_x_at , 1424089_a_at , 1434148_at , 1434149_at
12831	Col5a1	1416740_at , 1416741_at
14231	Fkbp7	1416803_at
14866	Gstm5	1416842_at
64296	Abhd8	1416863_at
67865	Rgs10	1416882_at
22368	Trpv2	1416935_at
17305	LOC100046464 /// Mfng	1416992_at
58859	Efemp2	1417018_at
70025	Acot7	1417094_at
26404	Map3k12	1417115_at
67220	Plekho1	1417128_at
57875	Angptl4	1417130_s_at
18858	Pmp22	1417133_at
14745	Edg2	1417143_at , 1448606_at
27385	Magel2	1417217_at
57440	Ehd3	1417235_at
22793	Zyx	1417240_at
13805	Eng	1417271_a_at , 1432176_a_at
68303	9130005N14Rik	1417272_at , 1441904_x_at
12667	Chrd	1417304_at
68337	Crip2	1417311_at
50781	Dkk3	1417312_at , 1448669_at
27359	Sytl4	1417336_a_at
17150	Mfap2	1417359_at , 1447833_x_at
70445	Cd248	1417439_at
21809	Tgfb3	1417455_at
16157	Il11ra1 /// Il11ra2 /// LOC100038993 /// RP23-388P16.3	1417505_s_at , 1459868_x_at
14360	Fyn	1417558_at , 1448765_at
20315	Cxcl12	1417574_at , 1448823_at
16885	Limk1	1417627_a_at
16651	Sspn	1417644_at
11856	Arhgap6	1417704_a_at , 1451867_x_at
20868	Stk10	1417751_at
97064	Wwtr1	1417818_at , 1437155_a_at
12741	Cldn5	1417839_at
16012	Igfbp6	1417933_at
67399	Pdlim7	1417959_at
68458	Ppp1r14a	1418086_at
84094	Plvap	1418090_at
104110	Adcy4	1418098_at
56471	Stmn4	1418105_at
15214	Hey2	1418106_at
16523	Kcnj8	1418142_at
13852	Stx2	1418164_at
54409	Ramp2	1418187_at
30959	Ddx25	1418263_at
26757	Dpysl4	1418298_s_at
67269	Agtpbp1	1418332_a_at
21924	Tnnc1	1418370_at
78560	Gpr124	1418379_s_at
16404	Itga7	1418393_a_at
67557	Larp6	1418400_at
11492	Adam19 /// LOC100045780	1418402_at
18584	LOC100047749 /// Pde8a	1418406_at
17681	Msc	1418417_at
17927	Myod1	1418420_at
21930	LOC100044927 /// Tnfaip6	1418424_at
12837	Col8a1	1418440_at
20502	LOC100045628 /// Slc16a2	1418445_at , 1418446_at
26968	Islr	1418450_at
50530	Mfap5	1418454_at , 1449082_at
56358	Copz2	1418455_at
20617	Snca	1418493_a_at , 1436853_a_at
105785	Kdelr3	1418538_at
21789	Tfpi2	1418547_at
12398	Cbfa2t3h	1418582_at
12814	Col11a1	1418599_at , 1449154_at
12555	Cdh15	1418602_at
11859	Phox2a	1418620_at
67946	Spata6	1418651_at
19288	Ptx3	1418666_at
21956	Tnnt2	1418726_a_at , 1424967_x_at
60527	Fads3	1418773_at , 1435910_at
12558	Cdh2	1418815_at , 1449244_at
13807	Eno2	1418829_a_at
94281	Sfxn4	1418873_at
14587	Gfra3 /// LOC100045484	1418880_at
15284	Hlx	1418939_at
20167	Rtn2	1419056_at
13823	Epb4.1l3	1419062_at , 1426010_a_at
56363	Tmeff2	1419073_at , 1441598_at
14573	Gdnf	1419080_at
21859	Timp3	1419089_at , 1449334_at , 1449335_at
58188	2900093B09Rik /// LOC100045106	1419118_at
17095	Lyl1	1419120_at
16994	Ltb	1419135_at
58234	Shank3	1419137_at
64817	Svep1	1419182_at
20452	St8sia4	1419186_a_at
12294	Cacna2d3	1419225_at
18718	Pip5k2a	1419279_at , 1419280_at , 1449404_at
26427	Creb3l1	1419295_at
14254	Flt1	1419300_at , 1451756_at
20410	Sorbs3	1419329_at
54156	Egfl6	1419332_at
22341	Vegfc	1419417_at , 1439766_x_at , 1440739_at
26938	St6galnac5	1419420_at
11733	Ank1	1419421_at
170441	Slc2a10	1419434_at , 1449477_s_at
17181	Matn2	1419442_at
66864	Clec14a	1419467_at , 1419468_at
14696	Gnb4	1419469_at , 1419470_at
21955	Tnnt1	1419606_a_at
19126	Prom1	1419700_a_at
53867	Col5a3	1419703_at
83397	Akap12	1419706_a_at
22004	Tpm2	1419738_a_at , 1425028_a_at , 1449577_x_at
52666	D10Ertd610e	1419978_s_at , 1426855_at , 1449687_at
24001	Tiam2	1420146_at , 1423186_at
20450	St8sia2	1420377_at , 1449843_at
19142	Prss12	1420388_at
20910	Stxbp1	1420505_a_at
56811	Dkk2	1420512_at
53623	Gria3	1420563_at
19124	Procr	1420664_s_at
104271	Tex15	1420719_at
53324	LOC100044234 /// Nptx2	1420720_at
13008	Csrp2	1420731_a_at
18212	Ntrk2	1420838_at , 1435196_at
13717	Eln	1420855_at , 1446221_at
18767	Pkia	1420859_at
56526	2012-09-07	1420877_at , 1436819_at
20447	St6galnac3	1420903_at
108105	B3gnt5	1420994_at
17534	Mrc2	1421045_at
16859	Lgals9	1421217_a_at
53901	Rcan2	1421425_a_at
15245	Hhip	1421426_at , 1437933_at , 1438083_at , 1455277_at
56401	Lepre1	1421462_a_at , 1452752_at
22021	Tpst1	1421733_a_at
20662	Sos1	1421886_at
20444	St3gal2	1421891_at , 1421892_at
18595	Pdgfra	1421916_at , 1421917_at , 1438946_at
19094	Mapk11	1421926_at
16010	Igfbp4	1421992_a_at , 1423756_s_at , 1423757_x_at
13393	Dlx3	1422037_at
68828	Sync	1422118_at
15371	Hmx1	1422152_at
20356	Sema5a	1422167_at , 1434776_at , 1437422_at
11636	Ak1	1422184_a_at
15221	Foxd3	1422210_at
107528	Magee1	1422431_at
75625	Mageh1	1422498_at
11568	Aebp1	1422514_at , 1450637_a_at
19274	Ptprm	1422541_at
21385	Tbx2	1422545_at
14431	Gamt	1422558_at
58237	C030019F02Rik	1422596_at
19012	Ppap2a	1422620_s_at
18127	Nos3	1422622_at
17389	Mmp16	1422626_at , 1437568_at
18760	Prkcm	1422673_at
58226	Cacna1h	1422710_a_at
14119	Fbn2	1422831_at , 1454830_at
73173	Pcdh18	1422889_at
17084	Ly86	1422903_at
12159	Bmp4	1422912_at
78376	Ng23	1422952_at
23796	Agtrl1	1423037_at , 1438651_a_at
22003	Tpm1	1423049_a_at , 1423721_at
18196	Nsg1	1423055_at
16009	Igfbp3	1423062_at , 1458268_s_at
13643	Efnb3	1423085_at
12843	Col1a2	1423110_at
114715	Spred1	1423160_at , 1460116_s_at
64378	Gpr88	1423171_at
67252	Cap2	1423222_at , 1450910_at
17528	Mpz	1423253_at
78896	1500015O10Rik	1423261_at
17294	Mest	1423294_at
121021	Cspg4	1423341_at , 1450944_at
20334	Sec23a	1423347_at
12291	Cacna1g	1423365_at
14115	Fbln2	1423407_a_at
18751	Prkcb1	1423478_at , 1460419_a_at
83675	Bicc1	1423484_at , 1441137_at
67468	Mmd	1423488_at , 1423489_at
67847	Sncaip	1423499_at
83964	Jam3	1423503_at
21345	Tagln	1423505_at
18074	Nid2	1423516_a_at
13618	Ednrb	1423594_a_at , 1437347_at
16431	Itm2a	1423608_at , 1451047_at
100604	Lrrc8c	1423614_at , 1455398_at
72003	Synpr	1423640_at
12842	Col1a1	1423669_at
76267	Fads1	1423680_at
67839	Gpsm1	1423689_a_at , 1423690_s_at , 1436917_s_at
109042	Prkcdbp	1423771_at
71683	Gypc	1423878_at
11785	Apbb1	1423892_at , 1423893_x_at
320078	Olfml2b	1423915_at
76293	Mfap4	1424010_at
19347	LOC100046953 /// Rab6ip1	1424015_at
12827	Col4a2	1424051_at
102644	Oaf	1424086_at
67896	Ccdc80	1424186_at , 1424187_at
226594	Rcsd1	1424194_at
19219	Ptger4	1424208_at
13175	Dclk1	1424270_at , 1424271_at , 1450863_a_at , 1451289_at
71703	Armcx3	1424373_at
52377	Rcn3	1424382_at
233744	Spon1	1424415_s_at , 1451342_at
76467	Msrb2	1424433_at
67298	Gprasp1	1424455_at
102693	Phldb1	1424467_at
68567	Cgref1	1424529_s_at
237052	Tceal1	1424634_at
20563	Slit2	1424659_at , 1451430_at
215114	Hip1	1424755_at , 1434557_at
109624	Cald1	1424768_at , 1424769_s_at , 1424770_at
16775	Lama4	1424807_at , 1424808_at
19266	Ptprd	1424886_at , 1429052_at , 1435537_at
68328	Rab13	1424894_at
72324	Plxdc1	1424902_at
83453	Chrdl1	1424945_at , 1434201_at , 1456722_at
75029	Purg	1424970_at
320873	Cdh10	1425092_at
74760	Rab3il1	1425133_s_at , 1428391_at , 1456442_at
73182	3110045G13Rik	1425268_a_at
140709	Emid2	1425310_a_at
16149	Cd74	1425519_a_at
18933	Prrx1	1425526_a_at , 1425528_at , 1432129_a_at , 1439774_at
22041	Trf	1425546_a_at
18526	Pcdh10	1425563_s_at , 1430667_at , 1438134_at
11747	Anxa5	1425567_a_at
108148	Galnt2	1425610_s_at
20443	St3gal4	1425668_a_at
56177	Olfm1	1425784_a_at , 1455796_x_at
13007	Csrp1	1425811_a_at
54598	Calcrl	1425814_a_at
66959	Dusp26	1425848_a_at
14118	Fbn1	1425896_a_at , 1460208_at
11790	Speg	1425968_s_at , 1448664_a_at
235041	Ankrd25	1425991_a_at , 1460559_at
19734	Rgs16	1426037_a_at , 1455265_a_at
107587	Osr2	1426155_a_at
74144	Robo4	1426206_at
80884	LOC100046560 /// Maged2	1426306_a_at
12826	Col4a1	1426348_at , 1452035_at
14687	Gnaz	1426517_at
18187	Nrp2	1426528_at , 1435349_at
217410	Trib2	1426640_s_at
192176	Flna	1426677_at
100317	AU040320	1426699_at
71914	Antxr2	1426708_at
13346	Des	1426731_at
12834	Col6a2	1426947_x_at , 1452250_a_at
76108	Rap2a	1426965_at
235130	Adamts15	1427056_at
236920	Stard8	1427072_at
70083	Metrn	1427100_at
224697	Adamts10	1427139_at
12818	Col14a1	1427168_a_at , 1428455_at
216616	Efemp1	1427183_at
230103	Npr2	1427191_at
20471	Six1	1427277_at
16875	Lhx8	1427300_at
22151	Tubb2a	1427347_s_at
15425	Hoxc6	1427454_at
117606	Boc	1427516_a_at
244867	Arhgap20	1427522_at , 1429918_at
12395	Runx1t1	1427640_a_at , 1437784_at , 1444615_x_at , 1448785_at
107581	Col16a1	1427986_a_at
229600	BC028528	1427996_at
228911	Tshz2	1428026_at , 1435385_at , 1459250_at
70784	Rasl12	1428067_at
68875	Tmcc2	1428108_x_at , 1452666_a_at
76338	Rab2b	1428115_a_at , 1452667_at
14739	Edg5	1428176_at
74443	4933406E20Rik	1428211_at , 1459807_x_at
13593	Ebf3	1428349_s_at , 1452751_at
67905	Ppm1m	1428351_at
23959	Nt5e	1428547_at
68127	B230217C12Rik	1428568_at
104252	Cdc42ep2	1428750_at
67893	Tmem86a	1428758_at
243548	Prickle2	1428808_at
14461	Gata2	1428816_a_at , 1450333_a_at
77889	Lbh /// LOC100048380	1429088_at
73047	Camk2n2	1429204_at
237759	Col23a1	1429209_at , 1429210_at , 1440911_at
67454	1200009F10Rik	1429219_at
66859	Slc16a9	1429726_at
278279	Tmtc2	1429809_at
72690	Grrp1	1429843_at
76365	Tbx18	1429974_at
18294	Ogg1	1430078_a_at
108069	Grm3	1430136_at
68498	Tspan11	1430310_at , 1436626_at , 1441776_at
72043	Sulf2	1430388_a_at , 1447602_x_at
237979	Sdk2	1430425_at
67622	Mxra7	1430539_at , 1440975_at , 1453855_at
319504	Nrcam	1430583_at , 1434709_at
94352	LOC100047339	1431004_at , 1452436_at
76448	2310014H01Rik	1431299_a_at
57344	As3mt	1431980_a_at
20204	Prrx2	1432331_a_at
11816	Apoe	1432466_a_at
18491	Pappa	1432591_at
13822	Epb4.1l2	1433490_s_at , 1433491_at
52250	Reep1	1433509_s_at
231858	D930005D10Rik	1433523_at
17196	Mbp	1433532_a_at , 1456228_x_at
270097	AI427515	1433551_at
235527	Plscr4	1433626_at
73296	Rhobtb3	1433647_s_at
12934	Dpysl2	1433770_at
338352	Nell1	1433787_at
103266	AI597468	1433897_at
277360	BC067047	1434069_at
245607	Gprasp2	1434073_at
218454	Lhfpl2	1434129_s_at , 1434130_at , 1454847_at
218952	Plekhc1	1434180_at , 1434181_at
109676	Ank2	1434264_at , 1434265_s_at
83925	Trps1	1434286_at , 1438214_at
235431	Coro2b	1434326_x_at , 1434755_at
229900	Gbp6 /// LOC100047881	1434380_at
217340	Rnf157	1434427_a_at , 1454953_at
52331	Stbd1	1434442_at
72349	Dusp3	1434472_at
117160	Ttyh2	1434500_at
239435	Aard	1434528_at
327766	Tmem26	1434583_at
208691	Eif5a2	1434593_at
114664	Hsd17b11	1434642_at
320827	C530008M17Rik	1434645_at
268780	Egflam	1434647_at
329941	Col8a2	1434667_at
217082	Hlf	1434735_at , 1434736_at
78892	Crispld2	1434758_at , 1437056_x_at , 1460458_at
268970	Arhgap28	1434809_at , 1438139_at
52187	Rragd	1434909_at
270192	Rab6b	1434914_at , 1437107_at , 1460617_s_at
65247	Asb1	1434961_at
320472	Ppm1e	1434990_at
18795	Plcb1	1435043_at
215821	D10Bwg1379e	1435050_at
383103	BC068110	1435130_at
19092	Prkg2	1435162_at
207792	BC034090	1435175_at
73174	Tbkbp1	1435183_at
330938	Dixdc1	1435207_at
78070	Cpt1c	1435281_at
329828	AI464131	1435417_at
14804	Grid2	1435487_at
239157	Pnma2	1435618_at , 1437018_at
15478	Hs3st3a1	1435622_at
68810	Nexn	1435649_at
209478	Tbc1d12	1435675_at
235281	Scn3b	1435767_at
11482	Acvrl1	1435825_at , 1451604_a_at
17132	Maf	1435828_at , 1456060_at
11803	Aplp1	1435857_s_at
18190	Nrxn2	1435907_at
108686	Ccdc88a	1436025_at , 1437216_at
15111	LOC100046086	1436041_at
16949	Loxl1	1436063_at , 1451978_at
216188	Aldh1l2	1436119_at
230815	Man1c1	1436193_at
74480	Lgals7	1436356_at
27206	Nrk	1436399_s_at , 1450078_at , 1450079_at
238130	Dock4	1436405_at
229613	Lix1l	1436546_at
67374	Jam2	1436568_at , 1449408_at
103967	Dnm3	1436624_at
58178	Sorcs1	1436662_at
241494	LOC100046959 /// Zfp533	1436731_at
71721	1200015N20Rik	1436761_s_at , 1448557_at
22418	Wnt5a	1436791_at
217012	Unc45b	1436939_at
215280	Wipf1	1436953_at , 1436954_at
280635	Emilin3	1436965_at
216795	Wnt9a	1436978_at
214084	Slc18a2	1437079_at
74580	4833409A17Rik	1437089_at
50523	Lats2	1437101_at , 1439441_x_at
18542	Pcolce	1437165_a_at , 1448433_a_at
13610	Edg3	1437173_at , 1438658_a_at
54393	Gabbr1	1437188_at
18552	Pcsk5	1437339_s_at , 1451406_a_at
279653	Pcdh19	1437360_at , 1444422_at
270893	Tmem132e	1437569_at
246313	Prokr2	1437695_at
59093	Pcbp3	1437722_x_at
226041	LOC100046963 /// Pgm5	1437871_at
53601	Pcdh12	1437928_at
108089	Rnf144	1438404_at
77552	Tmem58	1438426_at
319613	5730410E15Rik	1438667_at
13616	Edn3	1438696_at
208213	Tmem132c	1438697_at , 1438698_at
19395	Rasgrp2	1438933_x_at
11600	Angpt1	1439066_at
384569	Nova2	1439192_at
15932	LOC100042616	1439251_at
23984	Pde10a	1439618_at
213391	Rassf4	1439622_at
109700	Itga1	1439713_at , 1455251_at
24050	2012-09-04	1439833_at
225207	LOC100040358 /// LOC100045331	1439909_at , 1451332_at
72401	D930003E18Rik	1440007_at
442801	Arhgef15 /// LOC100045735	1440358_at , 1455522_at
195646	Hs3st2	1440814_x_at
217262	Abca9	1440879_at
76132	AW742931	1440934_at
333088	Crim2	1440955_at
330119	Adamts3	1441693_at
209378	Itih5	1441946_at
28105	Trim36	1441969_at
225617	9430028L06Rik	1442115_at
241556	Tspan18	1442174_at
74485	4933430H15Rik	1445223_at
238076	Kcns3	1445519_at
24066	Spry4	1445669_at
67888	Tmem100	1446625_at , 1449533_at
68794	Flnc	1447812_x_at , 1449073_at
20319	Sfrp2	1448201_at
71566	9030425E11Rik	1448250_at , 1448251_at
64540	Tspan4	1448276_at
12933	Crmp1	1448289_at
12903	Crabp1	1448326_a_at
16497	Kcnab1	1448468_a_at
99543	Olfml3	1448475_at
59031	Chst12	1448477_at
14451	Gas1	1448494_at
98363	Efhd1	1448507_at
13040	Ctss	1448591_at
22402	Wisp1	1448593_at , 1448594_at
27205	Podxl	1448688_at
15126	Hba-x	1448716_at
19223	Ptgis	1448816_at
80880	Ankrd47	1448839_at , 1456629_at
12583	Cdo1	1448842_at
268977	Ltbp1	1448870_at
17121	Mxd3	1448878_at
16598	Klf2	1448890_at
56264	Cpxm1	1448901_at
14632	Gli1	1449058_at
19731	Rgl1	1449124_at
20672	Sox18	1449135_at
12389	Cav1	1449145_a_at
18132	Notch4	1449146_at
53318	Pdlim3	1449178_at
20454	St3gal5	1449198_a_at
15248	Hic1	1449226_at
72185	Dbndd1	1449307_at
22762	Zfpm2	1449314_at
192199	Rspo1	1449319_at
16542	Kdr	1449379_at
12262	C1qc	1449401_at
22413	Wnt2	1449425_at
19699	Reln	1449465_at
14789	Leprel2	1449531_at
21407	Tcf15	1449592_at
192216	Tmem47	1449885_at
20970	Sdc3	1450027_at
104099	Itga9	1450029_s_at , 1460285_at
11513	Adcy7	1450065_at , 1456307_s_at
26360	Angptl2	1450085_at , 1455090_at
81703	Jundm2	1450350_a_at
12338	Capn6	1450429_at
22169	Tyki	1450484_a_at
13038	Ctsk	1450652_at
22411	Wnt11	1450772_at
12140	Fabp7	1450779_at
21952	Tnni1	1450813_a_at
12406	Serpinh1	1450843_a_at , 1456733_x_at
17112	Tm4sf1	1450958_at
23943	Mbc2	1451099_at
226841	Vash2	1451105_at
246048	Chodl	1451440_at
67784	Plxnd1	1451475_at
234395	Ushbp1	1451500_at
78688	Nol3	1451503_at
63959	Slc29a1	1451782_a_at
15186	Hdc	1451796_s_at
20564	Slit3	1452296_at
108153	Adamts7	1452339_at
24004	Rai2	1452358_at
18089	Nkx2-3	1452528_a_at
211623	LOC100039175 /// LOC100039246 /// Plac9	1452590_a_at
98932	Myl9	1452670_at
73710	Tubb2b	1452679_at
77579	Myh10	1452740_at
16195	Il6st	1452843_at
68176	6230427J02Rik	1452903_at
68588	Cthrc1	1452968_at
69539	2300002D11Rik	1453008_at
214968	Sema6d	1453055_at
381319	9130211I03Rik	1453076_at
71738	Mamdc2	1453152_at
73121	3110032G18Rik	1453192_at
72669	2810032G03Rik	1453262_at
67020	Tmem88	1453285_at
70676	Gulp1	1453771_at
74241	D1Bwg1363e	1454023_a_at
16909	Lmo2 /// LOC100048263	1454086_a_at
21833	Thra	1454675_at
71492	Bbs7	1454684_at
211329	Ncoa7	1454809_at
50791	Magi2	1454855_at
208177	Phldb2	1454862_at
18053	Ngfr	1454903_at
18208	LOC672215 /// Ntn1	1454974_at
329739	B430201A12Rik	1455033_at
320736	E130203B14Rik	1455050_at
228852	Ppp1r16b	1455080_at
216856	Nlgn2	1455143_at
229694	AI504432	1455161_at , 1456064_at
12549	Cdgap	1455164_at
16416	Itgb3	1455257_at
224129	LOC100047385	1455296_at
210044	Adcy2	1455462_at
15931	Ids	1455481_at
319655	Podxl2	1455622_at
212898	Dse	1455795_at
246317	Neto1	1456283_at
30963	Ptpla	1456315_a_at , 1457434_s_at
333564	Gm784 /// LOC676436	1456326_at
11438	Chrna4	1456354_at
320840	Negr1	1456392_at
16401	Itga4	1456498_at
277353	Tcfl5	1456515_s_at
58182	Prokr1	1456543_at
14747	Cmklr1	1456887_at
16494	Kcna6	1456954_at
14709	Gng8	1457755_at
271970	Arsj	1457827_at
329152	Hecw2	1458464_at
20271	Scn5a	1458813_at
195209	Gm22	1459622_at
14586	Gfra2	1459847_x_at
232174	Cyp26b1	1460011_at
243653	Clec1a	1460039_at
18763	Pkd1	1460210_at
18011	LOC100048526 /// Neurl	1460343_at
69524	Esam1	1460356_at
13429	Dnm1	1460365_a_at
72630	Hspa12b	1460371_at
16332	Inppl1	1460394_a_at
109689	Arrb1	1460444_at
232237	Fgd5	1460578_at
73649	Cybrd1	1460604_at
M00706[TFII-I]:
-----------------------------------
p-value = 3.52E-5
Frequency = 0.20288461
Frequency ratio = 1.2817655
Gene ID	Gene Symbol	Probe ID
67416	Armcx2	1415780_a_at
18791	Plat	1415806_at
21810	Tgfbi	1415871_at , 1437463_x_at , 1448123_s_at
18146	Npdc1	1415919_at
14230	Fkbp10	1415951_at , 1449632_s_at
15213	Hey1	1415999_at
22235	Ugdh	1416308_at
13426	Dync1i1	1416361_a_at
12111	Bgn	1416405_at , 1437889_x_at , 1448323_a_at
100952	Emilin1	1416414_at , 1431834_a_at
67951	Tubb6	1416431_at
17387	Mmp14	1416572_at
20616	Snap91	1416688_at
12831	Col5a1	1416740_at , 1416741_at
21333	Tac1	1416783_at
14866	Gstm5	1416842_at
12580	Cdkn2c	1416868_at
14132	Fcgrt	1416978_at
17305	LOC100046464 /// Mfng	1416992_at
58859	Efemp2	1417018_at
12260	C1qb	1417063_at
22793	Zyx	1417240_at
13805	Eng	1417271_a_at , 1432176_a_at
50781	Dkk3	1417312_at , 1448669_at
21809	Tgfb3	1417455_at
97064	Wwtr1	1417818_at , 1437155_a_at
53418	B4galt2	1418080_at
56471	Stmn4	1418105_at
15214	Hey2	1418106_at
13865	LOC100046044 /// Nr2f1	1418157_at
54409	Ramp2	1418187_at
21924	Tnnc1	1418370_at
17927	Myod1	1418420_at
20502	LOC100045628 /// Slc16a2	1418445_at , 1418446_at
50530	Mfap5	1418454_at , 1449082_at
105785	Kdelr3	1418538_at
21789	Tfpi2	1418547_at
12555	Cdh15	1418602_at
11859	Phox2a	1418620_at
60527	Fads3	1418773_at , 1435910_at
12558	Cdh2	1418815_at , 1449244_at
14587	Gfra3 /// LOC100045484	1418880_at
80837	Rhoj	1418892_at
15284	Hlx	1418939_at
12364	Casp12 /// LOC100044205	1418981_at
20167	Rtn2	1419056_at
56363	Tmeff2	1419073_at , 1441598_at
17095	Lyl1	1419120_at
21961	Tns1	1419283_s_at , 1428650_at
56198	Heyl	1419302_at , 1438886_at
22341	Vegfc	1419417_at , 1439766_x_at , 1440739_at
11733	Ank1	1419421_at
72293	Nkd2	1419465_at , 1419466_at
21955	Tnnt1	1419606_a_at
106952	Centd3	1419833_s_at
104271	Tex15	1420719_at
13717	Eln	1420855_at , 1446221_at
56526	2012-09-07	1420877_at , 1436819_at
20447	St6galnac3	1420903_at
53901	Rcan2	1421425_a_at
56401	Lepre1	1421462_a_at , 1452752_at
20444	St3gal2	1421891_at , 1421892_at
68828	Sync	1422118_at
11636	Ak1	1422184_a_at
15221	Foxd3	1422210_at
11468	Actg2	1422340_a_at
107528	Magee1	1422431_at
12832	Col5a2	1422437_at , 1450625_at
11568	Aebp1	1422514_at , 1450637_a_at
21385	Tbx2	1422545_at
21826	Thbs2	1422571_at , 1447862_x_at , 1450663_at
81799	C1qtnf3	1422606_at
14119	Fbn2	1422831_at , 1454830_at
23796	Agtrl1	1423037_at , 1438651_a_at
16009	Igfbp3	1423062_at , 1458268_s_at
13643	Efnb3	1423085_at
64378	Gpr88	1423171_at
17528	Mpz	1423253_at
20257	Stmn2	1423280_at , 1423281_at
18751	Prkcb1	1423478_at , 1460419_a_at
67468	Mmd	1423488_at , 1423489_at
83964	Jam3	1423503_at
21345	Tagln	1423505_at
16431	Itm2a	1423608_at , 1451047_at
12842	Col1a1	1423669_at
67839	Gpsm1	1423689_a_at , 1423690_s_at , 1436917_s_at
11785	Apbb1	1423892_at , 1423893_x_at
320078	Olfml2b	1423915_at
71973	Rbpms2	1424008_a_at
102644	Oaf	1424086_at
19219	Ptger4	1424208_at
13175	Dclk1	1424270_at , 1424271_at , 1450863_a_at , 1451289_at
233744	Spon1	1424415_s_at , 1451342_at
102693	Phldb1	1424467_at
70747	Tspan2	1424567_at , 1424568_at
30937	Lmcd1	1424596_s_at
215303	Camk1g	1424633_at
20563	Slit2	1424659_at , 1451430_at
18741	Pitx2	1424797_a_at
68328	Rab13	1424894_at
75029	Purg	1424970_at
74760	Rab3il1	1425133_s_at , 1428391_at , 1456442_at
18933	Prrx1	1425526_a_at , 1425528_at , 1432129_a_at , 1439774_at
22041	Trf	1425546_a_at
16988	Lst1	1425548_a_at
56177	Olfm1	1425784_a_at , 1455796_x_at
13007	Csrp1	1425811_a_at
14118	Fbn1	1425896_a_at , 1460208_at
11790	Speg	1425968_s_at , 1448664_a_at
19734	Rgs16	1426037_a_at , 1455265_a_at
74144	Robo4	1426206_at
12826	Col4a1	1426348_at , 1452035_at
18187	Nrp2	1426528_at , 1435349_at
12834	Col6a2	1426947_x_at , 1452250_a_at
224697	Adamts10	1427139_at
12816	Col12a1	1427391_a_at
244867	Arhgap20	1427522_at , 1429918_at
12395	Runx1t1	1427640_a_at , 1437784_at , 1444615_x_at , 1448785_at
18029	Nfic	1427665_a_at , 1450661_x_at
107581	Col16a1	1427986_a_at
229600	BC028528	1427996_at
68875	Tmcc2	1428108_x_at , 1452666_a_at
76338	Rab2b	1428115_a_at , 1452667_at
235402	Lingo1	1428118_at
13593	Ebf3	1428349_s_at , 1452751_at
319387	Lphn3	1428523_at
104252	Cdc42ep2	1428750_at
67893	Tmem86a	1428758_at
66859	Slc16a9	1429726_at
70417	Megf10	1429841_at
18491	Pappa	1432591_at
270097	AI427515	1433551_at
103266	AI597468	1433897_at
101488	Slco2b1	1433933_s_at
12562	Cdh5	1433956_at
78134	Gpr23	1434186_at , 1439665_at , 1452424_at
109676	Ank2	1434264_at , 1434265_s_at
83925	Trps1	1434286_at , 1438214_at
117160	Ttyh2	1434500_at
239435	Aard	1434528_at
268780	Egflam	1434647_at
52187	Rragd	1434909_at
19092	Prkg2	1435162_at
73174	Tbkbp1	1435183_at
78070	Cpt1c	1435281_at
243931	Tshz3	1435337_at
22371	Vwf	1435386_at
353156	Egfl7	1435823_x_at , 1451427_a_at , 1451428_x_at
15111	LOC100046086	1436041_at
16949	Loxl1	1436063_at , 1451978_at
58178	Sorcs1	1436662_at
22418	Wnt5a	1436791_at
215690	Nav1	1436907_at , 1455849_at
219228	Pcdh17	1436920_at , 1453070_at
217012	Unc45b	1436939_at
242506	Frmd3	1437075_at
69352	Efcbp1	1437156_at
54393	Gabbr1	1437188_at
321019	Ebi2	1437356_at
279653	Pcdh19	1437360_at , 1444422_at
245446	Slitrk4	1437744_at
226041	LOC100046963 /// Pgm5	1437871_at
18027	Nfia	1438236_at , 1446990_at , 1456087_at
239337	Adamts12	1439827_at
442801	Arhgef15 /// LOC100045735	1440358_at , 1455522_at
64085	Clstn2	1441165_s_at
330119	Adamts3	1441693_at
381413	Gpr176	1442116_at
67888	Tmem100	1446625_at , 1449533_at
71566	9030425E11Rik	1448250_at , 1448251_at
59031	Chst12	1448477_at
21824	Thbd	1448529_at
22402	Wisp1	1448593_at , 1448594_at
14632	Gli1	1449058_at
15248	Hic1	1449226_at
22411	Wnt11	1450772_at
21952	Tnni1	1450813_a_at
12406	Serpinh1	1450843_a_at , 1456733_x_at
69538	Antxr1	1451446_at
78688	Nol3	1451503_at
227580	C1ql3	1451620_at
108153	Adamts7	1452339_at
17901	Myl1	1452651_a_at
73710	Tubb2b	1452679_at
18754	Prkce	1452878_at
72898	Asphd2	1452958_at
381319	9130211I03Rik	1453076_at
23962	Oasl2	1453196_a_at
68655	Fndc1	1453321_at
71355	Col24a1	1453418_at
74241	D1Bwg1363e	1454023_a_at
16909	Lmo2 /// LOC100048263	1454086_a_at
21833	Thra	1454675_at
106522	AW548124 /// LOC100048505	1454838_s_at , 1460411_s_at
50791	Magi2	1454855_at
208177	Phldb2	1454862_at
216856	Nlgn2	1455143_at
16416	Itgb3	1455257_at
224129	LOC100047385	1455296_at
72780	Rspo3	1455607_at
212898	Dse	1455795_at
246317	Neto1	1456283_at
333564	Gm784 /// LOC676436	1456326_at
320840	Negr1	1456392_at
16401	Itga4	1456498_at
399558	Flrt2	1456874_at
14747	Cmklr1	1456887_at
16494	Kcna6	1456954_at
320135	C030030A07Rik /// LOC632191	1457323_at
20608	Sstr4	1457440_at
232174	Cyp26b1	1460011_at
M00749[SREBP-1]:
-----------------------------------
p-value = 4.51E-5
Frequency = 0.2778846
Frequency ratio = 1.2700914
Gene ID	Gene Symbol	Probe ID
27387	Sh2d3c	1415886_at
18146	Npdc1	1415919_at
11464	Actc1 /// LOC100048431	1415927_at
14230	Fkbp10	1415951_at , 1449632_s_at
22629	Ywhah	1416004_at
16979	Lrrn1	1416053_at
12522	Cd83	1416111_at
16948	Lox	1416121_at , 1437903_at , 1448228_at
27276	Plekhb1	1416178_a_at
18822	Plod1	1416289_at
12955	Cryab	1416455_a_at , 1434369_a_at
20692	LOC100046740 /// Sparc	1416589_at , 1448392_at
21827	Thbs3	1416623_at
20378	Frzb	1416658_at
67971	Tppp3	1416713_at
12831	Col5a1	1416740_at , 1416741_at
12971	Crym	1416776_at
64296	Abhd8	1416863_at
14132	Fcgrt	1416978_at
17305	LOC100046464 /// Mfng	1416992_at
15529	Sdc2	1417011_at , 1448545_at
13732	Emp3	1417104_at
14745	Edg2	1417143_at , 1448606_at
18596	Pdgfrb	1417148_at , 1436970_a_at
13805	Eng	1417271_a_at , 1432176_a_at
12667	Chrd	1417304_at
68337	Crip2	1417311_at
70445	Cd248	1417439_at
21809	Tgfb3	1417455_at
19354	Rac2	1417620_at
16493	Kcna5	1417680_at
11856	Arhgap6	1417704_a_at , 1451867_x_at
20868	Stk10	1417751_at
16985	Lsp1	1417756_a_at
20292	Ccl11	1417789_at
12741	Cldn5	1417839_at
16012	Igfbp6	1417933_at
18186	Nrp1	1418084_at , 1448943_at , 1448944_at
84094	Plvap	1418090_at
104110	Adcy4	1418098_at
56471	Stmn4	1418105_at
21804	Tgfb1i1	1418136_at
21924	Tnnc1	1418370_at
17681	Msc	1418417_at
12837	Col8a1	1418440_at
12814	Col11a1	1418599_at , 1449154_at
12555	Cdh15	1418602_at
11859	Phox2a	1418620_at
21956	Tnnt2	1418726_a_at , 1424967_x_at
60527	Fads3	1418773_at , 1435910_at
21687	Tek	1418788_at
13807	Eno2	1418829_a_at
11435	Chrna1 /// LOC100046566	1418852_at
15284	Hlx	1418939_at
93893	Pcdhb22	1418941_at
58234	Shank3	1419137_at
18718	Pip5k2a	1419279_at , 1419280_at , 1449404_at
56198	Heyl	1419302_at , 1438886_at
17928	Myog	1419391_at
22341	Vegfc	1419417_at , 1439766_x_at , 1440739_at
170441	Slc2a10	1419434_at , 1449477_s_at
17181	Matn2	1419442_at
72293	Nkd2	1419465_at , 1419466_at
21955	Tnnt1	1419606_a_at
24051	Sgcb	1419667_at , 1419668_at
106952	Centd3	1419833_s_at
12978	Csf1r	1419872_at , 1419873_s_at
52666	D10Ertd610e	1419978_s_at , 1426855_at , 1449687_at
228876	Zfp334	1420110_s_at
24001	Tiam2	1420146_at , 1423186_at
20450	St8sia2	1420377_at , 1449843_at
19142	Prss12	1420388_at
20928	Abcc9	1420408_a_at , 1435751_at , 1435752_s_at
20519	Slc22a3	1420444_at
56811	Dkk2	1420512_at
53623	Gria3	1420563_at
17929	Myom1	1420693_at
104271	Tex15	1420719_at
18216	Ntsr1	1420799_at
13717	Eln	1420855_at , 1446221_at
20447	St6galnac3	1420903_at
17260	Mef2c	1421027_a_at , 1421028_a_at , 1424852_at , 1451506_at , 1451507_at
16859	Lgals9	1421217_a_at
56188	Fxyd1	1421374_a_at
80892	Zfhx4	1421433_at , 1437556_at
14247	Fli1	1422024_at , 1433512_at
68828	Sync	1422118_at
19264	Ptprc	1422124_a_at
20356	Sema5a	1422167_at , 1434776_at , 1437422_at
11636	Ak1	1422184_a_at
21385	Tbx2	1422545_at
14431	Gamt	1422558_at
18127	Nos3	1422622_at
17389	Mmp16	1422626_at , 1437568_at
72560	Naalad2	1422671_s_at
19378	Aldh1a2	1422789_at
17084	Ly86	1422903_at
22003	Tpm1	1423049_a_at , 1423721_at
18196	Nsg1	1423055_at
12843	Col1a2	1423110_at
20257	Stmn2	1423280_at , 1423281_at
17294	Mest	1423294_at
12291	Cacna1g	1423365_at
18751	Prkcb1	1423478_at , 1460419_a_at
83675	Bicc1	1423484_at , 1441137_at
16431	Itm2a	1423608_at , 1451047_at
12842	Col1a1	1423669_at
227325	Dner	1423671_at , 1456379_x_at
67839	Gpsm1	1423689_a_at , 1423690_s_at , 1436917_s_at
11785	Apbb1	1423892_at , 1423893_x_at
76293	Mfap4	1424010_at
19347	LOC100046953 /// Rab6ip1	1424015_at
226594	Rcsd1	1424194_at
17286	Meox2	1424233_at , 1424234_s_at
227721	Ppapdc3	1424362_at
52377	Rcn3	1424382_at
70747	Tspan2	1424567_at , 1424568_at
215114	Hip1	1424755_at , 1434557_at
18741	Pitx2	1424797_a_at
72324	Plxdc1	1424902_at
18933	Prrx1	1425526_a_at , 1425528_at , 1432129_a_at , 1439774_at
14118	Fbn1	1425896_a_at , 1460208_at
235041	Ankrd25	1425991_a_at , 1460559_at
19734	Rgs16	1426037_a_at , 1455265_a_at
14579	Gem	1426063_a_at
74144	Robo4	1426206_at
13195	Ddc	1426215_at
75985	Rab30	1426452_a_at
17967	Ncam1	1426864_a_at , 1426865_a_at
236920	Stard8	1427072_at
216616	Efemp1	1427183_at
230103	Npr2	1427191_at
20471	Six1	1427277_at
20887	Sult1a1	1427345_a_at
15425	Hoxc6	1427454_at
18029	Nfic	1427665_a_at , 1450661_x_at
13593	Ebf3	1428349_s_at , 1452751_at
72693	Zcchc12	1428434_at
319387	Lphn3	1428523_at
70350	Basp1 /// LOC100045716	1428572_at
67893	Tmem86a	1428758_at
65962	Slc9a3r2	1428954_at , 1428955_x_at , 1431208_a_at , 1439368_a_at , 1439369_x_at
67454	1200009F10Rik	1429219_at
52398	2012-09-12	1429233_at , 1429234_s_at , 1460626_at
74782	Glt8d2	1429402_at , 1429403_x_at
74511	Lrrc17	1429679_at
67622	Mxra7	1430539_at , 1440975_at , 1453855_at
76448	2310014H01Rik	1431299_a_at
71709	Syde1	1431798_a_at
20204	Prrx2	1432331_a_at
11816	Apoe	1432466_a_at
231858	D930005D10Rik	1433523_at
73296	Rhobtb3	1433647_s_at
21858	Timp2	1433662_s_at , 1450040_at , 1454677_at
18576	LOC100047223 /// Pde3b	1433694_at
12934	Dpysl2	1433770_at
108927	Lhfp	1433776_at
231986	Jazf1	1433894_at
208076	Pknox2	1433907_at
22775	Zik1	1433946_at
218952	Plekhc1	1434180_at , 1434181_at
244954	Prss35	1434195_at
83925	Trps1	1434286_at , 1438214_at
19085	Prkar1b	1434325_x_at , 1440132_s_at
217340	Rnf157	1434427_a_at , 1454953_at
72349	Dusp3	1434472_at
23972	Papss2	1434510_at
238988	Erc2	1434582_at
327766	Tmem26	1434583_at
208691	Eif5a2	1434593_at
12405	Cbln2	1434779_at
320472	Ppm1e	1434990_at
73914	Irak3	1435040_at
18795	Plcb1	1435043_at
383103	BC068110	1435130_at
207792	BC034090	1435175_at
73174	Tbkbp1	1435183_at
78070	Cpt1c	1435281_at
11803	Aplp1	1435857_s_at
18190	Nrxn2	1435907_at
216725	Adamts2	1435990_at , 1455720_at , 1457058_at
15111	LOC100046086	1436041_at
16949	Loxl1	1436063_at , 1451978_at
240725	Sulf1	1436319_at , 1438200_at
238130	Dock4	1436405_at
229613	Lix1l	1436546_at
269788	Lhfpl4	1436553_at
67374	Jam2	1436568_at , 1449408_at
71721	1200015N20Rik	1436761_s_at , 1448557_at
268739	E130112L23Rik	1436768_x_at , 1438485_at , 1455810_a_at
13058	Cybb	1436778_at
215690	Nav1	1436907_at , 1455849_at
217012	Unc45b	1436939_at
215280	Wipf1	1436953_at , 1436954_at
216795	Wnt9a	1436978_at
214084	Slc18a2	1437079_at
105450	Mmrn2	1437123_at , 1439518_at , 1456768_a_at
69352	Efcbp1	1437156_at
54393	Gabbr1	1437188_at
279653	Pcdh19	1437360_at , 1444422_at
270893	Tmem132e	1437569_at
245446	Slitrk4	1437744_at
53601	Pcdh12	1437928_at
14178	Fgf7	1438405_at
77552	Tmem58	1438426_at
21788	Tfpi	1438530_at , 1451790_a_at , 1451791_at , 1452432_at
13616	Edn3	1438696_at
20269	Scn3a	1439204_at
15932	LOC100042616	1439251_at
213391	Rassf4	1439622_at
109700	Itga1	1439713_at , 1455251_at
239337	Adamts12	1439827_at
224792	Gpr116	1440225_at , 1440830_at
442801	Arhgef15 /// LOC100045735	1440358_at , 1455522_at
195646	Hs3st2	1440814_x_at
76132	AW742931	1440934_at
241556	Tspan18	1442174_at
19091	Prkg1	1444232_at , 1449876_at
23850	Pappa2	1444451_at
74485	4933430H15Rik	1445223_at
68632	Myct1	1447584_s_at , 1452072_at
68794	Flnc	1447812_x_at , 1449073_at
20319	Sfrp2	1448201_at
71566	9030425E11Rik	1448250_at , 1448251_at
17965	Nbl1	1448428_at
16497	Kcnab1	1448468_a_at
56693	Crtap	1448592_at
22402	Wisp1	1448593_at , 1448594_at
12819	Col15a1	1448755_at
268977	Ltbp1	1448870_at
80891	Msr2	1448891_at
56264	Cpxm1	1448901_at
74145	F13a1	1448929_at
27062	Cadps	1448955_s_at
14632	Gli1	1449058_at
20672	Sox18	1449135_at
14744	Gpr65	1449175_at
15248	Hic1	1449226_at
72185	Dbndd1	1449307_at
22762	Zfpm2	1449314_at
21828	Thbs4	1449388_at
19699	Reln	1449465_at
14789	Leprel2	1449531_at
16205	Gimap1	1449988_at
11513	Adcy7	1450065_at , 1456307_s_at
26360	Angptl2	1450085_at , 1455090_at
22411	Wnt11	1450772_at
12406	Serpinh1	1450843_a_at , 1456733_x_at
17112	Tm4sf1	1450958_at
23943	Mbc2	1451099_at
13733	Emr1	1451161_a_at
69195	LOC100047743 /// Tmem121	1451181_at
71145	Scara5	1451204_at
69538	Antxr1	1451446_at
15186	Hdc	1451796_s_at
209039	Tenc1	1452264_at
98932	Myl9	1452670_at
73710	Tubb2b	1452679_at
77579	Myh10	1452740_at
72898	Asphd2	1452958_at
69539	2300002D11Rik	1453008_at
72669	2810032G03Rik	1453262_at
67020	Tmem88	1453285_at
68655	Fndc1	1453321_at
71355	Col24a1	1453418_at
20317	Serpinf1	1453724_a_at
74241	D1Bwg1363e	1454023_a_at
269033	4930503L19Rik	1454701_at
50791	Magi2	1454855_at
230752	2610027C15Rik	1454933_at
68606	Ppm1f	1454934_at
216856	Nlgn2	1455143_at
229694	AI504432	1455161_at , 1456064_at
72780	Rspo3	1455607_at
12160	Bmp5	1455851_at
243374	Gimap8	1456061_at
243937	Zfp536	1456093_at
16494	Kcna6	1456954_at
20608	Sstr4	1457440_at
14709	Gng8	1457755_at
329152	Hecw2	1458464_at
329628	Fat4	1459749_s_at , 1460574_at
14586	Gfra2	1459847_x_at
93761	Smarca1	1460292_a_at
69524	Esam1	1460356_at
16332	Inppl1	1460394_a_at
109689	Arrb1	1460444_at
209966	Pgbd5	1460570_at
73649	Cybrd1	1460604_at
M00491[MAZR]:
-----------------------------------
p-value = 5.01E-13
Frequency = 0.23461539
Frequency ratio = 1.5172489
Gene ID	Gene Symbol	Probe ID
18791	Plat	1415806_at
18606	Enpp2	1415894_at , 1448136_at
18146	Npdc1	1415919_at
11464	Actc1 /// LOC100048431	1415927_at
14230	Fkbp10	1415951_at , 1449632_s_at
11826	Aqp1	1416203_at
19242	Ptn	1416211_a_at , 1448254_at
67951	Tubb6	1416431_at
20692	LOC100046740 /// Sparc	1416589_at , 1448392_at
74048	4632428N05Rik	1416619_at
21827	Thbs3	1416623_at
50524	Sall2	1416638_at
20616	Snap91	1416688_at
21413	Tcf4	1416723_at , 1416724_x_at , 1424089_a_at , 1434148_at , 1434149_at
12831	Col5a1	1416740_at , 1416741_at
108760	Galntl1	1416760_at
14231	Fkbp7	1416803_at
22368	Trpv2	1416935_at
12260	C1qb	1417063_at
70025	Acot7	1417094_at
14745	Edg2	1417143_at , 1448606_at
27385	Magel2	1417217_at
66120	Fkbp11	1417267_s_at
13805	Eng	1417271_a_at , 1432176_a_at
68303	9130005N14Rik	1417272_at , 1441904_x_at
27359	Sytl4	1417336_a_at
17150	Mfap2	1417359_at , 1447833_x_at
19073	Srgn	1417426_at
21809	Tgfb3	1417455_at
14360	Fyn	1417558_at , 1448765_at
67305	Gpx7	1417836_at
16012	Igfbp6	1417933_at
104110	Adcy4	1418098_at
56471	Stmn4	1418105_at
15214	Hey2	1418106_at
16523	Kcnj8	1418142_at
13865	LOC100046044 /// Nr2f1	1418157_at
13852	Stx2	1418164_at
54409	Ramp2	1418187_at
26757	Dpysl4	1418298_s_at
14127	Fcer1g	1418340_at
67557	Larp6	1418400_at
17681	Msc	1418417_at
12837	Col8a1	1418440_at
50530	Mfap5	1418454_at , 1449082_at
56358	Copz2	1418455_at
12814	Col11a1	1418599_at , 1449154_at
19288	Ptx3	1418666_at
26879	B3galnt1	1418736_at
60527	Fads3	1418773_at , 1435910_at
20167	Rtn2	1419056_at
13823	Epb4.1l3	1419062_at , 1426010_a_at
16994	Ltb	1419135_at
58234	Shank3	1419137_at
26427	Creb3l1	1419295_at
14254	Flt1	1419300_at , 1451756_at
20410	Sorbs3	1419329_at
26938	St6galnac5	1419420_at
14696	Gnb4	1419469_at , 1419470_at
68774	Ms4a6d	1419598_at
21955	Tnnt1	1419606_a_at
24051	Sgcb	1419667_at , 1419668_at
22004	Tpm2	1419738_a_at , 1425028_a_at , 1449577_x_at
106952	Centd3	1419833_s_at
24001	Tiam2	1420146_at , 1423186_at
19142	Prss12	1420388_at
19124	Procr	1420664_s_at
53324	LOC100044234 /// Nptx2	1420720_at
18216	Ntsr1	1420799_at
54195	Gucy1b3	1420872_at
56526	2012-09-07	1420877_at , 1436819_at
22141	Tub	1420925_at
108105	B3gnt5	1420994_at
17260	Mef2c	1421027_a_at , 1421028_a_at , 1424852_at , 1451506_at , 1451507_at
17534	Mrc2	1421045_at
16826	Ldb2	1421101_a_at , 1439557_s_at , 1456786_at
56188	Fxyd1	1421374_a_at
53901	Rcan2	1421425_a_at
20444	St3gal2	1421891_at , 1421892_at
16010	Igfbp4	1421992_a_at , 1423756_s_at , 1423757_x_at
68828	Sync	1422118_at
19264	Ptprc	1422124_a_at
11636	Ak1	1422184_a_at
14431	Gamt	1422558_at
18127	Nos3	1422622_at
17389	Mmp16	1422626_at , 1437568_at
58226	Cacna1h	1422710_a_at
73173	Pcdh18	1422889_at
22003	Tpm1	1423049_a_at , 1423721_at
16009	Igfbp3	1423062_at , 1458268_s_at
67252	Cap2	1423222_at , 1450910_at
17294	Mest	1423294_at
20334	Sec23a	1423347_at
16431	Itm2a	1423608_at , 1451047_at
100604	Lrrc8c	1423614_at , 1455398_at
12842	Col1a1	1423669_at
67839	Gpsm1	1423689_a_at , 1423690_s_at , 1436917_s_at
11785	Apbb1	1423892_at , 1423893_x_at
76293	Mfap4	1424010_at
67298	Gprasp1	1424455_at
68328	Rab13	1424894_at
320873	Cdh10	1425092_at
73182	3110045G13Rik	1425268_a_at
22041	Trf	1425546_a_at
16988	Lst1	1425548_a_at
13007	Csrp1	1425811_a_at
235041	Ankrd25	1425991_a_at , 1460559_at
19734	Rgs16	1426037_a_at , 1455265_a_at
16773	Lama2	1426285_at
80884	LOC100046560 /// Maged2	1426306_a_at
12826	Col4a1	1426348_at , 1452035_at
75985	Rab30	1426452_a_at
14687	Gnaz	1426517_at
13346	Des	1426731_at
12834	Col6a2	1426947_x_at , 1452250_a_at
235130	Adamts15	1427056_at
216616	Efemp1	1427183_at
16875	Lhx8	1427300_at
15425	Hoxc6	1427454_at
244867	Arhgap20	1427522_at , 1429918_at
68875	Tmcc2	1428108_x_at , 1452666_a_at
74443	4933406E20Rik	1428211_at , 1459807_x_at
67905	Ppm1m	1428351_at
12839	Col9a1	1428571_at
67454	1200009F10Rik	1429219_at
52398	2012-09-12	1429233_at , 1429234_s_at , 1460626_at
66859	Slc16a9	1429726_at
70417	Megf10	1429841_at
76365	Tbx18	1429974_at
68498	Tspan11	1430310_at , 1436626_at , 1441776_at
319504	Nrcam	1430583_at , 1434709_at
71709	Syde1	1431798_a_at
20204	Prrx2	1432331_a_at
13822	Epb4.1l2	1433490_s_at , 1433491_at
270097	AI427515	1433551_at
73296	Rhobtb3	1433647_s_at
21858	Timp2	1433662_s_at , 1450040_at , 1454677_at
108927	Lhfp	1433776_at
109676	Ank2	1434264_at , 1434265_s_at
235431	Coro2b	1434326_x_at , 1434755_at
117160	Ttyh2	1434500_at
327766	Tmem26	1434583_at
407831	BC054438	1434621_at , 1436698_x_at , 1447915_x_at
114664	Hsd17b11	1434642_at
217082	Hlf	1434735_at , 1434736_at
52187	Rragd	1434909_at
18795	Plcb1	1435043_at
383103	BC068110	1435130_at
207792	BC034090	1435175_at
246707	Emilin2	1435264_at
329828	AI464131	1435417_at
14804	Grid2	1435487_at
235281	Scn3b	1435767_at
108030	Lin7a	1435805_at , 1456656_at
18190	Nrxn2	1435907_at
16949	Loxl1	1436063_at , 1451978_at
74480	Lgals7	1436356_at
27206	Nrk	1436399_s_at , 1450078_at , 1450079_at
269788	Lhfpl4	1436553_at
241494	LOC100046959 /// Zfp533	1436731_at
71721	1200015N20Rik	1436761_s_at , 1448557_at
22418	Wnt5a	1436791_at
210297	Lrch2	1436877_at
245386	6430550H21Rik	1436948_a_at , 1437137_at , 1439006_x_at , 1456596_at
216795	Wnt9a	1436978_at
74580	4833409A17Rik	1437089_at
50523	Lats2	1437101_at , 1439441_x_at
54393	Gabbr1	1437188_at
279653	Pcdh19	1437360_at , 1444422_at
59093	Pcbp3	1437722_x_at
226041	LOC100046963 /// Pgm5	1437871_at
240168	Rasgrp3	1438030_at , 1438031_at
18027	Nfia	1438236_at , 1446990_at , 1456087_at
14178	Fgf7	1438405_at
19395	Rasgrp2	1438933_x_at
237010	Klhl4	1439078_at
109700	Itga1	1439713_at , 1455251_at
239337	Adamts12	1439827_at
24050	2012-09-04	1439833_at
442801	Arhgef15 /// LOC100045735	1440358_at , 1455522_at
64085	Clstn2	1441165_s_at
330119	Adamts3	1441693_at
209378	Itih5	1441946_at
68794	Flnc	1447812_x_at , 1449073_at
20491	Sla	1447813_x_at
16497	Kcnab1	1448468_a_at
14451	Gas1	1448494_at
22402	Wisp1	1448593_at , 1448594_at
268977	Ltbp1	1448870_at
27062	Cadps	1448955_s_at
17880	Myh11	1448962_at
14632	Gli1	1449058_at
18132	Notch4	1449146_at
72185	Dbndd1	1449307_at
22762	Zfpm2	1449314_at
16542	Kdr	1449379_at
21349	Tal1	1449389_at
12262	C1qc	1449401_at
19699	Reln	1449465_at
14789	Leprel2	1449531_at
11513	Adcy7	1450065_at , 1456307_s_at
22411	Wnt11	1450772_at
12140	Fabp7	1450779_at
22177	Tyrobp	1450792_at
12406	Serpinh1	1450843_a_at , 1456733_x_at
23943	Mbc2	1451099_at
226841	Vash2	1451105_at
246048	Chodl	1451440_at
234395	Ushbp1	1451500_at
209039	Tenc1	1452264_at
20564	Slit3	1452296_at
98932	Myl9	1452670_at
77579	Myh10	1452740_at
18754	Prkce	1452878_at
68588	Cthrc1	1452968_at
381319	9130211I03Rik	1453076_at
72669	2810032G03Rik	1453262_at
67020	Tmem88	1453285_at
70676	Gulp1	1453771_at
320678	A930037G23Rik	1454628_at
269033	4930503L19Rik	1454701_at
106522	AW548124 /// LOC100048505	1454838_s_at , 1460411_s_at
329739	B430201A12Rik	1455033_at
216856	Nlgn2	1455143_at
229694	AI504432	1455161_at , 1456064_at
207596	Thsd4	1455262_at
12983	Csf2rb	1455660_at
244198	Olfml1	1455663_at
212898	Dse	1455795_at
243374	Gimap8	1456061_at
246317	Neto1	1456283_at
30963	Ptpla	1456315_a_at , 1457434_s_at
333564	Gm784 /// LOC676436	1456326_at
320840	Negr1	1456392_at
277353	Tcfl5	1456515_s_at
574402	Gpr17	1456833_at
223838	Adamts20	1456901_at
16494	Kcna6	1456954_at
14709	Gng8	1457755_at
195209	Gm22	1459622_at
329628	Fat4	1459749_s_at , 1460574_at
243653	Clec1a	1460039_at
109689	Arrb1	1460444_at
73649	Cybrd1	1460604_at
M00649[MAZ]:
-----------------------------------
p-value = 5.13E-12
Frequency = 0.27403846
Frequency ratio = 1.4078827
Gene ID	Gene Symbol	Probe ID
21810	Tgfbi	1415871_at , 1437463_x_at , 1448123_s_at
18606	Enpp2	1415894_at , 1448136_at
11464	Actc1 /// LOC100048431	1415927_at
14230	Fkbp10	1415951_at , 1449632_s_at
15213	Hey1	1415999_at
13602	Sparcl1	1416114_at
77125	Il33	1416200_at
19242	Ptn	1416211_a_at , 1448254_at
12721	Coro1a	1416246_a_at , 1455269_a_at
18822	Plod1	1416289_at
16186	Il2rg	1416295_a_at
12111	Bgn	1416405_at , 1437889_x_at , 1448323_a_at
67951	Tubb6	1416431_at
74048	4632428N05Rik	1416619_at
50524	Sall2	1416638_at
21413	Tcf4	1416723_at , 1416724_x_at , 1424089_a_at , 1434148_at , 1434149_at
64296	Abhd8	1416863_at
67865	Rgs10	1416882_at
22368	Trpv2	1416935_at
58859	Efemp2	1417018_at
19228	Pthr1	1417092_at
13732	Emp3	1417104_at
14745	Edg2	1417143_at , 1448606_at
27385	Magel2	1417217_at
22793	Zyx	1417240_at
68303	9130005N14Rik	1417272_at , 1441904_x_at
27359	Sytl4	1417336_a_at
17150	Mfap2	1417359_at , 1447833_x_at
70445	Cd248	1417439_at
21809	Tgfb3	1417455_at
14360	Fyn	1417558_at , 1448765_at
19277	Ptpro	1417676_a_at
18764	Pkd2	1417753_at , 1441870_s_at
16012	Igfbp6	1417933_at
67399	Pdlim7	1417959_at
68458	Ppp1r14a	1418086_at
16523	Kcnj8	1418142_at
13865	LOC100046044 /// Nr2f1	1418157_at
30959	Ddx25	1418263_at
26757	Dpysl4	1418298_s_at
26364	Cd97	1418394_a_at
67557	Larp6	1418400_at
18584	LOC100047749 /// Pde8a	1418406_at
17681	Msc	1418417_at
12837	Col8a1	1418440_at
56358	Copz2	1418455_at
67946	Spata6	1418651_at
19288	Ptx3	1418666_at
22160	Twist1	1418733_at
60527	Fads3	1418773_at , 1435910_at
11435	Chrna1 /// LOC100046566	1418852_at
80837	Rhoj	1418892_at
12364	Casp12 /// LOC100044205	1418981_at
20167	Rtn2	1419056_at
13823	Epb4.1l3	1419062_at , 1426010_a_at
14573	Gdnf	1419080_at
16994	Ltb	1419135_at
58234	Shank3	1419137_at
20410	Sorbs3	1419329_at
22341	Vegfc	1419417_at , 1439766_x_at , 1440739_at
170441	Slc2a10	1419434_at , 1449477_s_at
66864	Clec14a	1419467_at , 1419468_at
14696	Gnb4	1419469_at , 1419470_at
21955	Tnnt1	1419606_a_at
22004	Tpm2	1419738_a_at , 1425028_a_at , 1449577_x_at
106952	Centd3	1419833_s_at
20928	Abcc9	1420408_a_at , 1435751_at , 1435752_s_at
20910	Stxbp1	1420505_a_at
53623	Gria3	1420563_at
17929	Myom1	1420693_at
18216	Ntsr1	1420799_at
18767	Pkia	1420859_at
54195	Gucy1b3	1420872_at
56526	2012-09-07	1420877_at , 1436819_at
22141	Tub	1420925_at
108105	B3gnt5	1420994_at
17534	Mrc2	1421045_at
16826	Ldb2	1421101_a_at , 1439557_s_at , 1456786_at
12288	Cacna1c	1421297_a_at
56188	Fxyd1	1421374_a_at
53901	Rcan2	1421425_a_at
20662	Sos1	1421886_at
20444	St3gal2	1421891_at , 1421892_at
19094	Mapk11	1421926_at
16010	Igfbp4	1421992_a_at , 1423756_s_at , 1423757_x_at
13393	Dlx3	1422037_at
68828	Sync	1422118_at
11636	Ak1	1422184_a_at
15221	Foxd3	1422210_at
12832	Col5a2	1422437_at , 1450625_at
11568	Aebp1	1422514_at , 1450637_a_at
17389	Mmp16	1422626_at , 1437568_at
58226	Cacna1h	1422710_a_at
18214	Ddr2	1422738_at
24136	Zeb2	1422748_at , 1434298_at , 1456389_at
58207	Slc43a3	1422788_at
73173	Pcdh18	1422889_at
17084	Ly86	1422903_at
78376	Ng23	1422952_at
22003	Tpm1	1423049_a_at , 1423721_at
18196	Nsg1	1423055_at
16009	Igfbp3	1423062_at , 1458268_s_at
12843	Col1a2	1423110_at
78896	1500015O10Rik	1423261_at
17294	Mest	1423294_at
20334	Sec23a	1423347_at
83691	Crispld1	1423352_at , 1423353_at
12291	Cacna1g	1423365_at
18751	Prkcb1	1423478_at , 1460419_a_at
100604	Lrrc8c	1423614_at , 1455398_at
72003	Synpr	1423640_at
67839	Gpsm1	1423689_a_at , 1423690_s_at , 1436917_s_at
11785	Apbb1	1423892_at , 1423893_x_at
71973	Rbpms2	1424008_a_at
76293	Mfap4	1424010_at
19347	LOC100046953 /// Rab6ip1	1424015_at
226594	Rcsd1	1424194_at
13175	Dclk1	1424270_at , 1424271_at , 1450863_a_at , 1451289_at
71703	Armcx3	1424373_at
76467	Msrb2	1424433_at
67298	Gprasp1	1424455_at
102693	Phldb1	1424467_at
68567	Cgref1	1424529_s_at
30937	Lmcd1	1424596_s_at
68328	Rab13	1424894_at
83453	Chrdl1	1424945_at , 1434201_at , 1456722_at
320873	Cdh10	1425092_at
73182	3110045G13Rik	1425268_a_at
140709	Emid2	1425310_a_at
13007	Csrp1	1425811_a_at
235041	Ankrd25	1425991_a_at , 1460559_at
12826	Col4a1	1426348_at , 1452035_at
14687	Gnaz	1426517_at
217410	Trib2	1426640_s_at
100317	AU040320	1426699_at
71914	Antxr2	1426708_at
13346	Des	1426731_at
12834	Col6a2	1426947_x_at , 1452250_a_at
235130	Adamts15	1427056_at
236920	Stard8	1427072_at
70083	Metrn	1427100_at
224697	Adamts10	1427139_at
216616	Efemp1	1427183_at
230103	Npr2	1427191_at
20471	Six1	1427277_at
22151	Tubb2a	1427347_s_at
69710	Centd2	1428064_at
74443	4933406E20Rik	1428211_at , 1459807_x_at
68127	B230217C12Rik	1428568_at
67893	Tmem86a	1428758_at
77889	Lbh /// LOC100048380	1429088_at
237759	Col23a1	1429209_at , 1429210_at , 1440911_at
67454	1200009F10Rik	1429219_at
66859	Slc16a9	1429726_at
104001	Rtn1	1429761_at
70417	Megf10	1429841_at
76365	Tbx18	1429974_at
237979	Sdk2	1430425_at
20204	Prrx2	1432331_a_at
18491	Pappa	1432591_at
210622	E430002G05Rik	1433529_at
17196	Mbp	1433532_a_at , 1456228_x_at
235527	Plscr4	1433626_at
73296	Rhobtb3	1433647_s_at
21858	Timp2	1433662_s_at , 1450040_at , 1454677_at
108927	Lhfp	1433776_at
245607	Gprasp2	1434073_at
218454	Lhfpl2	1434129_s_at , 1434130_at , 1454847_at
83925	Trps1	1434286_at , 1438214_at
235431	Coro2b	1434326_x_at , 1434755_at
52331	Stbd1	1434442_at
23972	Papss2	1434510_at
327766	Tmem26	1434583_at
407831	BC054438	1434621_at , 1436698_x_at , 1447915_x_at
114664	Hsd17b11	1434642_at
268780	Egflam	1434647_at
329941	Col8a2	1434667_at
18795	Plcb1	1435043_at
383103	BC068110	1435130_at
19092	Prkg2	1435162_at
73174	Tbkbp1	1435183_at
329828	AI464131	1435417_at
14804	Grid2	1435487_at
239114	Il17d /// LOC100046772	1435714_x_at
235281	Scn3b	1435767_at
211961	Asxl3	1435892_at , 1442095_at
18190	Nrxn2	1435907_at
15111	LOC100046086	1436041_at
74480	Lgals7	1436356_at
242553	Ankrd38	1436425_at
67374	Jam2	1436568_at , 1449408_at
58178	Sorcs1	1436662_at
241494	LOC100046959 /// Zfp533	1436731_at
210297	Lrch2	1436877_at
219228	Pcdh17	1436920_at , 1453070_at
217012	Unc45b	1436939_at
245386	6430550H21Rik	1436948_a_at , 1437137_at , 1439006_x_at , 1456596_at
215280	Wipf1	1436953_at , 1436954_at
280635	Emilin3	1436965_at
216795	Wnt9a	1436978_at
214084	Slc18a2	1437079_at
74580	4833409A17Rik	1437089_at
105450	Mmrn2	1437123_at , 1439518_at , 1456768_a_at
54393	Gabbr1	1437188_at
279653	Pcdh19	1437360_at , 1444422_at
270893	Tmem132e	1437569_at
59093	Pcbp3	1437722_x_at
226041	LOC100046963 /// Pgm5	1437871_at
53601	Pcdh12	1437928_at
240168	Rasgrp3	1438030_at , 1438031_at
338368	C920005C14Rik	1438202_at
18027	Nfia	1438236_at , 1446990_at , 1456087_at
19395	Rasgrp2	1438933_x_at
237010	Klhl4	1439078_at
23984	Pde10a	1439618_at
24050	2012-09-04	1439833_at
442801	Arhgef15 /// LOC100045735	1440358_at , 1455522_at
269152	Kif26b	1440990_at
64085	Clstn2	1441165_s_at
330119	Adamts3	1441693_at
209378	Itih5	1441946_at
241556	Tspan18	1442174_at
24066	Spry4	1445669_at
67888	Tmem100	1446625_at , 1449533_at
20491	Sla	1447813_x_at
64540	Tspan4	1448276_at
16497	Kcnab1	1448468_a_at
14451	Gas1	1448494_at
27205	Podxl	1448688_at
15126	Hba-x	1448716_at
20613	Snai1	1448742_at
268977	Ltbp1	1448870_at
56264	Cpxm1	1448901_at
27062	Cadps	1448955_s_at
14632	Gli1	1449058_at
15248	Hic1	1449226_at
72185	Dbndd1	1449307_at
22762	Zfpm2	1449314_at
12262	C1qc	1449401_at
19699	Reln	1449465_at
14789	Leprel2	1449531_at
20970	Sdc3	1450027_at
104099	Itga9	1450029_s_at , 1460285_at
170711	LOC100044257 /// Otud7a	1450250_at
12140	Fabp7	1450779_at
246048	Chodl	1451440_at
227580	C1ql3	1451620_at
24004	Rai2	1452358_at
18089	Nkx2-3	1452528_a_at
98932	Myl9	1452670_at
77579	Myh10	1452740_at
18754	Prkce	1452878_at
68176	6230427J02Rik	1452903_at
214968	Sema6d	1453055_at
72669	2810032G03Rik	1453262_at
67020	Tmem88	1453285_at
70676	Gulp1	1453771_at
74241	D1Bwg1363e	1454023_a_at
16909	Lmo2 /// LOC100048263	1454086_a_at
320678	A930037G23Rik	1454628_at
21833	Thra	1454675_at
71492	Bbs7	1454684_at
50791	Magi2	1454855_at
18208	LOC672215 /// Ntn1	1454974_at
329739	B430201A12Rik	1455033_at
320736	E130203B14Rik	1455050_at
216856	Nlgn2	1455143_at
72780	Rspo3	1455607_at
12983	Csf2rb	1455660_at
244198	Olfml1	1455663_at
18213	Ntrk3	1455917_at
246317	Neto1	1456283_at
333564	Gm784 /// LOC676436	1456326_at
320840	Negr1	1456392_at
277353	Tcfl5	1456515_s_at
14747	Cmklr1	1456887_at
223838	Adamts20	1456901_at
234515	Inpp4b	1457359_at
14709	Gng8	1457755_at
329628	Fat4	1459749_s_at , 1460574_at
243653	Clec1a	1460039_at
72630	Hspa12b	1460371_at
109689	Arrb1	1460444_at
193385	6330500D04Rik	1460555_at
73649	Cybrd1	1460604_at
M00644[LBP-1]:
-----------------------------------
p-value = 4.37E-8
Frequency = 0.31538463
Frequency ratio = 1.2663816
Gene ID	Gene Symbol	Probe ID
18791	Plat	1415806_at
21810	Tgfbi	1415871_at , 1437463_x_at , 1448123_s_at
27387	Sh2d3c	1415886_at
22329	Vcam1	1415989_at , 1448162_at
16979	Lrrn1	1416053_at
77125	Il33	1416200_at
11826	Aqp1	1416203_at
20469	Sipa1	1416206_at
21846	Tie1	1416238_at
14612	Gja4	1416255_at
16186	Il2rg	1416295_a_at
12111	Bgn	1416405_at , 1437889_x_at , 1448323_a_at
100952	Emilin1	1416414_at , 1431834_a_at
67951	Tubb6	1416431_at
11475	Acta2	1416454_s_at
20692	LOC100046740 /// Sparc	1416589_at , 1448392_at
74048	4632428N05Rik	1416619_at
66240	Kcne1l	1416640_at
20378	Frzb	1416658_at
14234	Foxc2	1416693_at
67971	Tppp3	1416713_at
68659	1110032E23Rik	1416805_at
14866	Gstm5	1416842_at
12580	Cdkn2c	1416868_at
17305	LOC100046464 /// Mfng	1416992_at
57875	Angptl4	1417130_s_at
27385	Magel2	1417217_at
13805	Eng	1417271_a_at , 1432176_a_at
68337	Crip2	1417311_at
50781	Dkk3	1417312_at , 1448669_at
59095	Fxyd6	1417343_at
12259	C1qa	1417381_at
19073	Srgn	1417426_at
70445	Cd248	1417439_at
21809	Tgfb3	1417455_at
16157	Il11ra1 /// Il11ra2 /// LOC100038993 /// RP23-388P16.3	1417505_s_at , 1459868_x_at
16885	Limk1	1417627_a_at
16651	Sspn	1417644_at
16493	Kcna5	1417680_at
20868	Stk10	1417751_at
97064	Wwtr1	1417818_at , 1437155_a_at
67305	Gpx7	1417836_at
16012	Igfbp6	1417933_at
59036	Dact1	1417937_at
53418	B4galt2	1418080_at
84094	Plvap	1418090_at
56471	Stmn4	1418105_at
13852	Stx2	1418164_at
54409	Ramp2	1418187_at
30959	Ddx25	1418263_at
14127	Fcer1g	1418340_at
21924	Tnnc1	1418370_at
18584	LOC100047749 /// Pde8a	1418406_at
17681	Msc	1418417_at
17927	Myod1	1418420_at
12837	Col8a1	1418440_at
56429	Dpt	1418511_at
12398	Cbfa2t3h	1418582_at
12555	Cdh15	1418602_at
15430	Hoxd10	1418606_at
67946	Spata6	1418651_at
15117	Has2	1418678_at , 1449169_at
26879	B3galnt1	1418736_at
66815	Ccdc109b	1418778_at
66607	Ms4a4d	1418990_at
13823	Epb4.1l3	1419062_at , 1426010_a_at
58188	2900093B09Rik /// LOC100045106	1419118_at
16994	Ltb	1419135_at
58234	Shank3	1419137_at
20452	St8sia4	1419186_a_at
12294	Cacna2d3	1419225_at
18718	Pip5k2a	1419279_at , 1419280_at , 1449404_at
21961	Tns1	1419283_s_at , 1428650_at
26427	Creb3l1	1419295_at
56198	Heyl	1419302_at , 1438886_at
54156	Egfl6	1419332_at
67606	1110018M03Rik	1419376_at
17928	Myog	1419391_at
22341	Vegfc	1419417_at , 1439766_x_at , 1440739_at
26938	St6galnac5	1419420_at
11733	Ank1	1419421_at
18829	Ccl21a /// Ccl21b /// Ccl21c /// LOC100038965 /// LOC100039131 /// LOC100041504 /// LOC100041593 /// LOC100042493 /// LOC100042544	1419426_s_at
170441	Slc2a10	1419434_at , 1449477_s_at
17181	Matn2	1419442_at
66864	Clec14a	1419467_at , 1419468_at
18295	Ogn	1419662_at , 1419663_at
53867	Col5a3	1419703_at
22004	Tpm2	1419738_a_at , 1425028_a_at , 1449577_x_at
20450	St8sia2	1420377_at , 1449843_at
19142	Prss12	1420388_at
20928	Abcc9	1420408_a_at , 1435751_at , 1435752_s_at
20519	Slc22a3	1420444_at
17877	Myf5	1420757_at
16636	Klra5	1420789_at
18767	Pkia	1420859_at
108105	B3gnt5	1420994_at
56191	Tro	1421201_a_at , 1426016_a_at
12288	Cacna1c	1421297_a_at
53901	Rcan2	1421425_a_at
22021	Tpst1	1421733_a_at
17698	Msn	1421814_at
20662	Sos1	1421886_at
19094	Mapk11	1421926_at
26888	Clec4a2	1422013_at
68828	Sync	1422118_at
15371	Hmx1	1422152_at
20356	Sema5a	1422167_at , 1434776_at , 1437422_at
11468	Actg2	1422340_a_at
75625	Mageh1	1422498_at
19274	Ptprm	1422541_at
58237	C030019F02Rik	1422596_at
18127	Nos3	1422622_at
17084	Ly86	1422903_at
78376	Ng23	1422952_at
22003	Tpm1	1423049_a_at , 1423721_at
18196	Nsg1	1423055_at
121021	Cspg4	1423341_at , 1450944_at
83691	Crispld1	1423352_at , 1423353_at
12291	Cacna1g	1423365_at
14115	Fbln2	1423407_a_at
65255	Asb4	1423422_at , 1433919_at
18751	Prkcb1	1423478_at , 1460419_a_at
67468	Mmd	1423488_at , 1423489_at
18074	Nid2	1423516_a_at
14432	Gap43	1423537_at
17105	Lyzs	1423547_at
13618	Ednrb	1423594_a_at , 1437347_at
227325	Dner	1423671_at , 1456379_x_at
14560	Gdf10	1424007_at
19347	LOC100046953 /// Rab6ip1	1424015_at
14182	Fgfr1	1424050_s_at , 1425911_a_at , 1436551_at
67896	Ccdc80	1424186_at , 1424187_at
226594	Rcsd1	1424194_at
17286	Meox2	1424233_at , 1424234_s_at
227721	Ppapdc3	1424362_at
52377	Rcn3	1424382_at
225341	Lims2	1424408_at
233744	Spon1	1424415_s_at , 1451342_at
102693	Phldb1	1424467_at
20563	Slit2	1424659_at , 1451430_at
72324	Plxdc1	1424902_at
75029	Purg	1424970_at
320873	Cdh10	1425092_at
107589	Mylk	1425505_at , 1425506_at
22041	Trf	1425546_a_at
13837	Epha3	1425574_at , 1425575_at , 1455426_at
14118	Fbn1	1425896_a_at , 1460208_at
17174	Masp1	1425985_s_at , 1438602_s_at
235041	Ankrd25	1425991_a_at , 1460559_at
13195	Ddc	1426215_at
16773	Lama2	1426285_at
80884	LOC100046560 /// Maged2	1426306_a_at
71914	Antxr2	1426708_at
23871	Ets1	1426725_s_at , 1452163_at
13346	Des	1426731_at
76108	Rap2a	1426965_at
100129	Gpr153	1426973_at
235130	Adamts15	1427056_at
70083	Metrn	1427100_at
20887	Sult1a1	1427345_a_at
12816	Col12a1	1427391_a_at
244867	Arhgap20	1427522_at , 1429918_at
18029	Nfic	1427665_a_at , 1450661_x_at
229600	BC028528	1427996_at
76338	Rab2b	1428115_a_at , 1452667_at
20377	Sfrp1	1428136_at , 1438620_x_at , 1448395_at , 1460187_at
72693	Zcchc12	1428434_at
384009	Glipr2	1428492_at , 1452803_at
319387	Lphn3	1428523_at
71660	Rarres2	1428538_s_at , 1437902_s_at
77889	Lbh /// LOC100048380	1429088_at
73047	Camk2n2	1429204_at
67454	1200009F10Rik	1429219_at
52398	2012-09-12	1429233_at , 1429234_s_at , 1460626_at
114332	Lyve1	1429379_at
74782	Glt8d2	1429402_at , 1429403_x_at
74511	Lrrc17	1429679_at
66859	Slc16a9	1429726_at
70417	Megf10	1429841_at
73149	Clec4a3	1429954_at
76441	Daam2	1430247_at , 1455717_s_at
237979	Sdk2	1430425_at
319504	Nrcam	1430583_at , 1434709_at
94352	LOC100047339	1431004_at , 1452436_at
69183	C1qtnf2	1431079_at
76448	2310014H01Rik	1431299_a_at
244810	AW551984	1433434_at , 1433435_at
231997	Fkbp14	1433481_at
231858	D930005D10Rik	1433523_at
17196	Mbp	1433532_a_at , 1456228_x_at
73296	Rhobtb3	1433647_s_at
108927	Lhfp	1433776_at
338352	Nell1	1433787_at
231986	Jazf1	1433894_at
101488	Slco2b1	1433933_s_at
12562	Cdh5	1433956_at
19085	Prkar1b	1434325_x_at , 1440132_s_at
239435	Aard	1434528_at
16981	Lrrn3	1434539_at
268780	Egflam	1434647_at
329941	Col8a2	1434667_at
232345	A2m /// LOC677369	1434719_at
52187	Rragd	1434909_at
270192	Rab6b	1434914_at , 1437107_at , 1460617_s_at
73914	Irak3	1435040_at
50876	Tmod2	1435060_at
246707	Emilin2	1435264_at
78070	Cpt1c	1435281_at
243931	Tshz3	1435337_at
22371	Vwf	1435386_at
235281	Scn3b	1435767_at
108030	Lin7a	1435805_at , 1456656_at
353156	Egfl7	1435823_x_at , 1451427_a_at , 1451428_x_at
18190	Nrxn2	1435907_at
216725	Adamts2	1435990_at , 1455720_at , 1457058_at
108686	Ccdc88a	1436025_at , 1437216_at
20272	Scn7a	1436044_at
230815	Man1c1	1436193_at
27206	Nrk	1436399_s_at , 1450078_at , 1450079_at
238130	Dock4	1436405_at
277978	Exoc3l	1436536_at
67374	Jam2	1436568_at , 1449408_at
241494	LOC100046959 /// Zfp533	1436731_at
22418	Wnt5a	1436791_at
215690	Nav1	1436907_at , 1455849_at
217012	Unc45b	1436939_at
17110	Lyz	1436996_x_at , 1439426_x_at
214084	Slc18a2	1437079_at
69352	Efcbp1	1437156_at
13610	Edg3	1437173_at , 1438658_a_at
246313	Prokr2	1437695_at
53601	Pcdh12	1437928_at
240168	Rasgrp3	1438030_at , 1438031_at
114142	Foxp2	1438231_at , 1438232_at , 1440108_at
14178	Fgf7	1438405_at
77552	Tmem58	1438426_at
13616	Edn3	1438696_at
208213	Tmem132c	1438697_at , 1438698_at
11600	Angpt1	1439066_at
237010	Klhl4	1439078_at
109700	Itga1	1439713_at , 1455251_at
209448	Hoxc10	1439798_at
239337	Adamts12	1439827_at
24050	2012-09-04	1439833_at
225207	LOC100040358 /// LOC100045331	1439909_at , 1451332_at
195646	Hs3st2	1440814_x_at
76132	AW742931	1440934_at
110893	Slc8a3	1440962_at
381413	Gpr176	1442116_at
23850	Pappa2	1444451_at
238076	Kcns3	1445519_at
24066	Spry4	1445669_at
56504	Srpk3	1447806_s_at
17965	Nbl1	1448428_at
16497	Kcnab1	1448468_a_at
14451	Gas1	1448494_at
98363	Efhd1	1448507_at
13040	Ctss	1448591_at
13809	Enpep	1448649_at
12583	Cdo1	1448842_at
13345	Twist2	1448925_at
18383	Tnfrsf11b	1449033_at
20672	Sox18	1449135_at
20454	St3gal5	1449198_a_at
22762	Zfpm2	1449314_at
13179	Dcn	1449368_at
14789	Leprel2	1449531_at
72902	Spock3	1449979_a_at
26360	Angptl2	1450085_at , 1455090_at
12338	Capn6	1450429_at
17533	Mrc1	1450430_at
22169	Tyki	1450484_a_at
89867	Sec16b	1450734_at
22411	Wnt11	1450772_at
21952	Tnni1	1450813_a_at
14734	Gpc3	1450990_at
23943	Mbc2	1451099_at
226841	Vash2	1451105_at
14114	Fbln1	1451119_a_at
246048	Chodl	1451440_at
227580	C1ql3	1451620_at
18823	Plp1	1451718_at
63959	Slc29a1	1451782_a_at
15186	Hdc	1451796_s_at
209039	Tenc1	1452264_at
108153	Adamts7	1452339_at
72898	Asphd2	1452958_at
68588	Cthrc1	1452968_at
68453	Gpihbp1	1453022_at
214968	Sema6d	1453055_at
71738	Mamdc2	1453152_at
23962	Oasl2	1453196_a_at
68655	Fndc1	1453321_at
71355	Col24a1	1453418_at
70676	Gulp1	1453771_at
74241	D1Bwg1363e	1454023_a_at
16909	Lmo2 /// LOC100048263	1454086_a_at
210933	Bai3	1454782_at
211329	Ncoa7	1454809_at
50791	Magi2	1454855_at
208177	Phldb2	1454862_at
18053	Ngfr	1454903_at
230752	2610027C15Rik	1454933_at
320736	E130203B14Rik	1455050_at
216856	Nlgn2	1455143_at
72713	Angptl1	1455224_at
16416	Itgb3	1455257_at
69113	LOC620695	1455271_at
319922	Vwc2	1455882_x_at
243374	Gimap8	1456061_at
246317	Neto1	1456283_at
333564	Gm784 /// LOC676436	1456326_at
16401	Itga4	1456498_at
277353	Tcfl5	1456515_s_at
58182	Prokr1	1456543_at
574402	Gpr17	1456833_at
399558	Flrt2	1456874_at
14747	Cmklr1	1456887_at
16494	Kcna6	1456954_at
14709	Gng8	1457755_at
271970	Arsj	1457827_at
329628	Fat4	1459749_s_at , 1460574_at
232174	Cyp26b1	1460011_at
18763	Pkd1	1460210_at
18011	LOC100048526 /// Neurl	1460343_at
69524	Esam1	1460356_at
72630	Hspa12b	1460371_at
68169	A930038C07Rik	1460465_at
M00915[AP-2]:
-----------------------------------
p-value = 5.9E-7
Frequency = 0.3375
Frequency ratio = 1.2556089
Gene ID	Gene Symbol	Probe ID
21810	Tgfbi	1415871_at , 1437463_x_at , 1448123_s_at
15213	Hey1	1415999_at
16979	Lrrn1	1416053_at
16948	Lox	1416121_at , 1437903_at , 1448228_at
106572	Rab31	1416165_at
11826	Aqp1	1416203_at
20469	Sipa1	1416206_at
18822	Plod1	1416289_at
22235	Ugdh	1416308_at
100952	Emilin1	1416414_at , 1431834_a_at
21827	Thbs3	1416623_at
66240	Kcne1l	1416640_at
20378	Frzb	1416658_at
20616	Snap91	1416688_at
21413	Tcf4	1416723_at , 1416724_x_at , 1424089_a_at , 1434148_at , 1434149_at
12831	Col5a1	1416740_at , 1416741_at
12971	Crym	1416776_at
12580	Cdkn2c	1416868_at
17305	LOC100046464 /// Mfng	1416992_at
58859	Efemp2	1417018_at
26404	Map3k12	1417115_at
67220	Plekho1	1417128_at
57875	Angptl4	1417130_s_at
14745	Edg2	1417143_at , 1448606_at
18596	Pdgfrb	1417148_at , 1436970_a_at
57440	Ehd3	1417235_at
22793	Zyx	1417240_at
13805	Eng	1417271_a_at , 1432176_a_at
[truncated: 1,872 more rows]
